# Supplementary material for: “The ubiquitin ligase SIAH2 is a female-specific regulator of circadian rhythms and metabolism”
Source: PLoS Genet. 2022 Jul 5;18(7):e1010305. doi: 10.1371/journal.pgen.1010305 (PMC9286287; doi:10.1371/journal.pgen.1010305)
Supplement: S1 Dataset — Official gene symbol, counts for each individual, means for each genotype and the results of DESeq2 analysis. Data are sorted by padj value. The differential genes in ‘Circadian Rhythm’ DAVID term are highlighted in red font. Rows highlighted in grey are those (based on gene ID) that also display altered rhythmcity in SIAH2-deficient mice (from S2 and S3 Datasets). (XLSX) [file pgen.1010305.s001.xlsx]

## Sheet: Females
Gene ID-A	WT F a	WT F b	WT F c	Siah2 KO F a	Siah2 KO F b	Siah2 KO F c	Mean - WT F	Mean - Siah2 KO F	baseMean	log2FoldChange	lfcSE	pvalue	padj
Armc8	95	108	125	414	435	267	109.333	372	246.294	1.82886	0.229965	1.82e-15	1.59e-11
Coq10b	93	157	75	389	496	234	108.333	373	238.998	1.80724	0.245537	1.83e-13	7.99e-10
Cyp8b1	190	268	258	58	79	37	238.667	58	136.595	-1.68565	0.231425	3.25e-13	9.11e-10
Stt3a	284	386	315	756	1301	454	328.333	837	560.191	1.41189	0.195379	4.96e-13	9.11e-10
Pgk1	62	107	85	237	370	163	84.6667	256.667	168.292	1.64387	0.227708	5.23e-13	9.11e-10
Timp3	130	172	125	303	416	197	142.333	305.333	220.08	1.24341	0.176874	2.07e-12	3e-09
C330006A16Rik	293	326	267	111	157	62	295.333	110	187.089	-1.18316	0.179128	3.97e-11	4.94e-08
Cyp2e1	9810	11906	10880	17636	27332	12533	10865.3	19167	14666.7	0.977906	0.1495	6.1e-11	6.65e-08
Pcca	159	173	163	311	468	196	165	325	238.302	1.10435	0.170851	1.02e-10	9.88e-08
Psmd13	356	500	336	128	200	75	397.333	134.333	243.217	-1.29712	0.202958	1.65e-10	1.43e-07
Gcnt2	191	205	187	395	693	238	194.333	442	305.089	1.25034	0.196421	1.95e-10	1.54e-07
Lgals8	514	478	528	1184	1429	600	506.667	1071	770.23	1.18295	0.186742	2.38e-10	1.59e-07
Prpf18	131	195	160	333	562	285	162	393.333	276.188	1.38293	0.217951	2.22e-10	1.59e-07
Rbm17	691	637	533	1099	1931	866	620.333	1298.67	939.92	1.18516	0.190079	4.52e-10	2.81e-07
Gsr	162	205	172	327	434	212	179.667	324.333	247.389	1.01237	0.167631	1.55e-09	8.43e-07
Gys2	455	449	395	748	1441	574	433	921	656.292	1.18113	0.195273	1.46e-09	8.43e-07
Per3	18	18	31	128	110	57	22.3333	98.3333	61.1036	1.90153	0.317704	2.16e-09	1.11e-06
Asb8	124	129	123	230	324	159	125.333	237.667	178.811	1.06826	0.17976	2.8e-09	1.29e-06
Ddx5	1113	1610	1090	2220	3311	1660	1271	2397	1804.11	1.07956	0.181593	2.77e-09	1.29e-06
Rpl23a	924	1368	1135	444	545	196	1142.33	395	705.723	-1.26909	0.215026	3.59e-09	1.56e-06
Col4a3bp	220	290	241	417	636	287	250.333	446.667	339.698	0.984179	0.169466	6.34e-09	2.63e-06
Kpnb1	125	226	187	454	642	246	179.333	447.333	303.765	1.35426	0.23682	1.07e-08	4.25e-06
Isoc2a	563	845	664	239	312	90	690.667	213.667	411.276	-1.40291	0.245772	1.14e-08	4.32e-06
Chtf8	151	232	181	54	89	38	188	60.3333	114.218	-1.32196	0.232912	1.38e-08	5.01e-06
Cask	74	93	73	174	207	99	80	160	117.882	1.12741	0.201477	2.2e-08	7.65e-06
Gpx1	12681	15236	11965	7125	9400	3853	13294	6792.67	9352.94	-0.766293	0.138302	3.01e-08	9.72e-06
Apmap	124	222	165	362	657	243	170.333	420.667	284.955	1.33249	0.240448	3e-08	9.72e-06
Rcbtb1	119	376	290	933	1414	748	261.667	1031.67	653.765	1.79036	0.323565	3.14e-08	9.78e-06
Cab39	132	286	138	514	684	321	185.333	506.333	340.905	1.47282	0.268817	4.28e-08	1.29e-05
Fxr2	200	326	239	88	125	46	255	86.3333	156.22	-1.26625	0.231817	4.7e-08	1.36e-05
Aldh2	3308	5076	4172	1744	2402	917	4185.33	1687.67	2709.21	-1.07233	0.197183	5.38e-08	1.46e-05
Lsm14a	179	195	146	298	602	226	173.333	375.333	264.233	1.18193	0.217277	5.34e-08	1.46e-05
Ost4	14	15	31	89	101	53	20	81	51.2557	1.77101	0.326587	5.87e-08	1.55e-05
Fam120a	1113	1011	928	470	679	273	1017.33	474	694.554	-0.891911	0.166624	8.66e-08	2.22e-05
Atxn7l3b	825	908	851	1378	1866	763	861.333	1335.67	1059.64	0.779823	0.146135	9.49e-08	2.36e-05
Aqp1	724	732	516	285	386	178	657.333	283	437.465	-0.963149	0.181278	1.08e-07	2.61e-05
Serf2	259	250	309	588	898	308	272.667	598	418.514	1.16838	0.220967	1.24e-07	2.92e-05
Ppia	206	235	193	422	680	209	211.333	437	307.503	1.10033	0.208966	1.4e-07	3.2e-05
Adra2b	31	19	31	97	243	50	27	130	72.6166	1.79628	0.341549	1.45e-07	3.23e-05
Terf1	56	59	56	105	209	88	57	134	93.3267	1.27467	0.242606	1.49e-07	3.24e-05
Sec61a1	1868	1397	1442	522	898	273	1569	564.333	980.58	-1.23473	0.237244	1.95e-07	4.13e-05
Zdhhc9	282	233	205	75	122	31	240	76	143.887	-1.36481	0.26252	2e-07	4.16e-05
Atp9a	370	307	305	141	128	58	327.333	109	202.709	-1.26167	0.24441	2.44e-07	4.95e-05
March8	413	660	484	895	1283	662	519	946.667	722.144	1.02412	0.199122	2.7e-07	5.35e-05
Acads	530	693	597	287	286	119	606.667	230.667	387.588	-1.1193	0.218306	2.94e-07	5.69e-05
Dusp11	23	65	68	224	214	174	52	204	135.263	1.74869	0.343997	3.71e-07	7.02e-05
Cflar	587	659	529	825	1379	585	591.667	929.667	734.825	0.803272	0.158439	3.98e-07	7.33e-05
Lonrf1	67	39	54	137	177	95	53.3333	136.333	95.3037	1.36711	0.269805	4.04e-07	7.33e-05
2610001J05Rik	268	243	218	433	590	234	243	419	319.478	0.908001	0.180106	4.62e-07	8.21e-05
Ubc	1464	3808	3136	759	1010	369	2802.67	712.667	1600.28	-1.51568	0.304006	6.17e-07	0.000107536
Crot	670	1496	1043	349	401	208	1069.67	319.333	638.946	-1.3323	0.268155	6.75e-07	0.000113075
Ankrd28	60	79	52	128	166	106	63.6667	133.333	99.4514	1.19571	0.24064	6.73e-07	0.000113075
Agpat3	366	504	358	194	241	114	409.333	183	275.735	-0.904577	0.182219	6.9e-07	0.000113346
Foxa3	526	420	582	161	251	62	509.333	158	306.168	-1.38645	0.281049	8.09e-07	0.000130507
4931406C07Rik	482	852	719	1498	2064	787	684.333	1449.67	1030.26	1.14293	0.231856	8.24e-07	0.000130549
Rps11	486	495	398	710	980	404	459.667	698	557.669	0.75348	0.154579	1.09e-06	0.000167162
Slk	374	321	286	543	800	326	327	556.333	426.975	0.890336	0.182673	1.09e-06	0.000167162
Fam214b	44	57	37	90	141	60	46	97	69.5476	1.15189	0.237336	1.21e-06	0.00018222
Pdia3	323	416	469	152	228	86	402.667	155.333	258.735	-1.1137	0.230123	1.3e-06	0.000188848
Chchd10	1883	2245	1472	950	1136	488	1866.67	858	1263.84	-0.879633	0.181663	1.28e-06	0.000188848
Sptssa	208	403	240	541	1019	385	283.667	648.333	448.495	1.2246	0.254496	1.5e-06	0.000213484
Arpc1b	459	634	543	216	369	143	545.333	242.667	364.887	-0.938902	0.195305	1.53e-06	0.000214823
E2f3	12	23	25	66	71	58	20	65	44.789	1.57861	0.329811	1.7e-06	0.000234732
Fetub	1189	1125	1089	521	823	288	1134.33	544	778.2	-0.867794	0.181476	1.74e-06	0.000236335
Atp5j	1654	2189	1631	2766	4486	1634	1824.67	2962	2284.2	0.820636	0.172683	2.01e-06	0.000269512
Hiatl1	287	330	241	432	608	260	286	433.333	347.04	0.757793	0.160118	2.22e-06	0.000292341
Ndufb8	1542	1726	1387	909	1151	495	1551.67	851.667	1124.56	-0.658078	0.13973	2.48e-06	0.000322551
Rpl7	1408	1631	1229	650	1036	339	1422.67	675	965.151	-0.879844	0.187486	2.69e-06	0.000345076
Rps10	669	810	775	392	517	222	751.333	377	527.864	-0.778372	0.166162	2.81e-06	0.000354347
Glrx3	64	89	76	24	29	18	76.3333	23.6667	46.6424	-1.27843	0.273826	3.03e-06	0.000376964
Rps15a	420	570	488	237	326	121	492.667	228	333.636	-0.890833	0.191081	3.13e-06	0.000383979
Atp6v1f	592	805	710	318	483	212	702.333	337.667	485.507	-0.826063	0.177432	3.23e-06	0.000388623
Ciao1	82	97	77	178	182	105	85.3333	155	119.48	1.00916	0.216974	3.3e-06	0.000388623
Hnrnpa2b1	521	988	639	1416	1841	860	716	1372.33	1019.93	1.05701	0.22715	3.27e-06	0.000388623
Mpst	76	169	183	36	30	22	142.667	29.3333	79.8231	-1.58017	0.340524	3.48e-06	0.000403793
Hnrnpul2	272	428	322	543	834	362	340.667	579.667	445.857	0.902815	0.194939	3.63e-06	0.000416453
Tpp2	82	153	113	232	300	160	116	230.667	171.71	1.10683	0.239183	3.7e-06	0.000418497
Pak4	8	8	8	26	53	17	8	32	19.2289	1.62062	0.35066	3.81e-06	0.000425114
Cdk12	37	65	65	136	155	91	55.6667	127.333	92.0593	1.24917	0.270499	3.87e-06	0.000427057
Slc41a3	55	39	18	128	218	58	37.3333	134.667	81.2146	1.54948	0.336978	4.26e-06	0.000460173
H2-Q1	9	22	17	65	87	23	16	58.3333	35.2247	1.56111	0.339571	4.28e-06	0.000460173
Fam103a1	127	288	267	599	828	327	227.333	584.667	395.189	1.31683	0.287562	4.67e-06	0.00049555
Gm13826	56	118	80	26	29	8	84.6667	21	47.6407	-1.4818	0.326177	5.55e-06	0.000582084
Rpl37	1831	1649	1273	788	1032	417	1584.33	745.667	1083.05	-0.86035	0.189801	5.82e-06	0.000603161
Fam117b	31	56	31	81	162	56	39.3333	99.6667	66.4726	1.29525	0.285992	5.93e-06	0.000607256
Hnrnpm	490	915	737	1552	1831	831	714	1404.67	1035.04	1.06924	0.236959	6.41e-06	0.000649304
Nhlrc2	89	79	68	131	195	101	78.6667	142.333	109.195	0.984894	0.21843	6.51e-06	0.000652129
B3gat3	69	94	55	22	34	11	72.6667	22.3333	43.0835	-1.30336	0.289466	6.71e-06	0.0006642
Tm6sf2	68	98	79	30	25	18	81.6667	24.3333	49.4782	-1.28946	0.286575	6.81e-06	0.000666335
Zadh2	232	322	282	559	883	256	278.667	566	398.945	1.04547	0.232648	7e-06	0.000677017
Cul4a	389	493	321	767	782	442	401	663.667	525.611	0.903947	0.201592	7.32e-06	0.000700959
Nr2c1	30	79	65	142	219	101	58	154	104.611	1.35214	0.302612	7.89e-06	0.000738625
Mycl1	44	142	66	219	415	153	84	262.333	167.096	1.46741	0.328353	7.86e-06	0.000738625
Wdfy1	26	44	39	110	91	83	36.3333	94.6667	68.7832	1.3899	0.311764	8.27e-06	0.00076581
Vdac1	634	668	541	967	1510	514	614.333	997	766.27	0.803067	0.180313	8.44e-06	0.00077363
Cml1	1895	1396	1239	446	935	352	1510	577.667	965.033	-1.108	0.249035	8.62e-06	0.000782085
Sgms1	188	230	144	299	505	187	187.333	330.333	247.531	0.92045	0.208793	1.04e-05	0.000925322
2700029M09Rik	49	44	50	101	163	51	47.6667	105	72.7944	1.1348	0.257341	1.04e-05	0.000925322
D16Ertd472e	87	107	64	154	201	123	86	159.333	122.688	1.03783	0.235707	1.07e-05	0.000938961
Rhoa	291	403	390	140	228	105	361.333	157.667	242.515	-0.931278	0.214264	1.38e-05	0.00120521
H1f0	204	439	306	719	794	438	316.333	650.333	480.01	1.13402	0.261553	1.45e-05	0.00125279
Cbx3	74	149	125	41	40	11	116	30.6667	66.569	-1.41535	0.327696	1.57e-05	0.00131189
Ppa2	81	119	107	43	44	22	102.333	36.3333	64.4787	-1.13811	0.26337	1.55e-05	0.00131189
Stk16	249	328	242	144	157	65	273	122	183.076	-0.904105	0.20926	1.56e-05	0.00131189
Sesn1	29	38	32	67	110	38	33	71.6667	50.1338	1.13241	0.262662	1.62e-05	0.00133363
Zcchc9	47	95	75	123	299	162	72.3333	194.667	134.291	1.36438	0.316323	1.61e-05	0.00133363
Atg3	725	632	518	936	1548	603	625	1029	795.136	0.833053	0.19346	1.66e-05	0.00135254
Slc23a2	202	181	154	261	443	188	179	297.333	230.691	0.855552	0.199072	1.73e-05	0.0013916
Fam193b	86	102	94	38	54	21	94	37.6667	60.9571	-1.03234	0.241075	1.85e-05	0.00147829
Ccdc117	119	157	115	186	311	146	130.333	214.333	167.949	0.862259	0.201836	1.94e-05	0.00153222
2900005J15Rik	10	7	8	26	35	23	8.33333	28	18.784	1.49761	0.350711	1.95e-05	0.00153222
Eif3h	348	513	411	190	294	123	424	202.333	291.125	-0.829724	0.194511	1.99e-05	0.00153594
Cdkn2d	55	50	51	103	189	54	52	115.333	79.077	1.1237	0.263399	1.99e-05	0.00153594
Mdh2	683	1051	773	438	489	215	835.667	380.667	564.887	-0.874732	0.205295	2.04e-05	0.00155574
Ppp2r5d	14	12	14	37	65	19	13.3333	40.3333	25.5568	1.3888	0.326576	2.11e-05	0.00160014
Iba57	174	153	128	73	77	32	151.667	60.6667	98.5318	-1.02784	0.241945	2.15e-05	0.00161541
Yipf6	62	118	70	147	261	107	83.3333	171.667	123.294	1.09781	0.258631	2.19e-05	0.00161541
3110040N11Rik	42	44	48	98	156	45	44.6667	99.6667	68.3978	1.1322	0.266685	2.18e-05	0.00161541
Tnrc6b	243	309	235	352	546	257	262.333	385	314.407	0.723019	0.170558	2.24e-05	0.00164218
Rundc3a	29	78	81	14	17	6	62.6667	12.3333	34.1817	-1.55681	0.369066	2.46e-05	0.00178688
Rps28	600	745	651	328	473	147	665.333	316	451.854	-0.872929	0.207187	2.52e-05	0.00180828
Ubr1	65	170	180	342	566	256	138.333	388	260.131	1.3593	0.322735	2.53e-05	0.00180828
Atoh8	35	122	63	13	17	11	73.3333	13.6667	39.3717	-1.54736	0.368166	2.64e-05	0.00185096
Stip1	133	113	113	55	64	27	119.667	48.6667	78.4128	-1.01069	0.240473	2.63e-05	0.00185096
Fcf1	196	419	345	114	159	60	320	111	197.785	-1.17434	0.279968	2.73e-05	0.00190504
Pllp	80	159	81	30	34	25	106.667	29.6667	62.9464	-1.29783	0.309877	2.81e-05	0.00194352
Col18a1	933	915	793	503	683	277	880.333	487.667	639.617	-0.652083	0.155815	2.85e-05	0.0019558
Fkbp2	145	209	196	347	512	168	183.333	342.333	250.376	0.955328	0.228872	2.99e-05	0.00203586
Shmt1	823	724	662	398	526	211	736.333	378.333	520.511	-0.750144	0.180387	3.2e-05	0.00216252
Plin2	2359	1777	1161	750	589	354	1765.67	564.333	1083.86	-1.20319	0.289925	3.32e-05	0.00219356
Arfgef1	270	421	324	504	775	333	338.333	537.333	423.069	0.807086	0.194476	3.32e-05	0.00219356
Mtx3	36	65	50	93	133	77	50.3333	101	75.6451	1.09671	0.264203	3.31e-05	0.00219356
Ensa	54	150	98	215	372	157	100.667	248	169.904	1.25599	0.303399	3.48e-05	0.00227688
Ndufa1	2716	2666	1863	3496	5064	2249	2415	3603	2910.8	0.734145	0.177795	3.64e-05	0.0023663
Rprd1b	92	196	155	282	422	193	147.667	299	218.498	1.07984	0.263015	4.03e-05	0.00260115
Rps15a-ps6	59	172	94	27	43	13	108.333	27.6667	60.9706	-1.39986	0.341791	4.21e-05	0.0026565
Mrpl33	159	207	188	74	126	53	184.667	84.3333	125.24	-0.879639	0.214658	4.17e-05	0.0026565
Tesk2	104	92	51	142	261	129	82.3333	177.333	128.203	1.14724	0.280079	4.2e-05	0.0026565
Fcna	144	179	178	61	65	53	167	59.6667	107.734	-1.07455	0.262729	4.31e-05	0.00270346
Phf6	14	26	19	52	58	30	19.6667	46.6667	32.9309	1.22955	0.301055	4.42e-05	0.00275216
Dtx4	144	80	95	24	41	26	106.333	30.3333	64.2926	-1.2937	0.317788	4.68e-05	0.00286776
Pfdn2	172	254	169	366	470	173	198.333	336.333	255.607	0.867816	0.213196	4.69e-05	0.00286776
Aebp2	88	148	96	208	263	111	110.667	194	147.207	0.92236	0.226645	4.71e-05	0.00286776
Rtn3	525	794	584	304	446	200	634.333	316.667	443.308	-0.759403	0.186789	4.79e-05	0.00289782
Slc31a1	522	669	585	846	1215	480	592	847	689.938	0.660007	0.162606	4.93e-05	0.00296105
Smagp	68	66	68	19	39	14	67.3333	24	42.1421	-1.14471	0.282338	5.03e-05	0.00297796
Fbxl14	49	165	143	298	547	220	119	355	231.444	1.37501	0.339009	4.99e-05	0.00297796
Rps19	507	847	771	323	427	169	708.333	306.333	470.324	-0.945567	0.233352	5.08e-05	0.00298646
Atf4	551	546	378	215	352	143	491.667	236.667	338.037	-0.818016	0.201951	5.11e-05	0.00298646
Iqsec2	32	28	39	9	11	3	33	7.66667	18.6611	-1.44394	0.358126	5.53e-05	0.00321201
Cstb	171	229	189	89	140	53	196.333	94	134.509	-0.829473	0.205907	5.62e-05	0.00323912
Vps54	72	95	63	113	199	90	76.6667	134	102.438	0.920636	0.22873	5.7e-05	0.00326457
Kank2	50	90	85	148	231	84	75	154.333	110.26	1.06126	0.263833	5.76e-05	0.0032783
Sat1	136	175	130	201	414	160	147	258.333	194.578	0.904051	0.224977	5.86e-05	0.0032921
Mkx	8	7	14	28	55	18	9.66667	33.6667	20.9191	1.43606	0.357244	5.82e-05	0.0032921
Lipa	445	436	374	224	309	148	418.333	227	303.857	-0.654465	0.163059	5.98e-05	0.00333741
Pgrmc1	2378	3226	2250	3425	4928	2309	2618	3554	2985.27	0.624814	0.156529	6.56e-05	0.00363918
Alkbh1	5	13	12	26	45	24	10	31.6667	21.0025	1.41152	0.353812	6.62e-05	0.00365016
Csnk2a1	479	718	622	965	1472	536	606.333	991	763.477	0.810417	0.203468	6.8e-05	0.00371975
Ap1ar	25	52	47	88	124	56	41.3333	89.3333	64.0471	1.1276	0.283191	6.84e-05	0.00371975
Acyp1	40	96	113	240	285	131	83	218.667	149.187	1.28453	0.322705	6.88e-05	0.00371975
Ola1	156	307	299	495	791	307	254	531	379.622	1.07737	0.271032	7.04e-05	0.00378232
Snord89	27	149	113	18	9	10	96.3333	12.3333	49.4599	-1.59245	0.400959	7.14e-05	0.00381452
Grlf1	130	152	107	58	86	32	129.667	58.6667	86.9075	-0.88778	0.223856	7.31e-05	0.00388377
Hist1h1c	144	256	206	407	451	438	202	432	334.173	1.20412	0.30441	7.63e-05	0.00402963
Crk	39	115	77	150	290	149	77	196.333	136.053	1.27989	0.324259	7.91e-05	0.00414985
Suox	253	228	172	434	617	184	217.667	411.667	297.705	0.951371	0.241278	8.04e-05	0.00419542
Alyref	6	18	20	64	54	27	14.6667	48.3333	31.5132	1.41927	0.360931	8.42e-05	0.00436239
Dclre1a	0	5	5	30	30	8	3.33333	22.6667	12.4918	1.59866	0.407318	8.68e-05	0.00447241
Fga	4070	6719	6546	2523	3678	1205	5778.33	2468.67	3800.14	-0.97909	0.249614	8.77e-05	0.0044911
Abcf3	159	143	93	258	304	133	131.667	231.667	176.403	0.919372	0.234663	8.93e-05	0.00454562
Dhx9	86	253	151	338	523	284	163.333	381.667	271.517	1.21939	0.311332	8.98e-05	0.00454562
Ptcd1	32	37	32	11	12	5	33.6667	9.33333	19.7668	-1.30635	0.334131	9.24e-05	0.00459915
C8b	335	295	558	144	187	82	396	137.667	250.863	-1.1583	0.296169	9.19e-05	0.00459915
Zfp263	140	91	81	186	265	154	104	201.667	153.126	1.04428	0.266942	9.15e-05	0.00459915
Mfge8	144	116	106	55	69	20	122	48	78.0859	-1.05408	0.27011	9.52e-05	0.00469224
Kdm4a	111	166	144	55	88	39	140.333	60.6667	93.5241	-0.925685	0.237228	9.54e-05	0.00469224
Pth1r	77	72	61	27	37	7	70	23.6667	42.4066	-1.1982	0.307303	9.66e-05	0.0047242
Szrd1	78	137	114	39	55	29	109.667	41	70.1921	-1.0551	0.270798	9.77e-05	0.00475321
Snhg9	25	83	64	11	11	10	57.3333	10.6667	31.348	-1.47083	0.378494	0.00010191	0.00493075
Pcyox1	349	395	340	452	689	303	361.333	481.333	406.406	0.581139	0.149953	0.000106419	0.00512046
Eml2	67	126	136	36	53	14	109.667	34.3333	65.732	-1.2524	0.323901	0.000110364	0.00525955
Prdx1	6349	6078	4952	3250	4594	1678	5793	3174	4168.53	-0.67752	0.17526	0.000110729	0.00525955
Cxcl1	26	16	37	99	258	29	26.3333	128.667	68.9183	1.4971	0.387354	0.000111122	0.00525955
Ppp6r3	710	641	554	302	503	177	635	327.333	446.265	-0.75709	0.196005	0.000112185	0.00527587
Polr2f	146	143	127	242	302	114	138.667	219.333	171.772	0.776208	0.20101	0.000112678	0.00527587
Atf5	2022	1198	1194	482	847	171	1471.33	500	896.11	-1.2261	0.317959	0.000115186	0.00536446
Ambp	6123	7767	6220	3689	5588	1957	6703.33	3744.67	4842.35	-0.656665	0.170783	0.000120539	0.00558388
Vcp	1177	1600	1318	775	1067	412	1365	751.333	985.105	-0.659399	0.171797	0.00012392	0.00571016
Snhg8	417	739	596	955	1627	570	584	1050.67	779.584	0.910147	0.237252	0.000124951	0.00572736
Ces3b	487	341	511	210	154	97	446.333	153.667	283.814	-1.12355	0.293548	0.000129449	0.00584131
Mif	316	545	333	176	262	94	398	177.333	263.823	-0.902869	0.23578	0.000128514	0.00584131
Rpl15	102	160	143	219	299	139	135	219	172.491	0.829305	0.216604	0.000128833	0.00584131
Flt4	57	44	48	15	22	12	49.6667	16.3333	30.918	-1.16782	0.306697	0.000140241	0.0062634
Ssbp1	130	244	286	500	708	259	220	489	342.476	1.11009	0.291501	0.000139992	0.0062634
Plod1	73	104	98	36	56	20	91.6667	37.3333	59.5368	-0.998391	0.262793	0.000145189	0.00641041
Pnpo	519	497	432	286	354	146	482.667	262	348.325	-0.668739	0.176067	0.000145741	0.00641041
Ptgr2	269	288	249	430	516	211	268.667	385.667	314.765	0.666694	0.175496	0.000145327	0.00641041
Zdhhc5	129	117	99	170	235	117	115	174	141.384	0.753202	0.198431	0.00014717	0.00643932
Eif3e	255	422	291	560	671	296	322.667	509	402.119	0.797818	0.210251	0.000147877	0.00643932
Adh5	705	1285	1129	1872	2790	1021	1039.67	1894.33	1406.58	0.925318	0.244044	0.000149675	0.00648516
Ces3a	907	608	630	269	335	231	715	278.333	472.056	-0.981598	0.259252	0.000152927	0.00659325
Cisd2	317	192	157	416	610	293	222	439.667	325.793	1.03505	0.273737	0.00015609	0.00669649
Tgfbr3	22	60	51	86	197	71	44.3333	118	78.1542	1.25042	0.331343	0.000160788	0.00686421
Bcl3	25	51	44	8	17	6	40	10.3333	22.9255	-1.33622	0.354374	0.000162825	0.00691727
Pef1	58	54	48	23	25	7	53.3333	18.3333	32.805	-1.14994	0.305203	0.000164704	0.00692949
Rabggtb	186	324	260	414	543	291	256.667	416	331.211	0.849041	0.225324	0.000164496	0.00692949
Bach1	55	72	80	124	152	82	69	119.333	93.3026	0.907577	0.241039	0.000166368	0.00696586
Tomm6	245	285	195	125	162	51	241.667	112.667	162.645	-0.864114	0.229764	0.000169317	0.0070554
Hrsp12	9147	11146	7421	12174	17356	7523	9238	12351	10374.2	0.590498	0.157192	0.000172273	0.007077
Lrp4	39	59	52	83	118	63	50	88	68.2354	0.928845	0.247226	0.000171915	0.007077
Ogt	53	88	56	105	153	86	65.6667	114.667	89.2973	0.935416	0.24897	0.00017187	0.007077
Hyal2	84	120	87	145	201	99	97	148.333	119.655	0.76898	0.205495	0.000182502	0.007462
Cox17	549	823	616	981	1285	560	662.667	942	773.37	0.666976	0.178317	0.000183735	0.00747731
Srsf2	537	732	550	904	1038	645	606.333	862.333	727.782	0.717879	0.192103	0.000186268	0.00754514
Gpr89	63	79	98	22	46	17	80	28.3333	50.1773	-1.12749	0.301972	0.000188632	0.00760512
Trim21	13	17	20	40	51	24	16.6667	38.3333	27.1748	1.15558	0.309589	0.000189495	0.00760512
Dos	73	96	82	41	46	17	83.6667	34.6667	54.6612	-0.967984	0.260041	0.000197322	0.00781127
Sidt2	130	168	130	66	87	49	142.667	67.3333	98.8887	-0.798227	0.214321	0.000195745	0.00781127
Serpinc1	7149	6849	4706	3173	4636	1999	6234.67	3269.33	4434.7	-0.700758	0.188248	0.000197234	0.00781127
Lbp	272	530	446	156	220	121	416	165.667	271.993	-0.972724	0.262003	0.000205104	0.00808257
Tceb1	90	213	244	364	638	326	182.333	442.667	311.804	1.20226	0.324581	0.000212201	0.00832457
Nfkb1	13	28	22	49	58	33	21	46.6667	33.8395	1.14515	0.309344	0.000214016	0.00835813
Frmd8	68	65	74	25	43	12	69	26.6667	43.9459	-1.05845	0.286536	0.000220798	0.00854637
Mtch1	290	311	250	153	182	53	283.667	129.333	189.66	-0.896763	0.242746	0.000220548	0.00854637
Prmt1	19	94	62	7	17	7	58.3333	10.3333	30.865	-1.45554	0.394717	0.000226423	0.00872529
Syne3	18	24	28	6	7	2	23.3333	5	12.9407	-1.3986	0.379995	0.000232697	0.00892759
Sbds	285	541	404	587	1071	550	410	736	564.482	0.952249	0.258967	0.000235894	0.00901053
Serpina1e	411	329	705	38	204	83	481.667	108.333	275.077	-1.39471	0.380066	0.000242878	0.00923679
Egln1	82	180	133	279	311	153	131.667	247.667	186.056	0.990316	0.270249	0.000247865	0.00938545
Dhrs1	1289	1050	1139	648	851	332	1159.33	610.333	828.241	-0.720153	0.197259	0.000261423	0.00985234
Naa35	274	267	269	137	212	87	270	145.333	194.557	-0.681035	0.186596	0.000262457	0.00985234
Cab39l	161	207	173	104	108	49	180.333	87	124.895	-0.789683	0.216907	0.000271938	0.0101644
Exosc5	76	98	111	42	52	14	95	36	60.159	-1.07318	0.294952	0.000274259	0.0102074
Prkd2	27	24	31	8	7	5	27.3333	6.66667	15.945	-1.32187	0.363528	0.000276659	0.0102529
Agmo	43	46	29	79	96	40	39.3333	71.6667	53.7029	0.939469	0.25878	0.000282999	0.0104434
Slc24a6	163	110	69	194	431	156	114	260.333	179.857	1.11882	0.308366	0.000285392	0.0104873
Ergic1	133	133	133	56	93	43	133	64	92.4831	-0.799151	0.220463	0.000289103	0.0105347
St3gal4	129	149	78	217	325	108	118.667	216.667	159.11	0.919882	0.253716	0.000288246	0.0105347
Man2a2	68	113	84	35	53	21	88.3333	36.3333	57.4769	-0.965109	0.266336	0.00029047	0.0105404
Ndufa4	848	1556	936	1706	2600	1096	1113.33	1800.67	1402.62	0.818805	0.226109	0.000293145	0.0105934
Lsm10	104	93	72	29	61	17	89.6667	35.6667	57.1814	-1.02814	0.284484	0.000301448	0.0108484
2010003O02Rik	9	32	30	5	3	0	23.6667	2.66667	11.7731	-1.48649	0.41164	0.000304848	0.0109155
Rarres1	75	102	99	196	185	92	92	157.667	122.538	0.885613	0.2453	0.000305818	0.0109155
Bzw2	30	43	28	67	72	49	33.6667	62.6667	48.5763	1.0014	0.277489	0.000307625	0.0109351
Mpv17	101	101	115	29	70	28	105.667	42.3333	68.8453	-1.00465	0.278546	0.000310048	0.0109441
Bad	164	152	117	60	105	36	144.333	67	97.4737	-0.860314	0.238547	0.000310391	0.0109441
D930015E06Rik	29	61	59	17	19	6	49.6667	14	29.086	-1.26127	0.350544	0.000320613	0.0111573
Pnpla7	307	262	421	159	172	66	330	132.333	216.402	-1.0131	0.281711	0.000322859	0.0111573
Plcb1	47	69	37	89	113	66	51	89.3333	69.6079	0.934301	0.259804	0.000322928	0.0111573
Abracl	65	103	79	147	273	72	82.3333	164	115.144	0.974609	0.270934	0.000321634	0.0111573
Memo1	53	146	89	155	344	168	96	222.333	157.067	1.16433	0.323898	0.000324695	0.0111573
Ccnj	8	15	15	27	42	34	12.6667	34.3333	24.726	1.28305	0.35698	0.000325405	0.0111573
Zfp946	2	12	12	37	36	19	8.66667	30.6667	19.7996	1.37899	0.383312	0.00032119	0.0111573
Hnrnpf	147	176	101	229	296	132	141.333	219	174.165	0.77328	0.215486	0.000332539	0.0113572
Rab24	327	313	302	131	253	98	314	160.667	221.254	-0.748871	0.208883	0.000336925	0.0114174
Birc2	49	119	107	173	296	122	91.6667	197	140.263	1.07978	0.301122	0.00033597	0.0114174
Dolk	52	55	51	75	124	65	52.6667	88	69.4362	0.861172	0.240531	0.000343207	0.0115852
Fam58b	50	51	45	79	101	62	48.6667	80.6667	64.6213	0.868557	0.242988	0.000350918	0.0117998
Notch2	77	107	118	165	216	137	100.667	172.667	137.402	0.910848	0.255002	0.000354376	0.011865
Akr1c20	91	158	159	287	352	131	136	256.667	189.103	0.950077	0.266051	0.000355582	0.011865
Rps29	2377	2098	1865	1209	1661	596	2113.33	1155.33	1520.85	-0.679028	0.190251	0.000358186	0.0119063
Pold3	26	52	44	88	113	43	40.6667	81.3333	58.8139	1.01274	0.284323	0.000368149	0.0121447
Lacc1	5	8	9	23	25	17	7.33333	21.6667	14.9363	1.30298	0.36572	0.000366935	0.0121447
Pebp1	569	418	451	750	1255	421	479.333	808.667	614	0.811427	0.228157	0.000375914	0.0123541
Atp1a1	704	2309	1563	531	694	266	1525.33	497	921.616	-1.15673	0.325373	0.000377861	0.0123714
Gm17066	4	17	28	51	76	55	16.3333	60.6667	40.5007	1.39109	0.392253	0.000390507	0.0127375
1200014J11Rik	165	184	167	242	363	135	172	246.667	199.98	0.648122	0.182964	0.000396582	0.0128606
Rpl17	874	1429	1200	1935	2931	973	1167.67	1946.33	1478.5	0.80806	0.228142	0.000397232	0.0128606
Mettl14	16	53	34	90	129	42	34.3333	87	57.8833	1.18755	0.335544	0.000401358	0.012946
Mpv17l	20	21	44	92	86	42	28.3333	73.3333	50.7281	1.20691	0.341167	0.000403813	0.0129771
1810037I17Rik	66	129	157	227	405	150	117.333	260.667	182.612	1.08336	0.306533	0.000408958	0.0130942
Rnf144b	87	82	69	42	31	12	79.3333	28.3333	49.7323	-1.08224	0.306783	0.000419181	0.0133235
Pfdn1	186	179	195	106	120	47	186.667	91	129.714	-0.796023	0.225632	0.000418772	0.0133235
Fryl	211	195	168	302	336	240	191.333	292.667	243.976	0.806458	0.228811	0.000424195	0.0134186
Mfn2	334	221	172	493	643	239	242.333	458.333	337.255	0.947836	0.268974	0.000425253	0.0134186
Prkaca	237	334	412	155	192	75	327.667	140.667	218.379	-0.934805	0.266315	0.000447868	0.0140305
Dhrs4	1479	1359	806	599	692	357	1214.67	549.333	824.204	-0.836447	0.238293	0.000447835	0.0140305
Mug-ps1	57	111	135	25	42	25	101	30.6667	61.7608	-1.179	0.336143	0.000452446	0.0141231
Stx2	59	96	77	18	51	13	77.3333	27.3333	47.36	-1.12204	0.320225	0.000458459	0.0142597
Arpc3	188	201	190	84	153	41	193	92.6667	130.951	-0.848581	0.242297	0.00046137	0.0142992
BC023829	7	16	9	24	46	17	10.6667	29	19.1148	1.22953	0.351197	0.000463564	0.0143162
Ints5	47	53	39	15	20	14	46.3333	16.3333	29.4698	-1.0616	0.30356	0.000470241	0.0144711
D830031N03Rik	3	16	10	31	33	30	9.66667	31.3333	21.7694	1.34824	0.385643	0.000472146	0.0144786
Ndufab1	197	275	185	123	116	65	219	101.333	150.118	-0.80467	0.230258	0.000474689	0.0145055
Snora81	7	79	37	5	7	1	41	4.33333	19.762	-1.44102	0.412527	0.000477365	0.0145363
Lrp12	10	17	24	36	65	27	17	42.6667	29.2429	1.17532	0.337018	0.000487742	0.0148005
Ostc	441	421	448	203	346	93	436.667	214	299.22	-0.836429	0.240072	0.000493834	0.0148817
Ube4a	27	39	37	67	76	42	34.3333	61.6667	47.6217	0.93447	0.268169	0.000492828	0.0148817
Npc1	128	237	205	69	111	56	190	78.6667	125.448	-0.932874	0.267831	0.000495708	0.0148866
Cpsf3	60	80	77	33	42	17	72.3333	30.6667	47.8478	-0.929027	0.267017	0.000502767	0.0150467
Klhl12	57	64	67	87	150	72	62.6667	103	81.1747	0.828036	0.238074	0.000505043	0.0150631
AI182371	1084	1713	1922	432	1005	144	1573	527	944.786	-1.20691	0.347294	0.000510537	0.0150799
Dnajb11	167	169	181	219	370	186	172.333	258.333	211.317	0.731199	0.210415	0.000510802	0.0150799
Tmem80	23	38	51	73	128	48	37.3333	83	58.2592	1.07961	0.310565	0.000508425	0.0150799
Mprip	113	184	157	63	92	18	151.333	57.6667	94.5218	-1.07349	0.309011	0.00051284	0.0150889
Rpl12	681	541	548	309	382	105	590	265.333	393.84	-0.917323	0.26422	0.00051694	0.0151584
Tatdn2	191	308	147	89	132	34	215.333	85	135.378	-1.02002	0.293907	0.000519407	0.0151796
Emc3	202	216	168	70	109	75	195.333	84.6667	132.954	-0.853039	0.245881	0.000521777	0.0151978
Dcps	233	173	158	91	125	49	188	88.3333	128.698	-0.833764	0.240525	0.000527406	0.0153106
Mir122a	20	53	14	2	5	5	29	4	14.8239	-1.40726	0.406663	0.00053915	0.0155525
C8a	844	642	861	240	306	275	782.333	273.667	507.712	-1.02583	0.296445	0.000539312	0.0155525
Esrra	34	50	23	63	96	43	35.6667	67.3333	50.0122	0.972748	0.28135	0.00054536	0.015675
Epha1	25	40	37	11	13	7	34	10.3333	20.5848	-1.17436	0.340328	0.000559167	0.016019
Tmem63b	78	179	138	34	64	36	131.667	44.6667	81.9442	-1.08689	0.315592	0.000573224	0.0162775
C3	19878	15420	13860	9087	12139	4675	16386	8633.67	11673.7	-0.712625	0.206935	0.000573796	0.0162775
Ibtk	231	367	299	469	554	284	299	435.667	358.984	0.709845	0.206057	0.000571259	0.0162775
Tmem127	237	243	198	288	577	200	226	355	276.066	0.740367	0.215081	0.000576857	0.0163112
Ets2	86	129	79	39	39	32	98	36.6667	63.5064	-0.979553	0.284782	0.000582438	0.0163627
Frmd4a	69	65	80	144	213	58	71.3333	138.333	98.9527	0.934696	0.271709	0.000581587	0.0163627
Txn1	3035	3299	2870	3561	5417	2226	3068	3734.67	3256.24	0.446842	0.130362	0.000608699	0.0170455
Gmnn	71	73	47	94	179	63	63.6667	112	83.6632	0.871486	0.254606	0.000619611	0.0172955
Nr1i2	440	566	261	209	233	94	422.333	178.667	275.914	-0.917521	0.268221	0.000624457	0.0173751
Mia3	640	991	794	408	534	296	808.333	412.667	576.089	-0.690543	0.201938	0.000627164	0.0173948
Ewsr1	181	197	169	274	300	175	182.333	249.667	212.954	0.645907	0.188955	0.000630094	0.0174206
Pex14	136	167	110	71	82	45	137.667	66	95.5842	-0.768294	0.224836	0.000632858	0.0174416
Avpr1a	352	257	286	142	221	77	298.333	146.667	207.031	-0.802518	0.235211	0.000645109	0.0177232
Trf	30622	39541	36109	20677	28783	9919	35424	19793	25635.7	-0.654153	0.191809	0.000648577	0.0177624
Gckr	406	483	425	262	360	165	438	262.333	329.966	-0.525283	0.154177	0.000656769	0.0179304
Tbc1d22a	65	58	53	17	35	17	58.6667	23	38.1605	-0.988386	0.290238	0.000660601	0.0179787
4930581F22Rik	67	53	67	28	33	8	62.3333	23	39.2114	-1.07333	0.315314	0.000664067	0.0180167
Vps13a	32	47	35	65	103	36	38	68	50.5418	0.891322	0.262058	0.000670809	0.0181431
Rnaset2b	38	60	56	19	29	8	51.3333	18.6667	31.9626	-1.07289	0.315545	0.000673571	0.0181614
Crp	1717	1041	1012	463	898	277	1256.67	546	831.059	-0.944047	0.278568	0.000701667	0.0188605
Atp6v1e1	395	516	391	262	348	148	434	252.667	321.201	-0.565029	0.166877	0.000709455	0.0190112
Gng2	5	5	3	10	36	10	4.33333	18.6667	10.8229	1.35301	0.399892	0.000715847	0.0191236
Abhd11	53	44	32	77	104	44	43	75	57.1758	0.878434	0.259737	0.000719559	0.019164
Ilf3	27	52	63	93	133	65	47.3333	97	71.3417	1.02956	0.304831	0.000731572	0.0194246
Epha2	4	18	19	79	32	41	13.6667	50.6667	34.6588	1.35164	0.400359	0.000735272	0.0194635
Hspa8	617	639	493	365	445	174	583	328	424.711	-0.620118	0.183949	0.000748577	0.0197556
8430408G22Rik	1093	637	657	256	570	160	795.667	328.667	516.375	-0.998591	0.296614	0.000760924	0.0200208
Plin3	125	153	154	80	84	44	144	69.3333	100.597	-0.774496	0.230439	0.000776723	0.0203566
2900097C17Rik	6	29	20	38	83	40	18.3333	53.6667	35.7387	1.25388	0.373137	0.000778361	0.0203566
Tspan31	95	214	187	334	445	172	165.333	317	232.546	0.956997	0.284875	0.000781225	0.0203703
Rps7	927	992	775	538	667	215	898	473.333	633.395	-0.721086	0.214703	0.000783581	0.0203708
Rps12	3550	3415	3167	1880	2543	711	3377.33	1711.33	2342.86	-0.789153	0.235379	0.000800298	0.0206207
Clu	1356	1534	1201	757	1229	521	1363.67	835.667	1031.21	-0.504031	0.150297	0.000797802	0.0206207
Bcas2	180	255	192	272	389	223	209	294.667	248.186	0.685596	0.204479	0.000799739	0.0206207
Desi1	93	96	65	39	55	21	84.6667	38.3333	56.8303	-0.856549	0.255761	0.000810973	0.0208341
Gfer	307	313	183	121	190	74	267.667	128.333	182.996	-0.798568	0.238649	0.000819277	0.0209855
Gpt2	2802	3279	1403	5671	5362	2638	2494.67	4557	3445.48	0.947115	0.283301	0.00082835	0.0211557
Sac3d1	48	39	23	10	18	5	36.6667	11	21.5977	-1.18587	0.354893	0.00083332	0.0212204
Dnajc7	57	168	120	45	48	16	115	36.3333	68.8027	-1.1501	0.344883	0.00085373	0.0215779
Ccdc71	50	53	59	18	34	13	54	21.6667	35.1266	-0.977827	0.293253	0.000854789	0.0215779
Ddc	452	277	323	160	238	85	350.667	161	238.243	-0.869949	0.260871	0.00085363	0.0215779
Hnrnph1	78	150	97	193	213	123	108.333	176.333	140.604	0.846891	0.254117	0.000860135	0.02165
Psmb7	565	660	629	316	503	241	618	353.333	458.668	-0.57991	0.17413	0.000867447	0.0217712
Pdpk1	65	185	126	247	302	201	125.333	250	189.511	1.04774	0.314904	0.000877288	0.0219549
Morc2a	38	84	66	122	133	98	62.6667	117.667	91.7406	1.00059	0.300983	0.000886047	0.0221106
Trub1	87	77	76	145	141	88	80	124.667	102.025	0.792508	0.238598	0.000895294	0.0222775
Rab22a	19	24	17	37	50	28	20	38.3333	29.0082	0.982521	0.29626	0.000911808	0.0226237
Slco1b2	5943	8044	6406	4252	4916	2629	6797.67	3932.33	5077.12	-0.540941	0.163201	0.000917843	0.0227088
Anapc11	261	226	229	124	179	50	238.667	117.667	164.194	-0.809646	0.244448	0.000925871	0.0228425
Sec13	118	143	135	219	274	101	132	198	157.881	0.696243	0.210647	0.000948863	0.0233436
Uox	5277	7046	5668	8272	16219	4662	5997	9717.67	7364.71	0.74606	0.225807	0.000953241	0.0233853
Prps1	240	258	206	133	192	69	234.667	131.333	169.968	-0.632091	0.191468	0.0009624	0.0235436
Erlec1	80	142	109	161	250	111	110.333	174	137.665	0.77724	0.235566	0.000968747	0.0236326
2900060B14Rik	16	92	49	10	4	8	52.3333	7.33333	27.2064	-1.34644	0.408267	0.00097396	0.0236933
Ube2j2	28	45	21	11	7	6	31.3333	8	18.1263	-1.21641	0.369165	0.000984072	0.0238727
Gdi1	66	73	76	101	145	79	71.6667	108.333	88.8715	0.743239	0.225861	0.000999388	0.0241769
Srek1	283	247	232	334	479	213	254	342	288.203	0.584524	0.178008	0.00102454	0.0246641
Gemin6	39	49	47	65	101	69	45	78.3333	62.5244	0.915253	0.278807	0.00102803	0.0246641
Il15ra	58	76	114	156	187	146	82.6667	163	126.958	1.02977	0.313669	0.00102708	0.0246641
Mug1	1641	1821	2000	930	1218	719	1820.67	955.667	1323.96	-0.655226	0.199686	0.00103337	0.0247243
Arf3	244	156	151	325	492	164	183.667	327	243.639	0.857878	0.261664	0.00104341	0.0248961
Alas1	239	393	223	528	479	398	285	468.333	383.152	0.899545	0.274837	0.00106409	0.0253201
Usp25	38	82	74	116	148	98	64.6667	120.667	93.6057	0.977968	0.299126	0.00107769	0.0255739
Egfr	164	218	339	82	136	63	240.333	93.6667	157.122	-0.993023	0.303823	0.00108146	0.0255792
Herc4	143	139	175	71	110	43	152.333	74.6667	106.244	-0.786214	0.240777	0.0010934	0.0255792
Asgr2	654	761	681	376	570	157	698.667	367.667	490.015	-0.742215	0.227212	0.00108838	0.0255792
Akr1a1	1201	1128	892	671	836	357	1073.67	621.333	794.565	-0.575316	0.176154	0.00109088	0.0255792
Mll1	97	122	142	163	300	130	120.333	197.667	154.567	0.803224	0.245989	0.00109352	0.0255792
Desi2	31	86	48	94	147	97	55	112.667	84.7692	1.06255	0.325459	0.00109554	0.0255792
Bak1	50	76	57	10	39	13	61	20.6667	37.1987	-1.10491	0.338794	0.001109	0.0257555
Acsl1	1879	2285	1686	1074	984	725	1950	927.667	1369.63	-0.72851	0.223352	0.00110741	0.0257555
Stom	33	34	18	7	14	3	28.3333	8	16.2834	-1.20201	0.368917	0.00112111	0.0259675
Serpinb1a	112	100	79	38	60	8	97	35.3333	59.4346	-1.09368	0.335778	0.00112531	0.0259956
Rasip1	80	57	47	23	36	13	61.3333	24	39.3935	-0.991711	0.304633	0.00113221	0.0260858
Adck3	421	304	280	139	254	97	335	163.333	231.975	-0.792856	0.243993	0.00115605	0.0265648
Grina	218	241	203	121	186	73	220.667	126.667	162.132	-0.592678	0.182453	0.00116063	0.0265885
Pcgf5	11	30	30	51	69	38	23.6667	52.6667	38.1641	1.08752	0.334852	0.00116319	0.0265885
Zcchc3	10	26	30	6	4	2	22	4	11.9462	-1.31031	0.403839	0.00117606	0.0268006
Bgn	265	326	257	151	244	90	282.667	161.667	206.468	-0.603364	0.185994	0.00117862	0.0268006
Psmc1	646	1238	1021	467	669	224	968.333	453.333	654.43	-0.839858	0.258997	0.00118387	0.0268499
Snrk	124	211	129	75	74	49	154.667	66	103.577	-0.856059	0.264234	0.00119625	0.0270287
Ccdc32	30	24	23	53	71	24	25.6667	49.3333	35.8916	0.940788	0.290424	0.00119797	0.0270287
Mif4gd	234	288	157	116	155	53	226.333	108	153.409	-0.805205	0.248904	0.00121645	0.0273749
Abcb4	808	1355	887	498	439	345	1016.67	427.333	682.867	-0.844701	0.261358	0.0012294	0.0275241
Steap4	70	160	180	312	362	167	136.667	280.333	204.839	1.01171	0.312969	0.00122664	0.0275241
Gpr155	55	73	73	103	136	67	67	102	82.6766	0.739616	0.229214	0.00125203	0.0279588
Scyl1	37	30	32	59	87	31	33	59	44.1339	0.87432	0.271219	0.00126559	0.0281893
Ovca2	30	41	34	16	15	3	35	11.3333	21.009	-1.12242	0.348687	0.00128641	0.0285547
Ethe1	234	224	221	91	190	47	226.333	109.333	153.485	-0.842971	0.261913	0.00128855	0.0285547
Aph1a	65	119	97	43	57	17	93.6667	39	60.7008	-0.943509	0.29344	0.0013029	0.0285818
Rpl22	725	764	642	426	568	177	710.333	390.333	508.605	-0.67487	0.209839	0.00129929	0.0285818
Ilk	26	34	28	51	65	34	29.3333	50	39.0793	0.8628	0.268233	0.00129717	0.0285818
Zcchc8	28	77	64	113	172	66	56.3333	117	83.5842	1.01104	0.314384	0.00130017	0.0285818
Phf23	137	99	92	50	68	32	109.333	50	74.7424	-0.832297	0.258955	0.00130872	0.0286373
Cd47	143	238	258	367	435	250	213	350.667	280.079	0.839192	0.261184	0.00131341	0.02864
Ugdh	95	248	139	259	438	202	160.667	299.667	223.986	0.949492	0.295553	0.00131542	0.02864
Nup107	9	21	37	64	73	42	22.3333	59.6667	41.5555	1.1785	0.36709	0.00132556	0.0287887
1810026J23Rik	70	115	70	133	161	101	85	131.667	107.634	0.797984	0.248714	0.00133459	0.0289127
Ildr2	125	267	231	299	575	263	207.667	379	286.37	0.917198	0.286413	0.00136307	0.0294565
Eif4e2	122	174	142	76	102	49	146	75.6667	103.989	-0.689614	0.215422	0.00136847	0.0295
Gm20300	70	82	78	114	140	78	76.6667	110.667	92.3391	0.692233	0.21642	0.00138117	0.029627
H3f3b	429	965	714	1567	1478	716	702.667	1253.67	956.205	0.90651	0.283357	0.00137819	0.029627
Gcdh	947	974	836	584	817	313	919	571.333	696.926	-0.499745	0.156369	0.00139378	0.0298242
Ano10	38	24	23	5	14	5	28.3333	8	16.6903	-1.18506	0.370996	0.00140189	0.0298857
Prpf39	75	141	96	146	252	108	104	168.667	131.564	0.800619	0.250669	0.00140352	0.0298857
Zkscan3	62	113	70	151	153	90	81.6667	131.333	105.219	0.827368	0.259707	0.00144368	0.0306659
Timm10b	124	99	82	46	72	22	101.667	46.6667	68.2609	-0.856939	0.26982	0.00149342	0.0315684
Pikfyve	56	100	67	109	168	75	74.3333	117.333	92.7162	0.776136	0.244352	0.00149167	0.0315684
Ncald	129	89	110	57	65	22	109.333	48	73.1624	-0.89625	0.282921	0.00153572	0.0323411
Galnt4	48	64	50	21	35	14	54	23.3333	35.777	-0.887973	0.280336	0.0015374	0.0323411
Dcaf17	64	81	56	110	120	68	67	99.3333	81.863	0.729352	0.230395	0.00154731	0.0324711
Fastkd2	72	85	67	28	46	27	74.6667	33.6667	51.1067	-0.822989	0.260088	0.00155471	0.0325481
Tmem243	5	13	8	32	20	20	8.66667	24	17.1765	1.20863	0.382063	0.00155923	0.0325643
Anxa2	53	52	58	21	35	14	54.3333	23.3333	36.1909	-0.900374	0.28486	0.00157357	0.0327852
Rgp1	76	77	56	99	140	67	69.6667	102	83.4925	0.695113	0.220008	0.00158043	0.0328496
Zc3h11a	210	347	303	105	209	91	286.667	135	196.475	-0.80321	0.254524	0.00160095	0.0331967
Slc48a1	95	121	129	65	66	22	115	51	76.8956	-0.880613	0.279268	0.00161441	0.0332385
Kng1	4701	4709	4295	2489	3891	1075	4568.33	2485	3245.57	-0.707433	0.224256	0.00160727	0.0332385
Rmnd5a	308	895	685	1244	1785	727	629.333	1252	910.011	0.977854	0.310072	0.00161248	0.0332385
Rfx1	51	38	30	19	9	5	39.6667	11	23.4513	-1.16621	0.37037	0.00163961	0.0334732
Fam89a	204	67	109	44	56	22	126.667	40.6667	78.0674	-1.11961	0.355678	0.00164503	0.0334732
Slc27a4	89	54	59	27	40	14	67.3333	27	43.7329	-0.967993	0.307491	0.00164369	0.0334732
Tada1	63	66	46	28	33	15	58.3333	25.3333	38.8946	-0.872273	0.27691	0.0016326	0.0334732
Agxt2	39	43	54	65	146	49	45.3333	86.6667	63.0076	0.913386	0.290035	0.00163702	0.0334732
Mlst8	29	34	31	12	17	4	31.3333	11	19.2632	-1.0627	0.337899	0.00166067	0.0335783
Tfam	261	326	212	350	459	235	266.333	348	298.597	0.576023	0.183111	0.00165656	0.0335783
Rnf7	133	187	133	212	258	146	151	205.333	174.868	0.634115	0.201636	0.00166176	0.0335783
4932438A13Rik	225	274	187	134	174	76	228.667	128	166.638	-0.603365	0.19191	0.0016666	0.0335982
Ascc3	93	136	104	138	232	117	111	162.333	133.499	0.702114	0.223496	0.00168083	0.0338068
Prdm2	86	107	88	51	54	31	93.6667	45.3333	65.5966	-0.749661	0.238788	0.00169273	0.0339677
Atp5k	1971	1744	1447	1007	1421	489	1720.67	972.333	1250.47	-0.632981	0.201853	0.00171355	0.0341494
Adi1	306	290	235	335	506	256	277	365.667	313.246	0.579367	0.184722	0.00171016	0.0341494
Gm14403	30	36	14	63	75	27	26.6667	55	39.0879	1.00189	0.319417	0.00170914	0.0341494
Lepre1	28	43	32	11	18	8	34.3333	12.3333	21.5384	-1.02556	0.327591	0.00174435	0.0346839
Pctp	355	245	214	156	124	49	271.333	109.667	176.951	-0.949359	0.304239	0.0018058	0.0358239
Ndfip1	91	204	175	217	431	240	156.667	296	225.503	0.961689	0.308521	0.00182644	0.0361512
Eef2	4637	3658	3247	2301	2879	1061	3847.33	2080.33	2762.33	-0.677082	0.217491	0.00185105	0.0365551
Gpsm2	32	22	33	53	83	30	29	55.3333	40.6578	0.9179	0.295099	0.00186785	0.0368033
Rps26	329	553	470	248	304	94	450.667	215.333	306.399	-0.816715	0.262644	0.00187348	0.0368087
Rdh16	466	458	317	567	756	336	413.667	553	465.89	0.580736	0.186786	0.00187657	0.0368087
Cycs	89	283	145	354	414	236	172.333	334.667	251.187	0.993557	0.320281	0.00192128	0.0375555
Ddx26b	10	24	9	36	53	16	14.3333	35	23.2977	1.09871	0.354212	0.00192327	0.0375555
Ahcy	778	991	531	1072	1402	777	766.667	1083.67	906.311	0.686751	0.221463	0.00192881	0.0375795
Ankrd27	251	184	170	92	154	57	201.667	101	140.816	-0.757987	0.244697	0.00195058	0.0379187
Dnajc19	418	355	252	633	739	267	341.667	546.333	424.469	0.757222	0.244524	0.00195677	0.0379544
Tmem30a	535	731	563	383	481	230	609.667	364.667	458.802	-0.512077	0.165542	0.0019792	0.0383041
Wwc1	0	15	11	44	34	39	8.66667	39	26.1165	1.27395	0.412132	0.00199406	0.0385062
Serpina3k	7361	7644	12489	4412	3364	2685	9164.67	3487	6066.15	-0.947212	0.30653	0.00200082	0.0385513
Slc16a6	58	37	62	22	15	13	52.3333	16.6667	32.9593	-1.07636	0.34851	0.00201194	0.0386799
Hdlbp	598	785	694	449	542	241	692.333	410.667	518.601	-0.53639	0.173795	0.00202635	0.0387005
Traf6	8	28	21	36	63	33	19	44	31.3341	1.08827	0.352545	0.00202253	0.0387005
Gnat1	8	5	14	32	54	9	9	31.6667	18.7567	1.20916	0.391627	0.00201825	0.0387005
Nmrk1	102	39	63	190	161	91	68	147.333	107.989	1.0386	0.336689	0.0020373	0.0388246
Ctr9	162	136	118	76	99	31	138.667	68.6667	95.7654	-0.774445	0.251439	0.00206966	0.0393551
Gsk3a	46	56	57	27	27	13	53	22.3333	35.2621	-0.895058	0.290843	0.00208771	0.0396119
Cops6	182	164	153	91	106	63	166.333	86.6667	120.36	-0.663713	0.21577	0.0020978	0.0397168
Ulk1	773	961	800	480	778	270	844.667	509.333	628.734	-0.549209	0.178675	0.00211363	0.0399297
Dohh	97	90	86	42	71	22	91	45	62.7759	-0.776007	0.252531	0.0021198	0.0399596
Prmt3	19	24	21	6	9	4	21.3333	6.33333	12.7584	-1.12555	0.366371	0.00212521	0.039975
Usp9x	118	155	116	69	96	44	129.667	69.6667	93.3164	-0.647471	0.210824	0.00213239	0.0400237
Pcx	351	388	242	185	243	79	327	169	228.212	-0.723261	0.235598	0.00214131	0.0401048
Pcnt	90	117	105	57	67	34	104	52.6667	73.7548	-0.708564	0.231228	0.00218139	0.0407419
Rnf114	133	184	118	190	291	122	145	201	165.9	0.619985	0.202394	0.00218937	0.0407419
Pten	166	475	300	492	849	426	313.667	589	443.208	0.948125	0.309507	0.00218885	0.0407419
Frat2	32	34	12	41	91	39	26	57	40.3142	1.04132	0.34031	0.00221388	0.0411102
Itih3	1765	1553	1550	926	1448	501	1622.67	958.333	1202.64	-0.583909	0.191114	0.00224841	0.0416625
Rad51b	154	125	43	39	45	18	107.333	34	64.4379	-1.09217	0.357715	0.00226425	0.0418671
Rab8a	518	373	385	235	321	123	425.333	226.333	304.711	-0.690097	0.226114	0.00227334	0.0419459
Psmd3	347	519	448	240	355	141	438	245.333	318.728	-0.6185	0.202733	0.00228222	0.0419757
Atxn7	117	129	112	162	199	118	119.333	159.667	137.715	0.610211	0.200036	0.00228459	0.0419757
Ttc13	67	98	73	40	43	26	79.3333	36.3333	54.475	-0.794931	0.260701	0.00229449	0.0420688
Deptor	278	397	293	157	276	107	322.667	180	233.523	-0.622588	0.204328	0.00231132	0.0422885
Copb1	149	261	265	364	452	248	225	354.667	286.312	0.782871	0.257057	0.00232284	0.0424101
Smad2	66	65	37	84	137	55	56	92	71.1012	0.797369	0.261991	0.00233845	0.0426058
Srp72	331	451	413	252	277	105	398.333	211.333	283.951	-0.685086	0.225148	0.00234372	0.0426126
Rbm8a	277	397	290	189	260	104	321.333	184.333	235.515	-0.582559	0.191598	0.00236165	0.0428491
Atad1	258	479	320	546	633	357	352.333	512	424.459	0.713182	0.234682	0.00237417	0.0429868
Crcp	16	22	13	29	48	22	17	33	24.3986	0.95319	0.314096	0.00240767	0.0435028
Dnajb9	51	156	68	159	239	141	91.6667	179.667	135.007	0.997768	0.329167	0.00243589	0.0439217
Abat	506	583	555	1026	1064	390	548	826.667	658.288	0.689193	0.227524	0.00245283	0.0441358
Slc46a1	45	54	47	22	19	16	48.6667	19	32.1976	-0.922541	0.304801	0.00247242	0.0443966
Exosc3	10	41	41	87	82	56	30.6667	75	53.9042	1.11619	0.369072	0.002492	0.044656
Hist1h2bc	363	439	340	176	309	153	380.667	212.667	279.546	-0.591876	0.195846	0.00250984	0.0448833
1810019J16Rik	17	31	37	5	14	5	28.3333	8	16.7073	-1.147	0.379976	0.00253932	0.0453015
Iqsec1	55	61	56	24	42	9	57.3333	25	37.4208	-0.903887	0.299488	0.00254363	0.0453015
Mir703	55	226	143	31	46	37	141.333	38	83.1718	-1.12325	0.372418	0.00256057	0.0454626
Eif3k	227	188	146	96	140	40	187	92	128.169	-0.788443	0.261438	0.00256311	0.0454626
Rps4y2	96	132	104	41	39	43	110.667	41	72.7852	-0.922526	0.30627	0.00259417	0.0458968
Id2	669	992	1017	284	659	293	892.667	412	610.218	-0.81659	0.271197	0.0026034	0.0458968
Supt4a	35	36	33	46	90	39	34.6667	58.3333	45.1467	0.817804	0.271599	0.00260331	0.0458968
Ndfip2	164	407	326	514	675	365	299	518	403.323	0.876287	0.291105	0.00261072	0.0459328
Dnahc6	7	13	16	19	41	34	12	31.3333	22.9795	1.1479	0.381435	0.00261734	0.0459564
Sepp1	19356	20692	14143	11241	15366	6432	18063.7	11013	13602.6	-0.504809	0.16787	0.00263722	0.0462123
Wapal	218	261	197	133	159	89	225.333	127	166.909	-0.568474	0.189157	0.00265311	0.0463975
Tcf7l1	86	71	51	36	30	18	69.3333	28	45.6726	-0.906794	0.302152	0.00268988	0.0468374
Higd2a	200	207	183	97	157	78	196.667	110.667	145.221	-0.589134	0.196338	0.0026944	0.0468374
Zfp445	166	399	267	469	562	345	277.333	458.667	365.886	0.852483	0.284016	0.00268629	0.0468374
Hspa9	1856	2317	1512	2455	3277	1402	1895	2378	2046.66	0.499007	0.166406	0.002711	0.0470322
Tmed10	143	221	216	109	119	57	193.333	95	135.381	-0.742601	0.247811	0.00272973	0.0472628
Dact2	17	36	29	10	11	4	27.3333	8.33333	16.3039	-1.09973	0.367616	0.00277592	0.0479672
Hadh	1469	1775	1246	1019	1099	489	1496.67	869	1108.02	-0.554931	0.185732	0.00280986	0.0484576
Crip2	300	210	128	92	106	62	212.667	86.6667	140.413	-0.892788	0.299223	0.00284798	0.049018
Mug2	300	626	681	211	316	151	535.667	226	356.587	-0.887331	0.297495	0.0028574	0.0490831
Rnf144a	25	49	25	8	14	9	33	10.3333	20.0364	-1.06476	0.357141	0.00286983	0.049175
Mfsd8	28	63	25	87	93	42	38.6667	74	54.6231	0.947943	0.318006	0.00287404	0.049175
Ifnar2	242	360	254	169	223	87	285.333	159.667	206.745	-0.611439	0.205468	0.00292193	0.0496271
Cyp2j5	3088	2670	2486	1550	2390	1074	2748	1671.33	2085.22	-0.507385	0.17051	0.00292326	0.0496271
Trmt6	139	150	88	211	250	102	125.667	187.667	150.381	0.699427	0.234967	0.00291372	0.0496271
Stim2	165	131	105	222	237	128	133.667	195.667	161.792	0.699857	0.235139	0.00291696	0.0496271
Ap2a2	96	139	109	55	78	42	114.667	58.3333	81.5077	-0.69129	0.232544	0.00295171	0.0500126
Mdm2	176	201	149	90	145	63	175.333	99.3333	128.529	-0.589628	0.198478	0.00297082	0.0500561
Ubtf	200	221	155	267	483	141	192	297	229.225	0.692211	0.232936	0.00296178	0.0500561
Nacc2	174	90	79	182	324	141	114.333	215.667	160.971	0.911582	0.306861	0.00297152	0.0500561
Tenc1	188	133	119	195	336	147	146.667	226	180.72	0.726593	0.244709	0.00298567	0.0501973
Grwd1	40	61	35	9	29	11	45.3333	16.3333	28.1388	-1.0084	0.340683	0.00307715	0.0516356
Cfi	1416	1901	1579	1845	3030	1287	1632	2054	1768.39	0.493646	0.166936	0.00310543	0.0520099
Cdk2	22	56	40	15	10	9	39.3333	11.3333	23.6384	-1.08989	0.368993	0.00314007	0.0524893
Mitd1	114	102	108	65	68	31	108	54.6667	76.5094	-0.716787	0.242744	0.00314858	0.0525306
Luc7l2	463	547	468	543	962	396	492.667	633.667	539.739	0.51425	0.174263	0.00316751	0.0527454
Itfg3	31	41	19	14	9	4	30.3333	9	17.931	-1.09238	0.3711	0.00324375	0.053811
Ndrg1	80	83	80	32	58	29	81	39.6667	56.8596	-0.744277	0.252894	0.00325004	0.053811
Dap	739	932	855	539	726	278	842	514.333	634.193	-0.519126	0.176361	0.0032448	0.053811
Inhbc	55	42	36	19	20	13	44.3333	17.3333	29.1126	-0.92675	0.315233	0.00328334	0.0539425
Tnfaip8l1	122	90	109	63	58	26	107	49	73.3083	-0.819538	0.278788	0.0032859	0.0539425
Fam105b	140	192	132	91	96	54	154.667	80.3333	110.721	-0.658402	0.223823	0.003265	0.0539425
Tubgcp3	58	64	56	77	115	68	59.3333	86.6667	72.4103	0.703444	0.239287	0.00328482	0.0539425
Ptgds	4	7	6	12	23	12	5.66667	15.6667	10.6895	1.12936	0.384218	0.00328895	0.0539425
Ceacam1	56	125	97	27	53	28	92.6667	36	59.9229	-0.933304	0.317789	0.00331545	0.0542749
Eltd1	45	68	65	32	28	14	59.3333	24.6667	39.2764	-0.888939	0.30294	0.00334222	0.0543049
B4galt1	554	417	511	264	389	167	494	273.333	361.798	-0.633644	0.215919	0.00333936	0.0543049
Fbxo21	205	256	235	118	158	97	232	124.333	169.872	-0.617871	0.210491	0.00333134	0.0543049
Brd2	2056	1640	1397	2118	3897	1432	1697.67	2482.33	1994.54	0.645704	0.219976	0.00333183	0.0543049
D4Wsu53e	1260	1864	1526	2103	2594	1217	1550	1971.33	1701.62	0.522766	0.178265	0.00336227	0.0545289
Smg7	132	208	126	78	103	54	155.333	78.3333	109.382	-0.692385	0.236271	0.00338455	0.0547882
Cxcr6	5	12	9	21	32	11	8.66667	21.3333	14.383	1.07033	0.365331	0.00339221	0.0548103
Ganab	1016	952	687	500	744	309	885	517.667	655.978	-0.558032	0.190541	0.00340418	0.0549018
Pzp	2885	5187	4410	2024	3102	1400	4160.67	2175.33	2964.37	-0.675809	0.230965	0.00343324	0.0550646
Ccdc47	236	686	497	813	1260	545	473	872.667	652.317	0.901403	0.307945	0.00342073	0.0550646
Slc20a2	99	254	241	443	489	206	198	379.333	280.522	0.921946	0.31507	0.0034317	0.0550646
Ttc4	120	123	92	64	83	30	111.667	59	79.1302	-0.680434	0.232988	0.00349507	0.0559533
Copz1	436	332	341	200	300	89	369.667	196.333	261.8	-0.7136	0.244504	0.00351654	0.0561936
Gm4951	689	531	579	353	485	188	599.667	342	441.539	-0.607407	0.208345	0.00355242	0.0566043
Elovl6	145	120	151	229	297	107	138.667	211	167.621	0.685341	0.235123	0.00355898	0.0566043
Wrn	9	15	18	27	40	20	14	29	21.3081	0.982314	0.337035	0.00356173	0.0566043
Mgrn1	64	143	118	51	55	28	108.333	44.6667	71.293	-0.888009	0.304844	0.00357986	0.0566533
Mfsd5	69	98	67	29	58	24	78	37	53.2701	-0.780874	0.26807	0.00358032	0.0566533
Mtmr3	111	176	120	159	330	134	135.667	207.667	164.646	0.718364	0.24664	0.00358433	0.0566533
G3bp2	249	354	281	402	470	327	294.667	399.667	346.887	0.654061	0.224648	0.00359707	0.0567516
Paqr9	349	166	387	151	127	59	300.667	112.333	195.376	-0.987108	0.339194	0.0036125	0.056892
Vapb	159	249	162	91	143	67	190	100.333	135.579	-0.65436	0.225373	0.00369078	0.0580199
Tnrc18	67	91	79	114	143	71	79	109.333	91.7413	0.625519	0.215483	0.00369762	0.0580226
Atp1b3	155	241	193	235	455	177	196.333	289	232.086	0.666877	0.229882	0.0037202	0.0582721
Rnf125	811	666	712	321	464	307	729.667	364	524.121	-0.683548	0.235943	0.00376637	0.0588892
Vps28	16	36	41	10	14	4	31	9.33333	18.4573	-1.09631	0.378585	0.00378193	0.0589635
Wee1	16	7	20	26	53	26	14.3333	35	24.6841	1.06115	0.366474	0.00378466	0.0589635
Rhoc	143	80	60	25	56	24	94.3333	35	60.0026	-0.980855	0.33908	0.0038195	0.0592942
3110002H16Rik	1	11	9	20	44	11	7	25	14.9646	1.16588	0.403014	0.00381694	0.0592942
Set	423	464	398	476	709	336	428.333	507	451.902	0.428154	0.148103	0.00384101	0.0594162
Hamp2	1241	1422	705	2748	3436	723	1122.67	2302.33	1586.69	0.927737	0.32087	0.00383634	0.0594162
Sec23a	257	350	225	376	449	243	277.333	356	308.691	0.558018	0.19313	0.00386061	0.0596135
Blm	7	16	7	32	38	9	10	26.3333	16.9817	1.08596	0.375942	0.00386907	0.0596384
Dtnbp1	133	120	84	53	68	41	112.333	54	78.6596	-0.735395	0.255019	0.00393054	0.0604789
Rlf	27	78	42	17	21	11	49	16.3333	29.9669	-1.01894	0.353566	0.00395298	0.06061
Tm9sf1	10	14	16	31	42	13	13.3333	28.6667	20.0288	0.980222	0.340123	0.00395206	0.06061
Npm3	56	56	30	23	24	6	47.3333	17.6667	29.4799	-0.982283	0.341132	0.00398328	0.0609673
Jhdm1d	88	186	178	230	358	169	150.667	252.333	196.906	0.814876	0.283416	0.00403777	0.0616929
Clic1	42	51	29	9	29	6	40.6667	14.6667	24.7576	-1.01949	0.355059	0.00408761	0.062345
Apob	468	1322	1281	396	457	286	1023.67	379.667	659.051	-0.94467	0.329514	0.00414566	0.0631074
Mgst1	7347	10153	8550	11193	13774	6587	8683.33	10518	9280.23	0.461971	0.161169	0.00415209	0.0631074
Aftph	155	298	262	348	466	273	238.333	362.333	297.594	0.749625	0.261851	0.00419921	0.0637125
Snrpd3	470	473	300	213	344	100	414.333	219	290.23	-0.707306	0.247248	0.00422692	0.0637994
Mki67ip	95	104	77	53	60	30	92	47.6667	65.6001	-0.673669	0.235403	0.00421283	0.0637994
Dennd5b	195	221	245	327	367	192	220.333	295.333	252.547	0.587825	0.205447	0.00422042	0.0637994
Oxa1l	71	82	60	32	56	17	71	35	48.6284	-0.760465	0.266102	0.00426594	0.064277
Pdk2	31	78	62	19	33	12	57	21.3333	35.8999	-0.971565	0.3401	0.00428067	0.0643875
Defb1	9	57	20	2	7	5	28.6667	4.66667	14.9127	-1.17539	0.411766	0.00431021	0.0644977
Serpind1	523	776	681	334	585	188	660	369	475.32	-0.643976	0.225554	0.00430251	0.0644977
Rpl36al	1077	841	774	1154	1953	710	897.333	1272.33	1034.79	0.605817	0.212215	0.00430728	0.0644977
Jak2	66	64	51	25	46	15	60.3333	28.6667	40.9929	-0.792824	0.278109	0.00436132	0.0649213
Pla2g12b	182	211	165	87	169	54	186	103.333	133.412	-0.643745	0.22574	0.00434845	0.0649213
Atp2c1	72	102	69	113	141	83	81	112.333	95.2289	0.650611	0.228195	0.00435663	0.0649213
Srsf4	77	189	118	191	297	145	128	211	165.242	0.813612	0.285452	0.00436834	0.0649213
Rnf38	8	10	21	35	32	25	13	30.6667	22.6792	1.05784	0.371491	0.00440565	0.0653643
Hnrnpd	83	131	113	167	188	106	109	153.667	129.204	0.660665	0.232126	0.00442518	0.0655423
Gon4l	35	41	35	8	20	13	37	13.6667	23.9101	-0.95289	0.335084	0.00445881	0.0657791
Ddt	1557	1656	1268	1014	1153	603	1493.67	923.333	1145.58	-0.455686	0.160225	0.0044546	0.0657791
Fut8	11	17	13	26	41	15	13.6667	27.3333	19.6756	0.938078	0.329917	0.00446382	0.0657791
Jmjd6	123	122	93	55	88	39	112.667	60.6667	81.15	-0.643503	0.22663	0.00451928	0.0663716
Ubr4	557	469	397	248	315	195	474.333	252.667	346.65	-0.616431	0.217067	0.00451399	0.0663716
F3	2	5	8	19	12	18	5	16.3333	11.8841	1.15586	0.407307	0.00454232	0.0665977
Hlf	394	469	276	548	623	334	379.667	501.667	429.513	0.591383	0.208548	0.00457233	0.0669251
Uggt1	529	411	432	249	390	153	457.333	264	338.242	-0.588984	0.20798	0.00462683	0.0676091
Iscu	15	42	52	104	109	39	36.3333	84	58.203	1.01411	0.358981	0.00472857	0.0689801
Jam2	12	13	7	25	26	16	10.6667	22.3333	16.5504	0.989643	0.350593	0.00476109	0.0693383
1190003J15Rik	515	703	660	362	536	168	626	355.333	454.009	-0.628122	0.222904	0.0048338	0.0702797
Ube2j1	149	220	130	92	102	59	166.333	84.3333	117.852	-0.671253	0.238326	0.00485445	0.0704624
Egln3	103	83	58	46	38	20	81.3333	34.6667	54.2524	-0.85125	0.30253	0.00489647	0.070953
Slc30a5	19	41	50	64	99	48	36.6667	70.3333	52.7574	0.915118	0.32529	0.00490454	0.070953
Prkra	103	106	112	58	86	29	107	57.6667	76.5374	-0.668713	0.237846	0.00493046	0.0712096
Dbt	223	548	467	818	1028	371	412.667	739	551.409	0.844938	0.300583	0.00493887	0.071213
Ywhah	32	26	24	7	14	8	27.3333	9.66667	17.367	-0.983293	0.349871	0.00494727	0.0712161
2016-09-09	15	25	30	49	53	27	23.3333	43	32.7696	0.888932	0.316433	0.00496609	0.0713692
Ormdl3	324	273	166	413	456	262	254.333	377	311.209	0.719641	0.256271	0.00498311	0.0714262
Copz2	12	14	10	25	28	18	12	23.6667	17.9618	0.951231	0.338769	0.00498646	0.0714262
Plrg1	126	127	91	59	89	38	114.667	62	82.4964	-0.638993	0.227803	0.00503135	0.0719508
Sav1	10	36	24	44	64	35	23.3333	47.6667	35.2361	0.973749	0.347384	0.0050616	0.0721464
Bccip	16	82	74	145	176	90	57.3333	137	96.5057	1.04778	0.373748	0.00505613	0.0721464
Cep85	126	163	203	321	283	165	164	256.333	208.596	0.757379	0.270283	0.00507596	0.072233
Eif3m	80	163	125	200	258	109	122.667	189	150.176	0.724717	0.258705	0.0050893	0.0723046
Hspd1	2238	1678	1474	2554	3427	1435	1796.67	2472	2056.06	0.590446	0.210888	0.0051134	0.0723576
Atg2b	279	319	164	322	532	256	254	370	302.696	0.687106	0.245437	0.00511796	0.0723576
Hspe1	2760	1658	1332	3243	5759	1596	1916.67	3532.67	2561.06	0.834268	0.298004	0.00511793	0.0723576
Dcp1a	4	14	10	17	33	18	9.33333	22.6667	16.0111	1.0541	0.376676	0.00513511	0.0724824
Ankrd24	11	29	30	5	11	3	23.3333	6.33333	13.4802	-1.10433	0.394844	0.00515971	0.0724848
Rab11b	73	98	63	40	58	16	78	38	52.9287	-0.769325	0.274997	0.00514872	0.0724848
Rassf3	486	358	391	558	983	321	411.667	620.667	489.907	0.65472	0.234091	0.00516025	0.0724848
Snrnp27	89	112	79	131	188	69	93.3333	129.333	105.89	0.596746	0.213524	0.00519403	0.072509
Gna13	130	216	149	198	361	151	165	236.667	192.747	0.648298	0.231978	0.00519552	0.072509
Hmgb2	36	29	35	55	70	34	33.3333	53	42.3465	0.756376	0.270551	0.00517896	0.072509
Ino80d	43	98	88	116	192	85	76.3333	131	100.746	0.824474	0.295071	0.0052036	0.072509
Bet1	61	146	116	154	250	140	107.667	181.333	143.14	0.836715	0.299333	0.00518577	0.072509
2010320M18Rik	103	80	48	31	52	16	77	33	50.3443	-0.880149	0.315091	0.00521707	0.0725806
Atg2a	254	222	166	132	147	66	214	115	154.166	-0.641366	0.229789	0.00525281	0.0729613
Ppp1ca	63	54	58	95	156	42	58.3333	97.6667	73.2326	0.754199	0.270649	0.00532596	0.0738596
Rnf167	110	195	152	83	96	21	152.333	66.6667	99.4688	-0.880745	0.316214	0.00534805	0.0740479
Fgfr4	19	42	44	5	17	9	35	10.3333	21.0951	-1.06216	0.381747	0.00539652	0.0742878
Plxna2	37	66	81	19	38	15	61.3333	24	39.6741	-0.937401	0.336919	0.00539795	0.0742878
Swi5	690	522	459	264	488	149	557	300.333	395.813	-0.690663	0.248245	0.00539949	0.0742878
Thoc1	34	60	46	65	102	49	46.6667	72	57.7923	0.735295	0.264201	0.00538432	0.0742878
5830417I10Rik	55	55	57	27	41	10	55.6667	26	37.4219	-0.818433	0.294268	0.00541496	0.0743831
Arhgef18	41	59	41	69	99	41	47	69.6667	56.0467	0.682798	0.245566	0.00542739	0.0744365
Irf2bpl	171	141	123	195	280	116	145	197	164.472	0.577122	0.207759	0.00547214	0.0749321
Ube2h	392	422	414	257	366	157	409.333	260	315.494	-0.454529	0.163708	0.00549551	0.0751341
Ndufs8	65	93	64	41	51	14	74	35.3333	49.9488	-0.784623	0.282701	0.00551251	0.0752483
Rpap3	34	31	28	53	58	35	31	48.6667	39.6252	0.763836	0.275284	0.00552501	0.0753009
Srbd1	39	33	44	67	90	33	38.6667	63.3333	49.0533	0.759036	0.273908	0.00558613	0.076015
Rrbp1	1753	1535	1526	1092	1277	601	1604.67	990	1228.56	-0.481255	0.173714	0.00559903	0.0760717
Ppdpf	40	43	33	62	91	30	38.6667	61	47.2558	0.724561	0.262493	0.00577479	0.0783375
Thsd1	17	17	19	5	7	4	17.6667	5.33333	10.7612	-1.04648	0.379655	0.005844	0.079153
Gar1	46	75	52	84	142	46	57.6667	90.6667	70.0172	0.7179	0.26062	0.00587667	0.0794719
Tbc1d13	83	99	88	46	61	35	90	47.3333	65.1619	-0.646305	0.234702	0.00589205	0.0795564
Tm7sf3	314	344	343	519	507	274	333.667	433.333	375.46	0.554246	0.201503	0.00594926	0.0799347
Fmo3	151	295	199	389	556	151	215	365.333	271.47	0.774128	0.281485	0.00595678	0.0799347
Mpeg1	35	56	72	104	192	43	54.3333	113	77.7917	0.906636	0.329603	0.00594691	0.0799347
Mettl5	17	51	55	87	126	46	41	86.3333	61.3464	0.950437	0.345576	0.00595406	0.0799347
Pex12	34	55	31	87	81	34	40	67.3333	51.7429	0.809733	0.294522	0.00597201	0.0800157
Mdh1	1776	1807	1347	2018	3317	1150	1643.33	2161.67	1800.84	0.515791	0.187688	0.00599364	0.0801822
Nabp2	14	25	24	7	7	5	21	6.33333	12.8104	-1.03736	0.377993	0.00606249	0.0804424
Golga2	435	335	267	178	279	110	345.667	189	249.497	-0.640027	0.233104	0.0060386	0.0804424
Chchd7	176	172	152	206	271	144	166.667	207	182.472	0.499761	0.182125	0.00606851	0.0804424
Rnf166	36	35	43	48	104	41	38	64.3333	49.3993	0.789212	0.287398	0.00603162	0.0804424
Ccr5	34	35	41	47	110	37	36.6667	64.6667	48.2647	0.811177	0.295552	0.00605821	0.0804424
Elmo1	9	7	4	18	36	6	6.66667	20	12.1356	1.07914	0.39317	0.00605632	0.0804424
Serpina10	1008	758	1114	456	814	214	960	494.667	672.53	-0.760333	0.277803	0.00620121	0.081952
Fam32a	378	440	344	230	340	95	387.333	221.667	279.881	-0.621052	0.226905	0.00619916	0.081952
Pura	68	66	80	113	138	59	71.3333	103.333	84.5992	0.647231	0.236562	0.00621927	0.0820661
Casp7	13	27	25	41	74	19	21.6667	44.6667	31.0174	0.919013	0.336142	0.00625694	0.0824382
Mcu	203	290	258	77	225	42	250.333	114.667	164.338	-0.875975	0.320843	0.00632906	0.083179
Rnf103	145	337	349	481	594	343	277	472.667	372.94	0.83724	0.306675	0.00633226	0.083179
Rpl36	645	591	560	350	462	106	598.667	306	414.312	-0.759738	0.278557	0.00638346	0.0834238
Azin1	137	301	237	407	414	229	225	350	282.834	0.757539	0.277662	0.00636665	0.0834238
Golga7	35	65	40	85	85	48	46.6667	72.6667	58.6662	0.760305	0.278714	0.00637381	0.0834238
Gab1	18	33	27	45	57	28	26	43.3333	33.9216	0.802581	0.294331	0.00639521	0.0834238
Ctdp1	5	22	20	40	43	24	15.6667	35.6667	25.6437	1.012	0.371155	0.00639879	0.0834238
Vamp2	70	89	57	122	112	77	72	103.667	87.5103	0.701072	0.257176	0.00640984	0.0834429
Ctsl	1502	3877	2406	4000	6396	2470	2595	4288.67	3290.24	0.78173	0.286857	0.00642702	0.0835417
Tgfbr2	22	53	52	77	84	74	42.3333	78.3333	62.5706	0.929631	0.341445	0.00647629	0.0840567
Fam207a	205	170	114	64	109	60	163	77.6667	113.364	-0.738624	0.271431	0.00650404	0.0842912
Bola2	298	130	128	397	463	191	185.333	350.333	260.551	0.878987	0.323114	0.00652101	0.0843856
Fam76b	42	48	30	50	88	49	40	62.3333	50.5068	0.75539	0.277733	0.00653125	0.0843859
Mat2b	41	132	126	191	261	130	99.6667	194	144.746	0.920479	0.338488	0.00654042	0.0843859
Yap1	269	307	215	306	510	200	263.667	338.667	287.081	0.507821	0.186901	0.00658649	0.0846044
Zfp961	20	51	27	65	70	37	32.6667	57.3333	44.1365	0.859285	0.3162	0.00657694	0.0846044
Ugt3a2	154	506	415	625	846	529	358.333	666.667	514.314	0.9141	0.336351	0.00657382	0.0846044
Cul1	105	209	168	76	110	50	160.667	78.6667	111.624	-0.729773	0.2687	0.00660878	0.0847656
Glyat	697	619	607	402	575	201	641	392.667	482.303	-0.526929	0.194142	0.00664479	0.0851022
Ash1l	365	335	314	372	611	333	338	438.667	381.33	0.557656	0.205673	0.00670065	0.0855659
Paip2b	87	40	38	92	160	63	55	105	77.4467	0.88159	0.325138	0.00669937	0.0855659
Mcts2	18	29	16	4	9	6	21	6.33333	12.6858	-1.02712	0.378993	0.00672557	0.0857391
Nagpa	81	91	67	41	64	21	79.6667	42	56.1105	-0.679325	0.250699	0.0067339	0.0857391
Mir22hg	204	336	226	338	425	342	255.333	368.333	316.35	0.736003	0.272036	0.00681934	0.0865738
Arsa	38	33	41	48	79	90	37.3333	72.3333	59.3062	0.974937	0.360316	0.0068144	0.0865738
Rfwd3	5	9	12	16	37	12	8.66667	21.6667	14.5029	1.01991	0.377042	0.00683003	0.0865834
U2af2	69	82	85	36	65	16	78.6667	39	53.8777	-0.768063	0.28423	0.00688696	0.0871781
Vps41	68	69	64	36	44	23	67	34.3333	47.862	-0.680289	0.251864	0.00691276	0.0873777
Ric8	23	45	34	54	101	29	34	61.3333	44.7227	0.825882	0.3059	0.00693722	0.0875598
Pi4k2a	193	134	175	85	132	48	167.333	88.3333	119.634	-0.69137	0.256191	0.00696211	0.0877467
Slc25a17	71	278	177	360	412	235	175.333	335.667	253.422	0.925607	0.343252	0.00700555	0.0881667
Elovl2	4456	2574	2239	1567	1983	957	3089.67	1502.33	2160.53	-0.737054	0.273844	0.00711291	0.0889866
Syngr2	258	236	195	132	196	55	229.667	127.667	164.462	-0.649975	0.24151	0.0071175	0.0889866
Snapc5	56	55	55	69	141	48	55.3333	86	67.1679	0.695787	0.25846	0.00710138	0.0889866
Snapc1	42	51	28	62	82	39	40.3333	61	49.1671	0.712647	0.264686	0.00709338	0.0889866
Pdcd7	41	97	62	115	125	79	66.6667	106.333	85.9739	0.793528	0.294872	0.00712179	0.0889866
Dlg1	87	97	82	48	73	25	88.6667	48.6667	63.6494	-0.635589	0.236253	0.00713895	0.0890732
Ndufb4	109	130	99	71	85	32	112.667	62.6667	81.5206	-0.610458	0.226961	0.00715152	0.0891024
Mrpl24	2	16	11	30	29	17	9.66667	25.3333	17.5786	1.05668	0.392983	0.00716931	0.0891964
Atp13a1	58	60	57	29	32	22	58.3333	27.6667	41.0364	-0.737285	0.27429	0.00718856	0.0892492
Tomm40	33	65	47	94	103	40	48.3333	79	61.0871	0.768733	0.286016	0.00719405	0.0892492
Scrn2	219	180	151	109	144	51	183.333	101.333	132.365	-0.632482	0.235429	0.00722024	0.0893256
Kctd3	14	24	19	26	44	43	19	37.6667	30.03	0.972321	0.36193	0.00722071	0.0893256
Ypel5	130	175	109	168	303	110	138	193.667	157.269	0.604402	0.225127	0.00725928	0.0896752
Rapgef1	35	41	45	61	89	35	40.3333	61.6667	49.0951	0.696431	0.259483	0.00727661	0.089762
Dusp28	51	75	42	20	40	16	56	25.3333	37.4383	-0.803947	0.299615	0.00729059	0.0898073
Zfp839	36	20	35	60	60	41	30.3333	53.6667	42.6269	0.858377	0.319972	0.00730388	0.0898439
Rab5c	516	470	383	264	413	131	456.333	269.333	335.847	-0.576169	0.215167	0.00741124	0.091036
1110001J03Rik	1305	871	777	579	718	248	984.333	515	696.935	-0.699908	0.261847	0.00751849	0.0920674
Immp1l	71	119	82	49	59	29	90.6667	45.6667	63.7259	-0.690333	0.258244	0.00751363	0.0920674
Eif2s2	2059	2358	1657	1332	1863	757	2024.67	1317.33	1564.26	-0.421628	0.15776	0.00752693	0.0920674
Icmt	21	44	16	46	64	35	27	48.3333	37.0472	0.874056	0.327222	0.00755948	0.0923359
Sec22c	10	26	28	76	45	25	21.3333	48.6667	34.8706	0.99771	0.373607	0.00757429	0.0923872
Nedd8	624	642	582	368	565	160	616	364.333	452.164	-0.588733	0.22069	0.00763731	0.0927161
Trafd1	214	198	172	240	420	142	194.667	267.333	218.794	0.560439	0.210074	0.00763448	0.0927161
Kif13a	102	101	118	154	193	87	107	144.667	122.065	0.573504	0.214968	0.00763364	0.0927161
Ddx59	8	11	13	22	33	12	10.6667	22.3333	15.9124	0.936333	0.351027	0.00764384	0.0927161
Atp6v0a1	56	65	59	27	48	16	60	30.3333	41.7586	-0.720892	0.270529	0.00770458	0.0933229
Cnksr3	7	30	24	34	68	34	20.3333	45.3333	32.4922	0.986776	0.370447	0.00772763	0.0934721
Pdgfrb	18	17	17	32	43	17	17.3333	30.6667	23.194	0.82818	0.311008	0.00774731	0.0935802
Fam49b	79	80	62	45	47	21	73.6667	37.6667	52.0665	-0.685735	0.257596	0.00776639	0.0936807
Dnmt1	73	44	56	25	39	14	57.6667	26	38.9952	-0.825179	0.310123	0.0077953	0.0938482
Mgat4b	202	148	107	72	114	43	152.333	76.3333	106.151	-0.72568	0.272805	0.0078126	0.0938482
Pts	23	44	85	121	168	58	50.6667	115.667	80.4014	0.965847	0.363048	0.00780516	0.0938482
Cldn2	179	66	105	37	59	35	116.667	43.6667	76.2076	-0.924432	0.347911	0.0078818	0.094419
Slc35e2	100	208	179	221	343	181	162.333	248.333	201.745	0.730861	0.275041	0.00787733	0.094419
Ddx50	242	364	283	338	583	245	296.333	388.667	328.438	0.539426	0.203136	0.00791947	0.0947399
Ypel3	240	188	178	96	129	85	202	103.333	146.149	-0.651274	0.245564	0.00799795	0.0955103
Sumo3	1548	1059	1045	602	1050	384	1217.33	678.667	884.772	-0.632587	0.238548	0.0080058	0.0955103
Stk11	73	52	45	83	124	51	56.6667	86	68.8066	0.690462	0.260572	0.00805406	0.0959546
Trappc3	93	106	64	51	51	28	87.6667	43.3333	61.4717	-0.698423	0.264165	0.00819595	0.0975116
Sdhb	1129	1150	925	728	901	308	1068	645.667	796.405	-0.536977	0.203159	0.00821424	0.097596
Cotl1	136	94	93	50	87	21	107.667	52.6667	73.4498	-0.783495	0.296659	0.00826455	0.0980599
Plvap	27	115	68	25	36	8	70	23	41.5995	-1.00844	0.381994	0.00829181	0.0982495
Minos1	272	342	238	344	558	200	284	367.333	308.436	0.504308	0.191093	0.0083135	0.0983727
Nudt3	303	384	283	180	304	94	323.333	192.667	237.804	-0.560415	0.212586	0.00838471	0.0990806
Cirbp	25	109	52	130	243	58	62	143.667	95.1116	0.969637	0.367993	0.00841531	0.0993076
Pcsk9	59	19	53	20	14	3	43.6667	12.3333	26.032	-1.05457	0.400376	0.00843973	0.0994609
Iyd	465	538	443	326	429	202	482	319	378.826	-0.382474	0.145309	0.00848493	0.0998584
Pigyl	94	116	83	50	64	40	97.6667	51.3333	70.7524	-0.628172	0.238696	0.00849642	0.0998587
Zc3h18	63	107	84	35	68	23	84.6667	42	58.3133	-0.736742	0.280162	0.00854602	0.100123
Ppme1	157	149	113	90	95	45	139.667	76.6667	101.653	-0.605957	0.230475	0.00855958	0.100123
Atp2b1	698	715	540	728	1068	628	651	808	717.532	0.521401	0.198364	0.00857606	0.100123
Pnn	136	201	144	212	252	158	160.333	207.333	181.512	0.575616	0.218962	0.0085677	0.100123
Pcna	7	30	24	39	50	43	20.3333	44	33.5439	0.993897	0.378124	0.00857639	0.100123
AW549877	34	73	56	80	111	62	54.3333	84.3333	68.3717	0.747032	0.284724	0.00869773	0.101404
Chchd5	45	34	33	19	18	10	37.3333	15.6667	24.9583	-0.84589	0.322506	0.00871935	0.10152
Irgq	48	49	46	29	26	11	47.6667	22	32.5145	-0.781064	0.298049	0.00877787	0.101938
Sec24d	22	99	56	141	107	118	59	122	95.164	0.989899	0.377744	0.00877869	0.101938
Mrps14	115	179	92	178	256	108	128.667	180.667	148.099	0.626408	0.239237	0.00883537	0.10246
Tnfaip2	76	56	87	26	57	18	73	33.6667	49.5725	-0.819509	0.313169	0.00887517	0.102512
4833420G17Rik	61	105	95	51	53	20	87	41.3333	59.5418	-0.763858	0.291815	0.00885478	0.102512
Mapkapk2	118	171	107	53	90	54	132	65.6667	93.2967	-0.677425	0.258829	0.00886366	0.102512
Nr0b2	10	36	49	4	9	8	31.6667	7	18.2785	-1.066	0.407748	0.0089392	0.102872
Dpagt1	54	91	86	40	43	25	77	36	53.3691	-0.750239	0.286991	0.00894484	0.102872
1100001G20Rik	7576	6855	5857	4285	6382	2443	6762.67	4370	5212.65	-0.44725	0.171046	0.008928	0.102872
Rpl35a	624	606	419	738	1029	390	549.667	719	604.168	0.521937	0.199718	0.00896545	0.102872
Ppp1r14b	36	31	23	52	60	29	30	47	37.5734	0.736164	0.281658	0.0089574	0.102872
E030024N20Rik	4	10	8	16	22	12	7.33333	16.6667	11.9745	0.982469	0.376225	0.0090175	0.103333
C1qtnf1	35	56	38	18	31	9	43	19.3333	28.4165	-0.816841	0.31311	0.00908605	0.103967
Bhlhe41	5	21	18	23	65	22	14.6667	36.6667	24.4958	1.00056	0.383592	0.00909666	0.103967
Pkp4	261	306	251	290	548	217	272.667	351.667	298.159	0.506563	0.194384	0.00916091	0.104564
Hcn3	59	91	63	39	46	8	71	31	46.0119	-0.860073	0.330228	0.00920141	0.104849
Alkbh5	205	289	279	360	397	318	257.667	358.333	312.365	0.680223	0.261251	0.00922197	0.104849
Tbc1d14	16	13	11	28	25	23	13.3333	25.3333	20.0883	0.915181	0.351487	0.00922116	0.104849
Pmf1	68	42	37	20	30	13	49	21	32.6634	-0.841217	0.323371	0.00928433	0.105009
2510039O18Rik	89	170	95	54	67	43	118	54.6667	81.1413	-0.733753	0.281974	0.00926285	0.105009
Rab1	961	833	599	1170	1307	653	797.667	1043.33	894.667	0.555905	0.213608	0.00925593	0.105009
Tvp23b	69	180	160	277	316	126	136.333	239.667	181.375	0.817232	0.314113	0.0092759	0.105009
2810407C02Rik	309	625	438	627	887	411	457.333	641.667	531.137	0.631362	0.242793	0.0093112	0.105177
Adap2	27	47	46	15	17	14	40	15.3333	26.3691	-0.880914	0.339051	0.00937204	0.105454
Tubb5	199	159	153	77	150	56	170.333	94.3333	123.463	-0.629232	0.242167	0.00936755	0.105454
Mrpl53	870	731	544	435	551	257	715	414.333	531.504	-0.546733	0.210414	0.00936681	0.105454
Tmem66	761	1054	640	413	732	297	818.333	480.667	604.038	-0.540656	0.208171	0.00939964	0.105496
Eif5a	189	289	262	371	582	168	246.667	373.667	291.365	0.648507	0.249699	0.00940003	0.105496
Slc25a5	389	1523	980	1799	2422	1180	964	1800.33	1351.95	0.883493	0.34029	0.00942359	0.105624
Slc22a26	183	164	208	69	158	62	185	96.3333	131.834	-0.694447	0.267533	0.00943865	0.105656
Mmaa	39	25	29	57	59	34	31	50	40.2613	0.767173	0.2956	0.00945068	0.105656
Gucy1a3	20	27	38	8	17	6	28.3333	10.3333	17.9345	-0.948476	0.365627	0.00948359	0.105766
Gjb1	4639	3399	4248	2653	3161	1211	4095.33	2341.67	3024.18	-0.600303	0.231414	0.00948477	0.105766
Cnot2	107	109	83	59	79	29	99.6667	55.6667	72.1831	-0.606028	0.233688	0.00950531	0.105859
Aco2	216	261	163	344	406	144	213.333	298	242.687	0.596006	0.229895	0.00952764	0.105972
Vegfb	52	47	38	18	27	17	45.6667	20.6667	31.4483	-0.775131	0.299069	0.00954709	0.106053
Wiz	47	32	30	16	21	9	36.3333	15.3333	24.0995	-0.84942	0.328217	0.00965404	0.106832
Tbc1d2b	54	42	38	24	26	11	44.6667	20.3333	30.3361	-0.791274	0.305743	0.00965257	0.106832
Sfswap	65	80	79	38	47	29	74.6667	38	53.6612	-0.668247	0.258169	0.00964198	0.106832
Slc16a2	694	677	643	454	568	183	671.333	401.667	498.605	-0.557587	0.215775	0.00976313	0.107692
Dtx3l	291	260	306	396	445	260	285.667	367	322.162	0.542939	0.210075	0.00975195	0.107692
Ptpn3	25	37	51	62	82	44	37.6667	62.6667	49.7408	0.786096	0.304228	0.00976887	0.107692
Cyp2f2	848	1042	977	611	773	417	955.667	600.333	741.199	-0.432053	0.167272	0.00979641	0.10786
Rfwd2	117	145	108	152	217	94	123.333	154.333	133.273	0.486852	0.188522	0.0098096	0.107868
Rcc1	35	91	59	16	46	8	61.6667	23.3333	37.8169	-0.952196	0.368797	0.00982591	0.107912
Mn1	49	56	50	27	31	18	51.6667	25.3333	36.4477	-0.708927	0.274722	0.00986514	0.10807
Rusc2	2	7	12	24	19	14	7	19	13.4348	1.03214	0.399921	0.00985547	0.10807
Rnd1	27	69	53	16	31	12	49.6667	19.6667	31.8604	-0.891304	0.34548	0.00988297	0.108129
Aldh1b1	324	465	524	230	336	68	437.667	211.333	296.222	-0.807285	0.312992	0.00990152	0.108196
Mpzl2	150	233	173	107	156	49	185.333	104	133.253	-0.616595	0.239429	0.0100163	0.109313
Ces1e	827	891	629	484	693	206	782.333	461	572.587	-0.5776	0.224356	0.0100392	0.109426
Nme7	35	84	47	26	31	12	55.3333	23	35.8493	-0.851012	0.33086	0.0101077	0.110035
Map2k3	800	446	455	1165	1369	416	567	983.333	736.866	0.771934	0.300199	0.0101286	0.110125
2700060E02Rik	170	216	138	82	154	60	174.667	98.6667	126.836	-0.589474	0.229322	0.010155	0.110274
Zfp131	69	128	66	36	53	31	87.6667	40	59.6593	-0.753017	0.293004	0.0101702	0.110301
Dpm1	135	349	219	377	435	274	234.333	362	295.911	0.76066	0.296195	0.0102257	0.110766
Jmjd8	16	23	22	11	5	2	20.3333	6	12.1353	-1.00684	0.392386	0.0102895	0.111318
Chmp1b	71	112	68	102	153	118	83.6667	124.333	105.412	0.746342	0.290956	0.0103134	0.111439
Pqbp1	72	74	61	37	56	15	69	36	48.1585	-0.695084	0.271027	0.0103287	0.111465
Fyco1	60	57	62	33	42	17	59.6667	30.6667	42.3035	-0.68766	0.268504	0.0104347	0.111795
Akr7a5	385	312	255	204	241	84	317.333	176.333	229.462	-0.624622	0.243706	0.0103768	0.111795
Rap2c	201	213	135	92	147	69	183	102.667	133.924	-0.577352	0.22541	0.0104269	0.111795
Ido2	411	261	235	485	646	241	302.333	457.333	364.09	0.667639	0.260597	0.0104083	0.111795
Atl2	226	519	316	506	638	419	353.667	521	435.071	0.724879	0.28289	0.0103951	0.111795
Nfatc2ip	9	10	9	33	16	14	9.33333	21	15.5781	0.979174	0.382336	0.0104363	0.111795
Fam199x	87	139	120	160	189	120	115.333	156.333	134.766	0.621325	0.242674	0.0104574	0.111884
Cyp3a59	107	153	98	128	269	114	119.333	170.333	139.068	0.63391	0.247943	0.0105677	0.112925
Sars	158	220	171	87	141	78	183	102	134.989	-0.568487	0.222477	0.0106109	0.113109
Pccb	592	584	477	662	852	395	551	636.333	572.048	0.390517	0.152816	0.0106041	0.113109
Srebf2	18	29	73	6	15	10	40	10.3333	24.0342	-1.03142	0.403776	0.0106363	0.113241
Nek9	51	137	102	150	250	93	96.6667	164.333	124.696	0.78229	0.306456	0.0106891	0.113574
Cramp1l	20	50	47	70	80	50	39	66.6667	52.8465	0.824374	0.32296	0.0106936	0.113574
Zfp760	2	9	8	17	16	15	6.33333	16	11.7721	1.01572	0.398079	0.0107244	0.113762
Phc3	173	197	156	110	152	64	175.333	108.667	133.196	-0.475301	0.186368	0.0107619	0.114021
Skiv2l2	107	172	122	55	105	50	133.667	70	95.2985	-0.648502	0.254324	0.0107754	0.114025
2300009A05Rik	147	142	98	62	114	32	129	69.3333	90.8474	-0.672577	0.263842	0.0107979	0.114125
Sgk2	740	563	253	186	362	137	518.667	228.333	343.621	-0.820751	0.322281	0.010875	0.114801
Bri3bp	109	116	78	55	84	26	101	55	71.7631	-0.643564	0.252766	0.0108938	0.114824
Fam168b	79	138	103	120	254	104	106.667	159.333	127.636	0.672863	0.264336	0.0109125	0.114824
Adarb1	18	21	16	40	42	15	18.3333	32.3333	24.2683	0.812537	0.319224	0.0109167	0.114824
Bmp2	92	166	123	70	94	38	127	67.3333	90.2824	-0.649055	0.255255	0.0109977	0.115536
Maff	3	20	7	12	54	26	10	30.6667	20.1333	1.0392	0.408792	0.0110177	0.115606
Sumf1	236	191	130	248	412	151	185.667	270.333	217.23	0.631989	0.248735	0.0110596	0.115907
Selk	350	410	326	445	663	236	362	448	383.715	0.444431	0.174996	0.011096	0.116009
Srp9	86	242	173	263	410	165	167	279.333	214.415	0.776344	0.305682	0.0110943	0.116009
Glce	27	88	59	101	128	73	58	100.667	78.5061	0.835397	0.329239	0.0111692	0.116634
Caprin1	208	245	212	150	164	88	221.667	134	168.866	-0.481503	0.190161	0.0113387	0.118262
Golga4	318	383	289	474	454	310	330	412.667	368.217	0.543333	0.214741	0.0114005	0.118667
Atf2	149	104	98	144	219	160	117	174.333	147.764	0.728704	0.28802	0.0114048	0.118667
Gas6	90	258	328	86	134	45	225.333	88.3333	145.097	-0.907892	0.358936	0.0114257	0.118743
Sall2	5	10	9	19	16	18	8	17.6667	13.6794	0.975623	0.385878	0.0114609	0.118966
Akap1	190	326	204	323	391	224	240	312.667	270.481	0.575774	0.227911	0.0115266	0.119506
Supt20	17	11	18	39	22	36	15.3333	32.3333	26.121	0.970455	0.384259	0.0115527	0.119634
Gpd1	754	729	470	451	337	175	651	321	455.485	-0.697326	0.276193	0.0115771	0.119665
Gpkow	3	6	9	13	22	10	6	15	10.3864	0.985365	0.390306	0.0115832	0.119665
Chic1	26	44	32	14	23	7	34	14.6667	22.2316	-0.833693	0.330444	0.0116377	0.119944
Rab1b	80	92	65	50	55	21	79	42	56.1802	-0.646645	0.256274	0.0116275	0.119944
Wdr48	30	29	17	9	16	4	25.3333	9.66667	15.8471	-0.911131	0.361333	0.0116827	0.119982
B230219D22Rik	111	173	124	64	97	56	136	72.3333	98.526	-0.611751	0.242566	0.0116691	0.119982
Arpc5	187	202	161	116	159	68	183.333	114.333	139.786	-0.466263	0.184884	0.0116714	0.119982
Engase	21	18	12	45	37	15	17	32.3333	23.8981	0.866294	0.343891	0.0117657	0.120692
Zbtb7a	352	473	307	512	840	246	377.333	532.667	425.683	0.578043	0.229524	0.0117875	0.120774
Dcaf5	302	172	180	317	469	199	218	328.333	264.576	0.671051	0.266511	0.0118055	0.120815
Lmo4	88	111	55	109	178	77	84.6667	121.333	98.9302	0.642849	0.255491	0.0118649	0.121281
Mrpl23	22	18	11	38	55	12	17	35	24.1276	0.883439	0.351205	0.011888	0.121374
Hsd17b13	1230	2116	1114	877	1120	481	1486.67	826	1073.21	-0.585663	0.23288	0.0119076	0.121432
Naa60	78	87	64	44	55	26	76.3333	41.6667	55.3744	-0.607126	0.241802	0.0120444	0.122684
Eps8l2	88	52	61	13	44	22	67	26.3333	43.9246	-0.880278	0.350842	0.0121058	0.122744
Prelp	82	58	63	36	48	19	67.6667	34.3333	47.7418	-0.700649	0.279218	0.0120961	0.122744
Man1b1	120	99	76	62	62	27	98.3333	50.3333	69.5179	-0.678708	0.270507	0.0121066	0.122744
Acox1	3930	4600	2499	5692	5687	3174	3676.33	4851	4162.62	0.586333	0.23359	0.0120699	0.122744
Qtrtd1	3	12	6	16	21	12	7	16.3333	11.6483	0.972527	0.38779	0.0121461	0.123
Mrfap1	574	562	459	373	452	172	531.667	332.333	403.918	-0.479862	0.1914	0.012172	0.123119
4930402H24Rik	363	161	173	111	131	66	232.333	102.667	157.983	-0.801229	0.319666	0.0121947	0.123135
Colec10	53	90	85	37	55	22	76	38	53.0907	-0.709243	0.283036	0.012216	0.123135
Zc3h7a	41	91	97	105	211	84	76.3333	133.333	101.165	0.794831	0.317163	0.0122085	0.123135
Klf2	24	89	49	8	24	16	54	16	32.3384	-0.973625	0.388872	0.0122897	0.123341
Mtif3	81	76	64	34	64	13	73.6667	37	50.224	-0.749286	0.299338	0.0123095	0.123341
Ggact	43	66	67	29	42	15	58.6667	28.6667	40.5288	-0.736483	0.294182	0.0122973	0.123341
Isoc1	175	250	206	102	148	93	210.333	114.333	154.782	-0.578741	0.231105	0.0122718	0.123341
Entpd5	379	529	339	495	655	359	415.667	503	447.317	0.48244	0.19267	0.0122806	0.123341
C1qbp	110	142	92	161	190	89	114.667	146.667	126.032	0.523714	0.209251	0.0123214	0.123341
Slc26a1	75	114	95	53	58	36	94.6667	49	68.2019	-0.638773	0.255484	0.0124106	0.124036
Atrnl1	19	99	72	115	204	87	63.3333	135.333	96.5306	0.927774	0.37117	0.0124335	0.124036
1500011K16Rik	22	75	87	189	177	55	61.3333	140.333	96.6464	0.938813	0.375551	0.0124255	0.124036
Fam20a	223	141	123	56	101	63	162.333	73.3333	112.059	-0.758402	0.303511	0.0124629	0.124187
Pycr2	78	61	57	31	49	21	65.3333	33.6667	46.3956	-0.678296	0.271838	0.0125877	0.125287
Tulp4	6	26	21	31	54	26	17.6667	37	26.886	0.920846	0.369152	0.0126138	0.125404
Dbr1	87	109	79	127	150	73	91.6667	116.667	100.851	0.518434	0.20788	0.0126345	0.12541
Tenm3	94	155	108	224	235	80	119	179.667	141.809	0.669198	0.268359	0.0126433	0.12541
Ifngr1	33	100	87	24	49	14	73.3333	29	46.6073	-0.896048	0.359633	0.0127182	0.12601
Fabp4	149	170	150	230	406	96	156.333	244	185.633	0.652913	0.262164	0.0127571	0.126251
Fgfr1op2	119	175	161	206	278	114	151.667	199.333	168.395	0.531537	0.21355	0.0128087	0.126618
Papd5	87	80	71	27	53	34	79.3333	38	55.9519	-0.710151	0.285516	0.0128733	0.127113
Yipf4	40	181	145	230	374	148	122	250.667	179.913	0.900684	0.362253	0.0129066	0.127297
Trrap	14	26	28	41	39	44	22.6667	41.3333	33.9473	0.892256	0.358924	0.0129218	0.127303
Aes	383	604	423	281	399	109	470	263	335.49	-0.632194	0.254499	0.0129888	0.127387
Actn1	134	139	177	80	124	49	150	84.3333	110.102	-0.605118	0.24355	0.0129707	0.127387
BC018507	118	140	96	143	219	89	118	150.333	128.175	0.499902	0.20117	0.0129562	0.127387
Necap1	32	99	90	128	179	86	73.6667	131	100.224	0.825566	0.332292	0.0129749	0.127387
Tmem242	41	68	72	28	43	15	60.3333	28.6667	41.2567	-0.761564	0.306666	0.0130146	0.127483
Psenen	48	52	42	49	103	75	47.3333	75.6667	62.6561	0.785462	0.316335	0.0130279	0.127483
Ndufs3	549	290	227	643	909	303	355.333	618.333	464.151	0.774488	0.31207	0.013073	0.127781
Rtfdc1	415	597	266	257	251	129	426	212.333	297.045	-0.672978	0.271421	0.013158	0.128468
Znhit2	42	36	27	16	23	8	35	15.6667	23.3792	-0.798885	0.322355	0.0132018	0.128618
Ltbr	270	719	455	235	329	130	481.333	231.333	328.301	-0.734573	0.296408	0.0132029	0.128618
Cbx5	196	178	200	227	392	145	191.333	254.667	212.965	0.52327	0.21122	0.0132355	0.128791
Zfp507	11	15	18	25	37	17	14.6667	26.3333	20.0833	0.821599	0.331932	0.0133161	0.129431
Ccdc152	12	43	12	7	8	0	22.3333	5	11.791	-1.02035	0.41237	0.013348	0.129596
Pkp2	40	55	36	27	21	10	43.6667	19.3333	29.2723	-0.786422	0.318062	0.0134157	0.130108
Armc1	404	578	400	243	427	174	460.667	281.333	346.132	-0.493903	0.199887	0.013477	0.130558
Ap5s1	56	49	34	20	33	13	46.3333	22	31.6846	-0.748385	0.303178	0.0135692	0.131184
4930404H11Rik	7	4	9	25	22	6	6.66667	17.6667	11.6732	0.976701	0.395682	0.0135718	0.131184
Cops5	264	228	208	155	183	55	233.333	131	168.664	-0.622331	0.252279	0.0136311	0.131565
Agpat2	131	181	126	98	90	50	146	79.3333	106.247	-0.590799	0.239522	0.0136414	0.131565
Oat	1502	3118	2442	3625	5105	1784	2354	3504.67	2781.84	0.648188	0.262934	0.0136932	0.131781
Gldc	402	310	174	446	632	264	295.333	447.333	357.453	0.683643	0.277363	0.0137092	0.131781
Smarcd3	14	10	7	15	29	19	10.3333	21	15.9361	0.910447	0.369343	0.0136996	0.131781
Taf11	75	86	51	94	134	59	70.6667	95.6667	79.9905	0.578884	0.235057	0.0137879	0.132391
Slc29a3	27	22	22	13	11	2	23.6667	8.66667	14.7568	-0.920318	0.373808	0.0138163	0.132518
Zfp358	26	28	21	10	12	8	25	10	16.5056	-0.846428	0.344025	0.0138795	0.132813
Wdr45b	116	134	108	55	114	32	119.333	67	85.4719	-0.626048	0.254513	0.0139021	0.132813
Gbe1	167	305	247	329	415	215	239.667	319.667	272.616	0.579569	0.235633	0.013908	0.132813
Mcam	7	22	31	46	42	41	20	43	33.2309	0.948659	0.385512	0.0138636	0.132813
Cdc37	147	153	130	68	106	65	143.333	79.6667	106.483	-0.562073	0.228671	0.0139715	0.133163
Tcf25	472	504	424	331	426	175	466.667	310.667	365.345	-0.390886	0.159033	0.0139753	0.133163
Slc30a10	163	116	80	67	60	38	119.667	55	82.5934	-0.740631	0.301534	0.014041	0.133497
Ngdn	188	214	155	104	172	46	185.667	107.333	134.209	-0.597648	0.243296	0.014031	0.133497
Ctsd	1144	896	842	550	886	341	960.667	592.333	727.621	-0.503149	0.204931	0.0140803	0.133725
Hnrnpab	495	596	436	595	812	345	509	584	522.404	0.373507	0.15239	0.0142464	0.135139
Snrnp70	643	414	372	607	987	438	476.333	677.333	558.917	0.618291	0.252298	0.0142603	0.135139
Vsig4	54	112	118	31	70	26	94.6667	42.3333	63.4843	-0.805102	0.328938	0.0143819	0.136143
Magi1	59	70	74	36	52	21	67.6667	36.3333	48.6943	-0.638726	0.261031	0.0144076	0.136239
Apba3	6	9	15	15	36	16	10	22.3333	15.9299	0.925419	0.378265	0.0144258	0.136263
Usb1	61	73	78	31	59	22	70.6667	37.3333	50.3446	-0.663712	0.271437	0.0144779	0.136607
Lars	85	145	98	64	66	39	109.333	56.3333	78.1019	-0.637127	0.260917	0.0146111	0.137567
Abi1	74	177	140	180	294	130	130.333	201.333	160.377	0.706222	0.289213	0.0146113	0.137567
Nxt2	14	94	50	18	20	8	52.6667	15.3333	30.688	-0.974086	0.399022	0.0146392	0.137681
Gemin7	74	80	78	48	56	25	77.3333	43	56.6001	-0.592936	0.243055	0.0147069	0.137871
Evi5	425	648	539	323	420	222	537.333	321.667	406.976	-0.486373	0.199333	0.0146869	0.137871
2810008D09Rik	31	24	21	37	60	24	25.3333	40.3333	31.6335	0.718986	0.294711	0.0147023	0.137871
Polr3gl	52	48	42	24	34	14	47.3333	24	33.3044	-0.687647	0.282103	0.0147863	0.138318
Pttg1ip	1273	1070	829	698	853	366	1057.33	639	796.615	-0.505163	0.20724	0.0147859	0.138318
Sult5a1	87	34	25	17	23	10	48.6667	16.6667	30.3318	-0.932235	0.382627	0.0148339	0.13839
Ptrhd1	58	65	29	13	39	11	50.6667	21	32.3761	-0.857025	0.351785	0.0148417	0.13839
Ms4a4b	10	8	13	23	66	6	10.3333	31.6667	18.459	0.977038	0.400974	0.0148236	0.13839
Usp2	62	149	40	205	161	92	83.6667	152.667	116.002	0.862035	0.354043	0.0148987	0.138652
Stard3nl	6	17	15	15	45	24	12.6667	28	20.3132	0.932356	0.382935	0.0149016	0.138652
Rsl24d1	45	69	46	64	111	50	53.3333	75	61.9105	0.618132	0.253985	0.014944	0.138898
Cdk17	33	92	93	134	154	87	72.6667	125	98.082	0.805899	0.331294	0.0149917	0.139192
Ftl1	3063	2997	2030	3205	4623	2030	2696.67	3286	2871.55	0.452949	0.186277	0.0150327	0.139276
Oplah	33	29	17	63	61	19	26.3333	47.6667	35.1562	0.809335	0.332841	0.0150325	0.139276
Dgcr2	245	185	135	259	371	155	188.333	261.667	216.432	0.591854	0.24355	0.015094	0.139696
Ehmt1	257	177	143	277	369	163	192.333	269.667	223.435	0.605296	0.249136	0.0151162	0.139753
Agtr1a	226	234	229	142	197	97	229.667	145.333	178.037	-0.437621	0.180178	0.0151481	0.139899
Csrp1	16	41	49	6	24	5	35.3333	11.6667	21.2635	-0.963133	0.396639	0.0151724	0.139975
Gprc5c	80	130	108	57	70	41	106	56	76.7637	-0.617385	0.254361	0.015216	0.140229
Tfpi	41	35	33	13	29	8	36.3333	16.6667	24.295	-0.791896	0.326315	0.0152334	0.140241
Tmem68	14	20	18	29	32	26	17.3333	29	23.7208	0.80366	0.331288	0.0152721	0.140448
Nfkbiz	13	29	12	27	43	26	18	32	24.8587	0.83788	0.345756	0.0153791	0.141283
Ptpn12	81	113	115	49	91	27	103	55.6667	73.1829	-0.65947	0.272318	0.0154486	0.141772
Sel1l3	66	41	35	21	31	12	47.3333	21.3333	31.9245	-0.787937	0.325564	0.0155112	0.142197
Ezr	12	23	22	8	7	4	19	6.33333	11.8108	-0.927317	0.383523	0.0156107	0.142959
Usp22	69	154	92	177	195	91	105	154.333	125.323	0.67145	0.277883	0.0156789	0.143432
C230091D08Rik	9	25	30	3	8	6	21.3333	5.66667	12.7337	-0.976638	0.40443	0.0157416	0.143467
Psma2	1060	1010	758	625	850	342	942.667	605.667	725.384	-0.437943	0.181309	0.0157157	0.143467
Klra2	11	14	20	24	45	16	15	28.3333	20.8243	0.828847	0.343196	0.0157316	0.143467
Gins1	2	9	7	11	32	8	6	17	10.6837	0.97271	0.40283	0.0157486	0.143467
Eya3	31	69	61	21	39	11	53.6667	23.6667	35.3297	-0.816947	0.338413	0.0157761	0.143567
Gm5617	77	52	58	117	128	45	62.3333	96.6667	76.1498	0.679554	0.281567	0.0158014	0.143647
Urm1	203	138	115	75	127	30	152	77.3333	104.828	-0.732639	0.303655	0.0158334	0.143788
Trappc10	75	122	57	128	140	90	84.6667	119.333	100.8	0.665879	0.276072	0.0158663	0.143937
D430042O09Rik	51	43	47	16	38	14	47	22.6667	32.4165	-0.743154	0.308521	0.0160067	0.144909
Pklr	77	42	52	113	147	40	57	100	74.1526	0.758589	0.314922	0.0160045	0.144909
Pecam1	25	66	57	16	31	13	49.3333	20	32.0639	-0.847425	0.351937	0.0160451	0.145106
Trib3	75	61	70	26	62	16	68.6667	34.6667	47.4444	-0.732572	0.304714	0.0162109	0.146301
Gadd45a	1	15	15	26	80	11	10.3333	39	21.979	0.990844	0.41209	0.0161974	0.146301
Ranbp6	17	41	26	48	57	30	28	45	35.7504	0.752138	0.312961	0.0162481	0.146485
As3mt	43	109	83	157	144	75	78.3333	125.333	99.7051	0.747381	0.311093	0.0162864	0.146527
Coa6	11	59	38	96	78	48	36	74	54.8796	0.907985	0.377891	0.0162714	0.146527
4921524J17Rik	15	67	69	82	167	74	50.3333	107.667	77.339	0.903457	0.37636	0.016372	0.147145
Cd1d1	2526	2021	1493	2902	3697	1474	2013.33	2691	2252.87	0.542772	0.22627	0.0164497	0.147691
Psmg3	160	218	205	126	160	50	194.333	112	141.878	-0.586193	0.244509	0.0165104	0.147969
Tma7	28	68	70	88	129	59	55.3333	92	71.8199	0.759194	0.316682	0.0165147	0.147969
Mak16	27	48	37	21	16	10	37.3333	15.6667	24.8645	-0.804331	0.335691	0.0165729	0.148116
Atp1b1	129	372	202	360	550	217	234.333	375.667	291.348	0.732382	0.305688	0.0165821	0.148116
Senp8	8	5	8	12	22	12	7	15.3333	11.2221	0.913647	0.381227	0.0165482	0.148116
Atp5a1	11520	6319	4754	12642	19279	6222	7531	12714.3	9614	0.738092	0.308177	0.0166192	0.148296
Tpcn1	67	77	57	36	53	22	67	37	48.5218	-0.598957	0.250234	0.0166846	0.148727
Aacs	59	82	33	108	113	49	58	90	71.1642	0.714064	0.298413	0.016717	0.148864
Fam76a	37	50	35	46	102	38	40.6667	62	48.9009	0.672902	0.281281	0.0167441	0.148952
Gm16833	5	4	9	16	15	11	6	14	10.3271	0.938468	0.392628	0.0168383	0.149638
Cactin	57	56	25	20	30	10	46	20	30.1517	-0.806456	0.337586	0.0168993	0.149721
Rcl1	6217	3204	2488	1398	3086	1103	3969.67	1862.33	2702.13	-0.770825	0.32259	0.0168719	0.149721
Zwint	111	93	69	41	75	30	91	48.6667	65.0757	-0.639242	0.26758	0.0168952	0.149721
Dkc1	129	202	187	87	156	46	172.667	96.3333	123.887	-0.628714	0.263233	0.0169204	0.149755
Erh	19	17	12	28	63	11	16	34	22.7234	0.862839	0.361344	0.0169468	0.149837
Daam1	120	127	127	174	190	100	124.667	154.667	136.34	0.486693	0.203861	0.016969	0.149882
Nubp1	12	20	27	6	12	1	19.6667	6.33333	11.6756	-0.956146	0.400803	0.0170525	0.150467
Klhdc2	98	123	109	68	93	35	110	65.3333	81.8093	-0.531156	0.222717	0.017084	0.150592
Vps29	67	72	77	37	56	26	72	39.6667	52.6908	-0.600953	0.252048	0.0171129	0.150693
Rmdn3	206	256	304	163	192	84	255.333	146.333	189.477	-0.567651	0.238235	0.0171845	0.151171
Fen1	7	17	22	32	69	12	15.3333	37.6667	24.2093	0.91643	0.384727	0.0172176	0.15131
Ppp1r12c	142	116	69	47	82	35	109	54.6667	76.1627	-0.689645	0.289593	0.0172456	0.151403
Gabarapl1	3638	2646	1936	1228	2375	916	2740	1506.33	1977.46	-0.621194	0.260948	0.0172879	0.151511
Ei24	797	960	380	1177	1347	624	712.333	1049.33	850.09	0.673624	0.282984	0.0172926	0.151511
Slc17a4	122	144	121	67	116	50	129	77.6667	97.0138	-0.506351	0.212832	0.0173542	0.151745
Cbx8	7	10	21	34	31	16	12.6667	27	19.7879	0.896371	0.376732	0.017344	0.151745
Helz2	24	88	109	17	13	24	73.6667	18	44.1913	-0.960955	0.404272	0.0174542	0.151788
Bcl2l15	17	17	14	5	6	5	16	5.33333	10.1035	-0.911035	0.383243	0.0174459	0.151788
Lypla2	250	190	211	148	157	50	217	118.333	156.063	-0.644984	0.271281	0.0174283	0.151788
Fam136a	210	242	189	251	346	149	213.667	248.667	221.462	0.391223	0.164601	0.0174637	0.151788
Nemf	161	234	153	231	297	141	182.667	223	195.462	0.46836	0.196962	0.0174109	0.151788
Arid2	36	101	61	105	181	55	66	113.667	84.3562	0.761693	0.320419	0.0174455	0.151788
Grhpr	571	399	407	302	345	150	459	265.667	341.544	-0.556839	0.23442	0.0175303	0.152215
Cnih	110	212	168	258	275	141	163.333	224.667	188.984	0.606428	0.255502	0.0176214	0.152701
Nit1	7	16	13	39	23	13	12	25	18.3543	0.89709	0.377913	0.017606	0.152701
Setd1b	264	190	207	137	178	72	220.333	129	164.27	-0.552079	0.232774	0.0177045	0.153117
Bcl2l11	46	46	39	70	66	47	43.6667	61	52.4035	0.642824	0.271004	0.0176916	0.153117
Men1	49	50	53	24	43	10	50.6667	25.6667	34.9261	-0.718696	0.30313	0.0177442	0.153156
Gstm3	42	51	38	63	114	29	43.6667	68.6667	52.2166	0.671126	0.283032	0.0177302	0.153156
Lrp6	125	404	379	490	646	430	302.667	522	415.492	0.816521	0.344599	0.017813	0.153597
Abcc2	339	650	549	273	371	191	512.667	278.333	372.779	-0.593681	0.250653	0.0178586	0.153838
Fbln5	0	11	7	14	25	16	6	18.3333	12.463	0.974662	0.411831	0.0179496	0.154469
Twistnb	191	209	121	107	121	62	173.667	96.6667	127.014	-0.565648	0.239048	0.0179689	0.154483
2310003H01Rik	49	30	24	12	23	8	34.3333	14.3333	22.4634	-0.833556	0.352492	0.0180422	0.154627
Rhod	54	49	41	17	35	18	48	23.3333	33.6056	-0.707038	0.298919	0.0180147	0.154627
Pelo	267	163	138	93	134	64	189.333	97	134.817	-0.665495	0.281573	0.0181036	0.154627
Ggcx	97	83	76	52	63	29	85.3333	48	62.8173	-0.575542	0.243564	0.0181278	0.154627
Dync1i2	238	344	319	177	273	98	300.333	182.667	224.999	-0.517007	0.218628	0.0180411	0.154627
Lage3	266	239	259	168	223	89	254.667	160	195.102	-0.471279	0.19943	0.0181214	0.154627
Usmg5	3223	2347	1704	3254	4863	1965	2424.67	3360.67	2775.49	0.580727	0.245662	0.0180824	0.154627
Mex3d	8	8	7	11	24	13	7.66667	16	11.8204	0.890315	0.376581	0.0180688	0.154627
Mybbp1a	48	88	56	39	38	16	64	31	43.9832	-0.709312	0.30052	0.018261	0.155611
Cyp4f13	73	82	62	38	58	26	72.3333	40.6667	52.9674	-0.574428	0.24368	0.0184082	0.15656
Extl1	27	9	9	44	32	21	15	32.3333	23.9389	0.906935	0.384679	0.0183914	0.15656
Mrto4	128	88	67	43	73	28	94.3333	48	66.2021	-0.68781	0.291869	0.0184447	0.156717
Akirin1	48	65	42	69	90	48	51.6667	69	58.8675	0.576508	0.244703	0.0184756	0.156827
Rnf150	13	15	14	27	31	14	14	24	18.5204	0.776635	0.32985	0.0185472	0.157281
Dynlt3	495	535	497	335	502	201	509	346	402.017	-0.370486	0.15738	0.0185688	0.157311
Kng2	646	664	546	361	630	200	618.667	397	470.48	-0.47196	0.200566	0.0186156	0.157554
Ier5	100	76	77	34	76	24	84.3333	44.6667	59.6851	-0.672208	0.285839	0.0186879	0.157706
Ufc1	363	279	253	188	255	88	298.333	177	221.422	-0.55027	0.233933	0.0186602	0.157706
Copg1	50	47	55	67	92	48	50.6667	69	58.7236	0.582925	0.247839	0.0186714	0.157706
Ndst2	59	84	55	35	52	20	66	35.6667	47.0998	-0.620123	0.263798	0.0187359	0.157958
Ino80c	218	160	129	94	129	59	169	94	123.708	-0.587044	0.249787	0.0187643	0.158045
Fbxo7	76	78	82	48	50	30	78.6667	42.6667	57.8863	-0.594351	0.252976	0.0188021	0.158202
Syvn1	67	100	131	150	181	107	99.3333	146	121.965	0.670162	0.285286	0.0188193	0.158202
Scand1	12	43	23	3	14	6	26	7.66667	15.2596	-0.943485	0.401762	0.0188558	0.158356
Zcchc14	15	59	36	82	72	45	36.6667	66.3333	51.2246	0.837487	0.35703	0.0189913	0.15934
Lipc	482	571	454	333	437	229	502.333	333	397.19	-0.361812	0.154444	0.0191463	0.160486
Mup10	2	39	33	7	2	2	24.6667	3.66667	12.904	-0.950742	0.406147	0.0192382	0.160525
Unc119	38	22	20	11	17	2	26.6667	10	16.5131	-0.898938	0.383983	0.0192278	0.160525
Eme2	37	33	40	24	17	5	36.6667	15.3333	24.1004	-0.828312	0.353881	0.0192502	0.160525
Slc45a3	66	180	81	60	49	27	109	45.3333	71.1859	-0.793991	0.339217	0.0192499	0.160525
Cdc16	30	41	40	13	31	7	37	17	24.5453	-0.78869	0.337075	0.0192939	0.160525
Cdc42bpb	51	106	71	33	56	24	76	37.6667	52.6994	-0.691399	0.295529	0.0193081	0.160525
Pbld2	595	556	427	564	881	462	526	635.667	565.815	0.463642	0.198192	0.0193169	0.160525
Nnmt	952	1152	599	1066	1577	817	901	1153.33	997.239	0.54024	0.230868	0.0192815	0.160525
Slmo2	72	162	66	145	192	111	100	149.333	122.307	0.708978	0.302775	0.0192011	0.160525
Prkag1	353	322	232	170	281	79	302.333	176.667	220.111	-0.583183	0.249378	0.0193587	0.160566
Mreg	134	203	124	73	138	51	153.667	87.3333	111.379	-0.57592	0.246237	0.0193412	0.160566
Cldn14	55	41	77	27	39	15	57.6667	27	39.8451	-0.762121	0.326056	0.0194189	0.160913
Lsm4	39	47	33	21	28	10	39.6667	19.6667	27.4019	-0.699922	0.299496	0.0194391	0.160927
Ttc3	233	232	200	141	181	97	221.667	139.667	171.996	-0.428629	0.183518	0.0195105	0.16133
Mafg	831	971	658	917	1260	920	820	1032.33	926.91	0.565593	0.242187	0.0195249	0.16133
Mlx	34	46	36	59	77	29	38.6667	55	44.7103	0.609011	0.26123	0.0197366	0.162925
0610005C13Rik	355	505	444	302	360	131	434.667	264.333	325.831	-0.511512	0.219663	0.019879	0.163945
Slc16a7	80	140	88	123	216	84	102.667	141	115.987	0.575778	0.247477	0.0199871	0.164525
Itpr1	150	154	83	177	216	122	129	171.667	147.213	0.584699	0.251287	0.0199747	0.164525
Erlin1	67	103	95	108	228	67	88.3333	134.333	104.434	0.636455	0.273803	0.0200988	0.165288
Bcl6	66	45	52	23	35	21	54.3333	26.3333	38.4881	-0.698705	0.301241	0.0203723	0.167379
Pnpla2	588	586	250	238	303	160	474.667	233.667	330.917	-0.67144	0.28984	0.0205262	0.168485
Tefm	9	37	19	41	60	23	21.6667	41.3333	30.1476	0.835478	0.360775	0.02057	0.168686
Zfp771	60	72	56	27	58	11	62.6667	32	42.7233	-0.719426	0.310964	0.0206934	0.169538
Mb21d2	140	89	71	142	195	95	100	144	119.021	0.634975	0.27462	0.0207671	0.169982
Slc7a8	20	23	26	5	18	4	23	9	14.5304	-0.870125	0.376729	0.0209055	0.170456
Emp2	277	146	141	76	141	61	188	92.6667	131.674	-0.706783	0.305976	0.0208921	0.170456
Rrn3	50	83	69	29	59	16	67.3333	34.6667	46.6167	-0.693066	0.300215	0.0209676	0.170456
Tmed2	105	188	130	69	113	52	141	78	102.378	-0.581243	0.251761	0.0209597	0.170456
Hspa5	6233	4285	3657	2790	4033	1462	4725	2761.67	3491.78	-0.564035	0.244143	0.0208737	0.170456
Phactr4	125	162	106	153	206	136	131	165	146.688	0.543369	0.235151	0.020848	0.170456
Tmem222	69	49	47	75	105	49	55	76.3333	63.8435	0.592166	0.256536	0.0209815	0.170456
Rbm3	1	25	14	61	24	33	13.3333	39.3333	28.1236	0.952448	0.412512	0.0209492	0.170456
Asl	368	661	406	765	794	353	478.333	637.333	535.942	0.56116	0.243279	0.0210745	0.171051
Wdr5	279	263	177	296	405	189	239.667	296.667	258.727	0.476477	0.206759	0.0211947	0.171867
Cct5	234	215	140	117	156	69	196.333	114	145.379	-0.536776	0.233008	0.0212408	0.17208
Rras	66	54	50	28	42	20	56.6667	30	40.8407	-0.631847	0.27441	0.0213032	0.172199
Suds3	218	342	199	122	224	91	253	145.667	185.027	-0.549783	0.238744	0.0212896	0.172199
Fam53c	52	78	73	83	125	63	67.6667	90.3333	77.0472	0.56285	0.244541	0.0213543	0.172199
Nrf1	16	37	23	36	57	28	25.3333	40.3333	31.9897	0.728049	0.31623	0.0213198	0.172199
Igf2r	52	141	151	179	244	148	114.667	190.333	152.399	0.770252	0.334629	0.0213459	0.172199
Marcks	291	301	355	402	708	214	315.667	441.333	356.916	0.543977	0.236426	0.021401	0.172416
Prkci	48	108	66	108	143	67	74	106	86.9712	0.637981	0.277604	0.0215524	0.173475
Tex2	305	689	478	675	901	453	490.667	676.333	566.985	0.608278	0.264758	0.0215911	0.173626
Rps13	640	545	479	358	515	168	554.667	347	419.061	-0.496917	0.216359	0.0216347	0.173816
Mrps6	283	148	142	106	132	49	191	95.6667	133.733	-0.703132	0.306274	0.0216894	0.174095
Dctn2	352	270	219	188	196	93	280.333	159	207.062	-0.559432	0.243797	0.0217526	0.174441
Taf4a	5	36	13	34	52	31	18	39	28.426	0.902912	0.393816	0.0218638	0.175172
0610012G03Rik	88	95	55	45	53	28	79.3333	42	56.997	-0.612761	0.267377	0.0219203	0.175302
Rps6	89	222	172	245	335	144	161	241.333	193.881	0.665539	0.290387	0.0219112	0.175302
Tusc2	267	250	147	119	155	87	221.333	120.333	161.385	-0.576902	0.251957	0.0220397	0.175773
Sigmar1	222	179	195	132	167	56	198.667	118.333	147.897	-0.546395	0.238623	0.0220339	0.175773
4831440E17Rik	15	15	10	22	22	29	13.3333	24.3333	20.2848	0.860896	0.375956	0.0220281	0.175773
Cetn3	350	745	907	357	451	166	667.333	324.667	462.442	-0.728453	0.318199	0.022062	0.175789
Cyp27a1	891	1256	913	1112	1569	1036	1020	1239	1118.98	0.509408	0.222646	0.0221392	0.175992
Rpl5	1639	1166	909	1784	2375	929	1238	1696	1405.17	0.560018	0.244782	0.022148	0.175992
Lrrc57	2	10	4	11	11	20	5.33333	14	10.9806	0.942901	0.412024	0.0221106	0.175992
Mrpl16	172	171	129	218	259	108	157.333	195	168.789	0.463296	0.202574	0.0221931	0.17619
Rab3ip	145	114	80	159	190	104	113	151	129.341	0.575694	0.251799	0.0222352	0.176363
Parp16	48	43	48	94	72	40	46.3333	68.6667	56.6699	0.665714	0.29134	0.0223123	0.176813
Zfp593	52	37	20	17	22	3	36.3333	14	22.5941	-0.872402	0.382028	0.0223945	0.177008
Eif1a	102	177	140	83	92	53	139.667	76	102.068	-0.577694	0.252981	0.0223979	0.177008
Ddx20	67	81	52	78	132	55	66.6667	88.3333	74.2027	0.540675	0.236732	0.022377	0.177008
Map2k1	115	142	87	136	195	96	114.667	142.333	124.265	0.488321	0.213998	0.0224958	0.177621
Dedd	83	88	89	55	60	33	86.6667	49.3333	64.6867	-0.546394	0.239602	0.0225823	0.178142
Stambp	33	41	29	20	22	7	34.3333	16.3333	23.298	-0.728324	0.319596	0.0226735	0.178687
Chn2	87	122	106	58	83	42	105	61	78.4773	-0.526896	0.231239	0.0226924	0.178687
Rhobtb1	322	376	129	494	634	216	275.667	448	342.404	0.719274	0.315771	0.0227363	0.178871
Rarres2	48	178	116	178	330	109	114	205.667	151.142	0.782977	0.344083	0.0228731	0.179785
Junb	48	28	37	19	24	9	37.6667	17.3333	25.7171	-0.758132	0.333614	0.0230574	0.180201
Ap4b1	42	90	47	28	37	19	59.6667	28	40.7177	-0.711161	0.312911	0.0230426	0.180201
Cstf2	61	102	60	40	49	27	74.3333	38.6667	53.035	-0.622228	0.273837	0.0230709	0.180201
Myh9	86	120	128	69	85	34	111.333	62.6667	81.5385	-0.583661	0.256705	0.0229859	0.180201
Pdcd6	281	326	220	360	429	192	275.667	327	289.201	0.422006	0.18561	0.0229889	0.180201
Mkrn1	83	73	81	128	121	66	79	105	90.3221	0.5595	0.246229	0.02307	0.180201
Tmem86b	76	51	72	111	120	55	66.3333	95.3333	78.8162	0.616198	0.271178	0.0230683	0.180201
Fam110a	28	16	14	10	8	1	19.3333	6.33333	11.6496	-0.908315	0.399981	0.0231533	0.180683
Glul	835	1838	1376	1826	2531	1195	1349.67	1850.67	1548.52	0.591733	0.260815	0.0232814	0.181227
Ppp1r2	30	112	65	106	150	90	69	115.333	91.402	0.781157	0.344316	0.0232855	0.181227
C77080	59	202	184	210	412	176	148.333	266	200.877	0.789921	0.348154	0.0232752	0.181227
Plekhh3	22	17	12	3	3	7	17	4.33333	10.3707	-0.920012	0.405708	0.0233492	0.181519
Nmt1	133	329	255	139	158	59	239	118.667	165.335	-0.695381	0.306733	0.0233869	0.181519
Ssr4	595	458	394	304	425	153	482.333	294	362.247	-0.513941	0.22673	0.0234055	0.181519
Fam126a	24	45	40	72	99	22	36.3333	64.3333	46.7468	0.747494	0.329767	0.0234064	0.181519
Emc7	130	202	122	190	238	136	151.333	188	165.738	0.510978	0.225495	0.0234496	0.181693
Usp33	31	98	55	96	131	66	61.3333	97.6667	77.4533	0.73298	0.323526	0.0234758	0.181734
Ptp4a3	22	18	16	8	11	3	18.6667	7.33333	11.9099	-0.843395	0.372384	0.0235216	0.181926
1110008J03Rik	22	17	17	8	11	3	18.6667	7.33333	11.9348	-0.843719	0.372983	0.0236923	0.182954
1190002N15Rik	43	138	90	135	183	111	90.3333	143	115.68	0.742685	0.328329	0.0236964	0.182954
Crlf2	81	29	44	20	35	9	51.3333	21.3333	33.5314	-0.837027	0.370446	0.0238517	0.18399
Cat	2582	4974	3390	2083	3081	1284	3648.67	2149.33	2701.09	-0.522297	0.231248	0.0239084	0.184264
Srr	333	294	230	178	261	97	285.667	178.667	216.699	-0.475793	0.210739	0.0239619	0.184513
Mrpl17	379	416	323	266	334	116	372.667	238.667	284.459	-0.452053	0.200324	0.0240326	0.184894
Cnot3	9	27	32	5	12	5	22.6667	7.33333	13.8942	-0.899098	0.399416	0.0243834	0.187427
Ppp2r2d	105	161	114	73	94	52	126.667	73	94.4405	-0.519387	0.230949	0.0245174	0.188291
Serpina1c	11382	7916	7411	5623	7711	2853	8903	5395.67	6689.34	-0.521677	0.23212	0.0246118	0.188849
Tceal8	76	113	86	217	174	55	91.6667	148.667	114.239	0.705358	0.314117	0.0247346	0.189541
Naalad2	8	4	7	11	18	12	6.33333	13.6667	10.2569	0.876032	0.390153	0.0247454	0.189541
St6gal1	222	360	315	329	702	236	299	422.333	340.859	0.571115	0.254695	0.0249392	0.190522
Tatdn1	48	45	29	56	78	36	40.6667	56.6667	47.0902	0.598327	0.266754	0.0248975	0.190522
Abcd4	27	23	12	56	34	21	20.6667	37	28.6143	0.805044	0.358982	0.0249243	0.190522
Plekhm2	33	64	47	9	36	15	48	20	31.3743	-0.804302	0.358935	0.025039	0.190807
U2af1	66	170	54	52	46	20	96.6667	39.3333	61.8449	-0.798876	0.356428	0.0250039	0.190807
Ptma	503	985	923	513	574	212	803.667	433	575.229	-0.631246	0.281711	0.0250421	0.190807
Ip6k2	14	48	35	12	6	10	32.3333	9.33333	19.7939	-0.892575	0.398437	0.0250784	0.190916
Mtmr14	39	54	30	15	26	16	41	19	28.2333	-0.712417	0.318165	0.0251467	0.191268
Ppp3r1	513	567	363	298	454	157	481	303	363.319	-0.470747	0.210545	0.0253619	0.192737
Ascc1	8	17	15	27	33	12	13.3333	24	17.9001	0.781831	0.3498	0.0254122	0.192951
Top3b	10	19	23	7	9	2	17.3333	6	10.6597	-0.883432	0.395333	0.0254401	0.192995
Ube2e3	221	166	135	97	145	61	174	101	128.992	-0.5457	0.244466	0.025601	0.194046
Ctif	58	62	32	77	80	56	50.6667	71	60.6546	0.646048	0.289536	0.0256599	0.194324
Setd5	102	225	127	66	94	60	151.333	73.3333	105.771	-0.658488	0.295459	0.0258341	0.195473
3110082I17Rik	11	9	15	21	34	11	11.6667	22	16.1008	0.793776	0.35625	0.0258712	0.195583
Mrap	142	115	72	69	66	33	109.667	56	77.7096	-0.646624	0.290558	0.0260506	0.196152
Ddx52	62	121	110	54	69	30	97.6667	51	69.505	-0.640694	0.287807	0.026006	0.196152
Cr1l	57	127	92	124	182	83	92	129.667	107.032	0.611192	0.274652	0.0260589	0.196152
Faim	14	30	26	40	46	24	23.3333	36.6667	29.4386	0.708561	0.318393	0.0260526	0.196152
Cpm	6	12	7	28	25	5	8.33333	19.3333	12.8997	0.876592	0.393704	0.025979	0.196152
Sod3	35	34	40	14	30	2	36.3333	15.3333	23.0389	-0.844236	0.379657	0.0261699	0.196308
Myo9a	42	57	48	24	42	12	49	26	34.4297	-0.649888	0.292236	0.0261586	0.196308
Pex13	124	148	116	194	195	92	129.333	160.333	139.881	0.476155	0.214045	0.0261109	0.196308
Usp31	7	18	13	24	23	21	12.6667	22.6667	18.252	0.819315	0.368403	0.0261509	0.196308
Arhgap19	2	11	8	16	17	13	7	15.3333	11.4556	0.882993	0.397246	0.0262302	0.196591
Wdr11	57	73	66	82	111	55	65.3333	82.6667	71.912	0.499324	0.224877	0.0263894	0.197138
Slc9a3r1	343	236	216	383	545	183	265	370.333	301.638	0.558002	0.25131	0.0263937	0.197138
Ephb4	13	27	41	60	64	26	27	50	37.4758	0.790748	0.356067	0.0263655	0.197138
Cdkn2c	3	8	14	12	30	17	8.33333	19.6667	14.1919	0.88915	0.400397	0.0263732	0.197138
Rrp36	43	28	40	67	65	34	37	55.3333	45.4935	0.659084	0.297026	0.0264907	0.197693
Fastkd1	3	32	40	58	72	55	25	61.6667	45.0122	0.903991	0.407585	0.0265605	0.198044
Palmd	248	349	281	168	214	136	292.667	172.667	222.526	-0.474249	0.213932	0.0266351	0.198261
Tomm5	42	46	17	61	65	37	35	54.3333	43.885	0.713844	0.322006	0.0266324	0.198261
Fuom	58	52	45	67	113	37	51.6667	72.3333	58.6373	0.567314	0.256044	0.026713	0.198671
BC002163	43	56	51	28	41	10	50	26.3333	34.9398	-0.662374	0.299174	0.0268279	0.19922
Snx1	132	181	194	107	141	40	169	96	122.509	-0.6027	0.27227	0.0268555	0.19922
Atp11c	247	530	433	238	288	129	403.333	218.333	290.678	-0.601781	0.271842	0.0268482	0.19922
Rpusd3	35	37	40	21	20	13	37.3333	18	26.3786	-0.688015	0.310885	0.026892	0.19928
Taok3	361	483	554	267	316	199	466	260.667	348.5	-0.541226	0.244622	0.0269322	0.19928
Oard1	148	119	83	159	272	81	116.667	170.667	134.927	0.596969	0.269807	0.0269266	0.19928
Eva1b	29	13	16	6	12	3	19.3333	7	12.0773	-0.867849	0.392568	0.0270565	0.19939
D130020L05Rik	80	86	49	36	38	30	71.6667	34.6667	50.7375	-0.655366	0.296329	0.0269934	0.19939
Cpt2	569	435	259	269	263	124	421	218.667	299.433	-0.634931	0.287389	0.0271531	0.19939
Csf1r	121	78	110	53	86	31	103	56.6667	74.8326	-0.6214	0.281023	0.0270213	0.19939
Cyp2d40	97	70	64	49	53	22	77	41.3333	55.4596	-0.620083	0.280627	0.0271305	0.19939
Ptpra	51	78	77	36	51	24	68.6667	37	49.7415	-0.608029	0.274933	0.0269974	0.19939
Dpy30	40	80	70	98	139	47	63.3333	94.6667	74.9595	0.632814	0.286362	0.0271161	0.19939
Map2k6	7	26	11	23	46	17	14.6667	28.6667	20.6277	0.824188	0.372885	0.0270842	0.19939
Rbm43	7	7	8	18	26	5	7.33333	16.3333	10.9582	0.853267	0.38611	0.0271117	0.19939
Gm5918	12	35	25	10	12	5	24	9	15.161	-0.838228	0.380031	0.027406	0.199468
Ccl27a	17	24	19	5	13	6	20	8	13.0046	-0.813397	0.368488	0.0272869	0.199468
Coprs	130	70	57	38	67	18	85.6667	41	58.1333	-0.74456	0.33755	0.0273993	0.199468
Irf6	36	43	62	22	31	15	47	22.6667	32.9717	-0.706207	0.320122	0.02738	0.199468
Fbp1	1181	1232	849	712	1035	338	1087.33	695	825.354	-0.463695	0.21024	0.0274159	0.199468
Klf9	1466	1938	1243	1054	1298	654	1549	1002	1204.83	-0.386712	0.175274	0.0273612	0.199468
Spop	430	608	419	514	779	397	485.667	563.333	507.688	0.413067	0.18727	0.0274032	0.199468
Coa5	767	575	473	698	1083	520	605	767	665.607	0.498621	0.226012	0.0273723	0.199468
Usp14	60	77	56	74	130	50	64.3333	84.6667	70.9522	0.520567	0.235992	0.0273933	0.199468
2810403A07Rik	134	189	214	246	296	155	179	232.333	201.284	0.529581	0.239857	0.0272513	0.199468
Tbx20	26	26	17	36	53	18	23	35.6667	27.8305	0.671044	0.303978	0.0272762	0.199468
Ranbp9	17	51	48	51	107	46	38.6667	68	51.7379	0.76738	0.347983	0.0274386	0.199468
Myg1	21	16	23	12	8	2	20	7.33333	12.6466	-0.855834	0.388419	0.0275683	0.19991
Zfpm1	46	41	22	17	25	8	36.3333	16.6667	24.2813	-0.747422	0.339139	0.0275327	0.19991
Cpn1	475	389	349	268	333	164	404.333	255	312.803	-0.434949	0.197399	0.0275663	0.19991
Hmgcs2	3534	5781	2900	2787	2153	1329	4071.67	2089.67	2892.79	-0.609038	0.276611	0.0276807	0.200254
Cd9	42	144	106	155	204	112	97.3333	157	125.205	0.736741	0.334542	0.0276484	0.200254
Zfp867	5	11	5	18	16	9	7	14.3333	10.5568	0.8509	0.38647	0.0276846	0.200254
Actl6a	69	105	78	48	67	30	84	48.3333	61.9717	-0.539951	0.245294	0.0277189	0.200335
Tmem87a	13	28	24	12	9	3	21.6667	8	13.6219	-0.845995	0.384513	0.0277946	0.200716
Hmg20a	102	75	71	45	59	32	82.6667	45.3333	60.8108	-0.581182	0.264237	0.0278446	0.200911
Ppat	38	75	56	80	108	47	56.3333	78.3333	64.8025	0.590755	0.268755	0.0279409	0.201438
Tmpo	135	171	130	189	227	101	145.333	172.333	152.517	0.417351	0.189955	0.0280128	0.20179
Serp1	297	505	360	448	644	321	387.333	471	415.302	0.466001	0.212178	0.0280721	0.201883
Gm608	61	169	100	139	216	138	110	164.333	136.368	0.700363	0.31885	0.0280541	0.201883
Cops2	41	165	126	184	243	139	110.667	188.667	148.25	0.773137	0.352185	0.0281451	0.20224
Ezh1	40	50	67	28	26	19	52.3333	24.3333	36.8193	-0.70549	0.321657	0.028286	0.202918
Azgp1	1496	1742	1255	1026	1479	521	1497.67	1008.67	1166.31	-0.391538	0.178498	0.0282705	0.202918
Adcy6	68	68	65	84	152	45	67	93.6667	75.472	0.551583	0.251566	0.0283363	0.203112
Itga8	3	12	16	18	35	15	10.3333	22.6667	16.1568	0.85648	0.391089	0.028525	0.204296
9130409I23Rik	15	31	6	33	42	22	17.3333	32.3333	24.2767	0.818159	0.374017	0.0287069	0.20543
Tdo2	4921	10054	2988	8598	11922	6486	5987.67	9002	7304.18	0.699868	0.320075	0.0287735	0.205738
Rhbdd1	39	38	32	14	32	8	36.3333	18	24.7822	-0.709763	0.324886	0.0289144	0.206237
Arhgdia	35	69	58	31	37	12	54	26.6667	37.1753	-0.695405	0.318295	0.0289048	0.206237
Tut1	30	15	17	37	46	20	20.6667	34.3333	26.7821	0.72557	0.332062	0.0288856	0.206237
Uba6	39	39	31	21	24	10	36.3333	18.3333	25.4929	-0.665297	0.304805	0.0290583	0.207094
Lcp1	96	183	144	80	113	45	141	79.3333	102.551	-0.572649	0.26257	0.0291881	0.207849
Msrb1	1007	740	653	533	642	288	800	487.667	607.482	-0.485695	0.222752	0.0292254	0.207945
Naglu	50	48	63	37	23	14	53.6667	24.6667	37.2185	-0.722734	0.331582	0.029283	0.208184
Dnase1l3	137	130	98	60	105	50	121.667	71.6667	91.125	-0.512838	0.235777	0.0296226	0.210427
Jam3	13	22	14	7	2	5	16.3333	4.66667	10.0178	-0.8762	0.403023	0.0296998	0.210595
D10Wsu102e	157	118	97	56	115	38	124	69.6667	89.6745	-0.599987	0.276128	0.0297913	0.210595
Naprt1	163	150	122	93	106	61	145	86.6667	110.376	-0.478545	0.220183	0.0297501	0.210595
Scp2	2328	2603	1938	1701	1904	987	2289.67	1530.67	1813.95	-0.346978	0.159674	0.0297777	0.210595
Pfkfb2	116	177	52	184	253	103	115	180	140.827	0.697286	0.320904	0.0297894	0.210595
Tead1	22	60	40	71	65	52	40.6667	62.6667	52.2287	0.72712	0.334424	0.0296865	0.210595
Srxn1	204	277	222	127	236	57	234.333	140	170.865	-0.565668	0.260452	0.0298656	0.210649
Ube2r2	1015	805	785	573	816	292	868.333	560.333	668.347	-0.451043	0.207683	0.0298715	0.210649
Wdr26	637	962	566	763	1253	618	721.667	878	772.343	0.469955	0.216342	0.0298343	0.210649
Ing1	327	249	231	157	240	102	269	166.333	205	-0.476536	0.219519	0.0299451	0.210997
Zap70	84	79	69	56	51	15	77.3333	40.6667	54.5531	-0.650771	0.299849	0.0299821	0.211087
Eps15l1	20	16	21	35	29	27	19	30.3333	25.4875	0.739578	0.341096	0.0301403	0.212029
Rnf14	488	319	294	212	310	123	367	215	272.883	-0.543928	0.251185	0.0303531	0.213197
Gramd4	1	21	24	49	36	36	15.3333	40.3333	29.4607	0.891711	0.411795	0.0303553	0.213197
Cyp4b1	242	172	134	273	312	146	182.667	243.667	206.628	0.547996	0.25314	0.0304035	0.213363
Mettl3	7	22	30	32	52	29	19.6667	37.6667	28.6778	0.812092	0.375413	0.0305261	0.214051
Irak2	27	46	29	11	22	13	34	15.3333	23.1687	-0.724989	0.33524	0.0305723	0.214203
Rab12	103	122	112	81	65	40	112.333	62	82.9934	-0.558271	0.258257	0.0306425	0.214522
Avl9	99	117	80	35	89	37	98.6667	53.6667	70.9168	-0.603183	0.279242	0.030767	0.214584
Paqr7	311	197	267	178	164	82	258.333	141.333	189.954	-0.593859	0.274962	0.0307892	0.214584
Sf3b5	144	104	123	75	93	47	123.667	71.6667	92.9115	-0.532673	0.246567	0.030745	0.214584
Myo18a	244	250	193	156	208	87	229	150.333	178.184	-0.398889	0.184671	0.0307725	0.214584
Zfml	98	138	117	148	214	80	117.667	147.333	126.027	0.458628	0.212361	0.0307992	0.214584
Ip6k1	110	124	144	142	212	129	126	161	142.333	0.528605	0.244646	0.0307193	0.214584
H2-M3	1	6	11	16	33	6	6	18.3333	11.1979	0.88746	0.411135	0.030884	0.215003
Ddx51	14	26	14	31	36	18	18	28.3333	22.5582	0.703652	0.326062	0.0309256	0.215121
Yrdc	39	110	56	118	148	55	68.3333	107	83.3285	0.685807	0.317942	0.0310043	0.215496
D2Wsu81e	27	62	59	22	29	16	49.3333	22.3333	33.7302	-0.72738	0.337423	0.0311079	0.215887
Appl2	71	79	83	48	67	19	77.6667	44.6667	56.5537	-0.577831	0.268092	0.0311349	0.215887
0610009D07Rik	211	225	174	145	177	73	203.333	131.667	157.179	-0.415489	0.192754	0.0311197	0.215887
1300002K09Rik	137	154	183	97	133	58	158	96	120.019	-0.495068	0.229819	0.0312272	0.216354
Nolc1	105	115	80	141	156	73	100	123.333	107.688	0.468603	0.217765	0.0314071	0.217331
Itch	46	105	60	100	129	65	70.3333	98	81.6471	0.610144	0.283559	0.031418	0.217331
Zbtb11	31	82	63	21	44	16	58.6667	27	39.402	-0.737524	0.342869	0.0314733	0.217541
Soat2	40	53	33	20	36	7	42	21	28.382	-0.702543	0.326773	0.0315595	0.217963
Ano5	4	12	11	11	29	16	9	18.6667	13.8391	0.838082	0.390453	0.0318384	0.219715
Emd	141	173	139	102	130	59	151	97	116.877	-0.415614	0.193675	0.031878	0.219814
Itgb1	334	350	314	343	663	234	332.667	413.333	353.321	0.431846	0.201308	0.0319373	0.220022
Ccdc132	44	45	38	65	73	32	42.3333	56.6667	47.7505	0.54718	0.255104	0.0319586	0.220022
Itfg1	71	77	77	43	62	28	75	44.3333	56.2886	-0.516097	0.240681	0.0320071	0.220182
Impdh2	87	78	59	35	52	33	74.6667	40	54.7108	-0.582416	0.271685	0.0320555	0.220341
5530601H04Rik	11	19	9	24	29	13	13	22	16.9258	0.743893	0.347126	0.0321129	0.220561
5430416N02Rik	37	61	38	52	99	40	45.3333	63.6667	52.0694	0.590099	0.275452	0.0321696	0.220776
Afg3l1	348	338	297	200	331	127	327.667	219.333	256.357	-0.391498	0.18292	0.0323333	0.221725
Rasgrp2	39	78	63	29	50	12	60	30.3333	41.0922	-0.692789	0.3238	0.0323906	0.221769
Rnmtl1	41	38	35	59	66	30	38	51.6667	43.4249	0.563345	0.263286	0.0323816	0.221769
Ube2g1	67	163	84	162	184	96	104.667	147.333	122.397	0.625464	0.292385	0.0324211	0.221803
Smpdl3a	92	134	81	63	84	33	102.333	60	75.3744	-0.523033	0.244991	0.0327685	0.222784
Pex19	380	391	261	246	240	130	344	205.333	259.925	-0.476576	0.223202	0.0327466	0.222784
Htatsf1	164	239	166	205	343	142	189.667	230	200.277	0.434967	0.203582	0.0326334	0.222784
Sucla2	1047	881	665	974	1457	694	864.333	1041.67	921.417	0.440543	0.206258	0.0326892	0.222784
Rdh10	92	188	108	175	259	97	129.333	177	145.282	0.562127	0.263303	0.0327691	0.222784
Gopc	56	83	108	122	143	82	82.3333	115.667	97.9972	0.609187	0.285099	0.0326176	0.222784
Pold2	59	47	49	84	66	72	51.6667	74	65.293	0.682826	0.319748	0.0327194	0.222784
Timm21	10	30	37	43	77	26	25.6667	48.6667	35.5168	0.778626	0.364505	0.0326695	0.222784
Rab7l1	31	46	50	12	23	19	42.3333	18	29.0806	-0.74101	0.347282	0.0328638	0.222928
Ccdc50	373	349	266	345	604	250	329.333	399.667	348.717	0.429121	0.201115	0.032867	0.222928
Crebzf	36	77	63	67	124	65	58.6667	85.3333	70.573	0.642269	0.300954	0.0328337	0.222928
Fam83g	19	21	17	6	14	4	19	8	12.3293	-0.786692	0.368798	0.0329146	0.223076
Scpep1	46	127	130	32	65	34	101	43.6667	67.9625	-0.753376	0.353299	0.0329736	0.223302
G3bp1	165	277	242	323	355	182	228	286.667	250.238	0.497469	0.23337	0.0330337	0.223399
Glyr1	159	503	309	501	591	351	323.667	481	396.414	0.681045	0.319498	0.0330391	0.223399
Med12	45	51	42	30	22	16	46	22.6667	32.7171	-0.650429	0.305533	0.033268	0.224675
Cyp2d26	1086	1215	827	660	1045	391	1042.67	698.667	811.886	-0.387987	0.182284	0.0332982	0.224675
Pdxk	112	97	93	148	152	77	100.667	125.667	110.171	0.481582	0.226267	0.0333052	0.224675
Stradb	48	132	117	41	67	31	99	46.3333	67.817	-0.70999	0.333768	0.0334041	0.225168
BC065397	21	25	21	8	7	10	22.3333	8.33333	14.9188	-0.791948	0.372447	0.0334753	0.225473
Abcc9	75	68	66	38	58	26	69.6667	40.6667	52.0098	-0.529469	0.24918	0.0335996	0.226135
Slc38a10	203	148	146	95	148	58	165.667	100.333	124.798	-0.506883	0.238606	0.0336411	0.226239
Smim15	58	112	122	57	63	28	97.3333	49.3333	68.823	-0.658288	0.309934	0.0336733	0.226282
Agrn	50	54	81	30	33	25	61.6667	29.3333	43.9774	-0.677414	0.319013	0.0337148	0.226386
Sil1	296	213	193	125	225	65	234	138.333	171.922	-0.564157	0.265731	0.0337505	0.226451
Papss2	494	751	594	420	537	156	613	371	453.445	-0.530089	0.249731	0.0337838	0.226499
Ggh	26	47	33	16	23	12	35.3333	17	24.4989	-0.682315	0.321577	0.0338565	0.226812
Per2	19	28	21	47	40	18	22.6667	35	27.9323	0.676947	0.319219	0.0339527	0.227282
Ap2m1	69	101	67	35	65	32	79	44	57.7429	-0.559809	0.264521	0.0343187	0.229379
Hoga1	303	418	293	438	662	203	338	434.333	362.076	0.46454	0.21949	0.0343067	0.229379
Necab1	46	70	73	38	43	20	63	33.6667	45.506	-0.60891	0.28791	0.0344362	0.229988
Ank3	63	82	80	93	120	67	75	93.3333	82.5509	0.488232	0.230911	0.0344838	0.23013
Sae1	345	237	247	173	234	51	276.333	152.667	196.791	-0.644464	0.305117	0.0346708	0.231023
Arhgap12	128	130	127	55	135	32	128.333	74	92.4243	-0.603745	0.285827	0.034663	0.231023
Rad1	17	23	23	5	14	7	21	8.66667	13.9086	-0.779256	0.368988	0.0346973	0.231023
Npepps	153	164	160	85	111	78	159	91.3333	120.761	-0.497935	0.23584	0.0347443	0.23116
Igfbp2	2725	4440	1780	1313	2525	1000	2981.67	1612.67	2113.78	-0.595578	0.2822	0.034817	0.23129
Akap11	280	317	210	267	463	252	269	327.333	290.954	0.475207	0.225154	0.0348081	0.23129
Pcnxl4	31	24	34	9	24	8	29.6667	13.6667	20.1381	-0.742241	0.352074	0.0350139	0.232121
Arhgap18	100	103	96	48	101	29	99.6667	59.3333	73.2685	-0.54861	0.260209	0.0350015	0.232121
Glo1	2339	1851	1351	982	1632	731	1847	1115	1393.24	-0.489484	0.232192	0.0350221	0.232121
Clpp	108	130	81	64	94	21	106.333	59.6667	75.4154	-0.608613	0.289226	0.035354	0.233787
Brpf1	33	62	32	56	91	35	42.3333	60.6667	48.9566	0.606667	0.288297	0.0353516	0.233787
Tia1	16	35	26	47	49	22	25.6667	39.3333	31.4421	0.669676	0.318212	0.0353349	0.233787
Gtpbp5	12	34	29	13	7	6	25	8.66667	15.827	-0.823753	0.391754	0.0354892	0.23411
Apom	894	815	707	504	822	242	805.333	522.667	614.223	-0.463201	0.220307	0.0355075	0.23411
Lrrfip2	124	150	112	84	115	47	128.667	82	98.6333	-0.432024	0.205482	0.0355104	0.23411
Elf1	25	96	93	113	169	89	71.3333	123.667	96.2567	0.755923	0.359529	0.0355065	0.23411
Zbed6	209	204	200	123	202	78	204.333	134.333	158.939	-0.412596	0.196273	0.0355396	0.234126
Impa2	42	30	14	17	11	3	28.6667	10.3333	17.7868	-0.8294	0.395049	0.0357741	0.235331
Synj2bp	467	508	390	483	662	406	455	517	477.634	0.408124	0.194395	0.0357766	0.235331
Pde12	74	107	51	26	54	32	77.3333	37.3333	53.8443	-0.65823	0.313785	0.0359308	0.235989
Camsap2	58	110	80	42	68	27	82.6667	45.6667	59.5941	-0.583062	0.277941	0.0359233	0.235989
Smim4	830	576	335	313	447	174	580.333	311.333	414.469	-0.616955	0.294159	0.0359621	0.236017
AI837181	32	28	22	6	22	8	27.3333	12	18.1441	-0.758101	0.361778	0.0361279	0.236926
Nfil3	41	41	19	11	21	12	33.6667	14.6667	22.6084	-0.735431	0.351309	0.0363135	0.237951
Il18	71	106	100	47	84	30	92.3333	53.6667	67.9007	-0.550277	0.262937	0.0363661	0.237951
Rrm1	13	47	26	47	67	29	28.6667	47.6667	36.7638	0.726078	0.346904	0.0363474	0.237951
Tmtc2	82	101	68	79	173	83	83.6667	111.667	94.6622	0.552479	0.26415	0.0364804	0.238216
Pptc7	852	958	383	1044	1564	558	731	1055.33	845.167	0.604042	0.288816	0.0364887	0.238216
Odc1	66	41	36	107	64	51	47.6667	74	61.3994	0.705916	0.337445	0.0364434	0.238216
Emc10	353	274	211	193	220	73	279.333	162	204.876	-0.559115	0.267498	0.0366027	0.238781
Cltc	833	809	531	478	591	295	724.333	454.667	557.018	-0.426219	0.203994	0.0366741	0.239068
Kif2a	27	41	35	21	19	10	34.3333	16.6667	23.9637	-0.673162	0.322434	0.0368205	0.239549
Ctso	70	104	98	147	164	59	90.6667	123.333	101.986	0.54039	0.25882	0.036807	0.239549
Usp37	20	24	27	53	42	18	23.6667	37.6667	29.7739	0.686434	0.328809	0.0368304	0.239549
Gm2a	280	376	288	210	288	134	314.667	210.667	247.996	-0.359611	0.17234	0.0369211	0.239645
Capza2	124	148	89	135	197	107	120.333	146.333	129.838	0.471264	0.225857	0.0369277	0.239645
Ccnc	18	41	49	81	58	40	36	59.6667	48.0507	0.736577	0.352952	0.0368968	0.239645
Cybasc3	63	55	69	28	51	24	62.3333	34.3333	45.7873	-0.586046	0.281006	0.037021	0.240072
Gpr146	210	162	215	92	192	64	195.667	116	145.475	-0.554139	0.265813	0.0370966	0.240319
Rnf128	517	1097	823	974	1571	688	812.333	1077.67	908.332	0.538498	0.258334	0.0371144	0.240319
Rhob	11	59	40	11	9	12	36.6667	10.6667	22.3873	-0.841009	0.403986	0.0373629	0.241569
Sall1	162	218	196	113	116	90	192	106.333	143.91	-0.519686	0.249612	0.0373449	0.241569
Anp32e	156	137	122	226	222	91	138.333	179.667	152.737	0.502823	0.241608	0.0374198	0.241758
Ppm1f	15	25	19	9	11	5	19.6667	8.33333	12.9956	-0.758218	0.364454	0.0374868	0.242011
Ldlrap1	461	236	225	149	258	88	307.333	165	219.694	-0.636378	0.305978	0.0375423	0.242189
Ndufs7	270	274	156	151	156	89	233.333	132	172.659	-0.522723	0.251578	0.0377302	0.243004
Gaa	113	131	111	62	114	46	118.333	74	90.0833	-0.460559	0.221634	0.0377076	0.243004
Vasp	87	86	86	99	222	58	86.3333	126.333	98.9874	0.568673	0.273774	0.0377864	0.243004
Rnf11	113	190	138	168	224	173	147	188.333	168.669	0.571706	0.275201	0.0377635	0.243004
2010315B03Rik	12	27	18	22	48	23	19	31	24.3591	0.711727	0.342682	0.0378081	0.243004
Nop10	275	405	262	169	270	139	314	192.667	239.15	-0.444662	0.21425	0.0379461	0.243711
Rab40c	38	28	28	18	21	7	31.3333	15.3333	21.663	-0.687972	0.331639	0.0380366	0.243997
H13	301	268	187	148	225	96	252	156.333	191.528	-0.461655	0.222566	0.0380574	0.243997
Dcaf6	209	261	204	122	167	111	224.667	133.333	171.774	-0.458092	0.220868	0.0380746	0.243997
Tfrc	41	50	27	72	66	30	39.3333	56	45.9783	0.610722	0.294608	0.0381726	0.244445
Wbp1	33	19	25	16	13	3	25.6667	10.6667	16.773	-0.78382	0.378221	0.0382295	0.244565
Ept1	79	146	213	245	230	200	146	225	190.752	0.709131	0.342213	0.0382476	0.244565
Pagr1a	28	32	36	11	26	10	32	15.6667	22.2254	-0.687938	0.332281	0.0384195	0.245485
Cgnl1	771	636	388	358	407	235	598.333	333.333	441.437	-0.536673	0.259258	0.0384493	0.245495
Emc6	668	815	556	456	591	308	679.667	451.667	536.597	-0.349675	0.169005	0.038544	0.245919
Fyn	27	27	32	31	63	32	28.6667	42	34.7328	0.627639	0.303493	0.0386351	0.246254
Trmt1l	18	46	83	110	123	51	49	94.6667	70.2159	0.777361	0.375925	0.0386531	0.246254
Sirt5	30	33	42	79	88	18	35	61.6667	45.0787	0.708991	0.343036	0.0387519	0.246704
Got2	950	1050	987	759	919	347	995.667	675	783.697	-0.377922	0.183023	0.0389329	0.247675
Hmox1	9	23	24	2	14	0	18.6667	5.33333	10.4435	-0.848981	0.411523	0.0391107	0.247901
Swt1	87	119	102	43	100	36	102.667	59.6667	75.3653	-0.550014	0.266558	0.039075	0.247901
Sptbn2	145	123	142	89	99	57	136.667	81.6667	104.549	-0.48213	0.233593	0.0390205	0.247901
Ctdnep1	147	184	177	111	157	60	169.333	109.333	130.565	-0.42979	0.208322	0.0391025	0.247901
Gm14420	18	30	19	30	46	22	22.3333	32.6667	26.6774	0.631459	0.305982	0.0390451	0.247901
Dync1h1	524	514	330	268	444	120	456	277.333	336.072	-0.5312	0.257579	0.0391808	0.248164
A430033K04Rik	5	3	10	7	17	20	6	14.6667	11.5175	0.848548	0.411612	0.0392531	0.248441
Spryd4	18	28	19	27	42	26	21.6667	31.6667	26.484	0.647009	0.313993	0.0393429	0.248829
Pank3	586	856	553	473	476	270	665	406.333	507.478	-0.43644	0.211901	0.0394327	0.249216
Sec14l2	2286	1673	1702	1344	1515	709	1887	1189.33	1458.4	-0.442239	0.214779	0.03949	0.249216
Rps24	2620	2514	2098	1579	2467	730	2410.67	1592	1851.53	-0.441505	0.214408	0.0394764	0.249216
Bco2	40	31	50	65	100	27	40.3333	64	49.1749	0.640366	0.311121	0.0395658	0.249514
St5	37	46	29	14	32	11	37.3333	19	25.8993	-0.656579	0.319145	0.0396566	0.249881
Zdhhc17	17	51	39	49	78	40	35.6667	55.6667	44.7065	0.686089	0.333531	0.0396814	0.249881
Smarcc1	147	151	133	150	248	108	143.667	168.667	149.994	0.392903	0.191069	0.0397494	0.250128
Zzef1	70	146	108	148	176	100	108	141.333	122.114	0.551405	0.26824	0.0398175	0.250376
Slc10a5	69	54	64	34	47	24	62.3333	35	46.2784	-0.558083	0.271582	0.0398855	0.250442
Ldha	1160	1198	769	787	769	339	1042.33	631.667	784.533	-0.479077	0.233115	0.0398685	0.250442
Impact	37	63	48	63	84	46	49.3333	64.3333	55.5807	0.537738	0.261939	0.0400808	0.251487
Jkamp	146	67	61	118	230	92	91.3333	146.667	114.798	0.675861	0.329311	0.0401355	0.251649
Igsf8	34	22	22	7	18	9	26	11.3333	17.5745	-0.742002	0.361871	0.0403197	0.252251
Taf12	71	46	49	27	48	14	55.3333	29.6667	39.298	-0.635176	0.309822	0.0403517	0.252251
Ftcd	2562	1578	1429	1135	1612	430	1856.33	1059	1344.23	-0.601683	0.293368	0.0402715	0.252251
Txnrd1	99	249	165	250	285	165	171	233.333	198.272	0.596857	0.291167	0.0403764	0.252251
Kctd18	12	27	20	29	42	20	19.6667	30.3333	24.3075	0.669516	0.326517	0.0403179	0.252251
Ppp4r2	42	107	77	45	48	18	75.3333	37	51.8461	-0.673031	0.328658	0.040578	0.252785
Csnk2b	72	88	71	36	76	24	77	45.3333	56.4402	-0.54212	0.264693	0.0405496	0.252785
Mob2	58	66	61	95	118	37	61.6667	83.3333	68.4966	0.522342	0.254991	0.0405138	0.252785
Ppp1r15b	125	343	276	313	518	259	248	363.333	298.145	0.638378	0.311647	0.0405205	0.252785
Rnf8	87	70	74	43	68	26	77	45.6667	57.487	-0.523791	0.255844	0.0406278	0.252915
Gtf3c2	104	149	114	143	233	82	122.333	152.667	130.013	0.445664	0.217734	0.0406745	0.253025
Mysm1	50	83	75	44	50	21	69.3333	38.3333	50.3673	-0.576293	0.281633	0.0407316	0.253168
Ehd1	109	128	118	80	95	48	118.333	74.3333	91.4279	-0.4329	0.211583	0.0407558	0.253168
Ate1	172	235	185	142	138	80	197.333	120	150.921	-0.448858	0.219488	0.0408523	0.253407
Zfp780b	6	16	27	28	33	33	16.3333	31.3333	25.2667	0.804886	0.393578	0.0408499	0.253407
Dleu2	92	91	89	36	87	34	90.6667	52.3333	66.8699	-0.552129	0.270139	0.0409661	0.253931
Tm9sf3	2328	2016	1424	2184	3359	1431	1922.67	2324.67	2035.27	0.427479	0.209239	0.0410504	0.254092
Jarid2	78	54	58	86	109	53	63.3333	82.6667	71.1146	0.517716	0.253396	0.0410412	0.254092
Rps6kl1	23	29	15	7	18	4	22.3333	9.66667	14.3716	-0.761088	0.372587	0.0410808	0.2541
Ddx6	599	907	557	769	1205	481	687.667	818.333	715.459	0.409184	0.2004	0.0411674	0.254455
Zc3h10	31	48	31	43	74	33	36.6667	50	41.7174	0.563155	0.275855	0.0412021	0.254489
Gdf2	101	84	63	44	77	17	82.6667	46	58.5937	-0.617976	0.30285	0.0412973	0.254801
Igsf5	77	90	76	44	78	26	81	49.3333	60.4277	-0.500793	0.245439	0.0413112	0.254801
Pknox1	34	44	44	25	26	13	40.6667	21.3333	29.2501	-0.613333	0.300796	0.041447	0.255097
Uqcrh	2571	2021	1444	1248	1830	648	2012	1242	1513.88	-0.491554	0.241004	0.0413891	0.255097
Ehd3	164	204	165	135	144	55	177.667	111.333	135.036	-0.456488	0.223865	0.0414375	0.255097
Tapbp	156	197	165	217	341	103	172.667	220.333	184.38	0.449914	0.220683	0.0414764	0.255097
Metrn	44	24	21	11	24	3	29.6667	12.6667	19.0012	-0.785461	0.385621	0.0416628	0.256023
Serpina11	162	119	169	95	129	42	150	88.6667	111.614	-0.550246	0.270173	0.0416857	0.256023
Strbp	213	355	263	154	230	120	277	168	210.399	-0.457578	0.224847	0.0418449	0.256308
Ier3ip1	483	427	314	480	800	272	408	517.333	437.087	0.451441	0.221834	0.041847	0.256308
Cep44	19	19	21	26	36	25	19.6667	29	24.544	0.651066	0.31982	0.0417776	0.256308
Cdc42ep1	25	19	14	24	52	18	19.3333	31.3333	24.0804	0.677615	0.332978	0.0418497	0.256308
Lrrc58	49	105	78	44	52	26	77.3333	40.6667	55.2997	-0.602608	0.296224	0.0419215	0.256404
Creg1	1533	3192	1668	1147	1712	792	2131	1217	1558.92	-0.522576	0.256886	0.0419244	0.256404
Bdh1	1786	1589	1550	1296	1240	431	1641.67	989	1228.64	-0.519764	0.255565	0.0419732	0.256522
Spsb3	29	25	22	17	9	6	25.3333	10.6667	16.9857	-0.742969	0.365625	0.0421482	0.257411
Spon2	50	19	11	10	15	1	26.6667	8.66667	15.7878	-0.835263	0.41136	0.0423065	0.257681
Mgea5	508	376	368	427	767	372	417.333	522	456.689	0.474671	0.233682	0.0422274	0.257681
Zfp106	511	380	273	436	711	354	388	500.333	432.059	0.516471	0.254358	0.0423068	0.257681
Nup214	24	24	18	35	41	19	22	31.6667	26.0224	0.610439	0.300642	0.0423107	0.257681
BC037034	49	43	26	20	26	13	39.3333	19.6667	27.6454	-0.645884	0.318269	0.042421	0.257812
Fus	1928	1735	1867	1247	1796	498	1843.33	1180.33	1400.24	-0.486897	0.239914	0.0424109	0.257812
Pah	2744	2969	2034	3072	3726	1784	2582.33	2860.67	2618.77	0.341506	0.168272	0.0424089	0.257812
Kras	236	213	215	267	315	178	221.333	253.333	232.382	0.390968	0.193029	0.0428229	0.260073
Tcf12	82	75	81	43	58	36	79.3333	45.6667	60.0057	-0.513604	0.253767	0.0429784	0.260654
Aff4	126	282	182	238	327	209	196.667	258	224.748	0.572803	0.283011	0.0429745	0.260654
Idh3b	326	487	381	271	375	125	398	257	303.811	-0.440769	0.217984	0.0431735	0.261655
Spryd3	143	73	58	59	51	17	91.3333	42.3333	61.9785	-0.718215	0.355465	0.0433323	0.262435
Beta-s	1052	2118	671	721	879	338	1280.33	646	879.777	-0.639589	0.316608	0.0433697	0.262479
Rps3a1	440	495	396	463	729	290	443.667	494	446.167	0.317087	0.157063	0.0435031	0.262921
S1pr5	17	20	11	20	28	29	16	25.6667	21.8377	0.738353	0.365706	0.043489	0.262921
Nubp2	16	27	19	11	11	5	20.6667	9	13.7593	-0.731156	0.362398	0.0436384	0.262953
Prrc1	156	158	170	211	229	128	161.333	189.333	171.696	0.41712	0.206726	0.0436186	0.262953
Mtmr2	70	136	92	132	182	74	99.3333	129.333	109.144	0.510552	0.253081	0.0436594	0.262953
Prmt10	70	45	39	79	103	38	51.3333	73.3333	59.6052	0.580951	0.287916	0.0436142	0.262953
Ube2w	24	67	60	73	101	54	50.3333	76	62.0723	0.658683	0.326498	0.0436518	0.262953
Cbr1	215	243	168	240	297	176	208.667	237.667	218.339	0.402327	0.199475	0.0437033	0.263036
Rps14	7198	4884	4385	3342	5130	1729	5489	3400.33	4139.97	-0.499289	0.247688	0.043821	0.263231
Nr2f6	167	201	152	120	132	76	173.333	109.333	134.653	-0.408112	0.202462	0.0438265	0.263231
A930004D18Rik	4	10	7	16	13	11	7	13.3333	10.4206	0.787713	0.390732	0.043801	0.263231
Naa38	67	126	97	118	210	70	96.6667	132.667	108.156	0.537377	0.266694	0.0439088	0.263544
Chpt1	78	250	133	205	255	218	153.667	226	193.087	0.694701	0.344838	0.0439497	0.263608
Nxf1	51	54	29	24	28	16	44.6667	22.6667	31.6725	-0.62252	0.309109	0.0440181	0.263655
Sepw1	18	34	30	41	46	30	27.3333	39	33.034	0.625584	0.310608	0.0440031	0.263655
Cyp2c38	137	270	172	86	134	86	193	102	139.897	-0.565106	0.280679	0.0440776	0.263803
Pigp	57	78	62	34	55	26	65.6667	38.3333	48.9402	-0.514579	0.255615	0.0441035	0.263803
Adss	65	184	112	157	223	130	120.333	170	142.704	0.62653	0.311299	0.0441535	0.263921
Crtc2	2	21	22	45	38	19	15	34	24.242	0.815962	0.405528	0.0442099	0.264077
Camk1	50	18	17	9	15	8	28.3333	10.6667	18.3493	-0.788017	0.391717	0.0442515	0.264144
Sart1	58	69	43	37	41	17	56.6667	31.6667	41.1295	-0.558602	0.277931	0.0444462	0.265125
Map1lc3b	482	594	353	308	434	186	476.333	309.333	367.761	-0.39938	0.198771	0.0445105	0.265326
Ifi203	53	78	77	46	54	15	69.3333	38.3333	49.6724	-0.600222	0.298806	0.0445652	0.265471
Lpgat1	440	635	593	734	752	486	556	657.333	599.07	0.452613	0.225461	0.0446962	0.266069
Fbxw11	36	97	72	94	135	66	68.3333	98.3333	80.9714	0.617623	0.307822	0.0448104	0.266567
Zfp385b	48	70	44	25	48	17	54	30	38.7418	-0.577168	0.287875	0.044971	0.26734
Zyg11b	148	267	206	226	381	173	207	260	224.819	0.480174	0.239601	0.0450637	0.267708
Fgd6	18	74	64	100	104	58	52	87.3333	68.8041	0.725289	0.361971	0.0450998	0.26774
Pacrgl	6	13	12	19	20	14	10.3333	17.6667	14.134	0.736277	0.368231	0.0455545	0.270255
Vars2	60	49	32	22	34	17	47	24.3333	33.5211	-0.617065	0.308931	0.0457794	0.271273
Map2k2	319	272	201	356	450	176	264	327.333	282.155	0.444779	0.222686	0.0457884	0.271273
Zfp207	406	421	294	433	541	281	373.667	418.333	383.553	0.363637	0.182246	0.0460089	0.272394
Cdk19	37	40	38	23	21	15	38.3333	19.6667	27.7763	-0.60897	0.305527	0.0462418	0.273532
Gpaa1	123	96	77	56	78	39	98.6667	57.6667	73.9605	-0.509213	0.255504	0.0462639	0.273532
Hmg20b	25	79	69	26	38	15	57.6667	26.3333	38.8785	-0.711371	0.357262	0.0464618	0.273958
Daglb	41	48	37	25	33	12	42	23.3333	30.3312	-0.572754	0.287613	0.0464364	0.273958
Calr	1874	1615	2125	1240	1722	714	1871.33	1225.33	1465.51	-0.418858	0.210316	0.0464186	0.273958
Thumpd3	23	24	18	34	43	17	21.6667	31.3333	25.4065	0.601885	0.30221	0.0464136	0.273958
Sh3pxd2a	69	53	73	35	47	26	65	36	48.3041	-0.562413	0.282572	0.0465539	0.274315
Srgap3	18	25	26	14	14	3	23	10.3333	15.2575	-0.73015	0.367037	0.0466672	0.274611
Zfp322a	81	96	96	107	144	74	91	108.333	97.0345	0.424467	0.213353	0.0466455	0.274611
Edem1	199	246	194	251	400	129	213	260	222.435	0.405436	0.203908	0.0467751	0.274886
Nelfb	68	45	41	78	77	53	51.3333	69.3333	60.2894	0.580623	0.292018	0.0467771	0.274886
Alg13	25	18	19	38	40	16	20.6667	31.3333	25.0887	0.634961	0.319477	0.0468667	0.275227
Nudc	108	134	121	78	113	43	121	78	93.1199	-0.426425	0.214658	0.0469743	0.275302
Cpt1a	672	908	639	1043	992	531	739.667	855.333	773.466	0.408257	0.205498	0.0469589	0.275302
Clec11a	11	9	5	10	30	10	8.33333	16.6667	11.8528	0.770085	0.387621	0.0469562	0.275302
1110012L19Rik	32	17	18	8	15	6	22.3333	9.66667	14.9276	-0.739108	0.37258	0.0472831	0.276183
Gm3219	21	35	35	16	23	5	30.3333	14.6667	20.5268	-0.696678	0.35119	0.0472824	0.276183
Stk24	19	37	38	16	19	9	31.3333	14.6667	21.5665	-0.689607	0.347435	0.0471609	0.276183
Ttpa	4054	2833	1678	1733	2065	926	2855	1574.67	2074.42	-0.569157	0.286818	0.047213	0.276183
Lpar1	26	16	7	27	42	17	16.3333	28.6667	21.6893	0.726102	0.365958	0.047243	0.276183
Ticam1	24	29	25	16	18	3	26	12.3333	17.3901	-0.70578	0.355837	0.0473183	0.276203
Cables1	36	23	35	19	18	1	31.3333	12.6667	19.9716	-0.78752	0.397166	0.0473841	0.276286
Fbxo6	56	62	65	31	53	23	61	35.6667	45.5202	-0.52367	0.264113	0.0473959	0.276286
Rela	353	258	187	141	242	90	266	157.667	197.363	-0.524342	0.264493	0.0474298	0.276298
Klb	34	30	26	13	25	8	30	15.3333	20.9265	-0.64923	0.327598	0.0475027	0.276538
Ruvbl1	22	31	21	16	13	5	24.6667	11.3333	16.6351	-0.699325	0.353074	0.0476279	0.277082
Lrrc33	38	40	39	16	33	14	39	21	28.1235	-0.598736	0.30236	0.0476799	0.277199
2016-09-10	37	112	101	38	48	28	83.3333	38	57.1579	-0.688756	0.348034	0.0478172	0.277812
Pygo2	112	51	70	25	63	26	77.6667	38	54.3737	-0.679616	0.343471	0.0478531	0.277835
Clasp2	34	38	34	20	15	15	35.3333	16.6667	25.1477	-0.650496	0.329121	0.0481023	0.278259
Clpb	64	53	50	34	43	19	55.6667	32	41.2729	-0.535364	0.270871	0.0481035	0.278259
Slc25a15	1309	1474	873	1469	2129	802	1218.67	1466.67	1272.52	0.410968	0.20788	0.0480479	0.278259
Pak2	79	111	81	105	154	66	90.3333	108.333	95.0905	0.421436	0.213097	0.0479656	0.278259
Qk	197	361	261	345	403	242	273	330	295.603	0.475061	0.240283	0.0480317	0.278259
Polr2d	5	17	17	19	38	15	13	24	17.8455	0.743387	0.376146	0.0481179	0.278259
Il34	16	23	13	6	12	4	17.3333	7.33333	11.2529	-0.743856	0.376634	0.048267	0.278567
Gak	102	108	77	67	69	36	95.6667	57.3333	72.3366	-0.474236	0.240117	0.0482656	0.278567
Ppp6r1	52	49	56	73	94	37	52.3333	68	57.7404	0.492616	0.249394	0.0482394	0.278567
Cldn1	51	109	126	45	75	27	95.3333	49	67.1807	-0.648717	0.328531	0.0483135	0.27865
Sfxn5	160	123	117	88	107	51	133.333	82	102	-0.461842	0.233962	0.0483817	0.278859
Zfp768	244	213	141	118	185	40	199.333	114.333	142.691	-0.592966	0.30049	0.0484575	0.278927
Aldh1a1	1733	1766	1458	1239	1640	635	1652.33	1171.33	1325.44	-0.315382	0.15981	0.0484409	0.278927
Dgkz	65	56	46	28	52	15	55.6667	31.6667	40.2047	-0.572855	0.290385	0.0485249	0.27913
Sc5d	917	1058	1555	692	1096	260	1176.67	682.667	858.234	-0.598443	0.30382	0.0488698	0.280043
Fnip2	63	56	83	46	46	18	67.3333	36.6667	48.9812	-0.598116	0.303538	0.0487834	0.280043
R3hcc1l	94	72	59	47	61	22	75	43.3333	55.1284	-0.543305	0.275836	0.0488765	0.280043
Sqstm1	399	446	352	220	376	189	399	261.667	313.498	-0.374427	0.190074	0.0488499	0.280043
Cox7c	4308	4823	3480	4588	6756	2632	4203.67	4658.67	4206.68	0.308812	0.156744	0.0488187	0.280043
Lonrf3	10	16	10	26	18	15	12	19.6667	16.0393	0.718921	0.364859	0.0487918	0.280043
Sh3rf1	61	55	33	29	34	16	49.6667	26.3333	35.5677	-0.595722	0.302578	0.0489733	0.280413
Adtrp	1984	1445	931	899	1226	420	1453.33	848.333	1067.31	-0.544776	0.276774	0.0490331	0.280522
Wdfy3	90	120	93	67	84	39	101	63.3333	77.4065	-0.435321	0.221207	0.0490754	0.280522
Etv3	4	24	25	34	40	27	17.6667	33.6667	25.9909	0.772469	0.392551	0.049089	0.280522
Wtap	118	95	78	108	174	80	97	120.667	105.157	0.46255	0.235141	0.0491695	0.280798
Fxr1	221	367	295	176	234	129	294.333	179.667	225.078	-0.443402	0.225489	0.0492515	0.281082
Cyp2c40	283	420	626	291	307	120	443	239.333	321.165	-0.61107	0.310979	0.0494159	0.281601
Zfp87	44	24	22	49	65	24	30	46	36.4297	0.632346	0.32184	0.0494394	0.281601
Adssl1	33	22	20	46	75	13	25	44.6667	31.9132	0.693299	0.352842	0.0494261	0.281601
St13	797	693	502	363	611	282	664	418.667	510.524	-0.431017	0.219454	0.049525	0.281888
Mrpl9	29	53	50	57	70	54	44	60.3333	52.737	0.60698	0.309174	0.0496193	0.281888
Gpcpd1	136	420	354	489	531	319	303.333	446.333	370.663	0.646107	0.329071	0.0495965	0.281888
Trmt61a	82	50	21	72	137	51	51	86.6667	65.7894	0.700077	0.356574	0.0496067	0.281888
Psma7	1341	1107	1002	788	1127	370	1150	761.667	890.332	-0.423715	0.215999	0.0498033	0.282576
Abhd15	179	218	144	224	249	146	180.333	206.333	188.759	0.405386	0.206658	0.0498054	0.282576
Ralgds	8	26	28	9	12	2	20.6667	7.66667	12.8268	-0.789531	0.403416	0.0503343	0.284962
Spc25	23	25	14	8	5	9	20.6667	7.33333	13.5749	-0.760945	0.388848	0.0503567	0.284962
1810058I24Rik	256	227	245	136	250	48	242.667	144.667	176.487	-0.58021	0.296466	0.0503372	0.284962
Rps21	3282	2435	1957	1531	2481	845	2558	1619	1943.45	-0.470058	0.240149	0.0503055	0.284962
Mixl1	17	30	19	29	41	24	22	31.3333	26.2761	0.612792	0.313476	0.0506035	0.286172
Pcnx	126	124	82	140	181	80	110.667	133.667	117.27	0.431963	0.221046	0.0506801	0.28642
Map2k5	31	50	35	21	29	12	38.6667	20.6667	27.5851	-0.594197	0.304159	0.0507514	0.286612
Hnmt	65	89	95	128	149	54	83	110.333	92.2477	0.507144	0.25963	0.05078	0.286612
Cib1	98	79	53	48	61	20	76.6667	43	55.3492	-0.572455	0.293139	0.0508381	0.286754
Eif1ad	199	141	94	187	299	111	144.667	199	163.706	0.541585	0.277399	0.0508948	0.286889
Rock2	112	114	124	72	107	45	116.667	74.6667	90.2652	-0.430618	0.220796	0.0511409	0.287903
Rabep1	277	258	246	146	242	121	260.333	169.667	204.589	-0.389342	0.199606	0.0511102	0.287903
Glrx5	731	829	608	1022	1146	428	722.667	865.333	754.322	0.400612	0.20563	0.0513885	0.28911
Alg8	9	47	35	13	16	5	30.3333	11.3333	18.9559	-0.777386	0.39923	0.0515093	0.289382
Rbms3	45	54	54	24	50	7	51	27	35.0811	-0.664152	0.341178	0.051577	0.289382
Pex6	54	42	48	83	90	30	48	67.6667	55.1023	0.556194	0.285614	0.0514918	0.289382
Eif2s1	25	45	60	57	85	50	43.3333	64	53.4326	0.633154	0.32529	0.051603	0.289382
Elf2	8	20	19	41	20	21	15.6667	27.3333	22.1555	0.74753	0.383972	0.0515547	0.289382
Zfp318	115	159	123	74	108	62	132.333	81.3333	101.766	-0.435703	0.223924	0.0516835	0.289647
Timp2	112	102	99	58	107	26	104.333	63.6667	77.0686	-0.527869	0.271375	0.0517546	0.289772
Morc3	10	58	36	65	85	36	34.6667	62	46.6163	0.733426	0.377079	0.0517723	0.289772
Ltbp4	28	41	25	18	17	11	31.3333	15.3333	22.019	-0.636855	0.327663	0.0519401	0.290524
Clpx	109	429	275	119	164	89	271	124	184.018	-0.676582	0.348161	0.0519796	0.290558
Rbm4	93	90	66	99	141	61	83	100.333	87.9473	0.427893	0.220245	0.0520398	0.290709
Hyou1	57	79	134	36	68	31	90	45	63.9829	-0.654935	0.337254	0.0521413	0.290716
Acaa2	3122	2176	1573	1604	1688	697	2290.33	1329.67	1695.49	-0.530295	0.273066	0.0521368	0.290716
Mtcp1	9	14	11	23	23	10	11.3333	18.6667	14.5312	0.690302	0.355408	0.0521031	0.290716
Fam151b	18	28	15	12	12	2	20.3333	8.66667	13.0347	-0.7396	0.380982	0.052222	0.290793
Pgrmc2	943	684	516	429	598	277	714.333	434.667	541.956	-0.470863	0.242522	0.0521948	0.290793
Cpne2	11	19	20	7	6	6	16.6667	6.33333	11.0416	-0.753289	0.388107	0.0522668	0.290857
Slc39a14	53	110	80	117	137	64	81	106	90.2222	0.523726	0.269983	0.0523979	0.29108
Eif2a	32	85	52	85	93	57	56.3333	78.3333	66.3055	0.605829	0.31231	0.0524003	0.29108
Tsfm	7	43	24	57	61	22	24.6667	46.6667	34.0357	0.749197	0.386229	0.0524071	0.29108
Agpat6	1209	1451	776	710	941	477	1145.33	709.333	873.37	-0.426958	0.220157	0.052461	0.291151
Tars	1284	1427	1110	987	1208	476	1273.67	890.333	1015.3	-0.32694	0.168606	0.0524916	0.291151
Elmod2	32	32	39	58	60	25	34.3333	47.6667	39.6098	0.558816	0.288221	0.0525201	0.291151
Fat1	38	68	73	80	99	62	59.6667	80.3333	69.54	0.568072	0.293067	0.0525782	0.291287
Slfn5	72	111	113	57	88	31	98.6667	58.6667	73.2939	-0.520608	0.268661	0.0526496	0.291497
Imp4	98	68	65	46	67	21	77	44.6667	56.4632	-0.551621	0.284858	0.0528094	0.292196
Ttf2	6	11	5	9	19	13	7.33333	13.6667	10.6404	0.757983	0.3915	0.0528557	0.292267
Pja1	132	100	118	79	95	41	116.667	71.6667	89.0387	-0.474369	0.245221	0.0530569	0.292821
Rbm25	515	638	429	590	807	348	527.333	581.667	529.373	0.321301	0.166092	0.0530553	0.292821
Slbp	0	5	11	13	22	10	5.33333	15	10.1167	0.79799	0.412478	0.0530362	0.292821
Mme	81	179	127	79	71	49	129	66.3333	92.6765	-0.583243	0.301554	0.0530977	0.292861
Zfp513	24	25	16	7	17	6	21.6667	10	14.5589	-0.697796	0.360921	0.0531896	0.292975
Tm2d1	31	59	50	65	81	40	46.6667	62	52.7831	0.537739	0.278114	0.0531724	0.292975
Drg2	17	21	11	32	33	12	16.3333	25.6667	20.0165	0.656903	0.339812	0.0532192	0.292975
Sdc3	106	165	172	66	152	38	147.667	85.3333	106.706	-0.584205	0.302255	0.0532581	0.293004
Mien1	133	139	110	138	214	90	127.333	147.333	131.369	0.371948	0.192622	0.0534861	0.294072
Psme4	214	423	277	170	270	111	304.667	183.667	227.314	-0.482996	0.250198	0.0535508	0.294242
A330023F24Rik	58	81	52	25	43	31	63.6667	33	46.2254	-0.576354	0.298687	0.0536532	0.294619
Pir	75	51	47	71	104	51	57.6667	75.3333	64.7662	0.514613	0.26681	0.0537606	0.295023
Slc38a7	47	35	29	10	37	6	37	17.6667	24.5061	-0.718091	0.372595	0.0539457	0.29548
Mlycd	708	481	303	293	356	177	497.333	275.333	363.945	-0.551687	0.286249	0.0539427	0.29548
Aars	108	117	82	72	74	40	102.333	62	77.8362	-0.456916	0.237034	0.0539007	0.29548
Skiv2l	61	208	169	233	312	132	146	225.667	179.078	0.647474	0.336038	0.054006	0.295625
Pxk	26	81	73	96	113	63	60	90.6667	74.2203	0.650339	0.33761	0.0540669	0.295772
Ehbp1l1	33	25	26	13	19	10	28	14	19.8901	-0.637674	0.331272	0.0542386	0.296449
Lrpap1	177	111	101	84	104	35	129.667	74.3333	94.9733	-0.558912	0.29038	0.0542588	0.296449
Lmbrd2	58	92	80	30	41	39	76.6667	36.6667	55.0026	-0.615259	0.319715	0.0543043	0.296512
Tmem143	126	45	52	129	156	72	74.3333	119	94.5342	0.664036	0.345213	0.0544103	0.296904
Cfh	246	577	712	236	353	182	511.667	257	363.986	-0.631758	0.32909	0.0548945	0.297622
1190007I07Rik	66	74	84	49	64	13	74.6667	42	53.441	-0.600317	0.31254	0.0547614	0.297622
Rasa1	45	98	86	40	62	22	76.3333	41.3333	54.5071	-0.596605	0.310457	0.0546435	0.297622
Tkt	168	180	134	110	147	34	160.667	97	117.81	-0.532507	0.277427	0.0549276	0.297622
Ssr2	156	208	202	127	177	47	188.667	117	140.9	-0.503572	0.262126	0.054718	0.297622
Wbscr16	62	83	55	41	51	26	66.6667	39.3333	49.9439	-0.488695	0.254522	0.0548513	0.297622
2016-09-02	291	254	222	288	425	173	255.667	295.333	263.353	0.361106	0.187981	0.0547361	0.297622
Exosc7	219	175	138	226	334	116	177.333	225.333	190.795	0.452991	0.236024	0.0549518	0.297622
Hic2	25	40	23	31	65	29	29.3333	41.6667	34.1837	0.589326	0.307027	0.0549257	0.297622
Rheb	21	91	66	96	118	70	59.3333	94.6667	76.2198	0.690704	0.359755	0.0548672	0.297622
Snx25	5	23	20	23	35	27	16	28.3333	22.7106	0.744231	0.387441	0.0547457	0.297622
Fzd7	2	25	32	39	40	52	19.6667	43.6667	34.5911	0.791225	0.412038	0.0548236	0.297622
Gimap6	26	16	15	7	14	4	19	8.33333	12.5598	-0.725491	0.378488	0.0552615	0.298741
Slc25a12	34	36	25	57	50	24	31.6667	43.6667	36.5171	0.568885	0.296752	0.0552332	0.298741
Rnf26	9	8	5	17	15	8	7.33333	13.3333	10.1898	0.735096	0.383455	0.0552333	0.298741
Arf5	54	37	26	59	116	23	39	66	48.1419	0.654436	0.341538	0.0553468	0.299017
D10Wsu52e	478	374	331	277	336	153	394.333	255.333	307.234	-0.405927	0.211922	0.0554346	0.299305
Mpc2	1726	2910	1951	2487	3385	1656	2195.67	2509.33	2266.17	0.38601	0.201641	0.0555763	0.299885
Aass	219	713	353	690	750	393	428.333	611	504.507	0.617551	0.323044	0.0559192	0.301361
Arl13b	17	41	39	54	87	21	32.3333	54	40.1545	0.659202	0.344816	0.0559082	0.301361
Chd4	297	436	283	225	278	149	338.667	217.333	263.315	-0.383588	0.200709	0.0559838	0.301523
Plekha6	68	91	79	42	74	30	79.3333	48.6667	59.9286	-0.472595	0.247383	0.0560849	0.301881
1700020I14Rik	63	55	47	27	51	18	55	32	40.4464	-0.535545	0.280615	0.0563305	0.302642
Slc35b2	77	102	72	110	128	60	83.6667	99.3333	88.0934	0.41821	0.219134	0.0563306	0.302642
Klf6	279	167	209	246	426	187	218.333	286.333	244.394	0.498596	0.261193	0.0562726	0.302642
Cbs	596	487	444	280	528	195	509	334.333	394.559	-0.418885	0.219543	0.0563931	0.302791
D6Wsu163e	11	32	16	11	7	4	19.6667	7.33333	12.4275	-0.753459	0.39498	0.0564449	0.302843
Tomm70a	1021	1013	735	693	761	381	923	611.667	727.225	-0.359409	0.188431	0.0564722	0.302843
Cwf19l1	82	57	50	27	60	18	63	35	45.208	-0.59249	0.310743	0.0565612	0.302847
Xkr9	14	46	26	44	101	18	28.6667	54.3333	37.5175	0.713317	0.374138	0.0565774	0.302847
Gosr1	7	34	23	41	33	35	21.3333	36.3333	29.9757	0.740347	0.388243	0.0565318	0.302847
Larp7	71	90	102	57	66	33	87.6667	52	66.3162	-0.493558	0.259056	0.0567517	0.303594
Gatad2a	147	128	98	67	117	48	124.333	77.3333	94.512	-0.458247	0.240694	0.0569282	0.304351
Prdx2	619	543	443	380	508	194	535	360.667	419.733	-0.377526	0.198342	0.0569875	0.304481
Uros	7	9	21	38	22	13	12.3333	24.3333	18.3949	0.752453	0.39542	0.0570508	0.304632
Fxn	40	32	19	16	19	9	30.3333	14.6667	21.0169	-0.653953	0.343742	0.0571122	0.30466
Atp5f1	382	678	439	653	853	328	499.667	611.333	527.228	0.433046	0.227652	0.0571412	0.30466
1110008F13Rik	11	43	29	30	68	41	27.6667	46.3333	36.8957	0.712354	0.374513	0.0571608	0.30466
Chmp3	470	597	449	279	501	230	505.333	336.667	397.174	-0.363903	0.191374	0.0572334	0.30486
Dexi	272	181	205	130	215	55	219.333	133.333	162.741	-0.536419	0.282211	0.057332	0.305199
Pip5k1a	86	136	104	60	88	48	108.667	65.3333	82.5013	-0.461941	0.243155	0.0574617	0.305515
Bckdha	185	190	166	120	171	77	180.333	122.667	143.273	-0.345883	0.182053	0.0574454	0.305515
Mrpl52	264	217	152	133	196	53	211	127.333	155.493	-0.525992	0.276959	0.0575425	0.305758
Top2b	285	358	270	221	285	126	304.333	210.667	242.73	-0.320496	0.168887	0.0577366	0.306602
F11	86	81	152	227	265	58	106.333	183.333	135.877	0.658206	0.347193	0.0579872	0.307746
Seh1l	45	134	80	104	193	81	86.3333	126	101.66	0.607519	0.32074	0.0582094	0.308692
Dennd2a	13	13	12	20	27	12	12.6667	19.6667	15.6956	0.644897	0.34051	0.0582364	0.308692
Rp9	356	356	272	236	310	92	328	212.667	249.987	-0.444188	0.234598	0.0583049	0.308867
Dct	37	35	19	22	13	4	30.3333	13	19.8828	-0.718458	0.379546	0.0583656	0.309001
Rpl4	1660	1959	1530	1274	1694	542	1716.33	1170	1339.62	-0.383964	0.203097	0.058685	0.310379
Lsm5	3	14	9	10	42	9	8.66667	20.3333	13.1855	0.768306	0.406413	0.0586971	0.310379
Nlk	78	86	74	53	65	31	79.3333	49.6667	60.9808	-0.43543	0.230398	0.0587708	0.310479
Tgfb2	5	13	9	13	17	17	9	15.6667	12.9214	0.735884	0.389402	0.0587874	0.310479
Rnf186	29	10	16	9	8	4	18.3333	7	11.952	-0.751938	0.398017	0.0588638	0.310506
Rnf217	43	40	32	20	33	11	38.3333	21.3333	27.6205	-0.570541	0.301997	0.0588613	0.310506
9430016H08Rik	81	128	73	105	154	83	94	114	101.038	0.462188	0.244828	0.0590519	0.31131
Zfp329	60	36	49	63	70	69	48.3333	67.3333	60.0643	0.625339	0.331464	0.0592143	0.311976
Esr1	17	24	22	15	7	4	21	8.66667	13.8952	-0.721717	0.38267	0.0592948	0.312108
Prrc2a	21	45	37	19	22	10	34.3333	17	23.9529	-0.637901	0.338299	0.0593467	0.312108
Mtx2	48	207	122	195	258	131	125.667	194.667	155.949	0.662672	0.351433	0.0593448	0.312108
Cabin1	48	34	34	21	30	12	38.6667	21	27.9529	-0.584554	0.310094	0.0594182	0.312295
Nptn	32	84	57	61	136	58	57.6667	85	68.5266	0.61106	0.324232	0.059479	0.312426
Paxbp1	25	38	40	56	50	34	34.3333	46.6667	40.3838	0.57298	0.30426	0.0596744	0.313264
Aldoa	105	133	81	61	85	47	106.333	64.3333	80.8007	-0.450373	0.239216	0.0597406	0.313422
Ap2b1	15	24	29	13	14	4	22.6667	10.3333	15.2505	-0.699184	0.3715	0.0598284	0.313592
Bbs5	0	10	14	23	24	14	8	20.3333	14.3143	0.776323	0.412513	0.059845	0.313592
Plk1s1	57	59	65	33	59	15	60.3333	35.6667	44.1776	-0.543289	0.288887	0.0600225	0.314333
Ccdc115	151	267	193	124	195	61	203.667	126.667	152.257	-0.478167	0.254353	0.0601174	0.314641
Txndc12	21	31	36	12	23	9	29.3333	14.6667	20.5507	-0.645023	0.343182	0.0601709	0.314732
Rplp2	4387	2823	2741	2308	2823	1061	3317	2064	2523.5	-0.475171	0.252925	0.0602846	0.315137
Nfatc3	220	335	327	180	233	130	294	181	226.548	-0.435124	0.231674	0.0603574	0.315328
Lrrc42	284	207	209	122	239	81	233.333	147.333	177.44	-0.471671	0.251175	0.0604011	0.315355
Abce1	192	199	121	205	248	147	170.667	200	181.366	0.433155	0.230695	0.0604349	0.315355
Rassf1	62	49	42	19	50	15	51	28	36.3748	-0.59747	0.318375	0.0605697	0.315831
Ppp2cb	14	21	23	29	39	17	19.3333	28.3333	23.0888	0.600733	0.32015	0.0605987	0.315831
Slc35f5	48	132	124	139	225	89	101.333	151	121.031	0.605939	0.323179	0.0608023	0.316703
Zbtb6	14	38	35	49	55	27	29	43.6667	35.4408	0.630098	0.336192	0.0609005	0.317025
Traf3	50	15	26	11	18	9	30.3333	12.6667	20.3748	-0.723857	0.386653	0.0611913	0.317106
2310047M10Rik	29	60	64	13	21	25	51	19.6667	34.4862	-0.709979	0.379173	0.0611454	0.317106
Eif2c2	23	28	17	12	8	9	22.6667	9.66667	15.5192	-0.685815	0.366431	0.0612607	0.317106
Olfml1	26	24	32	13	24	4	27.3333	13.6667	18.6497	-0.67235	0.359128	0.0611827	0.317106
Nipsnap1	445	811	705	445	557	212	653.667	404.667	493.987	-0.469051	0.250365	0.0610031	0.317106
Sdpr	175	308	207	167	180	74	230	140.333	172.701	-0.466219	0.249155	0.0613166	0.317106
Aamp	2161	1714	1269	1134	1612	559	1714.67	1101.67	1310.97	-0.444076	0.237218	0.0612047	0.317106
Tmem50a	2003	2078	1435	1236	1884	667	1838.67	1262.33	1443.78	-0.36235	0.193382	0.0609645	0.317106
Snap29	166	143	124	182	385	80	144.333	215.667	165.239	0.551068	0.294461	0.0612833	0.317106
Cmpk1	38	166	90	176	141	134	98	150.333	126.711	0.692936	0.370262	0.0612791	0.317106
Kpna2	1	15	13	22	24	15	9.66667	20.3333	15.0875	0.762447	0.407042	0.0610494	0.317106
Rpap1	20	21	26	10	14	8	22.3333	10.6667	15.6958	-0.65603	0.350897	0.0615423	0.317896
Dusp12	81	77	63	90	119	54	73.6667	87.6667	77.7018	0.410869	0.219739	0.0615114	0.317896
Timm8a1	12	47	24	48	56	27	27.6667	43.6667	34.5461	0.666475	0.356628	0.0616472	0.318248
Plbd1	57	132	87	58	71	21	92	50	65.0241	-0.591351	0.316478	0.0616877	0.318269
Dguok	58	51	37	22	46	14	48.6667	27.3333	34.9744	-0.570901	0.30561	0.0617525	0.318415
Dcaf13	142	295	191	112	192	70	209.333	124.667	154.412	-0.503663	0.269789	0.0619186	0.318517
Prps2	24	41	39	55	49	37	34.6667	47	40.9998	0.579919	0.31058	0.0618718	0.318517
Bahd1	15	32	31	43	37	34	26	38	32.7724	0.647169	0.34662	0.0618898	0.318517
4930526I15Rik	35	17	19	45	55	16	23.6667	38.6667	29.5289	0.647557	0.346774	0.0618494	0.318517
Rnf34	22	31	30	14	22	7	27.6667	14.3333	19.4086	-0.62246	0.333911	0.0623005	0.318789
Pde2a	50	102	62	37	64	19	71.3333	40	50.8724	-0.567478	0.304141	0.062064	0.318789
Gna11	73	122	83	38	94	29	92.6667	53.6667	67.0909	-0.547078	0.293444	0.0622748	0.318789
Sft2d3	89	89	73	34	55	44	83.6667	44.3333	61.9571	-0.544226	0.291915	0.0622754	0.318789
Surf1	92	95	57	59	55	25	81.3333	46.3333	59.7384	-0.524202	0.281242	0.0623376	0.318789
Nfix	137	131	168	100	129	46	145.333	91.6667	111.226	-0.46308	0.248429	0.0623172	0.318789
Srrt	103	125	79	71	81	38	102.333	63.3333	77.8416	-0.440523	0.236217	0.0621947	0.318789
Triap1	427	336	276	208	330	136	346.333	224.667	268.38	-0.413638	0.221878	0.0622849	0.318789
Arvcf	4	21	17	25	36	15	14	25.3333	19.008	0.715151	0.38334	0.0621005	0.318789
2210039B01Rik	3	11	10	14	15	15	8	14.6667	11.8839	0.741741	0.397536	0.0620627	0.318789
Txndc17	147	222	158	203	271	126	175.667	200	180.438	0.368405	0.197834	0.0625756	0.319631
Isg20l2	5	50	39	59	82	43	31.3333	61.3333	45.7601	0.744986	0.400046	0.0625674	0.319631
Rnf152	660	416	569	353	400	230	548.333	327.667	420.696	-0.473216	0.254275	0.0627386	0.320276
L2hgdh	25	79	96	105	124	87	66.6667	105.333	86.9176	0.676321	0.363694	0.062944	0.321136
Igfbp3	17	78	93	120	187	54	62.6667	120.333	86.5153	0.715608	0.385136	0.0631601	0.32205
Mkks	196	319	229	263	402	195	248	286.667	257.764	0.392475	0.211305	0.0632566	0.322353
Fbxl3	36	185	128	192	260	123	116.333	191.667	149.665	0.682884	0.367712	0.0632943	0.322357
Asrgl1	55	37	30	72	80	26	40.6667	59.3333	47.4756	0.577965	0.311351	0.063409	0.322752
Arhgap29	258	219	274	263	419	211	250.333	297.667	267.279	0.411449	0.2217	0.0634702	0.322852
Nif3l1	75	37	42	66	105	48	51.3333	73	60.5165	0.572907	0.308736	0.0635028	0.322852
Nr2e3	2	14	15	19	24	17	10.3333	20	15.4589	0.743938	0.400962	0.0635416	0.322861
Zfp335	51	26	35	10	22	17	37.3333	16.3333	25.9741	-0.68091	0.367337	0.0637907	0.323913
B230118H07Rik	164	167	129	87	164	42	153.333	97.6667	115.013	-0.475758	0.256693	0.0638231	0.323913
Derl1	540	535	439	489	819	369	504.667	559	510.807	0.323419	0.174597	0.0639728	0.324484
Lphn1	17	39	29	17	10	9	28.3333	12	19.1349	-0.689118	0.372126	0.0640483	0.324671
Sowahc	30	67	24	23	23	10	40.3333	18.6667	27.025	-0.662578	0.357842	0.0640842	0.324671
Akap17b	52	54	24	55	71	49	43.3333	58.3333	50.6074	0.578914	0.312955	0.0643381	0.325768
Rbbp4	487	595	439	534	770	328	507	544	501.324	0.280359	0.151581	0.0643764	0.325772
Arhgap23	17	7	13	25	24	13	12.3333	20.6667	16.3947	0.681251	0.368396	0.0644241	0.325824
Hadha	1254	837	596	578	663	324	895.667	521.667	669.055	-0.503131	0.272175	0.0645222	0.326131
Pde8a	10	23	18	7	1	6	17	4.66667	10.4893	-0.760213	0.411566	0.0647289	0.326165
Ros1	37	23	29	8	5	15	29.6667	9.33333	19.4731	-0.743515	0.402381	0.064633	0.326165
Pitpnm2	32	54	21	19	16	13	35.6667	16	24.3402	-0.655989	0.355022	0.0646396	0.326165
Mest	33	23	29	11	22	10	28.3333	14.3333	20.1349	-0.628515	0.340286	0.064744	0.326165
Abcc3	183	189	131	148	332	153	167.667	211	182.661	0.474403	0.256857	0.0647536	0.326165
Lysmd3	22	63	34	60	61	47	39.6667	56	47.9461	0.624683	0.338174	0.0647147	0.326165
Asic5	5	25	8	35	17	19	12.6667	23.6667	18.6736	0.746397	0.40421	0.0648112	0.326266
Otud4	80	135	117	126	164	120	110.667	136.667	123.786	0.507529	0.274983	0.0649394	0.326426
Prr24	46	21	23	40	64	31	30	45	36.7346	0.615553	0.333518	0.0649453	0.326426
Mbtps2	15	25	19	36	27	22	19.6667	28.3333	24.1934	0.624333	0.338288	0.0649554	0.326426
Ftsjd2	47	52	49	35	36	15	49.3333	28.6667	36.6054	-0.516021	0.279901	0.0652437	0.327497
Vps18	29	29	30	40	48	27	29.3333	38.3333	33.2883	0.518464	0.281188	0.0652076	0.327497
Akap8l	50	73	88	41	52	26	70.3333	39.6667	52.1969	-0.537543	0.29166	0.0653221	0.327678
Atp6v0e	163	191	148	115	167	55	167.333	112.333	129.847	-0.387476	0.210262	0.065355	0.327678
Ninj1	182	122	130	83	132	54	144.667	89.6667	110.378	-0.467103	0.253578	0.0654679	0.328055
Slc17a2	544	702	422	304	474	264	556	347.333	428.474	-0.402891	0.218859	0.0656411	0.328734
Slc35a5	8	22	27	34	32	26	19	30.6667	25.3797	0.685107	0.372309	0.0657452	0.329066
Synrg	52	51	58	36	42	17	53.6667	31.6667	40.1379	-0.508182	0.276275	0.0658555	0.329429
Cdk1	30	20	15	8	18	4	21.6667	10	14.3797	-0.693529	0.377412	0.0661225	0.330574
Snrpg	225	143	120	98	147	42	162.667	95.6667	119.312	-0.544272	0.296246	0.0661761	0.330653
Syne1	90	90	155	73	77	36	111.667	62	82.6353	-0.563057	0.306565	0.06626	0.330882
Invs	3	15	10	14	24	13	9.33333	17	13.0061	0.718433	0.391305	0.0663585	0.331184
Lyve1	9	66	35	86	57	51	36.6667	64.6667	51.5458	0.72734	0.396722	0.0667471	0.332933
Gm561	37	177	145	175	295	128	119.667	199.333	154.295	0.675287	0.368459	0.0668421	0.333133
Orc5	9	14	8	24	16	11	10.3333	17	13.6178	0.685695	0.374167	0.0668638	0.333133
Scaf8	73	61	61	79	91	70	65	80	72.9776	0.495842	0.270865	0.0671622	0.334429
Mgp	8	14	28	5	11	3	16.6667	6.33333	10.6615	-0.743687	0.406521	0.0673405	0.335049
Cyp2c54	428	601	673	237	496	256	567.333	329.667	426.702	-0.501324	0.2741	0.0674023	0.335049
Hmgcl	2316	1876	1426	1342	1582	724	1872.67	1216	1458.24	-0.396087	0.216545	0.0673816	0.335049
Psmd4	1349	773	541	481	683	315	887.667	493	649.49	-0.550582	0.301082	0.0674475	0.335083
Ralgps2	108	123	117	52	108	53	116	71	88.6567	-0.457041	0.250172	0.0677142	0.335495
Slc25a3	1283	1263	837	794	945	482	1127.67	740.333	884.967	-0.363492	0.198995	0.0677535	0.335495
Pex26	68	103	82	128	130	56	84.3333	104.667	90.6922	0.454212	0.248667	0.0677616	0.335495
Scarf1	54	35	33	57	77	31	40.6667	55	45.9713	0.523472	0.286505	0.0676852	0.335495
Pus10	18	46	29	46	76	21	31	47.6667	36.6479	0.608322	0.332804	0.0675691	0.335495
Xylt2	118	47	48	118	145	63	71	108.667	87.2638	0.618717	0.338604	0.0676614	0.335495
C1qa	131	283	308	117	217	71	240.667	135	174.176	-0.576084	0.315752	0.0680794	0.336823
Dnajc9	47	33	31	48	63	34	37	48.3333	41.8563	0.514869	0.282228	0.0681072	0.336823
Hsp90aa1	721	461	374	354	428	148	518.667	310	386.078	-0.513847	0.282037	0.0684684	0.338063
Cox20	234	239	254	283	375	160	242.333	272.667	247.197	0.329999	0.181132	0.0684744	0.338063
Ptp4a1	138	230	88	187	317	114	152	206	168.646	0.531385	0.291618	0.0684258	0.338063
2810006K23Rik	28	16	30	14	11	8	24.6667	11	17.1797	-0.67599	0.371482	0.068803	0.339101
Gclc	214	533	483	198	300	161	410	219.667	297.517	-0.560538	0.308165	0.0689182	0.339101
Bmp1	114	123	105	90	86	39	114	71.6667	87.5465	-0.430185	0.236415	0.0688175	0.339101
Mtfr1l	342	256	220	176	247	105	272.667	176	211.375	-0.414245	0.227647	0.0688074	0.339101
Tmem176a	150	185	190	217	368	102	175	229	188.952	0.450715	0.247785	0.0689156	0.339101
Pdcl	28	69	44	65	86	40	47	63.6667	53.3455	0.54745	0.300916	0.068869	0.339101
Sort1	23	9	19	6	13	2	17	7	10.9577	-0.731416	0.402357	0.0690906	0.339255
Timm23	19	41	16	7	12	11	25.3333	10	16.7123	-0.698021	0.384044	0.0691321	0.339255
Med10	72	82	62	58	41	21	72	40	52.7363	-0.537134	0.295452	0.0690627	0.339255
Dctn5	93	60	67	50	45	27	73.3333	40.6667	54.5058	-0.537092	0.295488	0.0691183	0.339255
2610044O15Rik8	6	8	9	14	22	6	7.66667	14	10.1973	0.694462	0.382102	0.0691442	0.339255
Gls2	513	830	663	482	615	211	668.667	436	513.377	-0.420642	0.231502	0.0692151	0.339411
Slc25a40	14	14	12	33	26	8	13.3333	22.3333	16.9804	0.664729	0.365919	0.0692778	0.339527
Katnbl1	119	83	52	49	67	25	84.6667	47	61.1972	-0.562236	0.309721	0.0694783	0.340127
Zmynd11	299	265	228	308	368	202	264	292.667	271.205	0.348311	0.191851	0.0694432	0.340127
Foxo4	42	46	42	22	41	13	43.3333	25.3333	31.7744	-0.52765	0.290724	0.0695316	0.340171
Cyp2c44	507	718	545	296	495	296	590	362.333	454.781	-0.414783	0.228565	0.0695653	0.340171
Tmem110	44	39	30	47	57	40	37.6667	48	42.769	0.517369	0.285166	0.0696362	0.340326
Phf7	25	30	19	14	15	8	24.6667	12.3333	17.3572	-0.614544	0.338789	0.0696868	0.340383
Rad51d	49	56	41	43	101	49	48.6667	64.3333	54.8596	0.521572	0.287803	0.0699472	0.341463
Fpgs	66	148	111	154	169	93	108.333	138.667	120.507	0.510195	0.281635	0.0700568	0.341806
Ireb2	55	255	177	242	308	198	162.333	249.333	204.811	0.658396	0.363648	0.0702132	0.342186
Tmed1	10	8	14	15	22	15	10.6667	17.3333	14.2244	0.668227	0.369059	0.0701989	0.342186
Gpt	1068	614	479	1169	1567	450	720.333	1062	838.872	0.561942	0.310488	0.0703161	0.342496
Abcg8	212	251	189	137	216	95	217.333	149.333	172.76	-0.330648	0.182722	0.0703629	0.342532
Zfp354a	10	16	11	20	17	20	12.3333	19	16.4149	0.6739	0.372554	0.0704721	0.342872
Akr1c13	360	598	431	343	388	166	463	299	357.114	-0.401643	0.222174	0.0706395	0.342969
Cdo1	6399	12852	7896	10402	18848	6052	9049	11767.3	9750.75	0.469911	0.259842	0.0705368	0.342969
Ipp	30	35	54	52	67	44	39.6667	54.3333	47.1434	0.565265	0.312653	0.0706124	0.342969
Uba3	12	68	56	71	107	54	45.3333	77.3333	60.1501	0.687644	0.380392	0.0706495	0.342969
Marveld2	27	32	67	22	32	6	42	20	28.5924	-0.689579	0.381632	0.0707745	0.343219
Glt1d1	20	39	14	12	16	5	24.3333	11	15.9877	-0.676358	0.374372	0.0708169	0.343219
Ctnna1	207	253	262	296	350	171	240.667	272.333	248.371	0.354762	0.196366	0.0708192	0.343219
Fmo5	635	1055	533	1024	1064	558	741	882	783.868	0.442666	0.245375	0.0712257	0.344805
Got1	1267	1737	685	1514	2765	831	1229.67	1703.33	1366.43	0.527464	0.292376	0.0712221	0.344805
Mrpl48	187	151	167	133	131	49	168.333	104.333	128.048	-0.469332	0.260315	0.0713977	0.345254
Spg20	141	198	138	100	140	71	159	103.667	124.284	-0.374112	0.207497	0.0713915	0.345254
Eif4ebp3	79	206	72	260	162	104	119	175.333	144.217	0.63658	0.353348	0.0716138	0.346107
Nr2c2	49	91	69	29	45	34	69.6667	36	50.6994	-0.560324	0.311226	0.0718011	0.346819
Mad2l1bp	33	38	39	30	16	6	36.6667	17.3333	25.1787	-0.65643	0.364777	0.0719339	0.346821
Rprd2	81	117	92	105	150	80	96.6667	111.667	101.286	0.394971	0.219503	0.0719575	0.346821
Angel2	57	92	84	90	140	59	77.6667	96.3333	83.4533	0.444568	0.247069	0.0719608	0.346821
Tor1a	95	170	97	155	167	113	120.667	145	131.005	0.47632	0.264681	0.0719235	0.346821
Bbc3	14	34	34	10	11	12	27.3333	11	18.5544	-0.688632	0.382877	0.0720863	0.347234
Mettl7a1	1004	1683	1602	1566	2752	1039	1429.67	1785.67	1530.46	0.434071	0.24151	0.0722846	0.347997
Tnfaip1	267	158	142	104	152	74	189	110	141.608	-0.505349	0.281234	0.0723511	0.348125
Thap4	49	36	30	24	31	6	38.3333	20.3333	26.7373	-0.616789	0.343376	0.0724545	0.348205
Ubp1	121	149	91	146	160	115	120.333	140.333	129.273	0.447424	0.249083	0.0724491	0.348205
Myo1b	312	724	405	702	752	372	480.333	608.667	525.078	0.497896	0.277218	0.0724878	0.348205
Homez	5	21	17	25	32	15	14.3333	24	18.6615	0.672828	0.374687	0.0725409	0.348268
Dsp	124	128	175	68	118	65	142.333	83.6667	108.326	-0.489642	0.272737	0.0726074	0.348395
Uso1	75	202	149	271	253	96	142	206.667	166.492	0.583678	0.325404	0.0728607	0.349418
Lpp	203	245	204	142	227	84	217.333	151	172.223	-0.338014	0.188545	0.0730122	0.349952
St3gal3	30	54	43	69	84	25	42.3333	59.3333	47.8022	0.538302	0.30031	0.0730551	0.349965
Eif3l	170	120	88	79	101	44	126	74.6667	94.2647	-0.494045	0.275678	0.0731158	0.350063
9130206I24Rik	6	12	14	23	10	24	10.6667	19	16.4701	0.727066	0.405809	0.0731901	0.350227
Prkar2a	67	137	86	108	161	91	96.6667	120	105.785	0.48726	0.272005	0.073235	0.350249
BC004004	208	178	157	98	168	83	181	116.333	141.204	-0.401046	0.224091	0.0735088	0.351173
Ell	297	177	137	294	340	169	203.667	267.667	229.448	0.514251	0.287309	0.0734723	0.351173
Wdr4	54	16	19	13	10	10	29.6667	11	19.6063	-0.714866	0.399531	0.0735722	0.351196
Nedd4l	118	130	78	55	25	50	108.667	43.3333	74.2044	-0.65869	0.3688	0.0740933	0.351196
Farsa	312	158	137	113	162	64	202.333	113	147.694	-0.559144	0.312606	0.0736705	0.351196
Txlna	37	38	46	20	28	18	40.3333	22	29.9694	-0.546535	0.305747	0.0738498	0.351196
A1cf	158	211	137	120	83	71	168.667	91.3333	124.769	-0.510169	0.285243	0.0736892	0.351196
Nags	238	150	128	90	142	70	172	100.667	129.151	-0.49706	0.278295	0.0740846	0.351196
Tbc1d15	152	271	179	112	184	81	200.667	125.667	152.725	-0.429697	0.240638	0.0741547	0.351196
Tnpo2	114	104	97	64	106	36	105	68.6667	80.9338	-0.417201	0.233643	0.0741588	0.351196
Gramd1c	140	116	132	159	193	98	129.333	150	135.967	0.383466	0.214355	0.0736255	0.351196
2410006H16Rik	166	157	106	182	273	86	143	180.333	151.924	0.434224	0.243099	0.074067	0.351196
Eif1ax	121	103	59	141	153	70	94.3333	121.333	103.916	0.493505	0.276253	0.0740313	0.351196
Zdhhc21	38	37	51	62	67	35	42	54.6667	47.4011	0.501727	0.280898	0.0740745	0.351196
Gapdh	629	316	245	600	809	309	396.667	572.667	464.602	0.565233	0.316334	0.0739663	0.351196
Arsb	13	23	20	36	35	13	18.6667	28	22.3301	0.602744	0.33739	0.0740195	0.351196
B630019K06Rik	8	11	4	9	21	11	7.66667	13.6667	10.489	0.697455	0.390327	0.0739621	0.351196
Slc5a1	5	4	19	18	39	9	9.33333	22	14.7231	0.729067	0.408213	0.0740996	0.351196
Samd8	190	188	202	207	315	135	193.333	219	198.029	0.337016	0.188782	0.0742275	0.35133
Acad10	35	44	21	56	64	21	33.3333	47	37.8731	0.555118	0.311078	0.0743432	0.351686
Fance	82	72	56	45	32	31	70	36	51.3156	-0.554749	0.311178	0.0746288	0.35211
Fas	39	68	52	34	39	18	53	30.3333	39.0697	-0.515036	0.288875	0.074602	0.35211
Acap2	24	55	40	46	81	36	39.6667	54.3333	45.2523	0.545264	0.305907	0.0746754	0.35211
Hdgfrp2	23	13	12	27	28	17	16	24	19.8861	0.620281	0.34778	0.0744979	0.35211
Osbp	8	22	20	30	33	15	16.6667	26	20.7098	0.633334	0.355136	0.0745282	0.35211
Rfx3	2	10	12	16	13	17	8	15.3333	12.5517	0.727262	0.407994	0.0746626	0.35211
Prdx4	183	260	216	167	175	87	219.667	143	171.741	-0.379885	0.213287	0.0748967	0.352581
Mtfr1	80	196	167	242	223	129	147.667	198	169.633	0.549113	0.308278	0.0748752	0.352581
Lrch1	29	17	18	26	43	23	21.3333	30.6667	25.6363	0.58461	0.328209	0.074878	0.352581
Shfm1	495	711	495	650	972	343	567	655	576.283	0.348086	0.195494	0.0749871	0.352816
Itpripl1	50	60	48	79	60	61	52.6667	66.6667	60.9492	0.544352	0.305862	0.0751204	0.353253
Polb	45	46	41	29	36	13	44	26	32.6351	-0.503487	0.28295	0.0751709	0.353299
Pfkfb3	48	44	35	24	37	13	42.3333	24.6667	31.1281	-0.518874	0.291762	0.0753353	0.353598
Ogdh	396	413	301	418	488	309	370	405	380.528	0.359014	0.201881	0.0753473	0.353598
Top1	507	932	662	939	1010	516	700.333	821.667	735.88	0.414756	0.233233	0.0753562	0.353598
Shisa5	141	107	121	80	120	33	123	77.6667	92.952	-0.477754	0.268878	0.0755948	0.354526
0610009O20Rik	12	35	26	12	18	2	24.3333	10.6667	15.5942	-0.701075	0.395127	0.0760129	0.354768
Epha7	19	20	14	10	12	3	17.6667	8.33333	11.8689	-0.658115	0.371069	0.0761352	0.354768
Cep135	17	27	34	16	12	8	26	12	18.1144	-0.649399	0.366114	0.0761027	0.354768
4930481A15Rik	31	23	19	9	18	9	24.3333	12	17.1119	-0.624396	0.351775	0.0759	0.354768
Cyp2c68	319	446	483	278	401	138	416	272.333	321.546	-0.424469	0.23912	0.0758767	0.354768
Brox	289	236	192	171	196	96	239	154.333	186.45	-0.393753	0.221906	0.0759948	0.354768
Copa	259	188	146	274	333	135	197.667	247.333	213.117	0.446832	0.251704	0.0758603	0.354768
Tmx3	65	138	105	131	175	82	102.667	129.333	111.881	0.475601	0.268108	0.0760771	0.354768
Ctsa	36	84	53	65	104	58	57.6667	75.6667	65.1829	0.533434	0.300719	0.0760865	0.354768
Pfas	9	19	17	23	35	12	15	23.3333	18.2158	0.617325	0.347685	0.0758108	0.354768
Aspscr1	11	22	12	30	31	10	15	23.6667	18.2702	0.631071	0.35533	0.0757304	0.354768
Angptl6	12	6	4	17	17	7	7.33333	13.6667	10.1898	0.699757	0.393963	0.0757	0.354768
Capn2	51	70	79	34	64	21	66.6667	39.6667	49.4396	-0.516127	0.291104	0.076229	0.354984
Gsta3	2118	2550	2299	1698	2451	854	2322.33	1667.67	1864.46	-0.313531	0.176859	0.0762668	0.354984
Fam13a	46	55	56	69	69	56	52.3333	64.6667	59.0134	0.498608	0.281337	0.0763479	0.354984
Slc41a1	23	20	23	34	32	24	22	30	26.1982	0.56508	0.318829	0.076335	0.354984
Obsl1	16	16	31	32	31	33	21	32	27.8593	0.653985	0.369054	0.0763854	0.354984
D630039A03Rik	27	17	21	33	38	20	21.6667	30.3333	25.5665	0.562136	0.317482	0.0766261	0.355913
Klkb1	628	426	356	314	410	164	470	296	359.605	-0.445843	0.252053	0.0769188	0.356447
Nqo2	496	450	414	251	509	160	453.333	306.667	352.709	-0.401015	0.226612	0.0767916	0.356447
Fam168a	115	144	100	79	107	50	119.667	78.6667	93.4877	-0.373192	0.210999	0.0769457	0.356447
Igf1	2417	1954	2358	1470	2312	856	2243	1546	1782.75	-0.366808	0.207345	0.0768825	0.356447
Sorbs2	52	93	94	130	157	48	79.6667	111.667	90.3634	0.528642	0.298833	0.0768904	0.356447
Pon1	2238	3367	2243	1775	2684	914	2616	1791	2043.26	-0.363704	0.205683	0.0770148	0.356577
Ptcd2	186	149	120	117	105	52	151.667	91.3333	114.918	-0.465488	0.263377	0.0771641	0.357079
Rpain	23	28	34	42	53	21	28.3333	38.6667	32.2175	0.525598	0.29747	0.0772462	0.357269
Slc17a1	41	48	44	19	32	22	44.3333	24.3333	33.0309	-0.529279	0.299767	0.077457	0.357484
Sptan1	110	128	103	62	98	56	113.667	72	88.6552	-0.399177	0.226076	0.0774501	0.357484
Tra2b	259	193	136	267	347	133	196	249	212.199	0.457257	0.258934	0.0774088	0.357484
Irgm1	5	12	9	22	9	15	8.66667	15.3333	12.774	0.71071	0.402489	0.0774314	0.357484
Cd36	36	90	120	104	171	96	82	123.667	102.079	0.618806	0.350577	0.077546	0.357705
Sparcl1	22	35	27	18	20	6	28	14.6667	19.6287	-0.596982	0.338328	0.0776468	0.357981
Csnk1g2	64	164	128	71	95	32	118.667	66	85.2275	-0.559905	0.317455	0.0777777	0.358394
Tomm22	173	288	198	142	202	86	219.667	143.333	169.982	-0.388335	0.220235	0.0778547	0.35856
Mrps11	25	24	17	24	49	20	22	31	25.4133	0.555232	0.315186	0.0781369	0.359669
Rdh14	119	147	112	137	182	99	126	139.333	128.942	0.344912	0.195877	0.078262	0.359931
Mmachc	10	18	9	25	25	9	12.3333	19.6667	15.2227	0.638095	0.362395	0.0782765	0.359931
Rfx7	26	34	30	38	46	31	30	38.3333	34.011	0.508774	0.289135	0.0784693	0.360627
Sptlc1	259	183	138	134	150	66	193.333	116.667	145.824	-0.474033	0.269523	0.078614	0.361102
Cse1l	136	147	103	166	198	82	128.667	148.667	132.376	0.368946	0.209834	0.0787009	0.36131
Zfp68	11	20	24	5	17	1	18.3333	7.66667	11.4939	-0.715676	0.407311	0.0789049	0.36189
Slco2b1	786	508	458	396	504	203	584	367.667	447.409	-0.446778	0.254278	0.0789103	0.36189
Plod3	34	38	41	19	30	15	37.6667	21.3333	27.9733	-0.526362	0.29971	0.0790482	0.362207
Mrpl22	17	34	39	42	66	24	30	44	35.3623	0.5725	0.325997	0.0790626	0.362207
Spata13	137	102	122	52	113	52	120.333	72.3333	91.3588	-0.483271	0.275497	0.0793997	0.362988
Cxadr	97	102	104	135	132	84	101	117	107.546	0.408211	0.232666	0.0793464	0.362988
Tst	240	172	219	342	326	138	210.333	268.667	231.297	0.461542	0.263104	0.079393	0.362988
Zdhhc12	20	19	22	33	40	14	20.3333	29	23.5558	0.555157	0.316427	0.0793524	0.362988
Mospd3	66	54	51	28	55	20	57	34.3333	42.6213	-0.493195	0.281459	0.0797261	0.364231
6330416G13Rik	6	12	15	18	22	13	11	17.6667	14.2885	0.648193	0.36995	0.0797553	0.364231
Ctbp1	79	143	107	72	84	43	109.667	66.3333	83.0553	-0.451545	0.257831	0.0798912	0.364475
Chchd1	233	337	239	182	275	83	269.667	180	207.434	-0.401696	0.229369	0.0798924	0.364475
Ccpg1	121	157	113	95	97	56	130.333	82.6667	101.362	-0.392174	0.224002	0.0799869	0.364715
Dock1	14	36	46	54	62	31	32	49	39.7472	0.616887	0.352421	0.0800447	0.364788
Plcl2	24	17	24	8	7	11	21.6667	8.66667	15.0402	-0.674202	0.385594	0.0803816	0.365452
Mrpl19	68	72	71	31	62	33	70.3333	42	53.507	-0.471716	0.269722	0.0803084	0.365452
Nhp2	113	89	57	124	171	54	86.3333	116.333	95.4819	0.497742	0.284654	0.080363	0.365452
Hdac2	21	86	68	101	121	51	58.3333	91	71.9226	0.625516	0.357744	0.0803771	0.365452
Nudt12	9	5	15	9	26	20	9.66667	18.3333	14.6628	0.705299	0.403404	0.0804002	0.365452
Gm7120	12	17	16	25	31	11	15	22.3333	17.8079	0.588411	0.337027	0.0808304	0.367216
F5	1353	1819	1504	1020	1683	640	1558.67	1114.33	1251.87	-0.303867	0.174083	0.0808925	0.367306
Sdr39u1	11	13	7	22	15	12	10.3333	16.3333	13.4318	0.653537	0.374724	0.081151	0.368288
Aktip	21	29	26	29	56	20	25.3333	35	28.6563	0.528608	0.303159	0.0812173	0.368397
Gramd1a	26	12	22	13	9	4	20	8.66667	13.5383	-0.679215	0.389726	0.0813679	0.368822
Tlcd1	66	45	50	58	101	47	53.6667	68.6667	59.3973	0.474158	0.272091	0.0813959	0.368822
Rapgef5	17	36	41	17	16	11	31.3333	14.6667	21.949	-0.632453	0.363106	0.081546	0.369184
Arhgef3	74	123	71	60	42	37	89.3333	46.3333	64.8791	-0.539566	0.310051	0.0818149	0.369184
Man2b1	63	83	48	47	50	17	64.6667	38	47.4185	-0.502277	0.288458	0.0816397	0.369184
Pqlc1	343	216	284	176	261	102	281	179.667	217.314	-0.440927	0.253267	0.0816916	0.369184
Ecd	83	93	65	52	71	31	80.3333	51.3333	61.8217	-0.410382	0.235751	0.0817282	0.369184
Cpb2	686	754	793	531	771	282	744.333	528	597.277	-0.325101	0.186709	0.0816453	0.369184
Rab11fip1	14	18	40	42	44	28	24	38	31.2362	0.63787	0.366449	0.0817397	0.369184
Bicd1	5	12	12	13	15	21	9.66667	16.3333	14.1057	0.695787	0.399809	0.0818065	0.369184
Zfp574	37	46	35	17	21	21	39.3333	19.6667	28.7208	-0.568614	0.327007	0.0820627	0.369391
Nr1h3	673	445	418	345	470	173	512	329.333	394.189	-0.434472	0.24983	0.0820221	0.369391
Anapc5	93	86	78	49	77	38	85.6667	54.6667	66.6197	-0.408918	0.235128	0.082012	0.369391
App	623	595	511	594	924	370	576.333	629.333	574.353	0.285707	0.164248	0.0819501	0.369391
Mphosph8	315	345	209	405	444	182	289.667	343.667	301.974	0.399067	0.229509	0.0820727	0.369391
Irf8	23	29	26	33	47	22	26	34	29.0614	0.500549	0.287916	0.0821191	0.369409
Ramp1	16	19	20	8	15	4	18.3333	9	12.5487	-0.637678	0.367096	0.0823714	0.370205
Cyp2a5	1629	3068	1974	3261	5918	1051	2223.67	3410	2559.32	0.556359	0.320381	0.082466	0.370205
Abca5	7	20	16	29	21	17	14.3333	22.3333	18.5204	0.648327	0.373329	0.0824562	0.370205
Tmem159	17	8	12	14	39	12	12.3333	21.6667	16.0986	0.6547	0.376922	0.0823933	0.370205
Dbnl	94	63	68	54	60	19	75	44.3333	55.6017	-0.5169	0.297783	0.0825941	0.370351
Pla2g15	35	22	20	33	44	28	25.6667	35	30.2217	0.554578	0.319483	0.0825889	0.370351
Bnip1	19	15	31	29	42	25	21.6667	32	26.8663	0.596517	0.343686	0.0826263	0.370351
Prpsap1	109	78	66	43	80	30	84.3333	51	63.2105	-0.487439	0.280958	0.0827548	0.370736
Actn4	90	172	140	169	250	90	134	169.667	143.909	0.448745	0.258778	0.082902	0.371205
Krcc1	183	419	398	490	602	249	333.333	447	374.744	0.511567	0.295063	0.082961	0.371278
Ttc9c	49	54	50	33	45	16	51	31.3333	38.3955	-0.466551	0.269154	0.0830242	0.37137
Shroom2	11	25	18	12	8	3	18	7.66667	11.8196	-0.676824	0.390653	0.0831766	0.371765
Ric8b	33	47	32	41	56	45	37.3333	47.3333	42.7238	0.52595	0.303592	0.0831978	0.371765
Tmx2	49	80	73	37	67	16	67.3333	40	49.056	-0.529035	0.305475	0.0833017	0.372038
Nomo1	57	79	60	49	50	20	65.3333	39.6667	49.0492	-0.465369	0.268783	0.0833819	0.372095
Hp1bp3	869	963	746	888	1234	546	859.333	889.333	835.986	0.23513	0.135831	0.0834426	0.372095
Sgpp1	526	524	350	547	760	296	466.667	534.333	475.528	0.347296	0.200621	0.0834324	0.372095
Slc2a5	11	7	22	19	39	14	13.3333	24	18.0535	0.663163	0.383298	0.0836038	0.372623
1110007C09Rik	32	43	32	20	14	17	35.6667	17	25.6212	-0.592292	0.342472	0.083727	0.37279
A630072M18Rik	66	48	38	28	44	16	50.6667	29.3333	37.2552	-0.521969	0.301783	0.0836984	0.37279
Perp	222	356	252	355	428	176	276.667	319.667	284.154	0.368568	0.213344	0.0840644	0.374049
Tmem87b	59	211	127	209	226	122	132.333	185.667	154.914	0.579944	0.335732	0.0840954	0.374049
Cpsf1	32	34	42	27	23	8	36	19.3333	25.8713	-0.577358	0.334449	0.0842943	0.374742
Ntmt1	8	7	8	18	13	8	7.66667	13	10.3054	0.664466	0.385032	0.0843938	0.374993
Kdelc1	7	8	11	22	18	6	8.66667	15.3333	11.5315	0.665591	0.386068	0.0847032	0.376175
Ssx2ip	22	18	24	9	13	9	21.3333	10.3333	15.2466	-0.616547	0.357749	0.0848153	0.376481
Gm5506	16	23	24	13	15	3	21	10.3333	14.3144	-0.636418	0.369363	0.084886	0.376603
Scoc	65	47	37	29	38	18	49.6667	28.3333	36.772	-0.516184	0.300024	0.0853463	0.378453
Gstm2	98	114	116	77	105	32	109.333	71.3333	83.92	-0.424609	0.247196	0.0858518	0.380501
BC051226	16	25	23	8	7	11	21.3333	8.66667	14.7531	-0.657887	0.383329	0.0861171	0.381288
Tsr3	10	11	10	23	26	5	10.3333	18	13.1293	0.648413	0.377804	0.0861132	0.381288
Atp6v1g1	489	342	289	458	785	232	373.333	491.667	405.935	0.45499	0.265195	0.0862205	0.381426
Slc35a1	39	116	83	93	157	78	79.3333	109.333	91.6142	0.555158	0.323595	0.0862358	0.381426
Ssfa2	16	80	48	76	78	64	48	72.6667	61.0558	0.645274	0.376314	0.0863965	0.381749
Arl6ip6	7	43	14	50	44	19	21.3333	37.6667	28.3042	0.677856	0.395281	0.0863691	0.381749
Tecpr2	32	52	43	26	30	16	42.3333	24	31.3573	-0.511044	0.298171	0.0865422	0.382117
Stau1	161	146	133	88	156	52	146.667	98.6667	114.233	-0.388813	0.226937	0.0866553	0.382117
Taf6	18	16	19	21	28	26	17.6667	25	22.0877	0.599262	0.349739	0.0866283	0.382117
Lphn2	17	40	74	76	68	66	43.6667	70	59.2467	0.659832	0.385093	0.0866323	0.382117
Snx2	107	147	88	110	227	85	114	140.667	120.474	0.427916	0.2499	0.0868329	0.382513
Riok2	33	62	38	61	85	29	44.3333	58.3333	48.3941	0.489432	0.285787	0.0867912	0.382513
Hnrnpa0	296	545	463	305	365	156	434.667	275.333	333.297	-0.423228	0.247224	0.0869114	0.382549
Prcp	14	46	36	40	57	42	32	46.3333	39.486	0.612238	0.357652	0.0869289	0.382549
Zfp612	26	51	22	43	51	37	33	43.6667	38.139	0.556318	0.32511	0.0870503	0.382889
Pcnxl3	153	137	118	104	120	43	136	89	105.167	-0.405295	0.236905	0.0871193	0.382999
Ak4	398	320	201	364	492	248	306.333	368	326.835	0.431056	0.252068	0.0872517	0.383388
AI662270	8	16	24	5	13	2	16	6.66667	10.2674	-0.694157	0.406052	0.0873536	0.383449
Slc39a8	53	166	123	131	242	110	114	161	132.72	0.563858	0.329816	0.0873375	0.383449
Vapa	427	561	410	363	409	197	466	323	373.309	-0.303729	0.177729	0.087462	0.383731
Ell3	23	3	15	33	37	13	13.6667	27.6667	20.0619	0.688527	0.402957	0.0875089	0.383744
Wdr74	34	40	33	25	28	8	35.6667	20.3333	25.8261	-0.533898	0.31252	0.0875685	0.383812
Camsap3	37	22	30	19	18	9	29.6667	15.3333	21.356	-0.588413	0.344512	0.0876433	0.383946
Zfp281	53	155	75	118	176	86	94.3333	126.667	106.547	0.541307	0.31703	0.0877415	0.384183
Dhrs13	27	22	15	9	18	5	21.3333	10.6667	14.6378	-0.621927	0.364325	0.0878093	0.384287
Polr3h	140	58	52	36	59	30	83.3333	41.6667	59.1377	-0.60417	0.35409	0.0879591	0.384749
Spg11	21	31	33	11	27	7	28.3333	15	19.853	-0.60033	0.351922	0.0880339	0.384769
Prpf38b	214	231	235	278	354	138	226.667	256.667	230.57	0.326552	0.19144	0.0880519	0.384769
Pnpla6	23	14	4	17	33	21	13.6667	23.6667	18.7456	0.673641	0.395368	0.0884124	0.38615
Lman1	483	975	921	999	1399	599	793	999	860.979	0.455078	0.267174	0.0885123	0.386393
Habp4	696	357	390	324	374	161	481	286.333	362.413	-0.493723	0.289937	0.0885941	0.386556
Ube2l3	199	159	159	106	184	49	172.333	113	131.689	-0.442066	0.259752	0.0887783	0.386972
Oaf	1056	1402	1030	684	1239	514	1162.67	812.333	927.114	-0.315642	0.185447	0.0887447	0.386972
Fkbp15	63	69	46	38	48	23	59.3333	36.3333	45.0436	-0.44484	0.261454	0.0888656	0.387159
[truncated: 6,710 more rows]

## Sheet: Males
Gene id	WT M a	WT M b	WT M c	Siah2 KO M a	Siah2 KO M b	Siah2 KO M c	Mean - WT M	Mean - Siah2 KO M	baseMean	log2FoldChange	lfcSE	pvalue	padj
Dio1	188	57	103	195	452	299	116	315.333	185.747	0.919322	0.186094	7.80838e-07	0.00656294
Wdfy1	25	20	18	59	120	95	21	91.3333	49.4381	1.28667	0.27029	1.93284e-06	0.00812277
Mup12	260	71	83	343	745	285	138	457.667	247.894	1.11308	0.251673	9.74634e-06	0.0270352
Mup20	13432	7304	7667	5059	10703	7772	9467.67	7844.67	8578.52	-0.754511	0.172959	1.28663e-05	0.0270352
Klf6	360	121	261	153	266	179	247.333	199.333	214.783	-0.710491	0.166637	2.01055e-05	0.0337974
Rtn4	204	54	126	72	106	75	128	84.3333	101.817	-0.891859	0.213611	2.97793e-05	0.0357564
Cib3	111	18	106	22	26	5	78.3333	17.6667	47.933	-1.45426	0.345521	2.56629e-05	0.0357564
Car3	5770	2206	2946	4997	10025	5935	3640.67	6985.67	4754.06	0.461654	0.116988	7.94107e-05	0.0834309
Lifr	1053	332	570	895	2058	1111	651.667	1354.67	876.435	0.569403	0.155384	0.000247841	0.176729
Apom	256	88	162	122	105	87	168.667	104.667	136.449	-0.89837	0.244305	0.00023576	0.176729
Nipal1	25	10	30	9	5	2	21.6667	5.33333	14.6126	-1.27998	0.349731	0.000252319	0.176729
Clstn3	14	8	5	25	49	50	9	41.3333	21.9777	1.18718	0.322793	0.000235224	0.176729
Gm5480	239	125	187	129	217	152	183.667	166	172.877	-0.607931	0.167979	0.000295648	0.191148
Rpl3	1439	577	775	789	1231	782	930.333	934	890.69	-0.425853	0.121098	0.000437106	0.25105
Mup15	12	1	5	16	63	26	6	35	15.7865	1.21134	0.345108	0.000448036	0.25105
Gsto1	177	85	135	92	156	108	132.333	118.667	123.227	-0.602169	0.175165	0.00058663	0.308164
Slc17a4	103	55	47	45	59	37	68.3333	47	58.4826	-0.851874	0.256527	0.000897618	0.443793
Irgm2	394	104	187	158	240	161	228.333	186.333	194.418	-0.612382	0.190616	0.00131518	0.581795
Ugt2b1	489	211	322	442	1049	585	340.667	692	460.3	0.482975	0.149769	0.00126058	0.581795
Ube2z	470	197	278	265	433	282	315	326.667	306.916	-0.394705	0.12511	0.00160577	0.613479
Atp5f1	682	243	370	346	585	397	431.667	442.667	412.568	-0.386003	0.121649	0.00150827	0.613479
Prr12	6	5	4	18	35	19	5	24	12.5791	1.06878	0.338046	0.00156889	0.613479
Dtnbp1	127	63	99	170	359	158	96.3333	229	144.359	0.644112	0.205458	0.00171848	0.627994
Cyp51	2596	1152	1209	1051	2150	1533	1652.33	1578	1548.78	-0.51633	0.165928	0.0018597	0.651281
Fzd7	79	44	42	34	53	39	55	42	48.8935	-0.749716	0.247284	0.00243104	0.697224
Smarcc2	106	65	84	140	256	172	85	189.333	125.942	0.579185	0.191393	0.00247684	0.697224
Wapal	294	131	188	382	591	298	204.333	423.667	285.225	0.535721	0.177114	0.0024886	0.697224
Cnih	266	111	146	100	235	157	174.333	164	161.111	-0.534662	0.17642	0.00244058	0.697224
Pfkfb3	113	23	58	93	279	139	64.6667	170.333	97.7623	0.801337	0.261356	0.00216886	0.697224
Ppargc1a	153	65	121	87	121	87	113	98.3333	103.767	-0.602275	0.196148	0.00213693	0.697224
Anks4b	328	129	130	138	226	141	195.667	168.333	174.456	-0.596574	0.197925	0.00257706	0.698715
Serpinb1a	19	8	16	6	9	4	14.3333	6.33333	10.5965	-1.00114	0.342515	0.00346787	0.81516
Slc35a4	11	6	7	21	43	23	8	29	16.0363	0.938906	0.32112	0.00345727	0.81516
Pi4k2b	56	15	24	57	90	87	31.6667	78	48.4335	0.766127	0.262301	0.00349147	0.81516
Ier2	107	66	59	37	91	60	77.3333	62.6667	70.0187	-0.730024	0.248558	0.00331366	0.81516
E530011L22Rik	6	5	1	29	23	16	4	22.6667	12.2556	1.02549	0.350931	0.00347579	0.81516
Rsad2	105	39	99	53	88	53	81	64.6667	71.0287	-0.690819	0.238948	0.00383908	0.872093
Golga5	64	24	33	73	160	66	40.3333	99.6667	60.6091	0.699152	0.245413	0.00438734	0.97041
Mrpl15	138	61	92	108	188	139	97	145	112.977	0.102926	0.17241	0.550517	0.99922
Lypla1	307	110	186	216	350	255	201	273.667	220.485	0.00777394	0.141382	0.95615	0.99922
Tcea1	50	18	45	62	70	48	37.6667	60	45.8732	0.201036	0.27149	0.459002	0.99922
Atp6v1h	53	31	33	34	66	48	39	49.3333	42.5033	-0.143933	0.249661	0.564269	0.99922
Rb1cc1	390	156	246	305	477	290	264	357.333	290.519	-0.0177138	0.137972	0.897842	0.99922
Pcmtd1	844	333	504	609	1057	673	560.333	779.667	621.912	0.017411	0.101244	0.863461	0.99922
Rrs1	412	163	340	271	657	403	305	443.667	343.341	0.0293332	0.184841	0.87391	0.99922
Adhfe1	177	70	87	91	214	159	111.333	154.667	122.188	0.00539321	0.203903	0.978898	0.99922
Vcpip1	68	28	29	47	85	33	41.6667	55	44.5481	-0.0608076	0.271706	0.822914	0.99922
Sgk3	28	9	15	15	32	26	17.3333	24.3333	18.9926	0.0363353	0.305975	0.905472	0.99922
Snhg6	169	38	108	132	101	162	105	131.667	112.027	0.0460376	0.295371	0.87614	0.99922
Cops5	172	80	107	95	237	144	119.667	158.667	129.406	-0.0997118	0.189154	0.598091	0.99922
Cspp1	88	46	40	91	144	75	58	103.333	74.6701	0.298567	0.23898	0.21154	0.99922
Arfgef1	673	199	377	355	534	493	416.333	460.667	410.323	-0.214522	0.178341	0.229025	0.99922
Prex2	37	4	16	19	17	12	19	16	15.8831	-0.300227	0.343682	0.382357	0.99922
Ncoa2	42	16	34	39	62	44	30.6667	48.3333	36.6153	0.166186	0.256022	0.516269	0.99922
Tram1	320	120	155	208	342	238	198.333	262.667	214.146	-0.0277667	0.153048	0.856034	0.99922
Lactb2	166	51	52	84	185	141	89.6667	136.667	101.101	0.174866	0.250098	0.484435	0.99922
Xkr9	118	48	74	46	111	99	80	85.3333	78.3311	-0.330312	0.235543	0.160814	0.99922
Terf1	162	64	110	108	184	119	112	137	117.111	-0.162007	0.168318	0.335795	0.99922
Rpl7	874	369	561	632	1126	698	601.333	818.667	662.853	-0.0294529	0.101963	0.772689	0.99922
Rdh10	206	75	101	113	238	133	127.333	161.333	132.483	-0.113001	0.178913	0.527651	0.99922
Ube2w	107	24	58	53	103	100	63	85.3333	66.9515	0.0539267	0.261724	0.836756	0.99922
Tceb1	494	145	331	246	415	423	323.333	361.333	320.763	-0.206588	0.213466	0.333156	0.99922
Tmem70	237	81	124	156	216	160	147.333	177.333	152.234	-0.13202	0.173832	0.44757	0.99922
Tmem14a	64	24	21	24	74	35	36.3333	44.3333	36.3849	-0.157619	0.293936	0.591796	0.99922
Gsta3	2114	722	1250	1213	2090	1681	1362	1661.33	1410	-0.128102	0.130995	0.328116	0.99922
Gm4956	53	14	9	17	38	22	25.3333	25.6667	22.7645	-0.23669	0.332235	0.476206	0.99922
Ogfrl1	107	34	81	49	149	108	74	102	79.7434	-0.0155739	0.258804	0.952015	0.99922
Smap1	79	17	46	35	72	62	47.3333	56.3333	46.947	-0.114767	0.270147	0.67096	0.99922
1110058L19Rik	84	17	27	25	76	41	42.6667	47.3333	39.2132	-0.186654	0.30044	0.534422	0.99922
Fam135a	199	106	138	219	297	229	147.667	248.333	187.48	0.25646	0.176934	0.147207	0.99922
Lmbrd1	270	87	138	182	343	199	165	241.333	184.053	0.103885	0.161808	0.520857	0.99922
Phf3	288	150	230	302	421	309	222.667	344	269.536	0.135895	0.168759	0.42067	0.99922
Ptp4a1	181	67	171	137	239	205	139.667	193.667	156.212	0.012124	0.221928	0.956433	0.99922
Zfp451	38	16	27	26	42	35	27	34.3333	29.0832	-0.0911688	0.270907	0.73647	0.99922
Dst	71	33	66	85	99	58	56.6667	80.6667	65.7449	0.0407593	0.258043	0.874492	0.99922
Ccdc115	132	45	138	117	251	147	105	171.667	125.668	0.184836	0.243218	0.447278	0.99922
Imp4	50	40	37	39	79	48	42.3333	55.3333	47.8674	-0.158874	0.266926	0.551712	0.99922
Fam168b	160	68	107	121	216	162	111.667	166.333	129.411	0.101013	0.166694	0.54453	0.99922
Plekhb2	31	12	25	25	25	17	22.6667	22.3333	22.009	-0.330129	0.307971	0.283744	0.99922
Hs6st1	227	116	185	153	290	223	176	222	190.365	-0.159517	0.176594	0.366368	0.99922
Uggt1	439	236	258	398	724	508	311	543.333	397.214	0.280394	0.156367	0.0729455	0.99922
Kansl3	206	97	121	197	220	216	141.333	211	168.688	0.139372	0.206712	0.500163	0.99922
Lman2l	17	12	16	30	38	26	15	31.3333	21.9724	0.418139	0.305811	0.171527	0.99922
Cnnm3	119	55	67	77	188	114	80.3333	126.333	94.5294	0.13285	0.203284	0.513423	0.99922
Cox5b	783	329	507	496	1044	758	539.667	766	605.411	0.0209274	0.137339	0.878889	0.99922
Actr1b	27	11	10	23	62	38	16	41	24.6603	0.659866	0.301667	0.0287137	0.99922
Zap70	24	14	10	12	43	31	16	28.6667	20.3382	0.202663	0.326798	0.535161	0.99922
Tmem131	22	8	18	32	35	37	16	34.6667	23.4786	0.524843	0.305461	0.0857604	0.99922
Inpp4a	7	11	15	29	38	24	11	30.3333	19.7449	0.537364	0.338021	0.111894	0.99922
Coa5	1039	440	707	713	1430	1040	728.667	1061	830.513	0.0574332	0.127534	0.652467	0.99922
Unc50	410	109	179	231	430	317	232.667	326	251.472	0.0963025	0.188428	0.609293	0.99922
Lipt1	15	12	4	10	23	14	10.3333	15.6667	12.4973	0.0174275	0.346221	0.959854	0.99922
Mitd1	99	29	50	75	108	66	59.3333	83	65.1093	0.0695625	0.225042	0.757239	0.99922
Mrpl30	176	80	82	103	168	113	112.667	128	114.728	-0.25489	0.192482	0.185428	0.99922
Txndc9	135	47	72	109	180	122	84.6667	137	101.09	0.239656	0.179998	0.183047	0.99922
Eif5b	1326	738	803	1034	1849	1079	955.667	1320.67	1080.73	-0.0618998	0.158517	0.696171	0.99922
Rev1	22	3	4	21	16	5	9.66667	14	10.4844	0.155186	0.349436	0.656967	0.99922
Pdcl3	44	12	29	21	35	19	28.3333	25	25.0272	-0.481601	0.288951	0.0955701	0.99922
Rpl31	1020	472	656	783	1332	855	716	990	802.342	-0.0161939	0.107065	0.879776	0.99922
Tbc1d8	16	7	28	16	39	26	17	27	20.3873	0.0805813	0.334292	0.809516	0.99922
Cnot11	21	6	11	13	45	15	12.6667	24.3333	15.681	0.28553	0.333124	0.391373	0.99922
Snord89	9	6	13	13	9	21	9.33333	14.3333	11.9183	0.0967784	0.350446	0.782427	0.99922
Rnf149	1835	630	1087	1079	1680	1276	1184	1345	1188.99	-0.223312	0.120242	0.0632847	0.99922
Map4k4	65	54	49	83	91	43	56	72.3333	64.5999	-0.138538	0.298734	0.642827	0.99922
Il1r1	60	16	65	59	96	104	47	86.3333	61.0304	0.35405	0.296594	0.232587	0.99922
Mrps9	107	45	51	53	102	67	67.6667	74	66.9116	-0.301325	0.213024	0.157212	0.99922
Tgfbrap1	54	14	52	56	70	56	40	60.6667	46.7112	0.157608	0.283514	0.578273	0.99922
AI597479	24	7	12	15	30	19	14.3333	21.3333	16.0238	0.0980112	0.314336	0.75519	0.99922
Tpp2	351	92	122	157	273	205	188.333	211.667	181.98	-0.168355	0.219716	0.443534	0.99922
Tex30	53	13	44	31	80	50	36.6667	53.6667	40.3742	0.0687308	0.282355	0.80768	0.99922
Bivm	42	19	32	30	53	30	31	37.6667	32.553	-0.171989	0.262007	0.511548	0.99922
Ercc5	69	34	46	66	78	58	49.6667	67.3333	56.3434	-0.0107474	0.237113	0.963847	0.99922
Col3a1	39	2	30	25	58	29	23.6667	37.3333	26.0333	0.174236	0.344228	0.612742	0.99922
Wdr75	39	13	31	24	73	40	27.6667	45.6667	32.5797	0.17135	0.285366	0.548202	0.99922
Slc40a1	221	74	150	151	221	149	148.333	173.667	151.321	-0.186764	0.175878	0.288284	0.99922
Sdpr	151	66	107	129	216	130	108	158.333	124.267	0.070359	0.170436	0.67974	0.99922
Nabp1	105	30	33	46	58	54	56	52.6667	50.868	-0.34838	0.275054	0.205304	0.99922
Myo1b	816	234	427	401	949	572	492.333	640.667	510.133	-0.0506038	0.174478	0.771794	0.99922
Stat1	144	46	70	48	65	93	86.6667	68.6667	75.0147	-0.570057	0.269854	0.0346464	0.99922
Gls	29	9	12	15	14	11	16.6667	13.3333	14.4642	-0.460631	0.33066	0.1636	0.99922
Nab1	271	70	199	177	297	176	180	216.667	182.386	-0.130198	0.215409	0.545564	0.99922
Mfsd6	54	12	21	23	61	37	29	40.3333	30.2958	0.0493012	0.292909	0.866335	0.99922
Inpp1	34	22	21	28	25	29	25.6667	27.3333	26.9708	-0.269519	0.307379	0.38058	0.99922
Hibch	158	32	75	77	132	87	88.3333	98.6667	84.3105	-0.175233	0.238609	0.462708	0.99922
Pms1	21	10	10	16	15	14	13.6667	15	14.0984	-0.18895	0.33057	0.567601	0.99922
Ormdl1	51	11	17	21	53	21	26.3333	31.6667	25.2547	-0.107693	0.312977	0.730778	0.99922
Osgepl1	27	4	7	5	26	14	12.6667	15	11.5638	-0.0797183	0.350293	0.819976	0.99922
Asnsd1	115	33	58	61	113	80	68.6667	84.6667	70.092	-0.104803	0.213316	0.623213	0.99922
Pgap1	489	247	311	407	663	434	349	501.333	401.893	0.0300297	0.136064	0.825324	0.99922
Ankrd44	21	19	24	14	28	22	21.3333	21.3333	21.8341	-0.415522	0.31639	0.189075	0.99922
Sf3b1	408	138	254	314	533	325	266.667	390.667	301.263	0.105483	0.139289	0.448873	0.99922
Coq10b	316	69	185	131	290	259	190	226.667	188.574	-0.102	0.248998	0.682069	0.99922
Hspd1	2357	735	1158	1312	1705	1420	1416.67	1479	1365.38	-0.281695	0.163725	0.0853356	0.99922
Hspe1	2528	793	1095	991	1966	1611	1472	1522.67	1390.12	-0.325796	0.179096	0.0688943	0.99922
Mob4	377	126	232	263	421	299	245	327.667	265.302	-0.00758744	0.142191	0.957444	0.99922
1700066M21Rik	60	27	27	33	58	37	38	42.6667	38.308	-0.25188	0.254845	0.322972	0.99922
Tyw5	53	26	33	20	51	35	37.3333	35.3333	35.0701	-0.485853	0.264511	0.0662397	0.99922
9430016H08Rik	133	43	80	104	168	159	85.3333	143.667	104.73	0.306824	0.208374	0.140895	0.99922
Kctd18	29	8	19	14	29	29	18.6667	24	19.5968	-0.0436018	0.313603	0.889422	0.99922
Aox1	67	41	80	93	171	79	62.6667	114.333	82.2501	0.255513	0.257329	0.320737	0.99922
Aox3	468	183	207	352	618	386	286	452	337.302	0.202347	0.15904	0.203267	0.99922
Bzw1	141	38	90	79	143	129	89.6667	117	94.8336	-0.016776	0.226878	0.941056	0.99922
Clk1	144	41	87	63	145	85	90.6667	97.6667	86.2952	-0.306871	0.212246	0.148226	0.99922
Nif3l1	68	24	32	27	97	55	41.3333	59.6667	44.9269	0.0263426	0.277597	0.924398	0.99922
Orc2	18	7	22	14	29	19	15.6667	20.6667	17.0252	-0.0711799	0.324291	0.826265	0.99922
Fam126b	335	133	289	310	436	285	252.333	343.667	281.372	-0.00644622	0.187552	0.972582	0.99922
Ndufb3	5761	2030	3030	3723	7246	4952	3607	5307	4068.58	0.114439	0.113738	0.314337	0.99922
Cflar	1205	390	905	910	1414	1043	833.333	1122.33	909.21	0.010513	0.16716	0.949852	0.99922
Casp8	27	19	32	20	60	43	26	41	31.5889	0.0522033	0.304485	0.863872	0.99922
Trak2	157	37	76	83	133	99	90	105	88.8778	-0.133616	0.220921	0.545303	0.99922
Stradb	90	43	47	64	139	68	60	90.3333	69.1331	0.0723877	0.223641	0.746182	0.99922
Als2	16	8	7	9	28	13	10.3333	16.6667	12.1728	0.102111	0.337444	0.762192	0.99922
Sumo1	73	27	52	36	97	69	50.6667	67.3333	54.1946	-0.0655518	0.247335	0.790984	0.99922
Nop58	111	66	92	77	163	78	89.6667	106	94.0608	-0.281882	0.219994	0.200083	0.99922
Fam117b	118	28	114	73	136	93	86.6667	100.667	86.5973	-0.174534	0.272761	0.522251	0.99922
Wdr12	88	34	74	89	150	54	65.3333	97.6667	74.9501	0.073182	0.264091	0.781696	0.99922
Nbeal1	213	91	150	287	372	197	151.333	285.333	201.601	0.418633	0.207446	0.0435883	0.99922
Abi2	13	6	20	31	21	17	13	23	17.5752	0.241508	0.345218	0.484189	0.99922
Raph1	176	65	83	129	166	126	108	140.333	116.642	-0.0254964	0.198358	0.897724	0.99922
Pard3b	38	20	21	30	46	23	26.3333	33	28.3898	-0.129206	0.282554	0.64747	0.99922
Nrp2	86	49	77	93	119	80	70.6667	97.3333	81.439	-0.0253359	0.229473	0.912085	0.99922
Ino80d	207	94	124	168	252	160	141.667	193.333	158.174	-0.0146956	0.164093	0.92864	0.99922
Ndufs1	203	65	85	118	191	121	117.667	143.333	120.207	-0.113753	0.196223	0.562107	0.99922
Eef1b2	1377	521	662	808	1068	988	853.333	954.667	861.089	-0.217754	0.168518	0.196298	0.99922
Adam23	27	15	14	20	35	19	18.6667	24.6667	20.6272	-0.0725358	0.301426	0.809833	0.99922
Fastkd2	51	14	22	30	39	30	29	33	28.7247	-0.154615	0.282598	0.584297	0.99922
Klf7	48	16	31	36	50	40	31.6667	42	34.434	-0.0141547	0.260042	0.956591	0.99922
Creb1	189	64	111	171	185	113	121.333	156.333	130.903	-0.0167167	0.23096	0.9423	0.99922
Mettl21a	59	14	21	25	57	30	31.3333	37.3333	30.43	-0.122171	0.290138	0.673697	0.99922
Ccnyl1	15	5	12	7	18	8	10.6667	11	10.0425	-0.278732	0.342145	0.415266	0.99922
Idh1	2286	780	1184	1284	2895	1841	1416.67	2006.67	1552.35	0.0474812	0.142116	0.738302	0.99922
Pikfyve	139	47	95	88	168	109	93.6667	121.667	99.4086	-0.0732065	0.185952	0.693814	0.99922
Rpe	92	26	34	46	91	72	50.6667	69.6667	54.2169	0.0526919	0.253349	0.835243	0.99922
Kansl1l	14	6	13	8	25	16	11	16.3333	12.5018	0.0313281	0.335677	0.925643	0.99922
Acadl	1063	541	652	838	1352	885	752	1025	844.174	-0.0463686	0.134116	0.729542	0.99922
Lancl1	89	28	42	55	86	66	53	69	56.2518	-0.0270763	0.226923	0.905022	0.99922
Cps1	700	169	394	491	739	445	421	558.333	444.899	0.0387735	0.19973	0.846075	0.99922
Atic	133	22	44	53	137	81	66.3333	90.3333	67.2599	0.0758551	0.287047	0.79158	0.99922
Fn1	1221	449	726	752	1379	945	798.667	1025.33	847.198	-0.086937	0.102303	0.395437	0.99922
Mreg	149	76	86	162	293	141	103.667	198.667	137.931	0.390763	0.198201	0.0486608	0.99922
Pecr	3735	1370	1343	1510	3832	2565	2149.33	2635.67	2187.15	-0.14693	0.214603	0.493559	0.99922
Xrcc5	177	37	61	68	188	90	91.6667	115.333	89.8159	-0.0535424	0.269342	0.842428	0.99922
Smarcal1	15	4	10	3	37	11	9.66667	17	10.9709	0.10503	0.351175	0.764879	0.99922
Rpl37a	1791	724	1040	1095	1924	1311	1185	1443.33	1235.18	-0.1714	0.0897378	0.0561328	0.99922
Tns1	124	50	130	127	129	160	101.333	138.667	116.17	0.0367868	0.269695	0.891504	0.99922
Arpc2	366	146	224	298	380	297	245.333	325	270.207	-0.0155547	0.160623	0.922854	0.99922
Aamp	1283	547	789	914	1867	1234	873	1338.33	1018.07	0.126424	0.111055	0.254959	0.99922
Pnkd	80	47	63	63	110	98	63.3333	90.3333	73.8074	0.00683145	0.227936	0.97609	0.99922
Tmbim1	330	150	197	207	390	299	225.667	298.667	246.853	-0.0691147	0.150545	0.646165	0.99922
Ctdsp1	205	99	150	156	225	194	151.333	191.667	165.044	-0.115752	0.176311	0.511489	0.99922
Usp37	46	25	32	47	95	69	34.3333	70.3333	47.9115	0.461171	0.23953	0.0541896	0.99922
Rqcd1	30	16	9	27	35	20	18.3333	27.3333	21.6727	0.0835801	0.320484	0.794252	0.99922
Bcs1l	51	14	22	30	54	19	29	34.3333	28.5608	-0.139799	0.300212	0.641453	0.99922
Cyp27a1	1583	517	1019	908	1790	1390	1039.67	1362.67	1107.41	-0.0394556	0.155722	0.79998	0.99922
Cnppd1	168	86	75	124	238	152	109.667	171.333	130.664	0.131656	0.206679	0.52412	0.99922
Fam134a	645	257	395	401	663	470	432.333	511.333	445.691	-0.204801	0.111041	0.065128	0.99922
Zfand2b	70	34	45	60	90	64	49.6667	71.3333	57.31	0.0478749	0.218914	0.82689	0.99922
Abcb6	107	70	82	92	213	146	86.3333	150.333	110.598	0.211584	0.22065	0.337603	0.99922
Atg9a	50	36	33	43	63	26	39.6667	44	41.6323	-0.313879	0.290577	0.280058	0.99922
Stk16	155	56	117	138	198	148	109.333	161.333	126.214	0.115247	0.187466	0.538714	0.99922
Dnajb2	478	246	249	320	611	444	324.333	458.333	368.779	-0.0036268	0.172633	0.983239	0.99922
Dnpep	45	23	16	32	35	34	28	33.6667	30.0807	-0.120196	0.301817	0.690452	0.99922
Gmppa	10	6	12	7	29	11	9.33333	15.6667	11.2728	0.0769994	0.346259	0.824022	0.99922
Obsl1	19	7	14	34	27	6	13.3333	22.3333	16.8814	0.191176	0.35056	0.585516	0.99922
Farsb	123	47	52	47	129	71	74	82.3333	71.9499	-0.286934	0.238798	0.229527	0.99922
Acsl3	196	59	85	113	197	99	113.333	136.333	113.908	-0.135497	0.210786	0.520342	0.99922
Mrpl44	242	71	79	98	303	183	130.667	194.667	142.639	0.115774	0.258422	0.65415	0.99922
Serpine2	419	191	232	248	669	387	280.667	434.667	325.719	0.0949215	0.185385	0.608635	0.99922
Cul3	120	55	92	121	144	92	89	119	99.7325	-0.0289961	0.22046	0.895359	0.99922
Dock10	14	4	13	18	9	5	10.3333	10.6667	10.395	-0.135587	0.351307	0.699533	0.99922
Irs1	314	126	181	181	335	189	207	235	207.697	-0.274527	0.1452	0.0586672	0.99922
Rhbdd1	31	17	18	15	29	20	22	21.3333	21.2242	-0.415819	0.296866	0.161306	0.99922
Mff	107	40	74	70	116	95	73.6667	93.6667	78.611	-0.091089	0.202366	0.652624	0.99922
Agfg1	41	21	15	28	45	34	25.6667	35.6667	29.0615	0.00849215	0.289035	0.976561	0.99922
Pid1	1508	491	890	923	1694	1086	963	1234.33	1011.38	-0.0716585	0.12079	0.553015	0.99922
Trip12	287	112	181	248	363	223	193.333	278	219.687	0.0748964	0.156515	0.632276	0.99922
Sp110	16	12	18	10	27	17	15.3333	18	16.3008	-0.23739	0.326288	0.46689	0.99922
Sp140	16	4	14	20	22	4	11.3333	15.3333	12.3379	0.013164	0.351267	0.970106	0.99922
Cab39	698	164	407	428	885	577	423	630	469.082	0.164016	0.200445	0.413208	0.99922
Itm2c	179	70	126	110	156	134	125	133.333	124.122	-0.318011	0.184566	0.0848848	0.99922
Psmd1	406	175	263	335	562	378	281.333	425	328.716	0.123223	0.120483	0.30643	0.99922
Ncl	1079	422	782	889	1287	1018	761	1064.67	858.435	0.0466996	0.139576	0.737941	0.99922
Ptma	612	264	363	646	1041	568	413	751.667	532.514	0.375505	0.144316	0.00926921	0.99922
Dis3l2	22	4	10	10	33	10	12	17.6667	12.519	0.0600896	0.343964	0.861318	0.99922
Eif4e2	116	43	72	92	135	112	77	113	88.5461	0.111927	0.194877	0.565734	0.99922
Gigyf2	164	65	103	182	172	126	110.667	160	129.077	0.123368	0.238019	0.604241	0.99922
Ngef	23	8	13	24	26	23	14.6667	24.3333	18.1893	0.239701	0.312731	0.443393	0.99922
Atg16l1	112	41	90	91	161	97	81	116.333	91.2271	0.0483686	0.201257	0.810072	0.99922
Dgkd	67	19	20	32	64	39	35.3333	45	36.0316	-0.0428712	0.282773	0.879494	0.99922
Usp40	105	55	103	101	166	93	87.6667	120	98.9258	-0.0555795	0.219322	0.799948	0.99922
Ugt1a5	25	6	16	24	17	9	15.6667	16.6667	15.4299	-0.140434	0.344121	0.683204	0.99922
Hjurp	63	21	41	76	69	31	41.6667	58.6667	47.3955	0.0883059	0.307136	0.773719	0.99922
Spp2	560	226	353	302	525	403	379.667	410	375.988	-0.333463	0.125884	0.0080735	0.99922
Agap1	32	15	21	41	45	17	22.6667	34.3333	27.036	0.105189	0.31679	0.739855	0.99922
Cops8	88	19	48	75	100	86	51.6667	87	62.4855	0.338017	0.249638	0.175728	0.99922
Col6a3	32	8	24	17	44	15	21.3333	25.3333	20.8907	-0.169793	0.319132	0.594693	0.99922
Rab17	76	45	42	65	145	85	54.3333	98.3333	70.3254	0.281716	0.230457	0.221547	0.99922
Lrrfip1	104	39	65	78	140	56	69.3333	91.3333	74.0317	-0.0689187	0.234572	0.768906	0.99922
Ube2f	56	19	59	51	121	97	44.6667	89.6667	60.2707	0.420244	0.276522	0.128574	0.99922
Scly	105	56	54	60	119	40	71.6667	73	69.4968	-0.425603	0.267081	0.11104	0.99922
Ilkap	289	147	197	218	363	290	211	290.333	238.728	-0.0240758	0.156982	0.878109	0.99922
Hes6	304	113	173	205	342	316	196.667	287.667	224.86	0.114543	0.174927	0.512594	0.99922
Per2	26	11	19	22	22	27	18.6667	23.6667	20.5488	-0.0514385	0.312038	0.869064	0.99922
Traf3ip1	28	7	12	13	29	12	15.6667	18	15.0178	-0.162278	0.326328	0.618987	0.99922
Asb1	76	23	48	55	110	72	49	79	57.6046	0.213613	0.222602	0.337246	0.99922
Hdac4	31	7	8	23	23	21	15.3333	22.3333	17.0916	0.15959	0.333157	0.631922	0.99922
Ndufa10	954	499	430	582	1310	761	627.667	884.333	705.186	-0.0398878	0.201816	0.843323	0.99922
Myeov2	472	156	229	219	509	294	285.667	340.667	285.987	-0.187972	0.168679	0.26512	0.99922
Gpc1	26	6	17	12	53	31	16.3333	32	20.5427	0.327795	0.329081	0.319206	0.99922
Dusp28	24	12	38	21	56	30	24.6667	35.6667	28.1041	-0.0285799	0.319681	0.928763	0.99922
Rnpepl1	48	29	31	34	116	72	36	74	49.4458	0.372034	0.279166	0.182643	0.99922
Capn10	108	49	111	89	111	112	89.3333	104	94.3647	-0.198457	0.246872	0.421463	0.99922
Agxt	1427	664	702	871	2231	965	931	1355.67	1042.43	-0.00581474	0.198322	0.97661	0.99922
Mterfd2	62	51	45	75	124	69	52.6667	89.3333	68.2893	0.155274	0.259449	0.549523	0.99922
Ppp1r7	102	30	39	55	109	60	57	74.6667	59.2576	-0.0279151	0.240763	0.907697	0.99922
Hdlbp	674	268	487	553	823	551	476.333	642.333	525.99	-0.0176652	0.137668	0.897898	0.99922
2017-09-02	316	109	166	174	415	197	197	262	207.63	-0.0623243	0.183569	0.734222	0.99922
Stk25	32	14	11	23	45	24	19	30.6667	22.6073	0.166622	0.302342	0.581563	0.99922
Bok	44	30	9	20	22	21	27.6667	21	25.3372	-0.538052	0.342375	0.116059	0.99922
Thap4	51	22	41	29	66	49	38	48	40.3866	-0.131186	0.25594	0.608257	0.99922
Atg4b	82	32	59	62	117	80	57.6667	86.3333	66.4598	0.101519	0.207567	0.624779	0.99922
Dtymk	40	15	28	10	47	28	27.6667	28.3333	25.8678	-0.360644	0.312525	0.248512	0.99922
Ing5	51	29	49	66	92	51	43	69.6667	53.5185	0.16193	0.255135	0.525635	0.99922
D2hgdh	32	11	13	22	64	36	18.6667	40.6667	25.6107	0.493464	0.298474	0.0982717	0.99922
Fam174a	69	24	34	38	64	54	42.3333	52	43.9517	-0.111082	0.244026	0.648961	0.99922
D1Ertd622e	74	17	54	31	61	56	48.3333	49.3333	45.2459	-0.300246	0.279687	0.283044	0.99922
Ppip5k2	219	71	147	166	316	228	145.667	236.667	173.504	0.240273	0.169622	0.156624	0.99922
Gin1	19	1	16	15	21	20	12	18.6667	13.6269	0.176019	0.34799	0.612985	0.99922
Pam	41	18	25	47	55	28	28	43.3333	33.5833	0.14826	0.285182	0.60315	0.99922
Rnf152	418	243	181	447	674	302	280.667	474.333	353.804	0.196807	0.251445	0.4338	0.99922
Pign	14	9	15	15	29	17	12.6667	20.3333	15.6006	0.104604	0.321667	0.745035	0.99922
2310035C23Rik	26	19	28	17	44	18	24.3333	26.3333	24.7784	-0.360555	0.309455	0.243967	0.99922
Zcchc2	213	103	121	155	271	149	145.667	191.667	159.029	-0.0898005	0.172675	0.603025	0.99922
Phlpp1	55	13	25	21	66	30	31	39	30.6288	-0.0932657	0.296464	0.75307	0.99922
Kdsr	157	75	156	151	188	179	129.333	172.667	146.121	-0.0357907	0.226627	0.874514	0.99922
Vps4b	292	105	156	148	282	163	184.333	197.667	178.508	-0.335749	0.154682	0.0299628	0.99922
Tsn	489	185	282	304	726	370	318.667	466.667	355.605	0.0532928	0.159466	0.738232	0.99922
Mki67ip	64	26	62	43	129	72	50.6667	81.3333	59.65	0.119498	0.264986	0.652017	0.99922
Clasp1	21	6	8	14	36	20	11.6667	23.3333	15.1074	0.379358	0.325159	0.243338	0.99922
Tfcp2l1	48	11	24	58	72	29	27.6667	53	35.872	0.424912	0.306156	0.165168	0.99922
Ralb	46	12	21	21	69	30	26.3333	40	28.6934	0.10008	0.300348	0.738972	0.99922
Tmem185b	43	9	17	30	47	30	23	35.6667	25.9818	0.200516	0.294067	0.495319	0.99922
Epb4.1l5	79	30	50	56	67	72	53	65	56.429	-0.0973644	0.244494	0.690462	0.99922
Tmem177	16	7	13	5	24	18	12	15.6667	12.7329	-0.0910226	0.342192	0.79024	0.99922
Tmem37	215	72	216	160	263	197	167.667	206.667	176.279	-0.129525	0.232032	0.576693	0.99922
Dbi	17629	6705	8793	9341	19188	12591	11042.3	13706.7	11462.7	-0.142727	0.12531	0.254707	0.99922
Insig2	2225	1093	1801	1591	4825	2541	1706.33	2985.67	2116.45	0.20675	0.199232	0.299394	0.99922
Ccdc93	50	16	26	50	73	43	30.6667	55.3333	38.8623	0.360052	0.255654	0.159026	0.99922
Ddx18	47	37	43	50	124	61	42.3333	78.3333	56.1441	0.228747	0.266338	0.390417	0.99922
Actr3	95	22	63	55	125	75	60	85	64.6338	0.0583815	0.245711	0.81219	0.99922
Slc35f5	219	55	115	134	149	140	129.667	141	126.681	-0.181789	0.232211	0.433709	0.99922
Acmsd	31	14	12	27	37	24	19	29.3333	22.5908	0.140841	0.300362	0.639139	0.99922
Ccnt2	159	41	83	107	173	111	94.3333	130.333	101.755	0.0624998	0.20288	0.758034	0.99922
Rab3gap1	221	72	145	170	296	192	146	219.333	166.951	0.137033	0.161162	0.395168	0.99922
R3hdm1	74	36	50	67	88	59	53.3333	71.3333	59.7064	-0.0381242	0.226073	0.866083	0.99922
Ubxn4	447	179	245	324	541	379	290.333	414.667	327.534	0.0623959	0.125633	0.619434	0.99922
Mcm6	16	4	14	13	5	17	11.3333	11.6667	11.3775	-0.118775	0.351374	0.73534	0.99922
Dars	51	21	19	46	84	35	30.3333	55	38.2938	0.311083	0.28125	0.268696	0.99922
Cd55	15	13	19	7	5	9	15.6667	7	12.7691	-0.937824	0.347423	0.00694706	0.99922
C4bp	768	280	503	542	932	672	517	715.333	571.699	0.0231067	0.118929	0.845949	0.99922
Pfkfb2	134	67	113	145	230	211	104.667	195.333	140.056	0.38328	0.201874	0.0576158	0.99922
Yod1	144	22	72	76	123	91	79.3333	96.6667	78.4297	-0.0277639	0.272001	0.918699	0.99922
Mapkapk2	120	62	65	104	220	103	82.3333	142.333	102.652	0.236474	0.213724	0.268535	0.99922
Eif2d	20	8	14	19	32	11	14	20.6667	15.9337	0.0524158	0.325681	0.872139	0.99922
Rassf5	30	8	9	29	25	24	15.6667	26	19.1776	0.283941	0.329067	0.38821	0.99922
Ikbke	27	22	13	10	42	32	20.6667	28	23.4714	-0.120576	0.33644	0.720053	0.99922
Srgap2	67	32	35	49	59	61	44.6667	56.3333	48.842	-0.0811768	0.255295	0.750505	0.99922
Pm20d1	171	73	87	128	223	178	110.333	176.333	132.598	0.207699	0.179858	0.248174	0.99922
Slc41a1	49	24	25	23	68	37	32.6667	42.6667	34.8589	-0.114249	0.276037	0.678955	0.99922
Rab7l1	24	15	14	17	39	30	17.6667	28.6667	21.7815	0.134358	0.303578	0.658067	0.99922
Nucks1	1014	497	796	870	1486	997	769	1117.67	889.482	0.0373724	0.128845	0.771772	0.99922
Slc45a3	56	27	41	40	112	46	41.3333	66	48.5898	0.101981	0.2612	0.696218	0.99922
Cdk18	28	11	23	23	67	37	20.6667	42.3333	27.7592	0.401998	0.291203	0.167441	0.99922
Nuak2	14	4	14	30	12	17	10.6667	19.6667	14.8033	0.313207	0.35054	0.371591	0.99922
Tmcc2	17	12	22	16	18	31	17	21.6667	19.4966	-0.0856652	0.336851	0.799254	0.99922
Dstyk	146	51	92	89	154	105	96.3333	116	99.0802	-0.166456	0.179088	0.35265	0.99922
Rbbp5	61	28	44	45	102	50	44.3333	65.6667	50.608	0.0452418	0.237646	0.849016	0.99922
Ppp1r15b	487	136	284	356	487	373	302.333	405.333	326.538	0.0469098	0.179277	0.793583	0.99922
Plekha6	93	36	32	50	99	67	53.6667	72	57.7472	-0.0167692	0.249301	0.946371	0.99922
Etnk2	534	184	247	301	815	562	321.667	559.333	391.025	0.306309	0.202616	0.130592	0.99922
Snrpe	207	77	113	117	215	154	132.333	162	137.221	-0.147752	0.162976	0.364623	0.99922
Zc3h11a	213	113	183	230	276	210	169.667	238.667	197.444	0.0187001	0.20211	0.926281	0.99922
Zbed6	184	116	106	236	271	169	135.333	225.333	173.58	0.207274	0.242124	0.391962	0.99922
Atp2b4	52	28	29	63	73	25	36.3333	53.6667	42.9666	0.0626371	0.309295	0.839514	0.99922
Adora1	108	79	128	191	232	287	105	236.667	163.231	0.54392	0.267143	0.0417438	0.99922
Tmem183a	662	289	434	509	907	541	461.667	652.333	519.361	0.0156991	0.114166	0.890626	0.99922
Cyb5r1	121	62	89	86	203	107	90.6667	132	103.387	0.00597833	0.200996	0.976272	0.99922
Adipor1	74	25	45	56	89	54	48	66.3333	52.7423	0.0222161	0.225126	0.92139	0.99922
Klhl12	128	55	126	69	166	95	103	110	101.128	-0.379228	0.230579	0.100035	0.99922
Rabif	15	7	20	9	27	10	14	15.3333	13.8191	-0.277243	0.340725	0.415825	0.99922
Kdm5b	86	28	30	44	88	47	48	59.6667	48.8659	-0.0994744	0.257343	0.699094	0.99922
Arl8a	199	48	104	129	212	170	117	170.333	129.726	0.151238	0.208056	0.467281	0.99922
Rnpep	52	33	27	48	107	65	37.3333	73.3333	50.8657	0.366515	0.255451	0.15135	0.99922
Timm17a	94	26	45	66	111	63	55	80	60.8273	0.11082	0.228348	0.627454	0.99922
Ipo9	46	20	18	30	47	32	28	36.3333	30.2309	-0.0566085	0.277368	0.838282	0.99922
Tmem9	19	10	23	7	33	22	17.3333	20.6667	17.8942	-0.211388	0.336983	0.530466	0.99922
Camsap2	79	44	85	80	108	61	69.3333	83	74.4233	-0.209772	0.252966	0.406965	0.99922
Gm19705	18	8	7	21	11	3	11	11.6667	11.3292	-0.114303	0.350155	0.744095	0.99922
Nr5a2	203	115	128	236	288	161	148.667	228.333	180.568	0.116902	0.225695	0.604481	0.99922
Nek7	128	55	112	117	163	151	98.3333	143.667	114.835	0.0866182	0.213701	0.685239	0.99922
Dennd1b	61	14	47	45	79	45	40.6667	56.3333	43.8826	0.0352581	0.268128	0.895382	0.99922
Zbtb41	55	13	38	46	71	41	35.3333	52.6667	39.789	0.133541	0.266719	0.616596	0.99922
F13b	291	120	170	165	245	182	193.667	197.333	187.973	-0.397853	0.150435	0.0081766	0.99922
Cfhr1	99	37	57	96	90	95	64.3333	93.6667	75.2309	0.143457	0.249273	0.564952	0.99922
Gm4788	208	64	125	208	210	125	132.333	181	146.867	0.0781804	0.248301	0.752866	0.99922
Cfhr2	260	61	175	170	262	238	165.333	223.333	178.03	0.0600189	0.230325	0.794414	0.99922
Cfh	403	122	217	332	447	249	247.333	342.667	271.425	0.0746104	0.196506	0.704179	0.99922
Cdc73	60	21	46	73	73	53	42.3333	66.3333	51.2157	0.20446	0.268971	0.447161	0.99922
Glrx2	223	81	140	183	235	176	148	198	162.755	0.00369884	0.177194	0.983346	0.99922
Trove2	17	4	17	41	35	19	12.6667	31.6667	20.2971	0.594426	0.339745	0.0801833	0.99922
Uchl5	69	39	46	61	109	74	51.3333	81.3333	62.4897	0.145122	0.217286	0.504208	0.99922
Rgs2	33	12	37	18	28	28	27.3333	24.6667	25.4103	-0.442628	0.310373	0.153835	0.99922
BC003331	107	40	69	58	164	104	72	108.667	81.6235	0.0868589	0.22581	0.700493	0.99922
Tpr	362	154	203	408	557	281	239.667	415.333	302.378	0.313678	0.198429	0.113922	0.99922
Prg4	38	8	14	15	40	27	20	27.3333	20.6721	0.0355761	0.315462	0.910209	0.99922
C730036E19Rik	58	17	35	37	72	47	36.6667	52	40.2073	0.0532255	0.246879	0.829304	0.99922
Swt1	107	45	42	66	106	29	64.6667	67	62.05	-0.321481	0.300738	0.285082	0.99922
Trmt1l	144	51	57	86	184	109	84	126.333	94.8146	0.124992	0.213691	0.5586	0.99922
Rnf2	81	22	34	36	135	44	45.6667	71.6667	50.0325	0.116287	0.298763	0.697108	0.99922
Edem3	145	65	93	96	154	105	101	118.333	104.678	-0.223475	0.174813	0.201121	0.99922
1700025G04Rik	13	13	6	12	3	13	10.6667	9.33333	11.1715	-0.275233	0.348661	0.429878	0.99922
Tsen15	34	15	16	10	54	21	21.6667	28.3333	22.3389	-0.128932	0.328647	0.694828	0.99922
Rgl1	15	15	23	23	36	18	17.6667	25.6667	21.43	-0.0379126	0.325446	0.907261	0.99922
Arpc5	152	50	87	85	234	110	96.3333	143	106.512	0.0706898	0.218183	0.745944	0.99922
Smg7	118	56	83	89	178	99	85.6667	122	96.7978	0.00630004	0.18787	0.973249	0.99922
Lamc1	26	5	10	13	15	6	13.6667	11.3333	11.4571	-0.361192	0.34553	0.295872	0.99922
Dhx9	328	112	265	233	304	338	235	291.667	250.573	-0.0754969	0.224351	0.736485	0.99922
Glul	1882	795	1217	906	2155	1968	1298	1676.33	1392.74	-0.10236	0.202928	0.613971	0.99922
Ier5	38	25	25	30	60	26	29.3333	38.6667	32.5748	-0.122763	0.282605	0.663999	0.99922
Stx6	13	7	3	7	26	13	7.66667	15.3333	10.1355	0.252729	0.349333	0.469397	0.99922
Xpr1	80	30	42	60	137	79	50.6667	92	63.6486	0.343147	0.218663	0.116579	0.99922
Acbd6	49	21	35	30	70	49	35	49.6667	39.1913	0.0117799	0.253145	0.962885	0.99922
Qsox1	4664	2302	2561	2828	6277	5294	3175.67	4799.67	3719.19	0.0811067	0.190821	0.670807	0.99922
Cep350	99	43	70	110	164	65	70.6667	113	84.9942	0.167467	0.248728	0.500761	0.99922
Tor1aip1	559	190	368	321	855	478	372.333	551.333	415.274	0.0709153	0.182043	0.696868	0.99922
Tor1aip2	410	158	203	213	480	250	257	314.333	263.086	-0.179962	0.167319	0.282123	0.99922
Abl2	35	17	19	30	56	32	23.6667	39.3333	29.0409	0.201531	0.271695	0.458235	0.99922
Tor3a	25	10	19	12	24	14	18	16.6667	16.6088	-0.433556	0.311949	0.16458	0.99922
Fam20b	66	19	36	41	61	24	40.3333	42	38.1636	-0.289282	0.28142	0.30398	0.99922
Ralgps2	119	40	53	108	163	71	70.6667	114	83.5757	0.228822	0.244839	0.350004	0.99922
Rasal2	47	23	38	51	57	69	36	59	45.5587	0.226123	0.273227	0.407896	0.99922
2810025M15Rik	41	14	16	40	52	31	23.6667	41	29.464	0.305329	0.286911	0.287242	0.99922
Sec16b	388	144	171	195	504	246	234.333	315	248.22	-0.0569687	0.199483	0.775199	0.99922
Rfwd2	157	67	117	112	184	167	113.667	154.333	126.748	-0.0150763	0.19313	0.937778	0.99922
4930523C07Rik	16	8	14	24	56	18	12.6667	32.6667	19.7516	0.568103	0.321995	0.0776774	0.99922
Mrps14	192	57	111	73	161	105	120	113	108.37	-0.482618	0.196004	0.0138054	0.99922
Cacybp	168	58	107	108	156	117	111	127	112.326	-0.215434	0.181468	0.23516	0.99922
Rabgap1l	103	24	37	58	80	48	54.6667	62	52.9749	-0.136257	0.267808	0.610903	0.99922
Rc3h1	164	54	105	137	204	145	107.667	162	124.263	0.152463	0.177801	0.391173	0.99922
Serpinc1	3954	1336	2300	2546	4406	2679	2530	3210.33	2653.12	-0.0852501	0.112611	0.449032	0.99922
Gas5	2021	776	1188	1363	2279	1635	1328.33	1759	1440.61	-0.0374401	0.0928148	0.686665	0.99922
Cenpl	43	11	21	24	36	28	25	29.3333	24.9582	-0.128778	0.287703	0.654437	0.99922
Prdx6	2002	1001	1369	1452	2886	2244	1457.33	2194	1711.4	0.0767417	0.147006	0.601647	0.99922
Suco	115	46	90	78	119	80	83.6667	92.3333	84.1226	-0.289652	0.201074	0.149718	0.99922
Pigc	49	29	31	44	93	55	36.3333	64	46.4779	0.251882	0.244177	0.30228	0.99922
Mettl13	19	2	7	11	23	19	9.33333	17.6667	11.4617	0.347923	0.344468	0.312481	0.99922
Vamp4	16	9	10	7	21	13	11.6667	13.6667	12.0396	-0.1975	0.335012	0.555504	0.99922
Prrc2c	314	184	202	313	547	233	233.333	364.333	280.55	0.0823934	0.215082	0.701661	0.99922
Fmo1	109	61	81	78	176	105	83.6667	119.667	95.5852	-0.017543	0.203266	0.931223	0.99922
Fmo2	11	2	21	8	7	18	11.3333	11	11.0313	-0.177548	0.348261	0.610182	0.99922
Kifap3	22	3	5	18	30	10	10	19.3333	12.305	0.350584	0.348733	0.314748	0.99922
Scyl3	30	10	11	25	37	15	17	25.6667	19.3332	0.121464	0.319673	0.703972	0.99922
Mettl18	52	10	19	28	30	25	27	27.6667	25.0185	-0.196233	0.312094	0.529505	0.99922
Gm16548	30	21	4	12	41	32	18.3333	28.3333	21.9691	0.0216803	0.350272	0.950646	0.99922
F5	1483	725	951	1331	2117	1241	1053	1563	1229.22	0.0735642	0.135172	0.586286	0.99922
Slc19a2	315	126	169	184	268	243	203.333	231.667	207.386	-0.221368	0.171211	0.196027	0.99922
Blzf1	40	12	24	21	26	29	25.3333	25.3333	24.1293	-0.298643	0.297495	0.315447	0.99922
Nme7	20	12	14	17	15	16	15.3333	16	15.8722	-0.263541	0.326972	0.42024	0.99922
Atp1b1	369	106	230	177	297	283	235	252.333	227.969	-0.261121	0.202802	0.197896	0.99922
Sft2d2	207	88	134	143	302	217	143	220.667	167.522	0.135179	0.165315	0.413525	0.99922
Tiprl	507	149	256	323	664	314	304	433.667	330.286	0.0702711	0.182328	0.699934	0.99922
Dcaf6	114	74	104	122	195	106	97.3333	141	114.591	-0.00781816	0.22071	0.971743	0.99922
Mpc2	1921	588	1395	1027	1792	1521	1301.33	1446.67	1287.95	-0.239109	0.184507	0.194998	0.99922
Rcsd1	25	16	21	9	21	23	20.6667	17.6667	19.3833	-0.524117	0.321702	0.103271	0.99922
Creg1	1546	781	1373	1744	2678	1702	1233.33	2041.33	1537.02	0.212053	0.160426	0.18623	0.99922
Pou2f1	95	57	57	82	119	111	69.6667	104	83.7044	0.0802933	0.229791	0.726775	0.99922
Ildr2	105	45	95	61	129	81	81.6667	90.3333	81.7502	-0.319548	0.218325	0.143294	0.99922
Tada1	43	25	27	34	88	34	31.6667	52	38.2883	0.119096	0.279242	0.669745	0.99922
Pogk	22	17	33	33	52	37	24	40.6667	31.1361	0.158783	0.301639	0.598609	0.99922
Tmco1	352	103	211	319	403	278	222	333.333	255.76	0.192142	0.191749	0.316321	0.99922
Aldh9a1	735	253	361	417	848	560	449.667	608.333	483.51	-0.00504491	0.141677	0.971595	0.99922
Mgst3	17	2	18	8	28	17	12.3333	17.6667	13.1075	0.0303209	0.348762	0.93072	0.99922
Rxrg	9	12	11	5	16	6	10.6667	9	10.3913	-0.506973	0.350362	0.147898	0.99922
Pbx1	67	17	39	43	42	50	41	45	40.6546	-0.159524	0.285476	0.5763	0.99922
Hsd17b7	222	49	147	108	193	165	139.333	155.333	135.263	-0.188969	0.240704	0.432414	0.99922
Ddr2	20	5	8	9	34	10	11	17.6667	12.0971	0.114166	0.345022	0.740724	0.99922
Uap1	79	19	34	43	76	61	44	60	46.7832	0.0547113	0.255504	0.830445	0.99922
Atf6	244	112	205	247	356	281	187	294.667	227.051	0.177152	0.174129	0.308982	0.99922
Dusp12	70	30	18	48	79	45	39.3333	57.3333	44.5704	0.0787875	0.291202	0.78673	0.99922
Sdhc	1875	581	898	1167	1981	1263	1118	1470.33	1184.11	-0.00682084	0.139174	0.960912	0.99922
Nr1i3	19	8	30	19	19	24	19	20.6667	19.7076	-0.202627	0.338215	0.549101	0.99922
Tomm40l	171	85	125	205	218	175	127	199.333	156.502	0.187692	0.213859	0.380136	0.99922
Apoa2	31948	15605	20957	19665	38230	31281	22836.7	29725.3	24944.1	-0.114563	0.148694	0.441024	0.99922
Ndufs2	418	174	263	307	586	348	285	413.667	322.867	0.0558436	0.124566	0.653932	0.99922
B4galt3	23	8	13	19	42	17	14.6667	26	18.0011	0.248538	0.313472	0.427863	0.99922
Ppox	12	24	12	20	15	13	16	16	18.2279	-0.342505	0.350829	0.328929	0.99922
Usp21	24	11	8	14	43	13	14.3333	23.3333	16.6561	0.104048	0.335761	0.756647	0.99922
Ufc1	301	145	144	176	370	214	196.667	253.333	210.793	-0.130438	0.184466	0.479497	0.99922
Dedd	83	38	29	59	127	64	50	83.3333	60.4203	0.204581	0.258849	0.429324	0.99922
Nit1	20	3	7	11	26	15	10	17.3333	11.589	0.253786	0.341168	0.456953	0.99922
Pfdn2	437	156	227	237	561	331	273.333	376.333	295.123	-0.00856036	0.161764	0.957797	0.99922
Usf1	15	11	9	9	17	34	11.6667	20	15.4389	0.157649	0.348669	0.651165	0.99922
Tstd1	377	120	276	174	372	193	257.667	246.333	235.945	-0.49196	0.188835	0.00918122	0.99922
F11r	1935	691	1010	946	2601	1178	1212	1575	1258.07	-0.116187	0.183473	0.526562	0.99922
Alyref2	25	9	8	12	16	7	14	11.6667	12.2299	-0.424601	0.340094	0.211855	0.99922
Copa	349	136	216	249	525	312	233.667	362	271.497	0.145592	0.138591	0.293483	0.99922
Pex19	211	97	128	130	258	183	145.333	190.333	157.799	-0.0901988	0.161777	0.577151	0.99922
Dcaf8	451	211	262	333	613	391	308	445.667	351.821	0.0439178	0.130481	0.73643	0.99922
Pea15a	44	15	30	32	40	22	29.6667	31.3333	29.025	-0.278323	0.283813	0.326763	0.99922
Igsf8	28	6	14	10	19	23	16	17.3333	15.2508	-0.166344	0.333362	0.617787	0.99922
Pigm	41	10	31	24	56	30	27.3333	36.6667	28.7137	-0.027956	0.289137	0.922974	0.99922
Tagln2	73	38	69	40	80	47	60	55.6667	56.7053	-0.547705	0.238733	0.0217784	0.99922
Dusp23	11	5	11	8	27	26	9	20.3333	13.1215	0.399444	0.343383	0.244723	0.99922
Crp	668	357	480	542	800	609	501.667	650.333	555.635	-0.111338	0.149075	0.455149	0.99922
Apcs	139	36	76	111	136	117	83.6667	121.333	94.2466	0.156744	0.225747	0.487473	0.99922
Ifi204	15	6	15	6	9	19	12	11.3333	11.5408	-0.277343	0.349638	0.427643	0.99922
Mndal	94	37	61	67	102	54	64	74.3333	65.3615	-0.216209	0.219118	0.323777	0.99922
Ifi203	27	13	25	47	46	35	21.6667	42.6667	30.4689	0.412627	0.297142	0.164938	0.99922
Grem2	39	10	22	7	51	26	23.6667	28	22.5684	-0.172508	0.337784	0.609557	0.99922
Fh1	384	125	239	197	441	319	249.333	319	260.714	-0.0875215	0.174921	0.61683	0.99922
Kmo	877	342	401	500	946	699	540	715	581.731	-0.038366	0.155199	0.804749	0.99922
Cep170	11	5	13	21	14	10	9.66667	15	12.1038	0.127182	0.348394	0.715072	0.99922
Sdccag8	37	12	24	24	49	26	24.3333	33	26.1171	-0.0206658	0.280112	0.941188	0.99922
Zbtb18	38	13	26	23	54	51	25.6667	42.6667	31.0357	0.219599	0.289385	0.447945	0.99922
Adss	236	51	103	128	240	208	130	192	143.367	0.187882	0.23573	0.425438	0.99922
Desi2	136	42	84	66	140	103	87.3333	103	87.7381	-0.184765	0.206162	0.37014	0.99922
Cox20	314	93	102	121	339	175	169.667	211.667	169.386	-0.103489	0.245935	0.673902	0.99922
Hnrnpu	1193	507	640	743	1516	887	780	1048.67	847.435	-0.0586562	0.126458	0.642762	0.99922
Smyd3	24	5	11	15	17	4	13.3333	12	11.6591	-0.281259	0.349416	0.420854	0.99922
Tfb2m	48	10	21	24	43	28	26.3333	31.6667	25.9687	-0.093899	0.29156	0.747409	0.99922
Cnst	17	6	9	18	16	10	10.6667	14.6667	12.0206	0.0445839	0.34026	0.895753	0.99922
Ahctf1	202	71	143	147	267	176	138.667	196.667	154.56	0.0446208	0.164345	0.786002	0.99922
Cdc42bpa	32	9	24	21	33	21	21.6667	25	21.7074	-0.175184	0.297793	0.556347	0.99922
Adck3	336	157	129	155	414	232	207.333	267	219.193	-0.139401	0.233903	0.551191	0.99922
Lin9	27	18	17	23	25	24	20.6667	24	22.4374	-0.192675	0.307269	0.530622	0.99922
Mixl1	25	10	23	40	18	13	19.3333	23.6667	21.5762	-0.0211333	0.347484	0.951504	0.99922
Acbd3	170	83	95	128	205	121	116	151.333	126.792	-0.0900161	0.182187	0.621246	0.99922
H3f3a	38	8	19	18	39	31	21.6667	29.3333	22.711	0.0278057	0.303154	0.926919	0.99922
Sde2	120	43	66	83	151	63	76.3333	99	80.4713	-0.0791596	0.226296	0.726485	0.99922
Pycr2	27	9	21	15	42	17	19	24.6667	19.7213	-0.0979071	0.313199	0.754582	0.99922
Tmem63a	80	38	46	51	123	77	54.6667	83.6667	63.641	0.0966087	0.223165	0.665085	0.99922
Ephx1	308	141	203	211	438	304	217.333	317.667	248.797	0.0506465	0.148549	0.733148	0.99922
9130409I23Rik	58	25	22	13	66	32	35	37	32.9743	-0.336982	0.31766	0.288769	0.99922
Nvl	20	6	11	29	41	22	12.3333	30.6667	19.0156	0.647875	0.311395	0.0374747	0.99922
Cnih4	13	14	21	23	50	26	16	33	23.0659	0.29085	0.322208	0.366697	0.99922
Wdr26	1237	454	908	753	1310	1153	866.333	1072	912.124	-0.123423	0.165526	0.455885	0.99922
Lbr	58	19	47	45	72	51	41.3333	56	45.25	-0.00703674	0.246658	0.977241	0.99922
Srp9	355	130	201	213	424	291	228.667	309.333	247.863	-0.0186742	0.141313	0.894867	0.99922
Degs1	400	184	238	244	419	289	274	317.333	282.127	-0.253756	0.132301	0.055108	0.99922
Fbxo28	23	5	16	16	50	22	14.6667	29.3333	18.7096	0.360235	0.322998	0.264727	0.99922
Trp53bp2	60	15	45	36	49	45	40	43.3333	39.1016	-0.22437	0.275149	0.414816	0.99922
Capn2	38	19	18	48	72	48	25	56	36.9764	0.58399	0.261318	0.0254314	0.99922
Susd4	18	9	2	12	20	6	9.66667	12.6667	10.3943	-0.0441812	0.351281	0.899913	0.99922
Tlr5	8	4	7	21	8	13	6.33333	14	10.0663	0.39197	0.351371	0.264617	0.99922
Brox	190	67	79	111	178	173	112	154	123.298	0.0542557	0.21955	0.804813	0.99922
Aida	41	5	11	23	37	29	19	29.6667	20.9228	0.242455	0.330126	0.462686	0.99922
Mia3	622	264	335	606	831	426	407	621	478.847	0.148896	0.19169	0.437302	0.99922
Taf1a	34	11	24	34	58	39	23	43.6667	30.0404	0.39095	0.269013	0.146146	0.99922
2017-03-01	1116	429	666	796	1597	1017	737	1136.67	856.101	0.152636	0.106522	0.151888	0.99922
2017-03-02	3149	1237	1800	2078	3684	2386	2062	2716	2223.8	-0.0583354	0.0840984	0.487898	0.99922
C130074G19Rik	271	151	164	215	378	236	195.333	276.333	223.887	-0.0131046	0.168889	0.938152	0.99922
Rab3gap2	37	12	12	24	36	25	20.3333	28.3333	22.2484	0.0581507	0.302744	0.847681	0.99922
Iars2	412	139	218	272	282	331	256.333	295	263.381	-0.129395	0.219509	0.555543	0.99922
Bpnt1	181	54	80	99	167	122	105	129.333	107.525	-0.0927978	0.197217	0.637972	0.99922
Eprs	667	284	352	484	838	471	434.333	597.667	480.1	-0.0101334	0.140482	0.942496	0.99922
Slc30a10	105	67	72	85	168	95	81.3333	116	94.0352	-0.0310696	0.213597	0.884349	0.99922
Lyplal1	61	19	26	41	52	47	35.3333	46.6667	38.0866	0.0159281	0.266547	0.952349	0.99922
Tgfb2	17	6	12	24	11	7	11.6667	14	12.7298	-0.0264724	0.351011	0.939883	0.99922
Rrp15	44	14	25	30	52	29	27.6667	37	29.6032	-0.0201687	0.269384	0.940319	0.99922
Gpatch2	52	13	42	42	58	31	35.6667	43.6667	36.7272	-0.0972849	0.286432	0.734125	0.99922
Kctd3	40	15	24	19	44	23	26.3333	28.6667	25.5854	-0.287526	0.281359	0.306819	0.99922
Smyd2	16	10	13	12	7	16	13	11.6667	12.8884	-0.332555	0.346581	0.337291	0.99922
Prox1	20	12	14	25	22	14	15.3333	20.3333	17.6688	-0.0314868	0.327623	0.923436	0.99922
Angel2	96	18	57	50	118	62	57	76.6667	58.7906	0.0111136	0.267991	0.966921	0.99922
Nenf	19	6	9	7	12	15	11.3333	11.3333	10.6965	-0.245451	0.342385	0.473443	0.99922
Ppp2r5a	45	37	57	95	94	61	46.3333	83.3333	63.6277	0.247117	0.29576	0.403418	0.99922
Lpgat1	556	173	429	478	644	464	386	528.667	426.445	0.0477039	0.194295	0.806051	0.99922
Slc30a1	241	128	183	170	377	228	184	258.333	207.76	-0.0433066	0.171691	0.800859	0.99922
Diexf	90	38	47	54	111	94	58.3333	86.3333	66.9763	0.0916291	0.227236	0.686777	0.99922
Irf6	45	32	23	31	55	24	33.3333	36.6667	34.5641	-0.324689	0.2966	0.273647	0.99922
A130010J15Rik	88	27	58	71	103	34	57.6667	69.3333	58.7339	-0.132616	0.285696	0.642515	0.99922
Hsd11b1	1016	369	652	664	1243	658	679	855	710.114	-0.127791	0.134585	0.342359	0.99922
Plxna2	49	19	19	41	49	22	29	37.3333	31.1207	-0.0374245	0.302882	0.901663	0.99922
A330023F24Rik	48	26	49	53	70	52	41	58.3333	47.9116	0.0192046	0.257494	0.940547	0.99922
Cr1l	139	40	63	63	173	72	80.6667	102.667	81.3429	-0.101215	0.24624	0.681043	0.99922
Cr2	8	10	15	19	16	8	11	14.3333	13.2161	-0.0967372	0.350078	0.782294	0.99922
Iyd	399	103	163	232	338	243	221.667	271	224.926	-0.0541911	0.201473	0.787949	0.99922
Plekhg1	12	3	19	8	8	12	11.3333	9.33333	10.2545	-0.347276	0.351332	0.322929	0.99922
Zbtb2	18	14	24	15	25	12	18.6667	17.3333	18.3005	-0.462919	0.326019	0.155633	0.99922
1700052N19Rik	19	10	13	16	34	16	14	22	16.646	0.097446	0.314564	0.756727	0.99922
Syne1	118	46	55	72	204	81	73	119	84.9687	0.160676	0.245645	0.513048	0.99922
Myct1	7	4	10	15	12	14	7	13.6667	10.0454	0.289506	0.348981	0.40678	0.99922
Fbxo5	15	4	8	11	22	16	9	16.3333	11.2294	0.277537	0.335566	0.408197	0.99922
Mtrf1l	23	13	18	21	34	8	18	21	18.7462	-0.209028	0.332937	0.530116	0.99922
Cnksr3	37	15	22	28	24	19	24.6667	23.6667	23.7952	-0.341541	0.306045	0.26443	0.99922
Pcmt1	146	33	79	79	114	91	86	94.6667	83.0975	-0.195031	0.232275	0.401101	0.99922
Lats1	95	27	50	52	78	74	57.3333	68	58.1907	-0.124007	0.238708	0.603418	0.99922
Katna1	95	46	63	67	95	61	68	74.3333	69.0073	-0.307657	0.21167	0.146092	0.99922
Ginm1	87	31	43	61	78	63	53.6667	67.3333	56.93	-0.0704554	0.231145	0.760511	0.99922
Ppil4	111	45	59	73	162	65	71.6667	100	78.1936	-0.0180127	0.230408	0.937687	0.99922
Zc3h12d	23	18	15	36	34	9	18.6667	26.3333	22.4515	-0.0154162	0.345293	0.964389	0.99922
Tab2	302	143	262	298	437	339	235.667	358	281.002	0.120084	0.172396	0.486077	0.99922
Sash1	138	26	56	78	127	81	73.3333	95.3333	74.9197	0.0331415	0.254371	0.896338	0.99922
Stxbp5	73	18	43	37	66	37	44.6667	46.6667	41.8941	-0.300971	0.255394	0.238614	0.99922
Adgb	4	7	18	20	11	1	9.66667	10.6667	11.0305	-0.131274	0.330258	0.691007	0.99922
Rab32	347	127	181	245	400	287	218.333	310.667	244.524	0.0725718	0.141493	0.608022	0.99922
Shprh	97	21	65	73	153	68	61	98	69.8639	0.209274	0.260221	0.421272	0.99922
Fbxo30	51	19	19	34	48	35	29.6667	39	31.9993	-0.0162471	0.276157	0.953085	0.99922
Utrn	194	74	125	150	209	141	131	166.667	140.34	-0.0838587	0.172729	0.627326	0.99922
Sf3b5	83	27	41	46	125	68	50.3333	79.6667	57.5984	0.163607	0.241486	0.498088	0.99922
Ltv1	52	24	39	43	59	37	38.3333	46.3333	40.6713	-0.164501	0.250647	0.511628	0.99922
Phactr2	39	9	25	31	18	16	24.3333	21.6667	22.288	-0.291269	0.336298	0.386434	0.99922
Pex3	64	12	20	38	43	43	32	41.3333	33.0777	0.0662664	0.307052	0.829132	0.99922
Hivep2	82	23	27	55	137	53	44	81.6667	53.9301	0.358299	0.280285	0.20113	0.99922
Vta1	25	8	14	10	25	15	15.6667	16.6667	14.8841	-0.264608	0.320056	0.408376	0.99922
Cited2	60	24	31	30	48	23	38.3333	33.6667	34.5705	-0.534712	0.265422	0.0439495	0.99922
Heca	144	60	149	123	241	144	117.667	169.333	133.588	0.0166539	0.221214	0.939988	0.99922
Abracl	169	43	68	52	133	62	93.3333	82.3333	79.5933	-0.51832	0.249026	0.0373981	0.99922
Reps1	32	12	15	18	53	24	19.6667	31.6667	22.7219	0.140794	0.303146	0.642329	0.99922
Ccdc28a	80	39	20	46	122	60	46.3333	76	55.1583	0.143601	0.301942	0.634366	0.99922
Perp	318	100	182	195	341	231	200	255.667	209.792	-0.0695456	0.151336	0.645844	0.99922
Ifngr1	31	13	18	20	38	24	20.6667	27.3333	22.37	-0.0532645	0.287587	0.853063	0.99922
Pex7	137	54	85	86	160	95	92	113.667	96.033	-0.152604	0.179278	0.394649	0.99922
Map3k5	224	122	183	242	444	244	176.333	310	225.49	0.266358	0.173056	0.123769	0.99922
Map7	39	42	35	56	82	51	38.6667	63	50.4375	0.0725594	0.293883	0.804986	0.99922
Bclaf1	444	183	303	399	577	281	310	419	342.087	-0.0243357	0.190508	0.898354	0.99922
Hbs1l	212	109	140	173	303	198	153.667	224.667	178.293	0.0494005	0.155855	0.751271	0.99922
Aldh8a1	750	340	425	543	1234	614	505	797	593.563	0.128846	0.157423	0.413088	0.99922
Sgk1	43	9	31	37	73	41	27.6667	50.3333	34.2782	0.345723	0.278918	0.215155	0.99922
Tbpl1	28	16	29	33	67	44	24.3333	48	33.3107	0.370119	0.273966	0.176706	0.99922
Rps12	2696	1397	1606	2301	4205	2104	1899.67	2870	2225.79	0.0623793	0.16238	0.700862	0.99922
Vnn3	271	132	158	220	401	219	187	280	217.452	0.0781975	0.160996	0.627172	0.99922
Vnn1	38	22	56	66	130	115	38.6667	103.667	64.5785	0.700708	0.286155	0.0143373	0.99922
Stx7	76	20	40	50	86	57	45.3333	64.3333	49.5487	0.0790135	0.23623	0.738019	0.99922
Enpp1	105	29	69	58	84	43	67.6667	61.6667	60.8711	-0.468835	0.247263	0.0579476	0.99922
Enpp3	86	24	52	66	103	56	54	75	58.7865	0.0455715	0.234316	0.845794	0.99922
Med23	20	6	14	14	30	8	13.3333	17.3333	13.7941	-0.0714519	0.337522	0.832345	0.99922
Akap7	28	6	10	15	31	10	14.6667	18.6667	14.5551	-0.0417462	0.336616	0.901302	0.99922
Epb4.1l2	391	140	233	271	447	227	254.667	315	264.69	-0.133508	0.166243	0.421925	0.99922
Smlr1	418	200	185	304	515	409	267.667	409.333	316.666	0.133042	0.190658	0.485298	0.99922
Arhgap18	120	59	37	35	110	59	72	68	66.4279	-0.483703	0.292268	0.0979251	0.99922
Ptprk	452	189	203	226	487	296	281.333	336.333	287.705	-0.207681	0.174462	0.233887	0.99922
Rnf146	29	1	9	10	25	17	13	17.3333	12.5247	0.0801737	0.351048	0.819348	0.99922
Rspo3	26	13	18	20	52	32	19	34.6667	24.3441	0.273607	0.290915	0.346959	0.99922
Cenpw	39	3	17	13	30	15	19.6667	19.3333	16.7196	-0.219208	0.342237	0.521838	0.99922
Gm20300	145	48	67	62	164	123	86.6667	116.333	91.9539	-0.0203884	0.233722	0.930486	0.99922
Hint3	126	63	75	83	184	99	88	122	97.8665	-0.0415776	0.197469	0.833237	0.99922
Ncoa7	22	1	30	16	35	11	17.6667	20.6667	17.0428	-0.105021	0.350852	0.764687	0.99922
Tpd52l1	29	11	17	19	18	13	19	16.6667	17.4876	-0.424038	0.318023	0.182415	0.99922
Rnf217	22	8	14	19	37	17	14.6667	24.3333	17.582	0.186128	0.310697	0.549129	0.99922
Rwdd1	69	30	43	62	111	59	47.3333	77.3333	57.2405	0.202391	0.221009	0.359793	0.99922
Dse	33	24	28	21	57	40	28.3333	39.3333	32.4847	-0.0788194	0.289744	0.785598	0.99922
Tspyl1	93	47	52	79	204	79	64	120.667	82.4879	0.308565	0.244749	0.207403	0.99922
Nt5dc1	25	6	15	12	36	22	15.3333	23.3333	16.9701	0.104839	0.320847	0.743851	0.99922
Hdac2	102	31	46	52	119	71	59.6667	80.6667	63.1029	-0.00648126	0.22863	0.977384	0.99922
Marcks	482	149	325	296	561	358	318.667	405	332.779	-0.0879969	0.159387	0.580882	0.99922
Fyn	37	12	17	19	17	26	22	20.6667	20.6449	-0.307316	0.321165	0.338628	0.99922
Rev3l	60	14	27	35	53	32	33.6667	40	33.4225	-0.110516	0.274787	0.687547	0.99922
G630090E17Rik	33	21	20	26	49	30	24.6667	35	28.5236	-0.0119982	0.279512	0.965761	0.99922
AI317395	154	47	73	102	209	126	91.3333	145.667	105.911	0.217485	0.193218	0.260338	0.99922
Slc16a10	170	81	126	180	256	200	125.667	212	158.512	0.271308	0.172562	0.115896	0.99922
Rpf2	43	15	21	30	52	29	26.3333	37	28.977	0.0366025	0.271939	0.892929	0.99922
Cdk19	34	17	21	21	28	39	24	29.3333	26.0139	-0.111313	0.305917	0.715957	0.99922
Ddo	46	6	21	31	27	28	24.3333	28.6667	24.1294	-0.0089285	0.328952	0.978346	0.99922
Cdc40	126	33	62	87	117	58	73.6667	87.3333	73.9103	-0.113423	0.250493	0.650693	0.99922
Zbtb24	32	17	17	16	63	45	22	41.3333	28.4628	0.264279	0.312632	0.397923	0.99922
Smpd2	278	123	169	184	428	303	190	305	226.801	0.174123	0.17208	0.3116	0.99922
Cd164	471	221	272	375	742	367	321.333	494.667	375.965	0.104774	0.159772	0.511971	0.99922
Sesn1	70	28	20	30	57	38	39.3333	41.6667	37.9676	-0.281637	0.286367	0.325369	0.99922
Snx3	215	87	149	168	271	200	150.333	213	169.982	0.0439034	0.15385	0.775365	0.99922
Ostm1	50	13	18	45	51	31	27	42.3333	31.4566	0.229211	0.297862	0.441585	0.99922
Sec63	783	371	501	666	989	772	551.667	809	643.501	0.0837423	0.131212	0.523328	0.99922
1700021F05Rik	127	66	54	74	140	104	82.3333	106	89.4668	-0.10999	0.231108	0.634127	0.99922
Qrsl1	21	6	9	8	26	9	12	14.3333	11.6092	-0.14118	0.341382	0.679201	0.99922
Rtn4ip1	81	44	46	52	101	110	57	87.6667	68.5586	0.112415	0.262293	0.668224	0.99922
Aim1	43	14	27	27	45	29	28	33.6667	28.6618	-0.145028	0.269713	0.590776	0.99922
Atg5	206	69	102	137	271	127	125.667	178.333	137.428	0.0460466	0.194782	0.813121	0.99922
Prep	153	71	102	113	161	133	108.667	135.667	117.218	-0.126821	0.18201	0.48594	0.99922
Ros1	16	5	17	17	19	5	12.6667	13.6667	12.5777	-0.185492	0.34912	0.595203	0.99922
Dcbld1	16	9	11	6	21	20	12	15.6667	13.1198	-0.0874904	0.339726	0.796768	0.99922
Nus1	185	61	118	111	248	154	121.333	171	132.82	0.0289178	0.181216	0.873215	0.99922
Cep85l	28	13	14	26	26	9	18.3333	20.3333	18.7901	-0.1855	0.334805	0.579542	0.99922
Asf1a	24	7	11	18	30	16	14	21.3333	15.8958	0.129018	0.317324	0.684314	0.99922
Man1a	86	39	80	88	138	101	68.3333	109	83.1513	0.174507	0.215191	0.417399	0.99922
D630037F22Rik	26	7	9	33	33	8	14	24.6667	17.4626	0.269019	0.348319	0.439917	0.99922
Gja1	13	8	21	11	4	18	14	11	13.3471	-0.355365	0.351109	0.31148	0.99922
Hsf2	84	62	59	80	122	75	68.3333	92.3333	78.8064	-0.0975092	0.242238	0.68729	0.99922
Serinc1	276	90	147	150	295	261	171	235.333	186.488	0.037974	0.19403	0.844836	0.99922
Smpdl3a	53	33	59	59	103	63	48.3333	75	58.6878	0.08205	0.249452	0.742215	0.99922
Gcc2	219	69	118	158	238	150	135.333	182	146.137	0.0119718	0.175871	0.945729	0.99922
Lims1	55	14	26	32	56	35	31.6667	41	32.823	-0.0309572	0.26766	0.907923	0.99922
Ranbp2	179	74	142	163	222	170	131.667	185	149.846	0.0400446	0.184815	0.828463	0.99922
2017-09-10	68	24	29	58	93	62	40.3333	71	50.4072	0.337605	0.235846	0.152297	0.99922
Sowahc	10	6	13	20	44	33	9.66667	32.3333	18.5538	0.843037	0.321631	0.00876373	0.99922
P4ha1	15	14	26	16	23	25	18.3333	21.3333	20.2644	-0.221375	0.332952	0.506124	0.99922
Pla2g12b	97	44	49	57	124	90	63.3333	90.3333	71.3064	0.027676	0.218616	0.89926	0.99922
Oit3	64	19	32	30	58	59	38.3333	49	40.1471	-0.0412149	0.272568	0.87981	0.99922
Mcu	151	82	75	108	223	155	102.667	162	123.482	0.131566	0.208714	0.528456	0.99922
Micu1	26	13	22	19	58	16	20.3333	31	23.1667	0.013984	0.320475	0.965195	0.99922
Dnajb12	19	3	8	11	9	20	10	13.3333	10.7293	0.0863751	0.350726	0.805469	0.99922
Ddit4	83	16	53	49	81	110	50.6667	80	59.122	0.245906	0.303738	0.418171	0.99922
Anapc16	60	22	48	69	64	61	43.3333	64.6667	51.5348	0.151946	0.271613	0.575876	0.99922
Ascc1	8	9	16	11	15	11	11	12.3333	12.0619	-0.240574	0.346472	0.487461	0.99922
Psap	2238	956	1769	1558	2808	2204	1654.33	2190	1812.59	-0.0685698	0.144603	0.635362	0.99922
4632428N05Rik	13	6	13	9	17	18	10.6667	14.6667	12.0584	-0.0117242	0.338177	0.972344	0.99922
Unc5b	34	7	22	26	33	30	21	29.6667	23.1685	0.0951501	0.304259	0.754488	0.99922
Pcbd1	901	351	450	420	1344	791	567.333	851.667	636.769	0.0655217	0.210901	0.756048	0.99922
Sgpl1	521	230	300	355	662	397	350.333	471.333	383.656	-0.0529922	0.125349	0.672474	0.99922
Pald1	42	16	25	23	71	28	27.6667	40.6667	30.4799	0.025173	0.289466	0.930701	0.99922
Eif4ebp2	173	33	132	177	174	100	112.667	150.333	121.656	0.0787398	0.299488	0.792616	0.99922
Lrrc20	24	14	19	22	53	23	19	32.6667	23.7001	0.176691	0.298484	0.553878	0.99922
Ppa1	461	168	280	279	479	305	303	354.333	307.795	-0.215804	0.125461	0.0854171	0.99922
Sar1a	238	112	169	203	289	191	173	227.667	191.117	-0.0689976	0.164194	0.674325	0.99922
Tysnd1	67	38	58	45	116	92	54.3333	84.3333	64.9613	0.079737	0.253651	0.75325	0.99922
Aifm2	50	21	39	44	95	80	36.6667	73	49.7264	0.436059	0.251081	0.0824353	0.99922
Col13a1	12	11	9	18	13	4	10.6667	11.6667	11.7316	-0.191892	0.351364	0.584974	0.99922
Supv3l1	27	10	22	26	43	32	19.6667	33.6667	24.5136	0.250367	0.286268	0.381798	0.99922
Vps26a	163	59	87	106	235	120	103	153.667	115.922	0.0937425	0.188883	0.619683	0.99922
2510003E04Rik	14	7	9	20	24	13	10	19	13.5515	0.310251	0.331333	0.349081	0.99922
Ddx21	175	62	146	188	182	189	127.667	186.333	149.741	0.142568	0.243911	0.558878	0.99922
Ddx50	512	163	290	399	522	431	321.667	450.667	358.877	0.0978898	0.166604	0.556828	0.99922
Ccar1	251	146	214	244	431	208	203.667	294.333	236.113	-0.0153453	0.198391	0.938346	0.99922
Slc25a16	243	59	167	155	282	249	156.333	228.667	174.702	0.14098	0.230577	0.540918	0.99922
Dna2	63	31	36	31	74	42	43.3333	49	43.7192	-0.285085	0.246303	0.247086	0.99922
Rufy2	25	14	12	28	27	19	17	24.6667	20.274	0.0682553	0.31855	0.830338	0.99922
Pbld2	777	359	428	468	855	553	521.333	625.333	543.357	-0.215208	0.12886	0.0949018	0.99922
Pbld1	182	81	102	102	186	108	121.667	132	120.685	-0.338191	0.172519	0.0499593	0.99922
Herc4	102	39	60	90	170	79	67	113	81.3176	0.25004	0.211331	0.236742	0.99922
Sirt1	39	14	19	16	21	17	24	18	20.429	-0.631257	0.300614	0.0357386	0.99922
Dnajc12	49	17	29	28	51	38	31.6667	39	32.8575	-0.121607	0.258886	0.638547	0.99922
Reep3	458	178	357	325	568	426	331	439.667	361.167	-0.0491561	0.154035	0.749633	0.99922
Jmjd1c	39	21	14	35	43	29	24.6667	35.6667	28.8861	0.0601145	0.30017	0.841271	0.99922
Ado	42	15	15	21	48	38	24	35.6667	27.0195	0.10293	0.29476	0.726939	0.99922
Arid5b	83	49	89	108	297	110	73.6667	171.667	108.329	0.50269	0.262663	0.0556426	0.99922
Cdk1	7	5	14	13	21	16	8.66667	16.6667	12.0059	0.240956	0.344635	0.48445	0.99922
Ank3	91	45	55	60	112	52	63.6667	74.6667	65.6957	-0.244116	0.225145	0.278249	0.99922
Ccdc6	147	51	124	123	266	125	107.333	171.333	125.773	0.158796	0.219509	0.469425	0.99922
C730027H18Rik	50	18	20	34	46	52	29.3333	44	34.1295	0.154646	0.285635	0.588225	0.99922
Tfam	311	89	194	207	428	311	198	315.333	230.763	0.22649	0.183415	0.216884	0.99922
Ube2d1	48	9	22	16	66	25	26.3333	35.6667	26.2976	-0.0153031	0.324057	0.962335	0.99922
Cisd1	1303	411	582	725	1363	885	765.333	991	801.275	-0.0378907	0.14945	0.799856	0.99922
Ipmk	334	99	187	227	396	242	206.667	288.333	225.213	0.0558749	0.159515	0.726128	0.99922
Zwint	52	14	60	67	63	58	42	62.6667	49.6122	0.147264	0.310047	0.634806	0.99922
Specc1l	90	27	39	53	80	79	52	70.6667	56.472	0.0517683	0.248678	0.835094	0.99922
Upb1	2229	882	1220	1341	2499	1861	1443.67	1900.33	1557.45	-0.0554401	0.116245	0.633415	0.99922
Gucd1	377	115	202	175	348	269	231.333	264	228.676	-0.213255	0.173815	0.219855	0.99922
Snrpd3	320	171	141	140	469	349	210.667	319.333	244.367	0.0350068	0.267281	0.895796	0.99922
Cabin1	17	5	10	18	42	16	10.6667	25.3333	15.4034	0.52267	0.326659	0.109588	0.99922
Ddt	1134	456	611	715	1109	933	733.667	919	780.158	-0.102488	0.136177	0.451684	0.99922
Gstt3	752	194	485	417	797	610	477	608	495.05	-0.042675	0.196521	0.82809	0.99922
Gstt1	416	164	248	316	631	391	276	446	329.04	0.212315	0.12557	0.0908722	0.99922
Gstt2	775	499	469	454	884	609	581	649	603.184	-0.36902	0.195833	0.0595159	0.99922
Mif	226	118	165	183	291	169	169.667	214.333	184.042	-0.153726	0.171121	0.369002	0.99922
Smarcb1	28	8	24	17	30	20	20	22.3333	19.7542	-0.21585	0.307216	0.482305	0.99922
Chchd10	1157	547	707	814	1529	965	803.667	1102.67	894.24	-0.0405272	0.113668	0.721436	0.99922
Zfp280b	13	7	11	9	13	10	10.3333	10.6667	10.3595	-0.275123	0.339217	0.417335	0.99922
Pcnt	76	40	49	69	111	83	55	87.6667	67.2272	0.172737	0.210965	0.412904	0.99922
Mcm3ap	39	18	28	25	62	45	28.3333	44	33.3405	0.110111	0.269782	0.683165	0.99922
Lss	45	7	14	6	20	17	22	14.3333	16.1657	-0.588583	0.3421	0.0853416	0.99922
Ftcd	1501	613	609	792	1678	1216	907.667	1228.67	986.135	-0.0237185	0.188942	0.900102	0.99922
Slc19a1	10	5	19	6	13	11	11.3333	10	10.6155	-0.390297	0.349775	0.264486	0.99922
Col18a1	566	302	336	414	795	486	401.333	565	455.554	-0.0274942	0.153185	0.857558	0.99922
Adarb1	21	8	16	25	21	27	15	24.3333	18.8273	0.215941	0.323711	0.50472	0.99922
Fam207a	115	46	67	82	132	92	76	102	83.2715	-0.0249154	0.188112	0.894628	0.99922
Pttg1ip	900	433	690	841	1711	869	674.333	1140.33	832.288	0.215854	0.150605	0.151786	0.99922
Sumo3	1068	466	689	753	1649	1068	741	1156.67	871.442	0.136796	0.127628	0.283793	0.99922
Ube2g2	366	145	245	227	385	404	252	338.667	278.302	-0.00836565	0.198987	0.966466	0.99922
Lrrc3	396	141	273	295	451	377	270	374.333	300.876	0.0426833	0.158225	0.787342	0.99922
Trpm2	10	6	20	6	14	25	12	15	13.3301	-0.0967579	0.351368	0.783028	0.99922
Pfkl	23	8	10	13	25	20	13.6667	19.3333	15.1048	0.0464177	0.320145	0.884719	0.99922
D10Jhu81e	632	219	239	274	709	433	363.333	472	377.641	-0.0712558	0.210486	0.734964	0.99922
Pwp2	15	6	13	14	37	21	11.3333	24	15.6225	0.399095	0.322178	0.215442	0.99922
Trappc10	159	40	104	76	146	107	101	109.667	96.9763	-0.261132	0.220852	0.237053	0.99922
Agpat3	259	139	184	228	457	269	194	318	237.855	0.176755	0.15854	0.264896	0.99922
Rrp1	106	44	89	98	175	109	79.6667	127.333	95.623	0.177129	0.196561	0.367515	0.99922
Cstb	157	44	76	85	100	114	92.3333	99.6667	90.3512	-0.198862	0.243595	0.414291	0.99922
Pdxk	128	53	101	94	114	116	94	108	97.831	-0.201006	0.222909	0.367195	0.99922
Ilvbl	57	21	47	32	69	74	41.6667	58.3333	46.6237	0.0241162	0.281493	0.931727	0.99922
Syde1	13	6	8	9	20	10	9	13	10.1422	0.0188718	0.339432	0.955662	0.99922
2610008E11Rik	16	13	11	15	21	15	13.3333	17	15.1709	-0.119206	0.326847	0.715325	0.99922
Vmn2r82	19	7	17	15	23	0	14.3333	12.6667	12.8587	-0.268067	0.34242	0.43371	0.99922
Ppap2c	131	44	52	48	94	57	75.6667	66.3333	66.6135	-0.547197	0.228863	0.0168054	0.99922
Mier2	67	34	31	57	106	52	44	71.6667	53.3664	0.174822	0.247373	0.479745	0.99922
Tpgs1	15	3	9	9	20	17	9	15.3333	10.7261	0.219307	0.341276	0.520479	0.99922
Cdc34	221	116	196	215	373	353	177.667	313.667	230.517	0.292462	0.205266	0.154217	0.99922
Bsg	358	161	223	271	469	383	247.333	374.333	290.667	0.124948	0.14749	0.396906	0.99922
Polrmt	19	3	8	9	16	13	10	12.6667	10.0215	-0.0129569	0.343978	0.969953	0.99922
Rnf126	31	14	22	20	29	41	22.3333	30	25.1485	-0.00659105	0.309899	0.983032	0.99922
Ptbp1	266	114	184	192	330	265	188	262.333	211.525	0.0154443	0.153938	0.920084	0.99922
Med16	36	16	26	37	61	39	26	45.6667	33.0503	0.284067	0.259257	0.273211	0.99922
R3hdm4	86	37	58	65	124	96	60.3333	95	71.9168	0.165651	0.206343	0.422093	0.99922
Wdr18	165	83	103	123	187	171	117	160.333	132.646	-0.0111429	0.191933	0.953704	0.99922
Tmem259	18	7	6	14	16	15	10.3333	15	11.8965	0.0902887	0.338067	0.789413	0.99922
Hmha1	26	15	14	10	37	27	18.3333	24.6667	20.1534	-0.0827861	0.321951	0.797071	0.99922
Gpx4	292	162	215	221	418	258	223	299	248.517	-0.0975472	0.159046	0.539659	0.99922
Sbno2	18	9	12	11	32	17	13	20	15.0886	0.0650143	0.322708	0.840335	0.99922
Dos	53	40	35	55	94	60	42.6667	69.6667	53.9357	0.134226	0.255078	0.598739	0.99922
Atp5d	1675	875	1366	1181	2659	1991	1305.33	1943.67	1523.41	0.0340581	0.175067	0.84575	0.99922
Midn	241	116	75	73	207	194	144	158	143.237	-0.279443	0.293911	0.34172	0.99922
Cirbp	109	13	49	35	96	45	57	58.6667	49.8826	-0.23165	0.312213	0.45811	0.99922
1600002K03Rik	23	3	9	12	25	14	11.6667	17	12.2914	0.109503	0.339437	0.746998	0.99922
Mum1	27	9	24	22	57	23	20	34	23.948	0.185825	0.306343	0.544123	0.99922
Ndufs7	164	87	123	102	236	172	124.667	170	139.133	-0.0725654	0.198438	0.714602	0.99922
Gamt	263	93	93	82	279	159	149.667	173.333	146.025	-0.228963	0.258762	0.376244	0.99922
Dazap1	310	128	145	216	331	251	194.333	266	215.599	0.0159316	0.167912	0.92441	0.99922
Rps15	1470	914	1063	1244	2604	1460	1149	1769.33	1374.32	0.0403357	0.173717	0.816388	0.99922
2310011J03Rik	28	9	15	10	39	15	17.3333	21.3333	17.1574	-0.147679	0.326473	0.651019	0.99922
Reep6	416	288	356	417	874	615	353.333	635.333	464.453	0.238845	0.19984	0.232017	0.99922
Mbd3	45	28	19	34	65	41	30.6667	46.6667	36.6064	0.0696996	0.27955	0.803107	0.99922
Uqcr11	1117	511	738	871	1494	1162	788.667	1175.67	920.645	0.0974747	0.119647	0.415253	0.99922
Tcf3	29	11	13	24	31	28	17.6667	27.6667	21.1042	0.177658	0.301316	0.555454	0.99922
Rexo1	25	36	41	57	103	30	34	63.3333	47.1741	0.116779	0.332624	0.725525	0.99922
Fam108a	126	53	86	105	239	133	88.3333	159	111.461	0.320346	0.186488	0.0858355	0.99922
Scamp4	24	14	25	14	30	37	21	27	23.3315	-0.10149	0.321903	0.752547	0.99922
Csnk1g2	121	50	49	95	146	106	73.3333	115.667	87.3806	0.199905	0.214895	0.352243	0.99922
Btbd2	17	5	8	11	18	12	10	13.6667	10.7851	0.0188105	0.336414	0.95541	0.99922
Mknk2	109	34	60	58	140	110	67.6667	102.667	76.7296	0.139376	0.231131	0.546496	0.99922
Ap3d1	320	135	219	232	492	273	224.667	332.333	256.066	0.0630621	0.147702	0.669413	0.99922
Dot1l	136	57	114	131	206	120	102.333	152.333	118.91	0.0898266	0.196339	0.647306	0.99922
Plekhj1	24	13	11	7	27	19	16	17.6667	15.9617	-0.2605	0.331839	0.432443	0.99922
Lsm7	35	14	21	24	42	33	23.3333	33	26.2328	0.0369201	0.276824	0.8939	0.99922
Sppl2b	48	15	15	29	64	40	26	44.3333	31.0581	0.269477	0.287019	0.34779	0.99922
Timm13	403	185	230	323	594	371	272.667	429.333	324.764	0.164347	0.132162	0.213672	0.99922
Lmnb2	24	5	11	14	37	13	13.3333	21.3333	14.8262	0.151461	0.33321	0.649432	0.99922
Slc39a3	12	13	7	8	28	25	10.6667	20.3333	14.8393	0.168795	0.346959	0.626613	0.99922
Sgta	608	291	404	456	792	606	434.333	618	496.262	0.0242187	0.130313	0.852562	0.99922
Creb3l3	602	342	429	586	1179	684	457.667	816.333	589.193	0.271956	0.155468	0.0802437	0.99922
Map2k2	470	306	418	408	669	496	398	524.333	449.356	-0.136353	0.185115	0.461374	0.99922
Zbtb7a	742	449	621	765	1143	887	604	931.667	736.542	0.0985238	0.171794	0.566307	0.99922
Eef2	2469	1333	1878	2212	3205	2637	1893.33	2684.67	2198.14	0.0107275	0.15207	0.943761	0.99922
Mrpl54	73	27	34	64	100	85	44.6667	83	58.1669	0.413228	0.229545	0.0718278	0.99922
Apba3	49	16	18	17	37	21	27.6667	25	24.4503	-0.451623	0.295048	0.125849	0.99922
Tjp3	14	8	11	24	26	19	11	23	16.0649	0.418318	0.323528	0.196015	0.99922
Hmg20b	46	21	18	48	66	25	28.3333	46.3333	34.5268	0.188464	0.30428	0.535667	0.99922
Fzr1	17	6	13	7	19	17	12	14.3333	12.2534	-0.138395	0.336512	0.680879	0.99922
Dohh	60	19	26	36	92	36	35	54.6667	39.4076	0.135573	0.277051	0.624598	0.99922
Nfic	193	106	123	202	271	182	140.667	218.333	171.068	0.13975	0.189976	0.461963	0.99922
Ncln	100	78	83	85	177	104	87	122	101.26	-0.0942397	0.23697	0.690862	0.99922
Gna11	71	23	60	67	110	75	51.3333	84	61.9631	0.228273	0.232072	0.325299	0.99922
Aes	381	194	183	342	685	370	252.667	465.667	327.513	0.334942	0.186891	0.0731048	0.99922
1190007I07Rik	74	22	25	45	51	33	40.3333	43	38.9147	-0.208076	0.286689	0.467967	0.99922
Nfyb	402	162	253	371	478	272	272.333	373.667	304.219	0.0200498	0.185967	0.914143	0.99922
Txnrd1	351	101	219	255	402	225	223.667	294	237.353	-0.0161952	0.185176	0.930307	0.99922
D10Wsu102e	116	42	28	45	102	61	62	69.3333	60.1559	-0.217346	0.2877	0.449974	0.99922
A230046K03Rik	90	33	76	82	96	78	66.3333	85.3333	72.3128	-0.0506055	0.238965	0.832287	0.99922
Appl2	46	27	40	35	87	59	37.6667	60.3333	45.7398	0.115927	0.257549	0.652626	0.99922
Nuak1	6	4	10	16	26	18	6.66667	20	12.0899	0.651858	0.340841	0.0558121	0.99922
Ckap4	40	15	37	23	50	48	30.6667	40.3333	33.2723	-0.0585969	0.291117	0.840477	0.99922
Tcp11l2	149	30	57	45	120	86	78.6667	83.6667	71.9901	-0.229722	0.273636	0.401179	0.99922
Polr3b	31	16	26	23	54	26	24.3333	34.3333	27.3244	-0.0284301	0.284438	0.920382	0.99922
Rfx4	17	10	2	7	27	9	9.66667	14.3333	10.8479	-0.0129342	0.351207	0.970622	0.99922
Ric8b	72	28	47	51	67	73	49	63.6667	53.6138	-0.0347773	0.247187	0.888113	0.99922
AI597468	35	23	25	44	87	43	27.6667	58	39.2834	0.435585	0.264684	0.0998294	0.99922
Pwp1	23	12	8	14	28	22	14.3333	21.3333	16.7015	0.0674356	0.322669	0.834454	0.99922
Prdm4	16	7	15	18	20	13	12.6667	17	14.2649	-0.0181766	0.329433	0.955999	0.99922
D10Wsu52e	264	110	147	177	307	209	173.667	231	189.229	-0.0465567	0.14416	0.746732	0.99922
Fbxo7	55	22	25	60	103	70	34	77.6667	49.9181	0.648228	0.233898	0.00558143	0.99922
Syn3	38	20	24	39	49	18	27.3333	35.3333	30.119	-0.0848233	0.306011	0.781634	0.99922
Timp3	301	91	243	210	425	241	211.667	292	229.734	0.0043412	0.203364	0.982969	0.99922
Hsp90b1	4242	1669	1850	3031	4353	4397	2587	3927	3038.25	0.18568	0.19035	0.329329	0.99922
Nt5dc3	50	25	28	45	62	52	34.3333	53	41.4112	0.145584	0.250914	0.561771	0.99922
Stab2	116	43	92	98	152	134	83.6667	128	98.6405	0.15525	0.209028	0.457647	0.99922
Pah	2653	784	1377	1559	3444	2176	1604.67	2393	1791.36	0.142639	0.155709	0.359637	0.99922
Igf1	1850	762	1478	1766	2824	1705	1363.33	2098.33	1609.01	0.144141	0.146496	0.325152	0.99922
Nup37	22	14	18	9	28	9	18	15.3333	16.3802	-0.557042	0.329625	0.0910422	0.99922
Ccdc53	152	45	70	88	147	130	89	121.667	96.4287	0.0525193	0.213707	0.805873	0.99922
Gnptab	21	9	15	11	42	20	15	24.3333	17.5133	0.106891	0.322998	0.740696	0.99922
Sycp3	26	7	10	13	25	17	14.3333	18.3333	14.7196	-0.0395817	0.323064	0.902487	0.99922
Chpt1	447	174	321	325	593	524	314	480.667	368.526	0.15171	0.171971	0.377677	0.99922
Utp20	76	30	38	58	106	67	48	77	57.1053	0.199755	0.218275	0.360109	0.99922
Nr1h4	262	97	191	187	302	220	183.333	236.333	196.799	-0.0776064	0.15825	0.623849	0.99922
Slc17a8	18	10	14	40	41	33	14	38	24.1825	0.738462	0.305625	0.0156821	0.99922
Scyl2	21	13	26	34	34	40	20	36	27.2073	0.276995	0.313421	0.376815	0.99922
Actr6	29	8	18	17	30	28	18.3333	25	19.8692	0.02286	0.306122	0.940472	0.99922
Uhrf1bp1l	509	208	332	404	514	384	349.667	434	373.804	-0.110728	0.1563	0.478677	0.99922
Slc25a3	809	309	458	532	934	661	525.333	709	573.381	-0.0148155	0.108958	0.891841	0.99922
Tmpo	236	72	117	139	233	151	141.667	174.333	145.292	-0.108436	0.173485	0.53194	0.99922
Nedd1	36	11	18	18	36	24	21.6667	26	21.8288	-0.135731	0.292586	0.642719	0.99922
Cdk17	171	38	89	116	154	118	99.3333	129.333	104.28	0.0312098	0.230278	0.892192	0.99922
Lta4h	78	28	52	63	78	49	52.6667	63.3333	54.9551	-0.138085	0.239506	0.56425	0.99922
Hal	947	309	287	325	855	429	514.333	536.333	476.933	-0.336734	0.239962	0.160534	0.99922
Amdhd1	756	249	312	314	744	338	439	465.333	413.2	-0.342914	0.19932	0.0853561	0.99922
Vezt	21	21	14	36	47	28	18.6667	37	27.0718	0.30107	0.315784	0.340384	0.99922
Fgd6	186	55	58	86	203	95	99.6667	128	101.245	-0.0576539	0.25359	0.820151	0.99922
Nr2c1	187	48	75	81	201	136	103.333	139.333	107.753	0.0218897	0.23485	0.925739	0.99922
Ndufa12	48	29	29	57	85	43	35.3333	61.6667	45.6261	0.247271	0.261479	0.34432	0.99922
Tmcc3	95	30	66	72	103	94	63.6667	89.6667	71.3437	0.0723206	0.225303	0.748217	0.99922
Ccdc41	17	14	24	30	31	13	18.3333	24.6667	21.5512	-0.0698937	0.336283	0.835353	0.99922
Plxnc1	39	15	21	23	39	30	25	30.6667	26.1117	-0.12195	0.276979	0.659729	0.99922
Cradd	55	22	35	32	86	44	37.3333	54	41.4321	0.0222781	0.254757	0.930315	0.99922
Mrpl42	130	38	44	64	148	77	70.6667	96.3333	74.2125	0.016857	0.248835	0.94599	0.99922
Ube2n	58	18	20	23	41	24	32	29.3333	28.4865	-0.424943	0.287561	0.139475	0.99922
Nudt4	680	305	294	438	877	445	426.333	586.667	468.336	-0.0337317	0.189989	0.85908	0.99922
Eea1	191	106	145	250	303	150	147.333	234.333	182.043	0.155048	0.237528	0.513915	0.99922
Btg1	115	55	52	58	160	56	74	91.3333	76.1611	-0.207944	0.265624	0.433716	0.99922
Dcn	398	125	289	290	426	264	270.667	326.667	279.09	-0.136513	0.185144	0.460919	0.99922
Atp2b1	741	272	563	528	743	627	525.333	632.667	550.008	-0.145433	0.166329	0.381916	0.99922
Poc1b	67	35	45	60	85	43	49	62.6667	53.5872	-0.114049	0.245695	0.642511	0.99922
Galnt4	54	26	14	19	57	21	31.3333	32.3333	29.6681	-0.344249	0.324269	0.288411	0.99922
Dusp6	182	78	121	136	258	162	127	185.333	144.845	0.0615076	0.156409	0.694137	0.99922
Kitl	24	20	23	29	57	26	22.3333	37.3333	28.4241	0.118605	0.298226	0.69085	0.99922
Cep290	19	7	17	31	18	20	14.3333	23	18.1741	0.20712	0.339041	0.541266	0.99922
Tmtc2	96	52	90	39	123	62	79.3333	74.6667	74.458	-0.566674	0.254482	0.0259621	0.99922
Ccdc59	73	41	49	61	110	44	54.3333	71.6667	59.7922	-0.113533	0.251613	0.651832	0.99922
Lin7a	72	21	52	44	60	48	48.3333	50.6667	46.7942	-0.292347	0.250143	0.242516	0.99922
Ppp1r12a	156	92	106	140	284	172	118	198.667	147.665	0.199596	0.185278	0.281354	0.99922
Syt1	125	60	43	60	235	105	76	133.333	92.296	0.184483	0.291282	0.526505	0.99922
Csrp2	167	105	119	139	264	187	130.333	196.667	155.74	0.051658	0.192842	0.788793	0.99922
Zdhhc17	61	25	48	33	79	48	44.6667	53.3333	45.8069	-0.209647	0.244751	0.391681	0.99922
Osbpl8	80	39	38	68	118	54	52.3333	80	61.3512	0.102865	0.244669	0.674175	0.99922
Nap1l1	191	113	181	176	271	270	161.667	239	193.376	0.0521649	0.219552	0.812194	0.99922
Phlda1	206	96	173	193	530	191	158.333	304.667	205.248	0.3185	0.23435	0.174122	0.99922
Krr1	120	43	77	96	118	86	80	100	85.1528	-0.0850188	0.210421	0.686183	0.99922
Atxn7l3b	1473	543	866	950	1764	1294	960.667	1336	1061.11	0.0292784	0.112012	0.793795	0.99922
Tbc1d15	191	54	89	125	204	120	111.333	149.667	118.52	0.0216754	0.197347	0.912541	0.99922
Rab21	92	33	47	51	95	45	57.3333	63.6667	56.2029	-0.269996	0.231378	0.243251	0.99922
Tmem19	1227	464	693	803	1710	1277	794.667	1263.33	937.664	0.199963	0.143852	0.164511	0.99922
Zfc3h1	135	74	49	118	157	132	86	135.667	105.515	0.164036	0.257981	0.524876	0.99922
Ptprr	13	7	14	20	6	6	11.3333	10.6667	11.5955	-0.20243	0.350831	0.563938	0.99922
Ptprb	308	130	188	223	297	188	208.667	236	213.024	-0.249192	0.169878	0.142406	0.99922
Cnot2	65	36	73	69	162	83	58	104.667	74.5554	0.243799	0.2502	0.329851	0.99922
Rab3ip	166	38	125	99	199	145	109.667	147.667	116.494	0.0152134	0.243912	0.950266	0.99922
Cct2	244	93	144	140	286	218	160.333	214.667	173.709	-0.0356113	0.166462	0.830601	0.99922
Frs2	7	5	8	8	39	16	6.66667	21	11.7063	0.570444	0.348004	0.101174	0.99922
Yeats4	216	95	150	169	397	187	153.667	251	183.507	0.169688	0.183576	0.355307	0.99922
Cpsf6	73	40	53	86	97	63	55.3333	82	66.2407	0.0861594	0.246259	0.726434	0.99922
Mdm2	147	71	87	97	238	171	101.667	168.667	124.009	0.19979	0.204829	0.329362	0.99922
Nup107	80	14	33	39	73	42	42.3333	51.3333	41.3142	-0.0668688	0.280438	0.811537	0.99922
Rap1b	248	116	180	194	392	210	181.333	265.333	207.331	0.0355175	0.160033	0.824362	0.99922
Dyrk2	22	3	9	11	21	5	11.3333	12.3333	10.2402	-0.139938	0.35022	0.689472	0.99922
Cand1	116	49	89	63	145	78	84.6667	95.3333	84.6203	-0.304345	0.206757	0.141023	0.99922
Helb	38	22	35	33	42	32	31.6667	35.6667	33.3154	-0.255631	0.274678	0.35203	0.99922
Tmbim4	438	146	268	285	525	338	284	382.667	306.354	-0.0127488	0.135269	0.924912	0.99922
Llph	32	15	28	25	42	27	25	31.3333	26.8542	-0.12993	0.279397	0.641906	0.99922
Msrb3	212	63	105	178	181	146	126.667	168.333	138.035	0.0602289	0.229681	0.793145	0.99922
Lemd3	45	12	31	44	58	24	29.3333	42	32.6241	0.08054	0.299755	0.788171	0.99922
Tbc1d30	36	20	6	17	38	27	20.6667	27.3333	22.6378	-0.0629182	0.339301	0.852888	0.99922
Gns	384	221	289	351	690	501	298	514	379.379	0.237351	0.166848	0.154866	0.99922
Rassf3	2228	911	1066	1264	2603	1688	1401.67	1851.67	1505.91	-0.0678857	0.142902	0.63475	0.99922
Tbk1	63	14	30	31	79	63	35.6667	57.6667	40.9498	0.231665	0.281631	0.410744	0.99922
Xpot	333	112	172	216	348	321	205.667	295	231.231	0.109004	0.179237	0.543084	0.99922
Tmem5	21	12	19	28	21	25	17.3333	24.6667	20.8851	0.0565905	0.323515	0.861139	0.99922
Avpr1a	162	44	94	119	254	83	100	152	111.213	0.123188	0.257564	0.632448	0.99922
Mon2	130	59	114	141	162	122	101	141.667	116.456	0.0371973	0.222455	0.867202	0.99922
Usp15	66	30	47	65	102	52	47.6667	73	56.254	0.116992	0.232722	0.615167	0.99922
Slc16a7	67	34	91	63	112	64	64	79.6667	68.9492	-0.17708	0.272492	0.515787	0.99922
Lrig3	34	10	16	18	21	5	20	14.6667	16.5195	-0.52485	0.340555	0.123278	0.99922
Xrcc6bp1	22	6	11	16	24	17	13	19	14.5443	0.0969335	0.321196	0.762813	0.99922
Ctdsp2	98	48	52	52	154	75	66	93.6667	73.1131	-0.0344704	0.242587	0.887005	0.99922
Tsfm	67	25	29	29	57	48	40.3333	44.6667	39.8236	-0.242284	0.260145	0.351677	0.99922
Mettl1	19	10	3	10	19	4	10.6667	11	10.2766	-0.229837	0.351188	0.512819	0.99922
Cdk4	28	10	16	22	39	27	18	29.3333	21.5742	0.199122	0.291078	0.493921	0.99922
Tspan31	329	141	211	168	602	337	227	369	266.758	0.130974	0.22975	0.56863	0.99922
Os9	405	155	210	293	400	306	256.667	333	277.449	-0.0387828	0.156603	0.804405	0.99922
B4galnt1	42	24	34	38	85	50	33.3333	57.6667	42.0825	0.22116	0.251683	0.379551	0.99922
Dctn2	175	69	105	128	227	169	116.333	174.667	134.551	0.123945	0.162609	0.445924	0.99922
Mbd6	87	37	47	43	88	44	57	58.3333	54.5602	-0.398199	0.228135	0.0809066	0.99922
Ddit3	17	19	31	21	9	16	22.3333	15.3333	21.1871	-0.571188	0.34889	0.101598	0.99922
Mars	133	63	97	144	250	152	97.6667	182	128.406	0.383649	0.170488	0.0244302	0.99922
Inhbe	83	41	71	56	102	98	65	85.3333	71.9358	-0.0810526	0.237862	0.733288	0.99922
R3hdm2	152	67	117	117	221	136	112	158	126.017	0.00541087	0.173247	0.975084	0.99922
Shmt2	169	64	84	84	208	128	105.667	140	112.26	-0.0647965	0.198724	0.744377	0.99922
Lrp1	590	219	276	477	704	550	361.667	577	432.575	0.24932	0.154099	0.10568	0.99922
Stat6	70	35	22	34	89	47	42.3333	56.6667	45.7545	-0.0791089	0.289722	0.784814	0.99922
1700012D01Rik	96	23	23	26	72	26	47.3333	41.3333	39.2563	-0.436549	0.315711	0.166742	0.99922
Rdh9	164	101	151	95	217	214	138.667	175.333	152.291	-0.17604	0.25066	0.48249	0.99922
Rdh16	539	258	408	385	491	520	401.667	465.333	423.076	-0.21459	0.191403	0.262227	0.99922
BC089597	581	213	308	326	663	324	367.333	437.667	371.55	-0.206221	0.156801	0.188449	0.99922
Rdh7	6563	2589	4006	4515	8555	5962	4386	6344	4957.82	0.0681468	0.0909708	0.453793	0.99922
Sdr9c7	21	9	13	18	32	17	14.3333	22.3333	16.89	0.119675	0.310309	0.699746	0.99922
Naca	1434	617	918	1138	1823	1248	989.667	1403	1121.35	0.0394451	0.0977325	0.686504	0.99922
Ptges3	299	155	236	262	451	337	230	350	273.836	0.0999609	0.156387	0.5227	0.99922
Atp5b	1959	727	1376	1314	1709	1514	1354	1512.33	1372.44	-0.234519	0.1594	0.141219	0.99922
Baz2a	121	74	82	117	161	83	92.3333	120.333	103.297	-0.116083	0.233874	0.61965	0.99922
Rbms2	56	21	17	19	31	19	31.3333	23	26.1043	-0.65678	0.302044	0.0296713	0.99922
Gls2	399	130	188	262	508	258	239	342.667	262.672	0.0740865	0.172719	0.667964	0.99922
Spryd4	24	12	23	20	24	40	19.6667	28	23.22	0.0490611	0.325162	0.880069	0.99922
Mip	18	10	20	32	27	15	16	24.6667	19.8938	0.112476	0.333647	0.736033	0.99922
Apon	1346	428	623	850	1928	1141	799	1306.33	936.703	0.254281	0.160113	0.112257	0.99922
Apof	10046	3521	4520	4432	13061	8230	6029	8574.33	6554.96	0.0285757	0.202518	0.887789	0.99922
Stat2	32	26	31	36	69	49	29.6667	51.3333	38.7553	0.186162	0.274429	0.497544	0.99922
Pan2	47	13	20	23	57	23	26.6667	34.3333	27.0264	-0.0689493	0.296187	0.815925	0.99922
Cs	366	116	182	237	485	287	221.333	336.333	250.762	0.155537	0.158455	0.326303	0.99922
Coq10a	42	28	43	32	55	65	37.6667	50.6667	43.3519	-0.0695057	0.290868	0.811137	0.99922
Nabp2	14	3	12	11	11	14	9.66667	12	10.2127	-0.0329219	0.346736	0.924356	0.99922
Rnf41	27	8	21	22	23	13	18.6667	19.3333	18.1504	-0.247658	0.322665	0.442761	0.99922
Myl6	427	202	249	227	425	309	292.667	320.333	293.853	-0.339301	0.144792	0.0191103	0.99922
Esyt1	9	5	10	10	33	24	8	22.3333	13.3167	0.580849	0.339636	0.0872271	0.99922
Rpl41	1191	571	685	762	1273	940	815.667	991.667	863.056	-0.190965	0.12977	0.141137	0.99922
Pa2g4	871	456	748	896	1331	913	691.667	1046.67	825.944	0.0929418	0.158416	0.557409	0.99922
Rps26	215	126	168	201	392	217	169.667	270	206.151	0.116455	0.178856	0.514975	0.99922
Suox	453	108	187	236	532	315	249.333	361	268.84	0.129573	0.210167	0.537548	0.99922
Rab5b	241	72	149	177	307	160	154	214.667	167.75	0.0421681	0.186494	0.821116	0.99922
Cdk2	24	10	34	22	28	22	22.6667	24	22.8702	-0.271601	0.322165	0.399201	0.99922
Sarnp	137	35	70	68	91	61	80.6667	73.3333	72.0457	-0.447975	0.232075	0.0535696	0.99922
Cd63	78	39	53	53	139	65	56.6667	85.6667	65.2497	0.0469253	0.234373	0.841311	0.99922
Rdh5	33	7	22	18	17	14	20.6667	16.3333	17.6447	-0.473485	0.326243	0.146689	0.99922
Bloc1s1	262	125	186	195	412	241	191	282.667	219.871	0.0501125	0.15415	0.745113	0.99922
Mettl7b	582	355	358	430	823	576	431.667	609.667	497.37	-0.0442867	0.18189	0.807633	0.99922
Pisd-ps1	7	6	11	14	22	10	8	15.3333	11.0779	0.222361	0.345043	0.519287	0.99922
Sfi1	66	24	48	73	45	44	46	54	49.1479	-0.0775012	0.307668	0.801119	0.99922
Eif4enif1	84	28	54	46	79	49	55.3333	58	53.2259	-0.336146	0.223304	0.13224	0.99922
Drg1	53	19	35	51	71	50	35.6667	57.3333	43.0041	0.214786	0.243145	0.377039	0.99922
Limk2	42	19	28	30	73	51	29.6667	51.3333	36.8922	0.245876	0.260379	0.345017	0.99922
Rnf185	71	23	37	22	66	72	43.6667	53.3333	44.6039	-0.108212	0.301502	0.719663	0.99922
Tug1	27	11	15	22	45	12	17.6667	26.3333	19.894	0.0476977	0.3231	0.882639	0.99922
Morc2a	74	44	70	88	85	76	62.6667	83	72.1417	-0.0484188	0.261712	0.853223	0.99922
Tcn2	74	16	49	53	75	64	46.3333	64	50.3783	0.0759139	0.262072	0.77207	0.99922
Pes1	36	14	21	28	43	32	23.6667	34.3333	27.0068	0.075032	0.273953	0.784172	0.99922
Sec14l4	361	129	228	323	494	318	239.333	378.333	284.053	0.214806	0.142668	0.132162	0.99922
Mtfp1	110	57	96	106	182	101	87.6667	129.667	102.416	0.047862	0.203182	0.813773	0.99922
Sec14l2	2036	1026	1370	1626	2685	2028	1477.33	2113	1701.5	0.0225518	0.124509	0.856269	0.99922
Rnf215	23	7	25	22	42	23	18.3333	29	21.5487	0.131529	0.311953	0.673295	0.99922
Ccdc157	33	13	21	28	39	39	22.3333	35.3333	26.983	0.184186	0.283977	0.5166	0.99922
Sf3a1	97	60	56	56	140	84	71	93.3333	78.1406	-0.142674	0.238359	0.549461	0.99922
Mtmr3	304	132	159	191	371	245	198.333	269	217.604	-0.0334545	0.151218	0.82491	0.99922
Ascc2	5	14	8	6	11	15	9	10.6667	10.9334	-0.219789	0.35006	0.530095	0.99922
Uqcr10	704	329	528	485	829	596	520.333	636.667	552.166	-0.188808	0.127445	0.138479	0.99922
Nf2	14	12	6	15	26	19	10.6667	20	14.7039	0.236956	0.33455	0.47877	0.99922
Thoc5	52	25	25	30	70	36	34	45.3333	36.8131	-0.0756598	0.264297	0.774673	0.99922
Ap1b1	164	68	90	93	211	129	107.333	144.333	116.104	-0.0536901	0.182362	0.768441	0.99922
Gas2l1	32	10	34	18	39	23	25.3333	26.6667	24.4074	-0.306883	0.30708	0.317621	0.99922
Rhbdd3	92	44	35	52	139	76	57	89	66.3636	0.10411	0.259048	0.687761	0.99922
Znrf3	23	2	15	18	24	17	13.3333	19.6667	14.6009	0.142362	0.339608	0.675073	0.99922
Ccdc117	250	79	156	172	392	209	161.667	257.667	187.377	0.191019	0.179276	0.286649	0.99922
Mrps24	136	54	80	81	119	94	90	98	89.7957	-0.29168	0.189147	0.123053	0.99922
Urgcp	59	25	34	39	61	53	39.3333	51	42.7423	-0.0620427	0.243359	0.798767	0.99922
Dbnl	50	21	27	35	68	31	32.6667	44.6667	35.6672	-0.0272283	0.262286	0.917319	0.99922
Gck	146	38	94	134	221	187	92.6667	180.667	122.38	0.509402	0.211029	0.0157832	0.99922
Ykt6	419	191	308	311	670	464	306	481.667	363.806	0.142247	0.152249	0.350146	0.99922
Camk2b	26	4	17	12	33	27	15.6667	24	17.3394	0.139206	0.331695	0.674719	0.99922
Nudcd3	123	49	69	75	128	109	80.3333	104	86.5236	-0.0657638	0.198423	0.740318	0.99922
Rps15a-ps6	43	30	28	37	58	35	33.6667	43.3333	37.7176	-0.133397	0.269538	0.620664	0.99922
Ddx56	45	24	20	19	62	31	29.6667	37.3333	31.151	-0.168592	0.296682	0.56986	0.99922
Tmed4	98	59	105	146	206	146	87.3333	166	119.522	0.366663	0.224742	0.102787	0.99922
Ogdh	489	222	377	391	625	355	362.667	457	389.102	-0.145752	0.154758	0.346295	0.99922
Zmiz2	19	18	16	18	55	24	17.6667	32.3333	23.3474	0.156535	0.320718	0.625495	0.99922
Ppia	539	177	232	227	420	298	316	315	294.515	-0.393268	0.16854	0.0196284	0.99922
H2afv	647	231	347	463	750	570	408.333	594.333	462.82	0.113459	0.128311	0.376563	0.99922
Purb	438	269	269	443	655	431	325.333	509.667	398.872	0.116555	0.189237	0.537947	0.99922
Ccm2	45	16	26	42	45	37	29	41.3333	33.1532	0.0899798	0.274887	0.743415	0.99922
Tbrg4	63	45	32	57	136	63	46.6667	85.3333	61.082	0.223575	0.273775	0.414136	0.99922
Tns3	33	6	20	22	28	30	19.6667	26.6667	21.1354	0.0649791	0.315976	0.837068	0.99922
Hus1	48	16	21	22	44	22	28.3333	29.3333	26.6548	-0.317273	0.283622	0.26329	0.99922
Ikzf1	13	6	21	19	14	6	13.3333	13	13.324	-0.249814	0.350886	0.476494	0.99922
Ddc	263	86	98	144	281	189	149	204.667	160.464	0.0371174	0.202589	0.854629	0.99922
Cobl	37	19	18	21	38	34	24.6667	31	26.6353	-0.111566	0.288205	0.698677	0.99922
Sec61g	120	34	91	59	111	80	81.6667	83.3333	77.142	-0.35777	0.227967	0.116557	0.99922
Ppp3r1	218	93	184	172	234	267	165	224.333	186.374	0.00744709	0.224167	0.973498	0.99922
Pno1	86	40	42	52	107	95	56	84.6667	65.4841	0.108745	0.241045	0.651888	0.99922
Wdr92	15	3	12	8	22	9	10	13	10.1525	-0.0575751	0.345532	0.867663	0.99922
C1d	282	108	145	96	279	182	178.333	185.667	169.411	-0.389188	0.210645	0.0646596	0.99922
Etaa1	13	15	13	9	30	5	13.6667	14.6667	14.1547	-0.348651	0.350352	0.319666	0.99922
Actr2	360	98	193	205	265	276	217	248.667	217.589	-0.133147	0.213082	0.532062	0.99922
Rab1	1418	554	949	927	1692	1244	973.667	1287.67	1055.72	-0.0545856	0.113396	0.630251	0.99922
Cep68	15	6	14	19	21	19	11.6667	19.6667	14.8092	0.217563	0.327306	0.506237	0.99922
Sertad2	666	229	454	423	722	448	449.667	531	458.051	-0.196145	0.138669	0.15722	0.99922
Aftph	543	175	366	369	626	456	361.333	483.667	390.617	-0.00590148	0.150555	0.968732	0.99922
Lgalsl	25	11	25	22	54	23	20.3333	33	24.2168	0.121627	0.303196	0.688309	0.99922
Peli1	122	46	63	102	157	94	77	117.667	89.6229	0.156293	0.195657	0.424399	0.99922
Vps54	206	68	139	120	195	153	137.667	156	137.98	-0.232025	0.177962	0.192306	0.99922
Ugp2	712	245	356	437	760	518	437.667	571.667	465.624	-0.0398149	0.130078	0.75954	0.99922
Mdh1	2014	585	822	877	1710	1206	1140.33	1264.33	1100.92	-0.225076	0.174487	0.197077	0.99922
Ehbp1	31	10	31	25	51	27	24	34.3333	26.6979	0.0225836	0.296141	0.939213	0.99922
B3gnt2	283	96	119	175	319	199	166	231	180.975	0.0460688	0.178308	0.796124	0.99922
Commd1	242	64	151	146	257	189	152.333	197.333	159.787	-0.0292079	0.192355	0.87931	0.99922
Zrsr1	165	107	104	153	241	138	125.333	177.333	145.866	-0.031952	0.21421	0.881426	0.99922
Cct4	399	144	263	256	439	308	268.667	334.333	281.74	-0.126645	0.134467	0.346281	0.99922
Xpo1	56	25	29	37	63	33	36.6667	44.3333	38.198	-0.168692	0.254129	0.506816	0.99922
Usp34	170	80	157	210	238	143	135.667	197	159.363	0.0704691	0.236695	0.765916	0.99922
Ahsa2	27	20	20	15	55	16	22.3333	28.6667	24.0342	-0.204664	0.326241	0.530438	0.99922
0610010F05Rik	52	15	25	48	64	35	30.6667	49	36.1533	0.224847	0.272879	0.409951	0.99922
Pex13	202	59	156	108	222	195	139	175	145.06	-0.0848901	0.232317	0.714809	0.99922
Pus10	26	12	16	20	42	16	18	26	20.2317	0.0145004	0.307133	0.962344	0.99922
Fancl	15	8	17	11	29	17	13.3333	19	15.1217	-0.0222465	0.327372	0.945822	0.99922
Efemp1	38	6	30	16	54	21	24.6667	30.3333	23.9575	-0.116393	0.330898	0.725026	0.99922
Pnpt1	29	16	21	20	34	23	22	25.6667	23.0999	-0.214371	0.288298	0.457134	0.99922
Smek2	144	63	97	147	212	103	101.333	154	119.149	0.120765	0.212399	0.569645	0.99922
Ccdc104	55	19	25	24	46	43	33	37.6667	32.9621	-0.188794	0.275463	0.493111	0.99922
Ccdc88a	13	8	11	13	16	16	10.6667	15	12.5679	0.0114695	0.3335	0.972565	0.99922
Prorsd1	151	52	96	137	168	112	99.6667	139	111.671	0.0636748	0.206774	0.758125	0.99922
Mtif2	243	73	106	133	209	161	140.667	167.667	142.312	-0.125266	0.1911	0.512146	0.99922
Rps27a	1851	653	1144	1227	1610	1320	1216	1385.67	1235.15	-0.199598	0.145972	0.17151	0.99922
Sptbn1	496	161	333	367	564	313	330	414.667	345.783	-0.0916413	0.174264	0.598974	0.99922
Psme4	278	137	146	252	326	273	187	283.667	223.705	0.14099	0.188122	0.45358	0.99922
Erlec1	172	68	106	115	180	157	115.333	150.667	125.318	-0.0498585	0.179626	0.781344	0.99922
Asb3	10	14	13	11	29	15	12.3333	18.3333	15.2308	-0.0668257	0.341512	0.844864	0.99922
Chac2	67	11	30	28	51	40	36	39.6667	33.7573	-0.160724	0.292805	0.583065	0.99922
Bod1	549	230	344	336	861	490	374.333	562.333	426.476	0.0681781	0.162269	0.674372	0.99922
Snrnp25	21	6	6	9	11	17	11	12.3333	10.8905	-0.0975253	0.347302	0.778858	0.99922
Mpg	74	24	18	32	68	57	38.6667	52.3333	41.1363	0.030808	0.299663	0.918115	0.99922
Ubtd2	47	19	36	28	25	26	34	26.3333	30.2473	-0.60439	0.291601	0.0382042	0.99922
Fbxw11	124	26	61	57	118	79	70.3333	84.6667	69.316	-0.103732	0.243637	0.670278	0.99922
Npm1	543	218	352	608	781	405	371	598	450.581	0.230247	0.198517	0.246115	0.99922
Pank3	491	167	325	362	609	401	327.667	457.333	362.222	0.0401209	0.136501	0.768815	0.99922
Rars	185	103	148	117	275	165	145.333	185.667	157.155	-0.18034	0.192255	0.348231	0.99922
Wwc1	31	10	34	23	18	30	25	23.6667	24.1248	-0.297357	0.332436	0.371066	0.99922
Mat2b	179	48	82	98	144	102	103	114.667	100.371	-0.201535	0.209316	0.335635	0.99922
Nudcd2	93	65	61	72	159	125	73	118.667	91.0485	0.119847	0.244583	0.62413	0.99922
Ccng1	74	13	35	35	82	37	40.6667	51.3333	40.1079	-0.0509543	0.288554	0.859834	0.99922
Pttg1	117	76	83	98	187	128	92	137.667	109.642	0.0377346	0.206835	0.855239	0.99922
Slu7	206	81	126	168	255	139	137.667	187.333	151.606	-0.00803182	0.177891	0.963988	0.99922
Pwwp2a	46	27	37	59	63	39	36.6667	53.6667	43.9432	0.0609301	0.276238	0.825426	0.99922
Ttc1	189	84	135	128	260	176	136	188	151.289	-0.0220697	0.163998	0.89295	0.99922
Ublcp1	15	7	10	14	13	11	10.6667	12.6667	11.4323	-0.113568	0.338254	0.737061	0.99922
Rnf145	321	119	221	193	280	267	220.333	246.667	222.878	-0.239866	0.180483	0.18384	0.99922
Clint1	324	97	159	194	383	159	193.333	245.333	198.135	-0.0867118	0.209405	0.678811	0.99922
Lsm11	12	6	8	17	35	8	8.66667	20	12.6097	0.395295	0.344557	0.251275	0.99922
Med7	72	25	47	49	84	53	48	62	51.0242	-0.0729659	0.22473	0.745421	0.99922
Timd2	191	84	56	99	225	110	110.333	144.667	117.076	-0.0861471	0.265595	0.745669	0.99922
Gnb2l1	1601	735	1100	1204	2179	1359	1145.33	1580.67	1278.74	-0.0290381	0.102423	0.776786	0.99922
Trim41	78	30	53	64	155	67	53.6667	95.3333	66.3084	0.278584	0.234379	0.234595	0.99922
Ifi47	28	11	5	9	21	13	14.6667	14.3333	13.4837	-0.288044	0.3438	0.402129	0.99922
Zfp62	14	8	13	17	25	11	11.6667	17.6667	13.9397	0.0602302	0.330815	0.855531	0.99922
Mgat1	283	155	160	190	413	235	199.333	279.333	224.745	-0.0476255	0.183902	0.795656	0.99922
Flt4	20	10	22	15	34	14	17.3333	21	18.1136	-0.189194	0.320382	0.554838	0.99922
Cnot6	31	8	17	30	61	22	18.6667	37.6667	24.3721	0.41651	0.306133	0.173655	0.99922
Mapk9	192	64	134	113	261	148	130	174	138.585	-0.0517828	0.189381	0.784521	0.99922
Rnf130	157	40	84	96	127	119	93.6667	114	96.1054	-0.0653225	0.226557	0.773097	0.99922
Tbc1d9b	34	12	32	46	49	37	26	44	32.8711	0.264066	0.291824	0.365529	0.99922
3010026O09Rik	15	11	10	8	26	22	12	18.6667	14.5551	0.0485562	0.336532	0.885276	0.99922
Sqstm1	295	154	215	284	478	312	221.333	358	271.564	0.183995	0.146703	0.209769	0.99922
Mgat4b	92	43	88	76	138	74	74.3333	96	80.5759	-0.125265	0.224789	0.577351	0.99922
Maml1	37	7	5	13	14	10	16.3333	12.3333	12.9289	-0.354168	0.35007	0.311679	0.99922
Canx	1745	675	1098	1567	2266	1506	1172.67	1779.67	1372.19	0.162381	0.122043	0.183347	0.99922
Hnrnph1	237	96	199	145	233	186	177.333	188	175.67	-0.348611	0.18394	0.0580603	0.99922
Rufy1	37	12	25	25	45	15	24.6667	28.3333	24.4418	-0.202547	0.305234	0.50696	0.99922
Zfp2	19	10	9	20	33	14	12.6667	22.3333	16.1379	0.225852	0.323401	0.484948	0.99922
Zfp354a	20	12	6	14	10	5	12.6667	9.66667	11.5772	-0.429853	0.350776	0.220412	0.99922
Clk4	154	66	98	136	205	132	106	157.667	123.254	0.106579	0.171361	0.533972	0.99922
Agxt2l2	25	18	4	12	31	18	15.6667	20.3333	17.3273	-0.116935	0.348291	0.737066	0.99922
Hnrnpab	739	291	540	573	923	698	523.333	731.333	587.397	0.0301949	0.132795	0.820129	0.99922
Nhp2	110	54	65	51	142	105	76.3333	99.3333	82.2179	-0.120921	0.236979	0.609869	0.99922
N4bp3	29	10	10	18	36	22	16.3333	25.3333	18.7341	0.14271	0.310233	0.645509	0.99922
0610009B22Rik	94	34	56	63	130	86	61.3333	93	70.328	0.125151	0.203791	0.539141	0.99922
Sec24a	149	99	88	105	250	181	112	178.667	137.145	0.0900306	0.236196	0.703078	0.99922
Sar1b	222	53	86	102	250	179	120.333	177	130.879	0.147096	0.24023	0.540331	0.99922
Phf15	20	14	16	17	39	33	16.6667	29.6667	21.8335	0.218862	0.308168	0.477579	0.99922
Cdkn2aipnl	54	18	30	40	51	59	34	50	39.2497	0.135617	0.272049	0.61813	0.99922
Ube2b	658	217	312	347	705	446	395.667	499.333	409.364	-0.0946077	0.149709	0.527422	0.99922
Ppp2ca	95	34	68	74	125	63	65.6667	87.3333	70.8478	-0.0468653	0.219493	0.830924	0.99922
Skp1a	530	164	359	272	527	458	351	419	357.678	-0.151773	0.192653	0.43081	0.99922
Vdac1	1064	312	516	442	971	759	630.667	724	620.367	-0.193057	0.18509	0.296928	0.99922
9530068E07Rik	409	160	267	355	466	358	278.667	393	316.25	0.0671669	0.154541	0.663837	0.99922
Hspa4	752	323	483	587	1149	679	519.333	805	609.362	0.139037	0.111933	0.214185	0.99922
Zcchc10	31	9	26	21	26	28	22	25	22.3448	-0.162119	0.308809	0.599597	0.99922
Aff4	304	96	214	239	330	275	204.667	281.333	226.531	0.0530173	0.185162	0.774626	0.99922
Leap2	592	198	301	272	679	487	363.667	479.333	383.557	-0.0481799	0.186334	0.795968	0.99922
Uqcrq	1652	721	1031	1162	2193	1476	1134.67	1610.33	1278.47	0.0224254	0.0967118	0.816632	0.99922
Shroom1	80	23	28	32	92	50	43.6667	58	44.9294	-0.0274232	0.276743	0.921064	0.99922
Rad50	78	42	38	64	97	45	52.6667	68.6667	57.8801	-0.094998	0.258709	0.71347	0.99922
Irf1	210	85	80	130	179	91	125	133.333	122.595	-0.289275	0.241714	0.231397	0.99922
Slc22a5	8	5	17	18	20	27	10	21.6667	15.1683	0.366197	0.34654	0.290638	0.99922
Fnip1	215	109	111	195	283	174	145	217.333	171.058	0.099405	0.192667	0.605896	0.99922
Rapgef6	60	19	24	65	85	39	34.3333	63	43.8397	0.381629	0.282662	0.176975	0.99922
Cdc42se2	29	8	18	24	30	36	18.3333	30	22.2993	0.243806	0.308966	0.430053	0.99922
Hint1	3465	1418	2433	2644	4289	3068	2438.67	3333.67	2708.46	-0.00675607	0.103977	0.948193	0.99922
Tnip1	19	5	15	15	29	12	13	18.6667	14.243	0.0382901	0.329664	0.907535	0.99922
Anxa6	137	79	104	102	194	120	106.667	138.667	117.485	-0.135666	0.188378	0.471413	0.99922
Gm2a	295	134	186	224	334	255	205	271	226.165	-0.0534841	0.147203	0.716354	0.99922
Slc36a1	116	39	37	58	131	79	64	89.3333	68.9241	0.0384579	0.252365	0.87888	0.99922
Sparc	294	91	187	188	326	205	190.667	239.667	198.431	-0.0969404	0.161569	0.548511	0.99922
Atox1	170	86	104	120	263	172	120	185	141.569	0.105357	0.179376	0.556969	0.99922
G3bp1	340	121	183	245	488	231	214.667	321.333	242.541	0.107858	0.17127	0.528854	0.99922
Fam114a2	244	89	138	157	281	193	157	210.333	169.989	-0.0246989	0.14892	0.868273	0.99922
Mfap3	12	7	16	12	26	23	11.6667	20.3333	15.0199	0.182056	0.332968	0.584539	0.99922
Sap30l	133	86	93	133	212	143	104	162.667	127.592	0.109509	0.201309	0.586452	0.99922
Cnot8	74	17	45	41	89	56	45.3333	62	47.9619	0.0216093	0.252964	0.931924	0.99922
Gemin5	26	6	7	25	32	18	13	25	16.7552	0.397407	0.330589	0.229318	0.99922
Igtp	42	12	19	15	50	20	24.3333	28.3333	23.3475	-0.193134	0.309869	0.533103	0.99922
Zfp672	44	4	11	6	22	9	19.6667	12.3333	13.5101	-0.533524	0.350583	0.128054	0.99922
Sh3bp5l	100	54	45	73	127	86	66.3333	95.3333	76.4367	0.0280499	0.228221	0.902181	0.99922
Rnf187	472	295	295	449	889	583	354	640.333	463.509	0.275984	0.184653	0.135018	0.99922
Hist3h2a	54	22	42	42	53	31	39.3333	42	39.2386	-0.295995	0.26328	0.260902	0.99922
Trim11	102	40	69	59	204	116	70.3333	126.333	86.9593	0.269333	0.248575	0.278583	0.99922
Iba57	89	37	52	52	138	71	59.3333	87	66.4292	0.0384204	0.226495	0.865301	0.99922
Guk1	158	94	118	130	363	195	123.333	229.333	160.515	0.275908	0.217272	0.20413	0.99922
2610507I01Rik	31	15	27	38	41	26	24.3333	35	28.5556	0.0543763	0.294061	0.853296	0.99922
Mrpl55	51	26	32	35	64	62	36.3333	53.6667	42.6021	0.0727925	0.259584	0.779155	0.99922
2310033P09Rik	36	16	12	29	59	34	21.3333	40.6667	27.8673	0.358294	0.290693	0.217744	0.99922
Arf1	381	136	213	225	429	307	243.333	320.333	260.366	-0.0470055	0.140772	0.738446	0.99922
Snap47	28	11	19	30	58	39	19.3333	42.3333	27.5832	0.535251	0.274752	0.0513997	0.99922
Zkscan17	78	31	46	80	132	62	51.6667	91.3333	64.9645	0.312027	0.228695	0.172448	0.99922
Mprip	101	63	86	117	214	84	83.3333	138.333	103.666	0.141078	0.244926	0.564612	0.99922
Flcn	92	22	58	47	99	65	57.3333	70.3333	57.7594	-0.112033	0.242282	0.64379	0.99922
Med9	9	10	8	9	10	14	9	11	10.4795	-0.139085	0.348807	0.690081	0.99922
Pemt	561	198	294	308	693	372	351	457.667	368.686	-0.0823884	0.153593	0.591678	0.99922
Srebf1	127	29	58	70	136	93	71.3333	99.6667	76.1757	0.082023	0.230523	0.721981	0.99922
Tom1l2	110	44	76	69	169	104	76.6667	114	87.0623	0.0692225	0.204888	0.735473	0.99922
Atpaf2	15	5	12	19	45	16	10.6667	26.6667	16.0327	0.54927	0.328057	0.0940694	0.99922
Gid4	115	56	89	115	172	160	86.6667	149	110.775	0.286664	0.203714	0.15937	0.99922
Drg2	20	9	9	23	33	20	12.6667	25.3333	17.3839	0.397845	0.313551	0.2045	0.99922
Alkbh5	457	121	355	448	536	361	311	448.333	351.748	0.139416	0.235074	0.553133	0.99922
Llgl1	86	20	49	72	90	60	51.6667	74	57.3142	0.12777	0.253945	0.614865	0.99922
Flii	88	37	59	96	113	66	61.3333	91.6667	72.1915	0.124061	0.238223	0.602521	0.99922
Smcr7	107	38	51	48	99	68	65.3333	71.6667	63.7413	-0.28051	0.217538	0.197233	0.99922
Top3a	4	6	14	17	22	13	8	17.3333	12.2886	0.272044	0.350556	0.437728	0.99922
Smcr8	65	23	36	36	64	40	41.3333	46.6667	41.0955	-0.237229	0.23999	0.322909	0.99922
Shmt1	390	129	237	265	443	317	252	341.667	274.094	0.00980667	0.14069	0.944429	0.99922
Dhrs7b	90	39	71	69	126	86	66.6667	93.6667	75.0502	0.00834497	0.202895	0.967193	0.99922
Tmem11	430	194	313	348	558	408	312.333	438	354.027	0.0153317	0.13317	0.908343	0.99922
Map2k3	899	373	509	547	1255	863	593.667	888.333	679.431	0.0891879	0.149618	0.551106	0.99922
Usp22	118	46	77	85	227	114	80.3333	142	98.9454	0.278985	0.211634	0.187423	0.99922
Aldh3a2	362	200	407	342	800	629	323	590.333	422.677	0.276783	0.230879	0.230598	0.99922
Slc47a1	237	93	177	203	405	253	169	287	207.644	0.2673	0.156221	0.0870743	0.99922
Epn2	26	11	19	24	35	18	18.6667	25.6667	20.8374	-0.00636886	0.300575	0.983095	0.99922
Grap	44	19	24	21	80	30	29	43.6667	32.2914	0.0240059	0.300078	0.936238	0.99922
Ulk2	278	108	152	254	408	266	179.333	309.333	223.474	0.326019	0.141936	0.0216217	0.99922
Akap10	29	2	9	11	11	21	13.3333	14.3333	12.2166	-0.0316335	0.351375	0.928265	0.99922
Zswim7	32	11	22	25	32	33	21.6667	30	24.3233	0.0427102	0.293772	0.884406	0.99922
Ttc19	62	22	38	75	92	76	40.6667	81	55.8533	0.506542	0.236119	0.0319306	0.99922
Ncor1	758	366	485	594	927	562	536.333	694.333	585.253	-0.108427	0.136473	0.426907	0.99922
Cenpv	42	15	24	30	58	30	27	39.3333	30.2061	0.0638291	0.268155	0.811857	0.99922
2410006H16Rik	126	42	100	79	122	105	89.3333	102	90.5193	-0.213433	0.21803	0.327621	0.99922
Cox10	168	43	113	139	201	140	108	160	122.304	0.157172	0.213428	0.461476	0.99922
2810001G20Rik	27	8	13	11	30	9	16	16.6667	14.7	-0.281854	0.332465	0.396566	0.99922
Map2k4	104	30	55	39	108	66	63	71	60.7408	-0.24281	0.242471	0.316635	0.99922
Zkscan6	37	10	24	9	79	42	23.6667	43.3333	28.2654	0.20496	0.342214	0.549225	0.99922
Tmem220	36	3	13	28	31	9	17.3333	22.6667	17.3629	0.0808356	0.350416	0.81756	0.99922
Adprm	60	21	35	26	54	35	38.6667	38.3333	36.1603	-0.399688	0.251814	0.11246	0.99922
Sco1	34	19	32	26	48	23	28.3333	32.3333	29.3078	-0.268728	0.283243	0.342747	0.99922
Gas7	44	21	14	27	39	24	26.3333	30	26.9559	-0.198265	0.301992	0.511486	0.99922
Stx8	39	11	13	23	57	26	21	35.3333	24.4553	0.230086	0.304879	0.450442	0.99922
Ntn1	18	13	12	18	10	13	14.3333	13.6667	14.7528	-0.303671	0.343425	0.376565	0.99922
Myh10	70	29	27	36	98	34	42	56	44.2144	-0.0824789	0.287149	0.773933	0.99922
Arhgef15	17	9	16	8	22	13	14	14.3333	13.6515	-0.338236	0.329441	0.304564	0.99922
Pfas	25	6	20	13	38	8	17	19.6667	16.2485	-0.188676	0.342505	0.581723	0.99922
2310047M10Rik	20	15	17	26	39	20	17.3333	28.3333	21.9631	0.129448	0.306819	0.673095	0.99922
Vamp2	105	61	70	77	129	85	78.6667	97	85.0078	-0.185794	0.203651	0.361603	0.99922
Per1	58	29	42	42	74	59	43	58.3333	48.1826	-0.0373462	0.234865	0.87366	0.99922
Cntrob	17	6	8	18	22	17	10.3333	19	13.4681	0.317147	0.328166	0.333834	0.99922
Trappc1	60	27	34	52	122	68	40.3333	80.6667	54.0783	0.436951	0.231941	0.0595795	0.99922
Chd3	198	87	116	184	264	198	133.667	215.333	163.005	0.22601	0.163078	0.165778	0.99922
Lsmd1	44	20	26	41	84	56	30	60.3333	40.816	0.450779	0.245029	0.065813	0.99922
Kdm6b	25	17	13	20	24	29	18.3333	24.3333	21.2009	-0.0469536	0.318751	0.882891	0.99922
Wrap53	10	16	10	17	46	24	12	29	19.3329	0.346187	0.340244	0.308932	0.99922
Sat2	31	15	23	21	34	34	23	29.6667	25.2763	-0.0771072	0.28982	0.790199	0.99922
Fxr2	119	78	71	90	166	145	89.3333	133.667	107.146	0.0445752	0.234903	0.849497	0.99922
Mpdu1	55	33	35	53	84	93	41	76.6667	55.6583	0.347133	0.264267	0.188992	0.99922
Eif4a1	310	153	253	294	437	343	238.667	358	283.144	0.0997791	0.163361	0.541341	0.99922
Zbtb4	85	31	63	77	108	62	59.6667	82.3333	66.3597	0.0166494	0.227613	0.941688	0.99922
Tmem256	1216	607	782	865	1680	1124	868.333	1223	983.002	-0.016484	0.125386	0.895407	0.99922
Kctd11	8	5	7	10	22	15	6.66667	15.6667	10.1384	0.435918	0.341519	0.201811	0.99922
Neurl4	13	11	5	19	43	13	9.66667	25	15.5588	0.455517	0.343354	0.184619	0.99922
Gps2	46	32	31	40	66	46	36.3333	50.6667	42.2861	-0.0372312	0.258552	0.885501	0.99922
Eif5a	426	181	258	311	625	387	288.333	441	335.443	0.124913	0.126244	0.322442	0.99922
Elp5	34	10	16	15	52	25	20	30.6667	22.0847	0.0979526	0.310787	0.752628	0.99922
Ctdnep1	138	38	74	66	245	103	83.3333	138	95.1763	0.190172	0.266093	0.474805	0.99922
Gabarap	436	288	276	357	632	517	333.333	502	401.451	0.0399826	0.205075	0.84542	0.99922
Phf23	66	39	50	82	139	54	51.6667	91.6667	66.5779	0.240266	0.258489	0.352628	0.99922
Dvl2	41	26	27	29	72	41	31.3333	47.3333	36.9331	0.0370183	0.268692	0.890421	0.99922
Acadvl	1382	705	928	948	1953	1278	1005	1393	1128.05	-0.0520217	0.133878	0.697591	0.99922
Asgr1	7230	2877	4093	4488	7822	5950	4733.33	6086.67	5067.2	-0.0831727	0.10325	0.420505	0.99922
Asgr2	531	277	231	502	757	438	346.333	565.667	426.73	0.19565	0.212132	0.356372	0.99922
Slc16a11	29	19	8	24	34	24	18.6667	27.3333	22.243	0.0377989	0.326057	0.90771	0.99922
Rnasek	116	65	95	87	181	136	92	134.667	107.25	0.0236641	0.205659	0.908394	0.99922
Pelp1	22	12	12	19	44	26	15.3333	29.6667	20.4543	0.331981	0.302263	0.272066	0.99922
Arrb2	30	19	29	27	40	31	26	32.6667	28.7879	-0.140763	0.283099	0.619033	0.99922
Med11	42	8	22	23	36	24	24	27.6667	23.3391	-0.13284	0.299798	0.657695	0.99922
Cxcl16	14	7	10	20	14	21	10.3333	18.3333	13.9632	0.269791	0.340108	0.427632	0.99922
Vmo1	41	25	29	21	37	24	31.6667	27.3333	29.5921	-0.588241	0.275637	0.0328335	0.99922
Gltpd2	132	79	79	111	238	149	96.6667	166	122.124	0.218512	0.204055	0.284238	0.99922
Psmb6	812	392	532	565	1087	676	578.667	776	637.414	-0.0797726	0.119417	0.504123	0.99922
Slc25a11	254	105	137	175	295	197	165.333	222.333	181.083	-0.0278456	0.148606	0.851364	0.99922
Rnf167	94	34	42	69	101	67	56.6667	79	62.8074	0.0500863	0.223172	0.822423	0.99922
Pfn1	95	29	45	69	111	78	56.3333	86	64.654	0.175051	0.21672	0.419248	0.99922
Spag7	578	181	372	319	826	530	377	558.333	420.275	0.0939428	0.189635	0.620326	0.99922
Camta2	36	36	13	28	50	42	28.3333	40	34.3364	-0.0786562	0.331884	0.812658	0.99922
Inca1	23	10	5	9	19	11	12.6667	13	12.056	-0.256801	0.343129	0.454213	0.99922
Kif1c	313	122	262	308	537	331	232.333	392	286.418	0.262879	0.167615	0.1168	0.99922
Rabep1	291	156	200	273	400	203	215.667	292	242.567	-0.0619671	0.19672	0.75276	0.99922
Nup88	51	15	34	49	67	47	33.3333	54.3333	40.1274	0.2433	0.254741	0.339533	0.99922
Rpain	22	10	18	15	35	32	16.6667	27.3333	20.3612	0.165538	0.310451	0.593882	0.99922
C1qbp	187	78	116	110	186	135	127	143.667	128.681	-0.266521	0.161728	0.0993616	0.99922
Dhx33	43	23	19	18	50	23	28.3333	30.3333	27.8219	-0.338362	0.297306	0.255081	0.99922
Derl2	390	153	167	215	405	297	236.667	305.667	251.756	-0.0699799	0.177212	0.692922	0.99922
Mis12	63	18	42	48	70	37	41	51.6667	42.7742	-0.0760496	0.259231	0.769242	0.99922
4933427D14Rik	20	10	12	9	26	9	14	14.6667	13.4932	-0.315985	0.332776	0.342346	0.99922
Txndc17	215	89	130	148	228	182	144.667	186	156.268	-0.0794628	0.160158	0.619788	0.99922
Med31	32	8	6	7	16	12	15.3333	11.6667	12.265	-0.445552	0.346088	0.197957	0.99922
Ggt6	31	11	15	19	30	28	19	25.6667	20.7816	0.00955391	0.300316	0.974621	0.99922
Mybbp1a	55	28	34	44	85	26	39	51.6667	42.3647	-0.101912	0.28586	0.721459	0.99922
Spns2	23	9	2	8	21	7	11.3333	12	10.5646	-0.189341	0.351198	0.589798	0.99922
Ube2g1	173	51	107	147	254	158	110.333	186.333	133.545	0.302956	0.178109	0.0889507	0.99922
Ankfy1	89	43	42	42	116	64	58	74	61.2553	-0.147096	0.246988	0.551469	0.99922
Cyb5d2	21	4	13	10	5	16	12.6667	10.3333	11.1206	-0.279432	0.351295	0.426361	0.99922
Zzef1	184	53	102	134	204	124	113	154	122.15	0.0354657	0.191682	0.853211	0.99922
1200014J11Rik	315	88	155	180	434	310	186	308	218.784	0.277822	0.203094	0.171329	0.99922
Emc6	568	248	438	504	838	556	418	632.667	490.438	0.115383	0.132261	0.382997	0.99922
Ctns	18	22	22	19	29	23	20.6667	23.6667	23.1029	-0.285372	0.324915	0.379782	0.99922
Shpk	97	25	40	57	125	100	54	94	65.2645	0.342156	0.249723	0.170643	0.99922
Aspa	23	11	28	13	21	32	20.6667	22	21.0716	-0.247148	0.33341	0.458527	0.99922
Cluh	755	317	466	521	880	584	512.667	661.667	551.861	-0.0942283	0.103627	0.363189	0.99922
Pafah1b1	541	188	311	356	631	438	346.667	475	378.748	0.0155577	0.123877	0.900057	0.99922
Mettl16	46	12	26	40	57	43	28	46.6667	33.7961	0.277302	0.266202	0.297552	0.99922
Mnt	30	21	18	14	30	28	23	24	23.4544	-0.346072	0.30949	0.263481	0.99922
Sgsm2	23	15	11	22	19	16	16.3333	19	17.8321	-0.157694	0.329558	0.632293	0.99922
Tsr1	26	8	22	29	41	12	18.6667	27.3333	21.0936	0.0642836	0.33038	0.845726	0.99922
Srr	300	158	197	247	466	306	218.333	339.667	261.195	0.122001	0.149099	0.413209	0.99922
Smg6	124	40	54	80	126	95	72.6667	100.333	79.4264	0.0518743	0.21072	0.805546	0.99922
Ovca2	11	4	10	9	25	11	8.33333	15	10.3322	0.199599	0.342704	0.560281	0.99922
Rtn4rl1	41	32	46	65	70	66	39.6667	67	52.4841	0.196576	0.281398	0.484821	0.99922
Rpa1	128	48	49	67	297	123	75	162.333	100.3	0.446627	0.287722	0.120594	0.99922
Serpinf1	940	375	600	553	1112	746	638.333	803.667	672.768	-0.138352	0.113891	0.224453	0.99922
Serpinf2	1616	691	620	658	2018	1057	975.667	1244.33	1012.97	-0.156271	0.231216	0.499127	0.99922
Wdr81	99	49	34	88	134	82	60.6667	101.333	75.2775	0.231915	0.256093	0.365154	0.99922
Mir22hg	423	148	275	275	309	398	282	327.333	292.322	-0.134725	0.225975	0.551045	0.99922
Tlcd2	172	54	50	70	183	92	92	115	92.3382	-0.0991803	0.264442	0.70762	0.99922
Rilp	36	15	37	30	59	30	29.3333	39.6667	32.1881	-0.0579149	0.281984	0.837273	0.99922
Scarf1	84	27	50	51	64	68	53.6667	61	54.3542	-0.175876	0.247398	0.477145	0.99922
Slc43a2	99	35	61	47	83	78	65	69.3333	63.5877	-0.299047	0.227941	0.189536	0.99922
Pitpna	119	50	89	109	136	101	86	115.333	95.9249	-0.0159691	0.206001	0.93821	0.99922
Inpp5k	19	7	16	8	15	2	14	8.33333	10.9358	-0.695761	0.349313	0.0463933	0.99922
Myo1c	57	30	45	47	109	69	44	75	54.8314	0.215624	0.234183	0.357182	0.99922
Crk	226	71	153	122	143	167	150	144	141.503	-0.374725	0.231817	0.105993	0.99922
Ywhae	1266	419	788	804	1581	937	824.333	1107.33	884.111	-0.0223128	0.12981	0.863526	0.99922
Fam101b	7	5	9	16	30	13	7	19.6667	11.964	0.578211	0.340545	0.0895268	0.99922
Vps53	49	27	52	43	71	43	42.6667	52.3333	45.9422	-0.186047	0.258272	0.471307	0.99922
Glod4	247	111	166	209	435	215	174.667	286.333	210.498	0.189997	0.166214	0.253002	0.99922
Rnmtl1	69	21	43	24	90	38	44.3333	50.6667	42.5756	-0.253966	0.285228	0.373254	0.99922
Timm22	91	33	52	61	120	99	58.6667	93.3333	69.4514	0.199415	0.216839	0.357759	0.99922
Gosr1	49	14	36	28	41	47	33	38.6667	33.7127	-0.133848	0.287947	0.64205	0.99922
Cpd	169	69	97	98	177	119	111.667	131.333	114.438	-0.214769	0.167692	0.200286	0.99922
Blmh	347	195	174	214	465	309	238.667	329.333	268.302	-0.0660144	0.203536	0.745682	0.99922
Ccdc55	112	52	87	89	168	79	83.6667	112	91.631	-0.08049	0.209676	0.701069	0.99922
Ssh2	87	53	80	125	125	86	73.3333	112	90.502	0.112687	0.259742	0.664403	0.99922
Abhd15	135	51	128	154	216	151	104.667	173.667	129.464	0.249827	0.218988	0.253943	0.99922
Taok1	591	202	370	463	671	382	387.667	505.333	415.478	-0.0379984	0.165801	0.818728	0.99922
Nufip2	334	101	214	277	471	245	216.333	331	247.952	0.168453	0.18171	0.353904	0.99922
Myo18a	214	63	139	146	291	136	138.667	191	148.981	0.00812045	0.203563	0.96818	0.99922
Pipox	1388	429	615	783	1474	1070	810.667	1109	873.059	0.0474833	0.158038	0.76383	0.99922
Phf12	30	8	20	29	64	33	19.3333	42	26.6324	0.517172	0.286889	0.0714367	0.99922
Dhrs13	14	7	10	18	16	21	10.3333	18.3333	13.8117	0.265861	0.335382	0.427945	0.99922
Flot2	50	19	37	32	49	60	35.3333	47	39.0244	-0.0116154	0.280763	0.967	0.99922
Eral1	9	7	9	10	24	20	8.33333	18	12.2314	0.355787	0.338528	0.293267	0.99922
Fam222b	48	33	37	49	94	39	39.3333	60.6667	47.3613	0.0471678	0.268837	0.860725	0.99922
Traf4	66	24	25	41	87	67	38.3333	65	46.5275	0.271091	0.257977	0.293335	0.99922
Nek8	19	14	13	13	29	17	15.3333	19.6667	17.0005	-0.137806	0.318187	0.664943	0.99922
Tlcd1	79	32	31	31	114	53	47.3333	66	50.6346	-0.037817	0.28475	0.894346	0.99922
Rpl23a	607	237	346	488	737	455	396.667	560	445.272	0.0536292	0.134516	0.690127	0.99922
Proca1	5	10	5	19	20	21	6.66667	20	13.1753	0.522813	0.349669	0.134872	0.99922
Supt6	110	45	75	99	181	79	76.6667	119.667	89.8543	0.136242	0.216213	0.52861	0.99922
Sdf2	141	45	89	88	134	124	91.6667	115.333	96.7079	-0.0710609	0.207504	0.732008	0.99922
2610507B11Rik	563	211	357	430	746	561	377	579	440.737	0.166984	0.123556	0.17654	0.99922
Aldoc	71	29	35	47	44	39	45	43.3333	43.2675	-0.365497	0.271218	0.177783	0.99922
Pigs	37	10	9	16	42	16	18.6667	24.6667	18.8693	-0.0206086	0.330983	0.950352	0.99922
Unc119	16	12	16	28	27	25	14.6667	26.6667	20.2538	0.267784	0.319896	0.402538	0.99922
Slc13a2	16	13	23	25	40	18	17.3333	27.6667	21.689	0.071555	0.322115	0.824204	0.99922
Slc46a1	15	16	18	17	38	16	16.3333	23.6667	19.5726	-0.070815	0.327806	0.828966	0.99922
Vtn	3549	1745	2138	2479	5309	3287	2477.33	3691.67	2864.98	0.0485908	0.135129	0.719155	0.99922
Tmem199	26	3	16	11	14	5	15	10	11.4565	-0.51294	0.349345	0.142026	0.99922
Poldip2	100	35	51	77	123	78	62	92.6667	70.9227	0.130879	0.205386	0.523973	0.99922
Tnfaip1	147	93	93	145	200	149	111	164.667	133.291	0.0575348	0.211006	0.785108	0.99922
Ift20	942	428	561	680	1571	972	643.667	1074.33	783.268	0.215809	0.14336	0.132231	0.99922
Tmem97	218	92	131	179	258	211	147	216	170.539	0.107431	0.162826	0.509386	0.99922
Nlk	115	26	61	78	139	101	67.3333	106	77.2746	0.233333	0.226238	0.302371	0.99922
Fam58b	59	27	29	38	72	51	38.3333	53.6667	42.9622	0.0126541	0.243694	0.958588	0.99922
Lyrm9	29	8	7	8	20	22	14.6667	16.6667	14.1718	-0.113766	0.343423	0.74044	0.99922
Lgals9	326	140	163	153	395	255	209.667	267.667	220.832	-0.136244	0.192794	0.479763	0.99922
Wsb1	93	42	70	78	131	71	68.3333	93.3333	75.9578	-0.033498	0.207673	0.871856	0.99922
Nf1	36	4	14	28	34	19	18	27	19.6745	0.196358	0.333341	0.555822	0.99922
Utp6	52	16	29	45	84	59	32.3333	62.6667	42.3421	0.44432	0.242923	0.0673905	0.99922
Suz12	102	35	59	97	115	82	65.3333	98	76.0992	0.161326	0.222978	0.46937	0.99922
Crlf3	26	9	22	16	56	35	19	35.6667	24.0744	0.288285	0.311096	0.354095	0.99922
Tefm	40	16	8	27	38	30	21.3333	31.6667	24.5159	0.120323	0.321968	0.70862	0.99922
Adap2	29	8	34	59	39	34	23.6667	44	32.2597	0.357788	0.335005	0.285517	0.99922
Rhot1	167	46	72	112	205	130	95	149	108.974	0.22186	0.201723	0.271408	0.99922
5730455P16Rik	51	22	35	63	87	53	36	67.6667	47.8199	0.392049	0.241347	0.104286	0.99922
Zfp207	546	225	324	398	677	453	365	509.333	407.531	0.0197087	0.112093	0.860432	0.99922
Psmd11	468	208	269	408	683	390	315	493.667	374.377	0.165052	0.139459	0.236605	0.99922
Myo1d	67	25	31	38	82	43	41	54.3333	43.5377	-0.0531386	0.247087	0.82972	0.99922
Zfp830	89	42	59	92	103	35	63.3333	76.6667	67.4899	-0.139959	0.297157	0.637645	0.99922
Rad51d	62	23	37	48	109	55	40.6667	70.6667	49.7576	0.271434	0.236551	0.251189	0.99922
Unc45b	13	5	27	8	21	10	15	13	13.6008	-0.423842	0.349695	0.225499	0.99922
Slfn5	60	18	41	36	43	59	39.6667	46	40.7229	-0.124692	0.288353	0.665429	0.99922
Pex12	31	29	25	21	48	21	28.3333	30	29.4096	-0.405574	0.309253	0.189701	0.99922
Ap2b1	22	11	8	10	20	13	13.6667	14.3333	13.4204	-0.274667	0.331082	0.406761	0.99922
Taf15	111	43	93	121	131	85	82.3333	112.333	92.791	0.0227659	0.246086	0.926291	0.99922
Ccl9	168	44	65	58	134	67	92.3333	86.3333	81.0721	-0.443865	0.241498	0.0660674	0.99922
1100001G20Rik	3478	1176	2046	2437	3036	3026	2233.33	2833	2390.48	-0.0266774	0.172142	0.876842	0.99922
Heatr6	32	14	14	36	38	21	20	31.6667	24.3442	0.179628	0.310261	0.562617	0.99922
Ddx52	61	17	38	54	91	45	38.6667	63.3333	45.7528	0.233938	0.252131	0.353489	0.99922
Synrg	33	23	26	43	50	46	27.3333	46.3333	35.8351	0.218914	0.280088	0.434454	0.99922
Tada2a	21	11	19	13	37	19	17	23	18.6382	-0.0798115	0.313256	0.798892	0.99922
Acaca	188	54	94	88	171	107	112	122	107.439	-0.275295	0.192276	0.152209	0.99922
Aatf	18	8	8	27	31	29	11.3333	29	18.4826	0.670101	0.316531	0.0342587	0.99922
Ggnbp2	1035	468	631	937	1454	822	711.333	1071	832.069	0.110268	0.141255	0.435021	0.99922
Pigw	36	13	18	19	38	19	22.3333	25.3333	22.0638	-0.218377	0.293205	0.456397	0.99922
Usp32	48	23	32	30	82	27	34.3333	46.3333	36.9566	-0.09873	0.285498	0.729481	0.99922
Appbp2	32	19	12	25	48	17	21	30	23.9382	-0.0158278	0.319424	0.96048	0.99922
Bcas3	34	18	3	11	49	18	18.3333	26	19.8576	-0.0458265	0.351367	0.896231	0.99922
Brip1	33	2	11	10	11	10	15.3333	10.3333	11.2877	-0.404922	0.351048	0.248718	0.99922
Ints2	22	14	8	12	19	14	14.6667	15	14.7418	-0.307071	0.33225	0.355373	0.99922
Med13	128	26	57	90	148	83	70.3333	107	78.3702	0.207155	0.24556	0.39889	0.99922
Rnft1	82	23	33	42	90	56	46	62.6667	48.6446	0.0205633	0.249012	0.934186	0.99922
Rps6kb1	124	55	107	127	162	114	95.3333	134.333	109.413	0.0346954	0.211955	0.869973	0.99922
Vmp1	361	124	313	321	463	379	266	387.667	305.449	0.107189	0.200293	0.592537	0.99922
Ptrh2	44	28	36	42	95	45	36	60.6667	44.9045	0.161202	0.259145	0.533907	0.99922
Cltc	505	238	318	405	640	477	353.667	507.333	406.37	0.0480351	0.129315	0.710296	0.99922
Dhx40	83	34	50	49	109	54	55.6667	70.6667	58.3931	-0.132052	0.223853	0.555255	0.99922
Ypel2	200	97	135	165	371	137	144	224.333	168.291	0.079624	0.219685	0.717018	0.99922
Smg8	21	3	15	7	22	14	13	14.3333	12.0816	-0.175098	0.343734	0.610471	0.99922
Trim37	22	10	10	23	39	22	14	28	19.0386	0.396436	0.306021	0.195163	0.99922
2017-09-04	19	7	17	10	29	13	14.3333	17.3333	14.5351	-0.167664	0.328836	0.610142	0.99922
Mtmr4	315	152	288	273	433	329	251.667	345	284.351	-0.0313928	0.176904	0.85915	0.99922
Rnf43	94	21	40	82	74	86	51.6667	80.6667	60.8689	0.28753	0.28465	0.312439	0.99922
1110028F11Rik	18	18	7	25	29	25	14.3333	26.3333	20.196	0.208442	0.337563	0.536911	0.99922
Supt4a	35	14	40	31	57	41	29.6667	43	33.9951	0.0362766	0.28514	0.898763	0.99922
Dynll2	961	355	643	822	1171	928	653	973.667	758.315	0.148528	0.137014	0.278351	0.99922
Srsf1	759	319	345	512	900	627	474.333	679.667	535.391	0.0607357	0.154888	0.694964	0.99922
Vezf1	56	20	37	40	60	48	37.6667	49.3333	40.7662	-0.0407234	0.244908	0.867936	0.99922
Mrps23	202	94	139	124	380	200	145	234.667	171.618	0.126378	0.212807	0.552606	0.99922
Msi2	46	13	34	59	64	41	31	54.6667	39.4438	0.340226	0.283374	0.229895	0.99922
Akap1	355	134	206	235	464	284	231.667	327.667	256.878	0.0333724	0.134214	0.803632	0.99922
Scpep1	46	45	41	39	92	52	44	61	51.6064	-0.136171	0.286629	0.634732	0.99922
Coil	18	10	4	17	16	18	10.6667	17	13.3891	0.154628	0.345262	0.654256	0.99922
Trim25	1201	494	794	610	1563	987	829.667	1053.33	871.991	-0.155834	0.161464	0.33448	0.99922
Pctp	72	65	70	85	185	102	69	124	91.6602	0.179233	0.258576	0.488213	0.99922
Mmd	532	280	424	395	665	573	412	544.333	459.21	-0.0910908	0.168344	0.58844	0.99922
Hlf	585	166	382	431	669	553	377.667	551	426.042	0.144993	0.18015	0.420907	0.99922
Cox11	36	18	29	24	29	41	27.6667	31.3333	29.1123	-0.197964	0.301711	0.511736	0.99922
Utp18	29	11	17	23	30	15	19	22.6667	19.6823	-0.137864	0.307382	0.653786	0.99922
Mbtd1	161	58	68	121	188	93	95.6667	134	105.42	0.050042	0.222264	0.821865	0.99922
Nme2	2698	1430	1796	1809	3734	2795	1974.67	2779.33	2245.52	-0.0325393	0.15538	0.834122	0.99922
Nme1	461	227	224	253	583	359	304	398.333	328.475	-0.120633	0.187185	0.519279	0.99922
Spag9	225	68	138	190	239	158	143.667	195.667	157.529	0.0511549	0.201618	0.79971	0.99922
Tob1	164	46	93	72	97	124	101	97.6667	94.1998	-0.339555	0.254374	0.18192	0.99922
Luc7l3	816	480	522	793	1098	712	606	867.667	709.331	0.00791146	0.182376	0.965399	0.99922
Ankrd40	177	53	87	106	271	118	105.667	165	119.1	0.155089	0.222047	0.484895	0.99922
Abcc3	113	73	121	60	145	150	102.333	118.333	108.384	-0.281047	0.275527	0.307712	0.99922
Lrrc59	50	13	24	34	50	47	29	43.6667	33.0502	0.169024	0.275435	0.539439	0.99922
Mrpl27	188	66	81	94	222	145	111.667	153.667	120.329	0.00639506	0.205897	0.975222	0.99922
Xylt2	128	64	60	83	187	99	84	123	95.6875	0.0295745	0.218995	0.892575	0.99922
Pdk2	32	17	18	18	43	16	22.3333	25.6667	22.6639	-0.253074	0.304352	0.40568	0.99922
Kat7	29	18	35	41	37	34	27.3333	37.3333	32.176	-0.0126677	0.306922	0.967078	0.99922
Spop	815	380	599	740	1024	818	598	860.667	693.415	0.062672	0.144289	0.664033	0.99922
Ngfr	26	9	14	15	12	13	16.3333	13.3333	14.5978	-0.445258	0.3305	0.177908	0.99922
Phb	85	54	61	55	121	69	66.6667	81.6667	71.4995	-0.229091	0.22783	0.314639	0.99922
Zfp652	44	10	31	28	76	46	28.3333	50	34.1828	0.287403	0.286164	0.31522	0.99922
Snf8	163	91	101	116	245	156	118.333	172.333	136.728	0.0152163	0.187348	0.935267	0.99922
Atp5g1	703	341	333	443	920	502	459	621.667	503.845	-0.0725767	0.17937	0.685757	0.99922
Snx11	36	12	21	23	63	36	23	40.6667	28.1075	0.271425	0.282834	0.337226	0.99922
Cbx1	221	75	137	193	312	136	144.333	213.667	163.448	0.107212	0.210873	0.61116	0.99922
Nfe2l1	372	197	295	361	526	430	288	439	346.507	0.114824	0.164922	0.486285	0.99922
Copz2	10	5	8	12	18	18	7.66667	16	10.9932	0.376557	0.338911	0.266535	0.99922
Cdk5rap3	97	38	66	40	108	61	67	69.6667	63.9709	-0.392885	0.227306	0.0839084	0.99922
Pnpo	386	235	198	249	559	350	273	386	311.912	-0.0577689	0.214567	0.787749	0.99922
Sp2	19	8	10	8	22	18	12.3333	16	13.1327	-0.0681431	0.331523	0.837146	0.99922
Scrn2	141	62	61	81	153	112	88	115.333	95.1174	-0.0650852	0.209509	0.756062	0.99922
Mrpl10	360	76	164	170	318	220	200	236	195.691	-0.103865	0.218572	0.634644	0.99922
Tbkbp1	15	9	14	15	32	27	12.6667	24.6667	17.3255	0.318297	0.317946	0.316777	0.99922
Kpnb1	548	259	291	321	660	448	366	476.333	395.602	-0.11113	0.155484	0.474772	0.99922
Npepps	139	60	89	158	176	85	96	139.667	111.631	0.0909111	0.25331	0.719675	0.99922
Mrpl45	109	42	71	90	161	96	74	115.667	86.9943	0.164456	0.18722	0.37972	0.99922
Socs7	430	172	247	277	491	331	283	366.333	303.253	-0.0835598	0.122465	0.49504	0.99922
Arhgap23	17	11	25	11	19	16	17.6667	15.3333	16.763	-0.491619	0.330908	0.137367	0.99922
Mllt6	29	17	25	30	44	14	23.6667	29.3333	25.6072	-0.157775	0.314948	0.616402	0.99922
Cisd3	58	28	34	27	59	43	40	43	39.7322	-0.328178	0.250952	0.190964	0.99922
Psmb3	287	139	185	190	457	349	203.667	332	246.916	0.175661	0.191333	0.358572	0.99922
Pip4k2b	39	31	26	31	64	50	32	48.3333	38.925	0.0259242	0.282334	0.92684	0.99922
Cwc25	86	26	71	59	95	48	61	67.3333	60.0155	-0.259393	0.252026	0.303372	0.99922
Rpl23	3970	1726	2316	3010	4581	3190	2670.67	3593.67	2953.52	-0.0266021	0.107651	0.804819	0.99922
Lasp1	1033	352	381	567	1205	585	588.667	785.667	620.472	-0.0267309	0.201611	0.89452	0.99922
Rpl19	211	69	159	136	166	180	146.333	160.667	146.933	-0.222449	0.227102	0.327326	0.99922
Fbxl20	122	28	75	79	116	81	75	92	76.4676	-0.0757037	0.233862	0.746157	0.99922
Med1	212	74	174	158	286	219	153.333	221	173.275	0.0678152	0.192288	0.724332	0.99922
Cdk12	168	50	110	105	172	102	109.333	126.333	109.287	-0.202278	0.19513	0.299906	0.99922
Stard3	65	39	38	57	89	70	47.3333	72	57.0846	0.0978559	0.235901	0.678276	0.99922
Mien1	176	59	71	60	217	182	102	153	113.783	0.103728	0.283032	0.714002	0.99922
Grb7	338	143	149	189	443	224	210	285.333	226.827	-0.053021	0.196061	0.786829	0.99922
Ormdl3	377	201	306	294	509	409	294.667	404	333.991	-0.0473645	0.166257	0.775731	0.99922
Psmd3	455	196	213	277	498	516	288	430.333	335.376	0.123976	0.214821	0.563864	0.99922
Thra	17	13	10	18	20	14	13.3333	17.3333	15.3688	-0.0814038	0.330292	0.805326	0.99922
Nr1d1	42	23	9	28	53	26	24.6667	35.6667	28.1777	0.0177753	0.325754	0.956484	0.99922
Msl1	233	100	126	131	308	199	153	212.667	168.601	-0.0158141	0.176947	0.928786	0.99922
Casc3	207	104	144	133	281	172	151.667	195.333	163.84	-0.14082	0.165885	0.395935	0.99922
Wipf2	131	66	73	100	191	110	90	133.667	104.333	0.0656248	0.189612	0.729267	0.99922
Rara	16	10	12	19	17	18	12.6667	18	15.2077	0.0382326	0.329781	0.907705	0.99922
Igfbp4	5745	2049	3169	3720	7195	5907	3654.33	5607.33	4238.61	0.177368	0.144395	0.219315	0.99922
Smarce1	85	22	36	49	83	51	47.6667	61	49.0955	-0.0363593	0.246384	0.882681	0.99922
Krt10	38	16	31	37	47	48	28.3333	44	34.2721	0.160475	0.274798	0.559237	0.99922
Eif1	1613	696	1188	1219	2303	1511	1165.67	1677.67	1323.88	0.0350544	0.113156	0.756721	0.99922
Jup	213	78	133	198	397	208	141.333	267.667	182.725	0.420848	0.163148	0.00989297	0.99922
Cnp	27	3	9	11	17	12	13	13.3333	11.5171	-0.159452	0.345029	0.64398	0.99922
Dnajc7	55	16	26	50	52	66	32.3333	56	40.8566	0.355508	0.286135	0.214071	0.99922
Kat2a	22	12	8	6	26	16	14	16	14.074	-0.221164	0.340854	0.516434	0.99922
Rab5c	244	113	171	118	435	278	176	277	205.285	0.0815647	0.245524	0.739734	0.99922
Ghdc	20	13	21	23	37	43	18	34.3333	24.8946	0.315765	0.310981	0.309923	0.99922
Stat5b	622	248	218	322	799	343	362.667	488	384.861	-0.0628713	0.233669	0.787883	0.99922
Stat5a	88	63	60	88	163	123	70.3333	124.667	92.5117	0.243267	0.230879	0.292041	0.99922
Stat3	822	345	442	575	1116	703	536.333	798	614.747	0.0949379	0.120232	0.429748	0.99922
Ptrf	172	60	102	123	275	126	111.333	174.667	128.237	0.153027	0.196054	0.435075	0.99922
Atp6v0a1	41	26	28	38	82	39	31.6667	53	39.4053	0.160919	0.26486	0.543477	0.99922
Naglu	31	7	21	28	32	33	19.6667	31	23.2959	0.214569	0.307328	0.485066	0.99922
Coasy	1860	822	1050	1089	1940	1463	1244	1497.33	1299.23	-0.196345	0.120556	0.103385	0.99922
Fam134c	34	19	16	29	42	39	23	36.6667	28.4098	0.164067	0.288054	0.568969	0.99922
Tubg1	37	18	31	43	80	78	28.6667	67	43.6066	0.614061	0.267273	0.0215902	0.99922
Ezh1	36	27	23	17	45	33	28.6667	31.6667	29.8197	-0.327181	0.299709	0.274982	0.99922
Ramp2	17	9	21	15	28	23	15.6667	22	17.9897	-0.0137224	0.32003	0.965798	0.99922
Vps25	77	35	52	44	119	97	54.6667	86.6667	64.9463	0.13765	0.25011	0.582074	0.99922
Wnk4	10	21	10	10	20	14	13.6667	14.6667	15.5506	-0.346578	0.350329	0.322519	0.99922
Coa3	227	95	115	153	323	211	145.667	229	171.249	0.165952	0.167779	0.32261	0.99922
Becn1	61	32	43	43	43	55	45.3333	47	46.1692	-0.309447	0.274918	0.260335	0.99922
Psme3	51	22	15	27	81	58	29.3333	55.3333	37.6253	0.323171	0.303929	0.287641	0.99922
Aarsd1	104	49	49	64	137	105	67.3333	102	78.4851	0.103538	0.22486	0.645189	0.99922
Rundc1	16	6	9	13	28	14	10.3333	18.3333	12.815	0.235778	0.328555	0.472991	0.99922
Rpl27	821	371	460	553	925	672	550.667	716.667	598.729	-0.0848373	0.124023	0.493946	0.99922
Ifi35	96	37	68	51	150	81	67	94	73.0559	-0.0236327	0.233839	0.9195	0.99922
Vat1	40	36	41	34	29	60	39	41	42.1659	-0.293693	0.32736	0.369636	0.99922
Nbr1	1579	533	727	688	1650	1088	946.333	1142	954.887	-0.165932	0.17129	0.332685	0.99922
Tmem106a	99	30	43	45	69	58	57.3333	57.3333	53.6642	-0.341522	0.239633	0.154102	0.99922
Rdm1	13	10	9	11	24	17	10.6667	17.3333	13.3722	0.104637	0.331243	0.752084	0.99922
Dhx8	37	11	18	19	42	28	22	29.6667	23.3266	-0.00711722	0.290485	0.980453	0.99922
Dusp3	170	84	142	221	256	191	132	222.667	168.496	0.269516	0.208032	0.19513	0.99922
Cd300lg	36	8	26	19	43	34	23.3333	32	24.9018	0.0208068	0.301928	0.945059	0.99922
Nags	145	56	91	95	175	103	97.3333	124.333	103.125	-0.106441	0.175839	0.544959	0.99922
Lsm12	40	13	37	42	45	26	30	37.6667	32.1807	-0.066925	0.301836	0.824527	0.99922
Hdac5	42	19	27	19	56	29	29.3333	34.6667	29.7627	-0.226099	0.279722	0.418918	0.99922
Tmub2	31	13	9	9	31	16	17.6667	18.6667	16.7238	-0.279504	0.33239	0.400409	0.99922
Ubtf	314	155	178	186	512	309	215.667	335.667	252.51	0.0882125	0.198965	0.657508	0.99922
Rundc3a	27	11	27	20	57	35	21.6667	37.3333	26.6229	0.198938	0.299367	0.506351	0.99922
Slc25a39	576	257	386	383	805	577	406.333	588.333	462.359	0.03801	0.141239	0.787839	0.99922
Grn	334	156	278	271	548	333	256	384	297.6	0.067126	0.159108	0.673107	0.99922
Itga2b	13	6	12	14	4	18	10.3333	12	11.44	-0.0533596	0.351137	0.879217	0.99922
Gpatch8	81	32	45	74	98	62	52.6667	78	61.0107	0.116862	0.225643	0.604525	0.99922
Ccdc43	39	13	18	21	49	25	23.3333	31.6667	24.7833	-0.0181264	0.288491	0.9499	0.99922
Adam11	15	8	5	25	27	11	9.33333	21	14.0471	0.433176	0.344041	0.208001	0.99922
Eftud2	78	30	37	57	150	54	48.3333	87	59.3945	0.278478	0.262889	0.289463	0.99922
Dcakd	12	6	10	10	36	22	9.33333	22.6667	13.9935	0.477135	0.334676	0.153966	0.99922
Nmt1	190	88	111	162	281	187	129.667	210	157.487	0.209084	0.155383	0.17843	0.99922
Acbd4	178	110	154	225	371	263	147.333	286.333	202.855	0.39992	0.184462	0.0301565	0.99922
Hexim1	431	179	275	293	490	344	295	375.667	315.844	-0.108848	0.12135	0.369729	0.99922
Gosr2	50	13	32	25	55	44	31.6667	41.3333	33.1364	-0.0370028	0.276494	0.893538	0.99922
Nsf	42	7	26	21	70	42	25	44.3333	29.5788	0.285103	0.313158	0.362605	0.99922
Arf2	22	17	13	14	27	18	17.3333	19.6667	18.4201	-0.26026	0.317477	0.412344	0.99922
Kansl1	23	18	17	19	38	35	19.3333	30.6667	24.1869	0.0924535	0.30677	0.763127	0.99922
Cdc27	100	37	104	81	105	107	80.3333	97.6667	85.5253	-0.123806	0.26061	0.634742	0.99922
Itgb3	20	3	21	6	14	12	14.6667	10.6667	11.899	-0.496731	0.348575	0.154147	0.99922
Mettl2	78	31	46	47	87	73	51.6667	69	56.3645	-0.0315382	0.225175	0.888612	0.99922
Tlk2	179	58	99	102	200	146	112	149.333	119.762	-0.0204607	0.18049	0.909743	0.99922
Tanc2	42	15	26	48	47	31	27.6667	42	32.8211	0.161625	0.289587	0.57676	0.99922
Dcaf7	64	20	32	40	63	49	38.6667	50.6667	41.1982	-0.0223178	0.246354	0.927816	0.99922
Taco1	10	5	12	12	15	11	9	12.6667	10.4504	0.00961405	0.342669	0.977617	0.99922
Limd2	58	17	36	21	54	21	37	32	31.9049	-0.546894	0.284253	0.0543583	0.99922
Ccdc47	877	252	473	514	983	699	534	732	574.818	0.0457113	0.155968	0.76946	0.99922
Ddx42	89	23	38	60	112	61	50	77.6667	56.6182	0.193523	0.240839	0.421665	0.99922
Ftsj3	123	68	103	150	224	87	98	153.667	118.597	0.104424	0.251895	0.678467	0.99922
Psmc5	298	196	243	249	549	300	245.667	366	289.597	-0.0124198	0.196612	0.949632	0.99922
Smarcd2	514	205	252	255	746	514	323.667	505	373.85	0.130703	0.212593	0.538682	0.99922
Ern1	16	8	12	12	17	6	12	11.6667	11.5625	-0.334899	0.33973	0.324242	0.99922
Snord104	116	97	105	137	269	138	106	181.333	136.894	0.134151	0.242561	0.580221	0.99922
Tex2	988	382	606	623	1306	903	658.667	944	737.263	0.0472632	0.125907	0.707376	0.99922
Pecam1	17	11	19	10	13	20	15.6667	14.3333	15.3802	-0.391351	0.337424	0.246122	0.99922
Ddx5	2328	906	1617	1449	2847	2114	1617	2136.67	1748.95	-0.0623723	0.130459	0.632581	0.99922
Cep95	30	13	15	14	33	9	19.3333	18.6667	17.8342	-0.393658	0.325081	0.225912	0.99922
Smurf2	146	68	134	111	233	126	116	156.667	127.651	-0.0822989	0.202917	0.685053	0.99922
Kpna2	37	11	7	11	41	11	18.3333	21	17.044	-0.167031	0.346595	0.629864	0.99922
Bptf	339	118	181	236	449	189	212.667	291.333	229.319	-0.00772028	0.195181	0.968448	0.99922
Nol11	48	15	35	54	53	30	32.6667	45.6667	36.8833	0.0731109	0.296827	0.805444	0.99922
Pitpnc1	71	24	35	49	50	41	43.3333	46.6667	42.982	-0.225441	0.265211	0.3953	0.99922
Psmd12	222	73	110	127	213	127	135	155.667	134.742	-0.207709	0.175703	0.237143	0.99922
Helz	40	11	26	46	49	26	25.6667	40.3333	30.442	0.202938	0.30208	0.50171	0.99922
Prkca	43	19	43	24	40	19	35	27.6667	30.9024	-0.66084	0.287796	0.0216639	0.99922
Apoh	6211	2524	4351	4482	6804	5281	4362	5522.33	4681.58	-0.101781	0.116484	0.382237	0.99922
Axin2	32	3	13	21	22	12	16	18.3333	15.1961	-0.037464	0.34514	0.913562	0.99922
Gna13	291	72	216	196	283	217	193	232	197.027	-0.100547	0.225148	0.655176	0.99922
Amz2	32	21	12	17	28	28	21.6667	24.3333	22.8167	-0.23323	0.320047	0.466163	0.99922
Slc16a6	15	10	11	7	21	5	12	11	11.2205	-0.431569	0.345841	0.212074	0.99922
Arsg	20	8	9	13	42	25	12.3333	26.6667	16.9721	0.427911	0.322627	0.184729	0.99922
Wipi1	31	8	12	56	33	33	17	40.6667	26.7882	0.650728	0.334005	0.0513837	0.99922
Prkar1a	667	237	387	444	831	513	430.333	596	471.378	0.0176986	0.117411	0.880181	0.99922
Fam20a	84	64	82	131	189	92	76.6667	137.333	102.223	0.231038	0.256753	0.368202	0.99922
Abca8b	43	13	10	24	33	7	22	21.3333	19.8898	-0.250423	0.3463	0.469596	0.99922
Abca8a	1089	384	497	692	889	579	656.667	720	650.278	-0.238711	0.17895	0.182219	0.99922
Abca6	140	63	137	130	240	130	113.333	166.667	130.606	0.0405697	0.211614	0.847965	0.99922
Abca5	28	5	20	18	9	17	17.6667	14.6667	15.6619	-0.301585	0.347463	0.385415	0.99922
Map2k6	41	7	6	14	29	15	18	19.3333	16.0468	-0.122923	0.345691	0.722151	0.99922
Sox9	65	28	33	21	69	40	42	43.3333	39.8913	-0.382828	0.271721	0.158865	0.99922
Slc39a11	272	126	171	182	367	217	189.667	255.333	208.026	-0.0658043	0.147741	0.656029	0.99922
D11Wsu47e	18	14	15	15	35	17	15.6667	22.3333	18.2274	-0.046429	0.317167	0.883616	0.99922
Cpsf4l	33	10	9	8	28	16	17.3333	17.3333	15.579	-0.291121	0.335393	0.385395	0.99922
Cdc42ep4	100	36	40	68	129	72	58.6667	89.6667	67.1225	0.146698	0.22657	0.517325	0.99922
Rpl38	796	379	472	507	962	679	549	716	597.173	-0.105639	0.130053	0.416634	0.99922
Ttyh2	133	46	104	91	158	140	94.3333	129.667	104.372	0.0164085	0.214039	0.938893	0.99922
Gprc5c	113	20	46	60	115	46	59.6667	73.6667	58.3391	-0.0482517	0.286081	0.866061	0.99922
Slc9a3r1	559	147	258	325	553	408	321.333	428.667	339.998	0.0400088	0.178382	0.822534	0.99922
Nat9	37	25	9	16	64	35	23.6667	38.3333	28.5149	0.0496462	0.339082	0.883595	0.99922
Fdxr	43	22	14	20	61	38	26.3333	39.6667	30.2053	0.0500547	0.308329	0.871037	0.99922
Ict1	60	16	28	25	46	38	34.6667	36.3333	32.6929	-0.27291	0.272317	0.316257	0.99922
Atp5h	444	165	301	315	522	322	303.333	386.333	322.148	-0.10076	0.135831	0.458207	0.99922
Kctd2	108	90	79	112	182	152	92.3333	148.667	117.575	0.0971504	0.249732	0.697263	0.99922
Slc16a5	18	6	36	8	14	12	20	11.3333	15.9532	-0.727424	0.349021	0.0371435	0.99922
Nt5c	67	27	40	41	78	44	44.6667	54.3333	46.2489	-0.166799	0.231539	0.471284	0.99922
Hn1	17	15	16	18	36	15	16	23	18.9361	-0.0497933	0.321874	0.877059	0.99922
Nup85	69	42	49	73	129	78	53.3333	93.3333	68.7086	0.258351	0.218015	0.236012	0.99922
Gga3	16	7	8	12	22	8	10.3333	14	11.2451	-0.0309422	0.338932	0.92726	0.99922
Mrps7	184	76	143	118	211	233	134.333	187.333	151.785	0.0256473	0.231337	0.911723	0.99922
Mif4gd	142	48	117	140	200	157	102.333	165.667	124.049	0.240452	0.206624	0.24454	0.99922
Slc25a19	48	22	36	35	71	67	35.3333	57.6667	43.2595	0.190861	0.261975	0.466278	0.99922
Grb2	122	62	75	110	147	96	86.3333	117.667	97.6638	-0.0196569	0.203593	0.923084	0.99922
Caskin2	25	10	18	14	24	11	17.6667	16.3333	16.3056	-0.425559	0.315767	0.177755	0.99922
Llgl2	38	20	27	37	68	56	28.3333	53.6667	37.9813	0.365533	0.256982	0.154908	0.99922
Galk1	224	103	160	152	218	198	162.333	189.333	169.858	-0.217047	0.178576	0.224202	0.99922
H3f3b	1037	367	622	538	1090	775	675.333	801	686.364	-0.196817	0.130538	0.131621	0.99922
Unk	28	9	11	23	56	21	16	33.3333	21.2191	0.423965	0.313476	0.176227	0.99922
Wbp2	127	51	97	104	188	131	91.6667	141	107.65	0.139045	0.181976	0.444816	0.99922
Mrpl38	46	23	29	40	79	42	32.6667	53.6667	39.8123	0.182883	0.248878	0.462442	0.99922
Acox1	7319	2813	4640	4572	7923	7132	4924	6542.33	5371.82	-0.0250528	0.147151	0.864811	0.99922
Ten1	19	4	10	10	16	9	11	11.6667	10.3058	-0.197922	0.340628	0.561207	0.99922
Srp68	280	114	170	244	456	264	188	321.333	231.92	0.286699	0.13846	0.0383937	0.99922
Exoc7	51	12	17	23	78	41	26.6667	47.3333	31.4062	0.292054	0.307057	0.341533	0.99922
Prpsap1	83	47	47	84	113	116	59	104.333	77.6313	0.309291	0.240096	0.197677	0.99922
Ube2o	23	13	21	6	17	14	19	12.3333	15.9374	-0.787809	0.326263	0.0157505	0.99922
Cygb	42	22	22	30	43	33	28.6667	35.3333	30.9087	-0.134321	0.271706	0.621052	0.99922
Jmjd6	92	27	53	59	147	68	57.3333	91.3333	65.6073	0.174195	0.236856	0.462068	0.99922
Mettl23	57	12	31	30	39	36	33.3333	35	31.5792	-0.225589	0.286479	0.431017	0.99922
Srsf2	1116	360	719	785	1408	851	731.667	1014.67	799.965	0.0340714	0.137117	0.80376	0.99922
Mfsd11	30	14	24	21	44	29	22.6667	31.3333	25.2894	-0.023834	0.282498	0.932763	0.99922
2810008D09Rik	38	23	32	38	76	54	31	56	40.5816	0.281288	0.254983	0.269954	0.99922
Sec14l1	11	2	14	7	27	15	9	16.3333	10.9777	0.187868	0.350015	0.591445	0.99922
2017-09-09	53	12	22	16	41	29	29	28.6667	25.9555	-0.320538	0.299724	0.28487	0.99922
Tnrc6c	47	27	44	36	71	36	39.3333	47.6667	41.7968	-0.217303	0.259431	0.402247	0.99922
Syngr2	167	74	111	116	236	138	117.333	163.333	130.431	-0.0149786	0.167061	0.928558	0.99922
Tk1	49	12	15	22	48	27	25.3333	32.3333	25.4895	-0.0362479	0.302833	0.904724	0.99922
Afmid	1233	444	597	722	1464	944	758	1043.33	824.121	0.0122575	0.134921	0.927613	0.99922
Birc5	19	9	15	12	14	23	14.3333	16.3333	15.1079	-0.156085	0.334931	0.6412	0.99922
Tha1	19	8	10	5	15	9	12.3333	9.66667	10.5571	-0.530399	0.339688	0.118422	0.99922
Pgs1	10	10	13	10	26	4	11	13.3333	11.8757	-0.218541	0.350895	0.533411	0.99922
Cyth1	66	22	52	30	29	60	46.6667	39.6667	42.6264	-0.422172	0.316895	0.182789	0.99922
Usp36	89	52	73	78	133	105	71.3333	105.333	84.4482	0.049606	0.211303	0.814393	0.99922
Timp2	58	14	39	52	73	36	37	53.6667	41.1684	0.106335	0.277835	0.701923	0.99922
Lgals3bp	28	7	36	17	60	37	23.6667	38	27.4136	0.108658	0.332652	0.74394	0.99922
Cant1	97	49	63	84	165	98	69.6667	115.667	85.6798	0.210688	0.193827	0.277042	0.99922
C1qtnf1	12	7	14	23	28	22	11	24.3333	16.5911	0.459846	0.323822	0.15559	0.99922
Engase	28	6	8	10	19	18	14	15.6667	13.2855	-0.120244	0.338383	0.722328	0.99922
Cbx8	31	12	11	11	29	16	18	18.6667	16.9731	-0.296954	0.320179	0.353686	0.99922
Cbx4	44	14	30	21	41	23	29.3333	28.3333	27.041	-0.410164	0.277981	0.140075	0.99922
Tbc1d16	31	8	20	16	26	21	19.6667	21	18.896	-0.238456	0.306691	0.436856	0.99922
Gaa	80	52	66	70	150	103	66	107.667	81.9022	0.139377	0.223994	0.533787	0.99922
Eif4a3	297	115	151	134	418	239	187.667	263.667	203.686	-0.0165999	0.215111	0.938489	0.99922
Sgsh	42	31	14	20	63	29	29	37.3333	31.6856	-0.180233	0.32633	0.580742	0.99922
Slc26a11	21	9	15	7	13	15	15	11.6667	13.1774	-0.54059	0.332562	0.10405	0.99922
Rptor	43	23	34	23	59	47	33.3333	43	36.236	-0.124526	0.274185	0.649709	0.99922
Chmp6	20	5	13	10	11	17	12.6667	12.6667	12.0499	-0.221608	0.34195	0.516939	0.99922
Baiap2	49	24	27	37	75	57	33.3333	56.3333	41.4211	0.233457	0.249773	0.349955	0.99922
Enthd2	23	17	26	37	73	48	22	52.6667	34.2886	0.567045	0.280264	0.0430474	0.99922
1810043H04Rik	191	62	114	168	232	155	122.333	185	141.61	0.170942	0.182082	0.347825	0.99922
Slc38a10	135	56	69	83	164	141	86.6667	129.333	99.9564	0.110378	0.20856	0.596638	0.99922
2310003H01Rik	29	3	13	5	20	4	15	9.66667	10.6176	-0.528767	0.351377	0.132364	0.99922
Nploc4	139	52	100	124	177	141	97	147.333	113.969	0.154103	0.187262	0.41055	0.99922
Oxld1	41	7	10	21	36	18	19.3333	25	19.2291	0.02736	0.330787	0.934081	0.99922
Ccdc137	13	7	11	13	33	27	10.3333	24.3333	15.6062	0.494134	0.326016	0.129602	0.99922
Arl16	102	33	81	124	138	78	72	113.333	86.3484	0.210443	0.260225	0.41869	0.99922
Hgs	100	55	59	66	171	97	71.3333	111.333	84.3762	0.0869182	0.224352	0.698446	0.99922
Mrpl12	878	372	563	624	1021	832	604.333	825.667	672.997	-0.00431706	0.124994	0.972448	0.99922
Slc25a10	361	183	248	276	504	486	264	422	322.692	0.172955	0.193097	0.370416	0.99922
Gcgr	314	176	161	256	451	293	217	333.333	259.306	0.0961737	0.188684	0.610256	0.99922
Fam195b	67	46	29	37	59	27	47.3333	41	44.7042	-0.580404	0.296997	0.0506726	0.99922
Arhgdia	41	27	32	41	59	43	33.3333	47.6667	39.3616	0.0089378	0.260076	0.972585	0.99922
Alyref	42	15	32	14	24	26	29.6667	21.3333	25.0384	-0.700089	0.297394	0.0185689	0.99922
Anapc11	126	50	69	75	129	70	81.6667	91.3333	81.4346	-0.274549	0.198015	0.165593	0.99922
Pcyt2	247	128	152	151	291	230	175.667	224	190.661	-0.138498	0.176848	0.433542	0.99922
Sirt7	55	26	51	64	88	69	44	73.6667	55.4601	0.23787	0.240672	0.322979	0.99922
Mafg	1306	463	797	1053	1463	1180	855.333	1232	972.851	0.115704	0.136571	0.396882	0.99922
Notum	38	11	12	29	49	24	20.3333	34	24.0839	0.249678	0.30436	0.412024	0.99922
Aspscr1	26	6	17	18	21	21	16.3333	20	16.9083	-0.0581117	0.320964	0.856326	0.99922
Stra13	11	11	5	8	24	6	9	12.6667	10.4411	-0.0985456	0.351093	0.778954	0.99922
Lrrc45	18	13	8	16	28	17	13	20.3333	15.985	0.0818477	0.325734	0.801604	0.99922
Dcxr	161	67	78	82	172	147	102	133.667	109.903	-0.0614345	0.213732	0.773778	0.99922
Rfng	53	30	39	62	108	57	40.6667	75.6667	53.8445	0.333847	0.23539	0.156112	0.99922
Dus1l	78	49	48	64	110	77	58.3333	83.6667	68.1553	0.00471153	0.225873	0.983358	0.99922
Csnk1d	1019	311	519	539	1189	650	616.333	792.667	637.341	-0.0738	0.157973	0.640379	0.99922
Ogfod3	20	8	14	17	33	13	14	21	15.9836	0.0646826	0.32012	0.839872	0.99922
BC017643	18	9	13	21	42	30	13.3333	31	19.9928	0.548224	0.301535	0.069047	0.99922
Narf	85	29	62	81	91	63	58.6667	78.3333	64.7055	0.00789983	0.244666	0.974242	0.99922
Foxk2	35	8	21	21	35	24	21.3333	26.6667	21.8173	-0.0674147	0.297513	0.820739	0.99922
Wdr45b	106	33	55	87	133	64	64.6667	94.6667	72.5033	0.110932	0.232114	0.632707	0.99922
Fn3k	91	39	44	55	112	72	58	79.6667	63.7652	-0.0131948	0.21676	0.951461	0.99922
Tbcd	28	17	22	18	44	17	22.3333	26.3333	23.2254	-0.245373	0.303521	0.418849	0.99922
Zfp750	26	9	7	19	14	8	14	13.6667	13.33	-0.209743	0.347334	0.545933	0.99922
1700012B15Rik	33	9	26	9	16	22	22.6667	15.6667	18.5941	-0.629201	0.329544	0.0562228	0.99922
Rab10	552	170	294	443	679	330	338.667	484	374.922	0.0971174	0.191913	0.612823	0.99922
Asxl2	112	56	59	95	133	80	75.6667	102.667	84.9196	-0.025498	0.216791	0.906372	0.99922
Dnmt3a	87	29	49	59	109	62	55	76.6667	60.1104	0.0255507	0.215538	0.905637	0.99922
Ptrhd1	26	7	13	16	31	25	15.3333	24	17.6518	0.1665	0.311347	0.592808	0.99922
Ncoa1	45	21	40	75	97	48	35.3333	73.3333	50.1227	0.474942	0.269902	0.0784609	0.99922
Itsn2	75	35	50	73	83	57	53.3333	71	59.7773	-0.0264499	0.239785	0.912166	0.99922
0610009D07Rik	175	48	85	115	231	117	102.667	154.333	114.364	0.144965	0.205688	0.480947	0.99922
Ubxn2a	45	10	29	40	42	23	28	35	29.1647	-0.0271323	0.3088	0.929985	0.99922
Atad2b	161	75	115	116	283	163	117	187.333	139.234	0.14494	0.185881	0.43554	0.99922
1110057K04Rik	57	28	44	46	81	72	43	66.3333	51.5087	0.126499	0.240103	0.598295	0.99922
Hs1bp3	32	18	14	20	63	17	21.3333	33.3333	24.6509	0.0325036	0.325749	0.920518	0.99922
Rhob	28	4	21	26	21	19	17.6667	22	18.4528	0.00972278	0.338628	0.977094	0.99922
Pum2	188	80	124	117	238	152	130.667	169	139.989	-0.106736	0.161305	0.50816	0.99922
Sdc1	1372	595	960	735	2006	1302	975.667	1347.67	1071.1	-0.055664	0.179551	0.756547	0.99922
Laptm4a	2493	821	1692	1773	2889	2563	1668.67	2408.33	1887.05	0.113438	0.164594	0.490696	0.99922
Wdr35	15	6	7	10	34	8	9.33333	17.3333	11.4545	0.197871	0.346795	0.568292	0.99922
Ttc32	82	16	39	62	122	48	45.6667	77.3333	53.1924	0.28976	0.279456	0.299796	0.99922
Rdh14	195	54	96	108	217	113	115	146	117.693	-0.0755654	0.201169	0.707191	0.99922
Smc6	280	130	184	219	366	179	198	254.667	213.54	-0.122189	0.176714	0.48928	0.99922
Ddx1	112	42	47	68	105	76	67	83	70.0847	-0.103088	0.219307	0.638309	0.99922
Nbas	20	8	10	24	23	18	12.6667	21.6667	16.1596	0.258363	0.324588	0.426048	0.99922
Trib2	14	12	18	24	16	22	14.6667	20.6667	18.1639	0.0139418	0.339615	0.967255	0.99922
E2f6	65	25	30	48	84	46	40	59.3333	45.4892	0.0990213	0.242097	0.682529	0.99922
Rock2	114	40	80	89	188	83	78	120	89.3746	0.119364	0.218169	0.584297	0.99922
Pdia6	923	396	421	593	1122	892	580	869	670.878	0.11571	0.172859	0.503248	0.99922
Nol10	37	11	21	13	61	28	23	34	24.7706	0.0338467	0.318336	0.915325	0.99922
Odc1	54	15	39	31	43	41	36	38.3333	35.0688	-0.253435	0.274475	0.355827	0.99922
Hpcal1	54	14	44	24	48	38	37.3333	36.6667	34.5922	-0.367609	0.282642	0.19339	0.99922
1700030C10Rik	36	10	19	19	34	53	21.6667	35.3333	26.064	0.232862	0.325297	0.474088	0.99922
Asap2	30	18	10	12	12	9	19.3333	11	15.9187	-0.803041	0.338252	0.0175924	0.99922
Itgb1bp1	36	14	38	24	44	39	29.3333	35.6667	30.8954	-0.149224	0.291642	0.608883	0.99922
Cpsf3	25	7	19	24	50	30	17	34.6667	22.7832	0.436052	0.295327	0.139808	0.99922
Iah1	155	56	86	79	178	128	99	128.333	104.613	-0.0784757	0.194085	0.685965	0.99922
Adam17	173	63	108	119	222	154	114.667	165	128.738	0.0656259	0.164544	0.690015	0.99922
Ywhaq	110	32	66	84	157	108	69.3333	116.333	83.3978	0.285223	0.200333	0.15452	0.99922
Grhl1	10	2	15	3	21	18	9	14	10.2098	0.0524537	0.349639	0.880747	0.99922
Klf11	88	39	65	42	96	73	64	70.3333	63.9201	-0.314924	0.225933	0.163353	0.99922
Rrm2	11	3	12	16	12	18	8.66667	15.3333	11.4172	0.258041	0.348213	0.458667	0.99922
Kidins220	255	107	143	171	271	188	168.333	210	178.593	-0.127922	0.149574	0.392417	0.99922
Rnf144a	11	10	17	17	35	12	12.6667	21.3333	16.1334	0.0841776	0.338162	0.803417	0.99922
Colec11	167	45	142	85	163	132	118	126.667	114.214	-0.277943	0.245515	0.257599	0.99922
Rps7	687	318	466	630	1096	701	490.333	809	601.891	0.229255	0.111552	0.0398662	0.99922
Adi1	421	155	265	218	509	392	280.333	373	301.19	-0.0507201	0.180017	0.778133	0.99922
Trappc12	10	4	7	18	31	17	7	22	12.6775	0.774325	0.331938	0.0196619	0.99922
Tssc1	72	30	33	42	77	45	45	54.6667	46.6013	-0.158302	0.239146	0.508004	0.99922
Pxdn	39	17	26	33	61	38	27.3333	44	32.8785	0.175313	0.257711	0.496333	0.99922
Sntg2	27	2	18	10	34	10	15.6667	18	14.2437	-0.125883	0.35015	0.719212	0.99922
Tmem18	40	16	22	26	74	45	26	48.3333	33.0066	0.323105	0.274829	0.239731	0.99922
Acp1	214	56	100	96	186	123	123.333	135	117.796	-0.24691	0.201419	0.220254	0.99922
Lamb1	46	28	37	36	50	29	37	38.3333	37.4233	-0.374991	0.266908	0.160038	0.99922
Dld	253	100	135	174	272	173	162.667	206.333	172.949	-0.0973063	0.156884	0.535097	0.99922
Cbll1	59	31	42	49	84	48	44	60.3333	49.4857	-0.0376413	0.232613	0.871448	0.99922
Bcap29	30	5	16	21	36	16	17	24.3333	18.1609	0.0868411	0.322273	0.787572	0.99922
Hbp1	470	161	265	290	618	376	298.667	428	330.162	0.0585804	0.142009	0.679965	0.99922
Ccdc71l	34	7	16	17	33	22	19	24	19.175	-0.0457378	0.309078	0.882357	0.99922
Nampt	223	68	190	168	209	161	160.333	179.333	161.407	-0.208717	0.229852	0.363853	0.99922
Sypl	447	114	292	246	393	336	284.333	325	282.255	-0.166072	0.206325	0.420874	0.99922
Atxn7l1	8	10	3	10	21	13	7	14.6667	10.4627	0.231739	0.350341	0.508313	0.99922
Twistnb	140	73	102	110	215	133	105	152.667	121.059	0.0273726	0.177604	0.877514	0.99922
Snx13	70	26	42	41	51	58	46	50	46.1417	-0.239241	0.257936	0.353657	0.99922
Ahr	84	48	67	82	104	75	66.3333	87	74.6916	-0.0817227	0.225697	0.717285	0.99922
Bzw2	34	14	19	29	47	19	22.3333	31.6667	24.9708	0.0248158	0.295398	0.93305	0.99922
Agmo	53	22	42	37	69	54	39	53.3333	43.2894	-0.0181936	0.245205	0.940853	0.99922
Arl4a	394	204	447	452	800	493	348.333	581.667	434.776	0.188611	0.208512	0.365701	0.99922
Ifrd1	498	167	271	343	589	401	312	444.333	346.858	0.0782483	0.13038	0.548402	0.99922
Zfp277	31	11	20	24	62	19	20.6667	35	24.4954	0.178275	0.309532	0.564649	0.99922
Dock4	19	4	11	15	18	5	11.3333	12.6667	10.981	-0.125899	0.348493	0.717899	0.99922
Immp2l	135	30	58	61	126	112	74.3333	99.6667	77.7642	0.0503423	0.256349	0.844312	0.99922
Dnajb9	189	45	124	100	158	158	119.333	138.667	119.352	-0.128924	0.243077	0.595846	0.99922
Pnpla8	523	170	298	301	521	357	330.333	393	335.605	-0.169421	0.134543	0.207949	0.99922
Stxbp6	234	55	64	62	238	104	117.667	134.667	109.051	-0.18114	0.295693	0.540144	0.99922
G2e3	24	9	7	14	23	13	13.3333	16.6667	13.8525	-0.0720325	0.331356	0.827907	0.99922
Scfd1	108	39	25	68	118	55	57.3333	80.3333	62.3529	0.0506825	0.294057	0.863157	0.99922
Ap4s1	66	24	34	24	71	35	41.3333	43.3333	38.9633	-0.352349	0.265495	0.184463	0.99922
Hectd1	1930	955	1589	1921	2859	1875	1491.33	2218.33	1756.79	0.077619	0.148122	0.600265	0.99922
Heatr5a	27	17	17	27	56	30	20.3333	37.6667	26.816	0.284756	0.285165	0.318006	0.99922
Nubpl	14	5	15	8	14	19	11.3333	13.6667	11.9574	-0.104404	0.34455	0.761878	0.99922
Arhgap5	117	45	105	170	224	108	89	167.333	117.866	0.3896	0.249015	0.117685	0.99922
Egln3	54	32	33	51	121	56	39.6667	76	52.5838	0.327215	0.252087	0.194281	0.99922
Sptssa	718	183	333	295	535	439	411.333	423	383.576	-0.297296	0.194045	0.125498	0.99922
Eapp	122	50	63	95	123	74	78.3333	97.3333	83.234	-0.106945	0.217938	0.62363	0.99922
Snx6	51	12	39	29	33	27	34	29.6667	30.3251	-0.441652	0.296347	0.13614	0.99922
Cfl2	83	42	77	69	115	84	67.3333	89.3333	74.9189	-0.0784903	0.218333	0.719222	0.99922
Baz1a	116	66	73	93	181	98	85	124	98.4429	0.0170194	0.202398	0.932986	0.99922
Psma6	195	82	125	131	248	239	134	206	158.211	0.14851	0.202873	0.464148	0.99922
Nfkbia	1523	526	878	1210	1738	1369	975.667	1439	1118.79	0.151756	0.130786	0.245911	0.99922
Ralgapa1	45	14	29	18	34	15	29.3333	22.3333	24.5379	-0.663138	0.29154	0.0229299	0.99922
Mbip	19	4	11	9	22	16	11.3333	15.6667	11.9825	0.0268041	0.335824	0.936384	0.99922
Slc25a21	21	8	13	14	23	24	14	20.3333	16.041	0.072999	0.319173	0.819092	0.99922
Foxa1	51	22	49	40	142	49	40.6667	77	51.4861	0.254121	0.293888	0.38721	0.99922
Clec14a	98	18	48	75	82	58	54.6667	71.6667	57.4192	0.0687661	0.281004	0.806677	0.99922
Sec23a	329	126	173	218	344	269	209.333	277	227.358	-0.026729	0.149828	0.85841	0.99922
Gemin2	90	30	50	57	70	61	56.6667	62.6667	56.6142	-0.22233	0.233374	0.340754	0.99922
Trappc6b	81	32	60	62	124	67	57.6667	84.3333	65.2776	0.0551166	0.215041	0.797713	0.99922
Pnn	204	92	157	165	286	178	151	209.667	169.421	-0.0123034	0.160144	0.938761	0.99922
Ctage5	552	167	293	424	575	366	337.333	455	365.55	0.0449586	0.175216	0.797496	0.99922
Fbxo33	51	10	32	23	42	24	31	29.6667	27.6888	-0.363711	0.293437	0.215165	0.99922
Fam179b	16	8	17	36	28	21	13.6667	28.3333	20.1285	0.416621	0.331466	0.208787	0.99922
Prpf39	186	92	125	132	197	165	134.333	164.667	144.131	-0.163529	0.175977	0.352755	0.99922
Fkbp3	75	25	61	38	65	48	53.6667	50.3333	49.6589	-0.467019	0.243395	0.0550132	0.99922
Rps29	1560	726	981	1362	2521	1301	1089	1728	1299.78	0.152474	0.135891	0.261847	0.99922
Rpl36al	1330	509	707	696	1310	1082	848.667	1029.33	879.243	-0.155396	0.147098	0.29078	0.99922
Mgat2	107	21	29	45	71	65	52.3333	60.3333	50.3202	-0.0694628	0.294601	0.813599	0.99922
Klhdc2	70	24	39	43	79	40	44.3333	54	45.3475	-0.148274	0.23997	0.536651	0.99922
Nemf	266	109	131	185	318	184	168.667	229	184.67	-0.0172725	0.164604	0.916429	0.99922
Arf6	173	83	124	141	219	171	126.667	177	144.22	0.00986439	0.169206	0.953511	0.99922
Sos2	23	6	15	20	17	13	14.6667	16.6667	14.8803	-0.116327	0.333087	0.726911	0.99922
L2hgdh	138	50	106	130	189	103	98	140.667	110.971	0.0651168	0.211165	0.757802	0.99922
Map4k5	68	22	33	40	61	37	41	46	40.5064	-0.219275	0.249248	0.378996	0.99922
Sav1	58	11	24	28	41	34	31	34.3333	29.5291	-0.150586	0.293456	0.607848	0.99922
Pygl	1624	585	622	918	1648	1005	943.667	1190.33	982.807	-0.085734	0.177719	0.629513	0.99922
Tmx1	244	82	163	163	260	237	163	220	178.48	0.0132489	0.185911	0.943187	0.99922
Frmd6	30	12	7	24	38	18	16.3333	26.6667	19.5134	0.187453	0.326656	0.566066	0.99922
Actr10	299	154	204	212	443	295	219	316.667	251.186	0.0141861	0.156669	0.927852	0.99922
Psma3	585	244	359	386	671	461	396	506	423.784	-0.107798	0.110307	0.328444	0.99922
Arid4a	260	157	184	249	361	205	200.333	271.667	228.006	-0.0742529	0.198115	0.707811	0.99922
Timm9	382	176	400	431	716	456	319.333	534.333	397.601	0.219871	0.199264	0.269847	0.99922
Dact1	23	8	9	7	20	12	13.3333	13	12.1508	-0.325319	0.335226	0.331824	0.99922
Daam1	297	91	135	165	247	168	174.333	193.333	170.842	-0.226975	0.181118	0.210138	0.99922
L3hypdh	121	41	54	82	144	113	72	113	84.2083	0.206597	0.207493	0.319405	0.99922
Jkamp	138	29	52	62	135	73	73	90	71.8194	-0.0670234	0.255713	0.793241	0.99922
Pcnxl4	22	6	19	16	44	18	15.6667	26	18.3002	0.159223	0.322388	0.621385	0.99922
Dhrs7	228	68	89	121	158	93	128.333	124	118.075	-0.366875	0.230745	0.111844	0.99922
Ppm1a	311	151	263	301	459	362	241.667	374	290.949	0.140648	0.166581	0.398488	0.99922
Mnat1	61	13	22	39	35	33	32	35.6667	31.2912	-0.0943433	0.30871	0.759906	0.99922
Slc38a6	21	7	6	13	24	14	11.3333	17	12.7389	0.104547	0.334208	0.754417	0.99922
Tmem30b	269	90	159	176	305	202	172.667	227.667	184.716	-0.037644	0.149486	0.801178	0.99922
2210039B01Rik	39	8	15	19	21	18	20.6667	19.3333	18.4565	-0.296801	0.321386	0.355744	0.99922
Hif1a	75	28	54	61	115	78	52.3333	84.6667	62.6776	0.204491	0.212642	0.336216	0.99922
Snapc1	51	13	28	32	83	21	30.6667	45.3333	33.0013	0.0594203	0.31302	0.849443	0.99922
Rhoj	17	5	10	12	22	12	10.6667	15.3333	11.7622	0.0513375	0.332275	0.877213	0.99922
Sgpp1	823	313	433	602	1172	742	523	838.667	619.404	0.21585	0.11861	0.0687848	0.99922
Syne2	108	39	57	120	128	73	68	107	81.6349	0.221946	0.253583	0.381444	0.99922
Mthfd1	445	158	214	240	551	310	272.333	367	290.474	-0.0333306	0.165839	0.840713	0.99922
Akap5	13	8	20	22	20	4	13.6667	15.3333	14.5563	-0.168644	0.351343	0.631228	0.99922
Zbtb1	24	9	21	23	23	41	18	29	22.4724	0.202411	0.328711	0.538045	0.99922
Plekhg3	529	235	281	324	811	401	348.333	512	392.324	0.0278908	0.177267	0.874979	0.99922
Churc1	216	41	73	51	101	111	110	87.6667	89.8472	-0.486937	0.290096	0.0932423	0.99922
Max	109	55	71	79	129	112	78.3333	106.667	88.2799	-0.0262189	0.203053	0.89726	0.99922
Fut8	22	5	13	17	17	13	13.3333	15.6667	13.5194	-0.0863184	0.333302	0.795651	0.99922
Gphn	113	42	66	98	146	87	73.6667	110.333	85.0369	0.128413	0.198208	0.517069	0.99922
Mpp5	125	50	66	80	156	85	80.3333	107	86.5208	-0.0535145	0.194415	0.783118	0.99922
Atp6v1d	136	46	131	168	189	137	104.333	164.667	126.324	0.210807	0.251438	0.401804	0.99922
Eif2s1	72	15	25	29	41	35	37.3333	35	33.0232	-0.327646	0.29281	0.263152	0.99922
Vti1b	99	42	61	44	76	63	67.3333	61	62.2559	-0.538444	0.214605	0.0121074	0.99922
Rdh11	39	16	16	13	29	16	23.6667	19.3333	20.555	-0.573239	0.304017	0.0593553	0.99922
Zfyve26	27	12	16	27	36	20	18.3333	27.6667	21.5878	0.105803	0.298947	0.723399	0.99922
Zfp36l1	285	168	194	217	434	178	215.667	276.333	234.095	-0.190101	0.214219	0.374855	0.99922
Actn1	171	46	97	73	138	90	104.667	100.333	95.0136	-0.435279	0.202866	0.0319007	0.99922
Dcaf5	468	150	321	298	622	426	313	448.667	347.183	0.0657784	0.166172	0.692218	0.99922
Erh	46	14	16	15	31	22	25.3333	22.6667	22.2635	-0.433874	0.303092	0.15229	0.99922
Slc39a9	171	53	88	104	220	150	104	158	117.951	0.152869	0.188093	0.416374	0.99922
4933426M11Rik	196	59	186	130	190	215	147	178.333	154.062	-0.101458	0.263305	0.699995	0.99922
Srsf5	365	145	185	311	443	338	231.667	364	276.601	0.214818	0.154925	0.165566	0.99922
Slc10a1	413	129	214	184	367	274	252	275	244.086	-0.278584	0.166835	0.0949551	0.99922
Smoc1	172	65	81	132	225	145	106	167.333	124.99	0.20125	0.176219	0.253434	0.99922
Cox16	494	184	268	356	512	366	315.333	411.333	340.325	-0.0376087	0.140417	0.788825	0.99922
Synj2bp	515	219	346	334	525	426	360	428.333	375.901	-0.195656	0.135458	0.148625	0.99922
Med6	14	10	9	11	31	6	11	16	12.5373	-0.05213	0.347385	0.880714	0.99922
Pcnx	131	51	93	94	239	100	91.6667	144.333	105.992	0.117937	0.22123	0.593966	0.99922
Sipa1l1	20	9	19	22	36	24	16	27.3333	20.1303	0.218694	0.302481	0.46968	0.99922
Zfyve1	23	12	6	13	18	13	13.6667	14.6667	13.7738	-0.222316	0.337984	0.510685	0.99922
Rbm25	706	451	520	704	1149	674	559	842.333	670.125	0.0372099	0.181028	0.837144	0.99922
Psen1	25	10	14	21	37	25	16.3333	27.6667	20.1221	0.231962	0.296365	0.433811	0.99922
2410016O06Rik	54	31	30	42	78	54	38.3333	58	45.5183	0.0825945	0.245006	0.736032	0.99922
Acot2	4	21	19	23	34	26	14.6667	27.6667	22.0993	0.0617194	0.351373	0.860567	0.99922
Acot4	28	27	49	34	35	29	34.6667	32.6667	35.4643	-0.447162	0.320992	0.163601	0.99922
Zfp410	49	19	30	34	63	41	32.6667	46	36.3684	0.0259667	0.248486	0.916773	0.99922
Coq6	13	12	8	17	28	24	11	23	16.2854	0.3528	0.32842	0.282718	0.99922
Entpd5	633	262	468	426	749	682	454.333	619	505.317	-0.0107675	0.170294	0.949584	0.99922
Rnf113a2	23	9	21	8	26	13	17.6667	15.6667	15.8054	-0.481275	0.32605	0.139923	0.99922
Aldh6a1	1053	292	542	541	1019	843	629	801	652.878	-0.0340773	0.179079	0.849081	0.99922
Abcd4	40	4	10	18	46	18	18	27.3333	18.6533	0.169379	0.34295	0.621386	0.99922
Npc2	400	145	258	259	433	313	267.667	335	281.841	-0.114926	0.133883	0.390668	0.99922
Isca2	48	14	44	40	56	43	35.3333	46.3333	38.1974	-0.0291782	0.276105	0.915838	0.99922
1110018G07Rik	122	58	74	104	173	113	84.6667	130	100.326	0.132691	0.179965	0.460931	0.99922
Fcf1	140	75	88	141	220	123	101	161.333	123.266	0.16367	0.194012	0.398889	0.99922
Ylpm1	188	85	117	165	241	146	130	184	147.912	0.0345746	0.173417	0.841971	0.99922
Dlst	827	308	364	394	910	602	499.667	635.333	520.867	-0.10664	0.175751	0.544004	0.99922
Rps6kl1	13	8	19	22	14	24	13.3333	20	16.7669	0.0936436	0.344468	0.785737	0.99922
Eif2b2	73	39	86	69	147	107	66	107.667	81.2174	0.144097	0.250973	0.565866	0.99922
Mlh3	15	7	11	6	26	12	11	14.6667	11.6756	-0.0891295	0.341006	0.793806	0.99922
Acyp1	167	31	84	79	130	112	94	107	90.8547	-0.123617	0.254761	0.627515	0.99922
Nek9	119	60	86	80	153	106	88.3333	113	95.7464	-0.131667	0.187922	0.483523	0.99922
Tmed10	121	59	53	78	155	91	77.6667	108	86.6085	-0.015759	0.218915	0.942612	0.99922
Mfsd7c	32	22	45	38	94	24	33	52	39.4331	0.00898166	0.321692	0.977726	0.99922
0610007P14Rik	960	366	432	406	975	586	586	655.667	575.083	-0.293332	0.173448	0.0908024	0.99922
Ttll5	33	13	12	21	53	13	19.3333	29	21.4169	0.0469618	0.329648	0.886716	0.99922
Ift43	26	6	5	11	17	16	12.3333	14.6667	12.106	-0.0455678	0.344959	0.894908	0.99922
Irf2bpl	247	100	110	141	292	184	152.333	205.667	165.011	-0.0315008	0.181401	0.862138	0.99922
2310044G17Rik	132	55	99	104	195	143	95.3333	147.333	112.404	0.142153	0.181483	0.433457	0.99922
Pomt2	65	28	41	53	70	88	44.6667	70.3333	54.4365	0.194602	0.263407	0.460035	0.99922
Gstz1	2612	1180	1453	1471	3081	2567	1748.33	2373	1930.39	-0.0411178	0.169153	0.807943	0.99922
Ahsa1	214	93	111	129	235	196	139.333	186.667	153.002	-0.0334897	0.182204	0.854168	0.99922
Sptlc2	25	2	13	19	19	27	13.3333	21.6667	15.6279	0.267124	0.345607	0.439574	0.99922
Alkbh1	35	12	12	11	43	27	19.6667	27	20.7191	-0.013282	0.324008	0.967302	0.99922
Slirp	331	117	171	242	387	258	206.333	295.667	231.267	0.0855925	0.145978	0.557648	0.99922
Snw1	288	129	193	164	291	245	203.333	233.333	208.886	-0.256014	0.162753	0.115713	0.99922
Adck1	45	14	10	24	27	14	23	21.6667	20.9018	-0.2878	0.332965	0.387393	0.99922
Gtf2a1	106	33	34	41	80	65	57.6667	62	55.0804	-0.242167	0.264392	0.359698	0.99922
Ston2	13	1	18	17	29	22	10.6667	22.6667	14.7323	0.378227	0.348404	0.277657	0.99922
Sel1l	975	425	646	793	1375	1051	682	1073	815.832	0.179594	0.114845	0.117866	0.99922
Galc	13	7	18	9	24	13	12.6667	15.3333	13.3194	-0.180603	0.337977	0.593089	0.99922
Ptpn21	57	34	24	25	72	42	38.3333	46.3333	40.2177	-0.221933	0.289444	0.443226	0.99922
Eml5	12	4	21	19	12	11	12.3333	14	13.1399	-0.109121	0.35097	0.755866	0.99922
Ttc8	11	8	16	16	13	19	11.6667	16	14.0089	-0.00770651	0.343762	0.982114	0.99922
Foxn3	633	276	437	528	905	579	448.667	670.667	521.225	0.0998442	0.112958	0.376747	0.99922
Psmc1	522	272	328	485	845	461	374	597	452.918	0.151773	0.155467	0.328947	0.99922
Nrde2	56	39	49	46	81	73	48	66.6667	55.9189	-0.048164	0.25539	0.850414	0.99922
Calm1	1698	636	788	979	1959	1151	1040.67	1363	1104.77	-0.0648041	0.141423	0.646788	0.99922
9030617O03Rik	26	14	27	28	36	33	22.3333	32.3333	26.4318	0.0455886	0.294568	0.877007	0.99922
Smek1	204	75	142	154	275	164	140.333	197.667	156.049	0.0288363	0.161753	0.858508	0.99922
D130020L05Rik	62	15	36	42	72	47	37.6667	53.6667	41.1692	0.0826643	0.252627	0.743503	0.99922
Fbln5	47	4	28	18	17	6	26.3333	13.6667	18.4736	-0.641852	0.350436	0.067014	0.99922
Trip11	51	24	36	70	92	40	37	67.3333	48.4029	0.318887	0.272854	0.242521	0.99922
Atxn3	92	28	36	51	82	77	52	70	55.9682	0.0372888	0.251397	0.882085	0.99922
Cpsf2	138	40	76	113	190	127	84.6667	143.333	102.572	0.312857	0.188091	0.096247	0.99922
Rin3	16	7	11	21	16	18	11.3333	18.3333	14.3366	0.195303	0.334932	0.559817	0.99922
Lgmn	157	88	161	111	343	195	135.333	216.333	161.926	0.070437	0.24335	0.772239	0.99922
Itpk1	19	6	4	11	26	17	9.66667	18	12.0792	0.292433	0.341598	0.391957	0.99922
Tmem251	29	2	19	21	33	34	16.6667	29.3333	20.1332	0.320397	0.339084	0.344716	0.99922
AK010878	15	7	13	11	13	17	11.6667	13.6667	12.4159	-0.135657	0.337146	0.687413	0.99922
Ubr7	35	21	48	37	68	32	34.6667	45.6667	38.5495	-0.124388	0.294495	0.67275	0.99922
Ddx24	172	70	104	163	288	136	115.333	195.667	141.513	0.262281	0.188364	0.163796	0.99922
Ifi27l1	358	114	188	167	241	209	220	205.667	202.112	-0.456385	0.174868	0.00905743	0.99922
Ifi27l2b	21	10	8	3	20	9	13	10.6667	11.1612	-0.48162	0.348284	0.166714	0.99922
Serpina10	613	244	309	452	952	592	388.667	665.333	476.363	0.289885	0.140622	0.0392599	0.99922
Serpina1b	8267	3030	4316	5800	12217	6875	5204.33	8297.33	6094	0.200294	0.122305	0.101492	0.99922
Serpina1d	8938	3417	5172	6399	11607	7538	5842.33	8514.67	6613.16	0.0879868	0.0781334	0.260119	0.99922
Serpina1a	26396	7112	11512	11257	29208	17152	15006.7	19205.7	15244.6	-0.057655	0.194666	0.767098	0.99922
Serpina1c	15094	6249	8161	11269	22854	13435	9834.67	15852.7	11709.4	0.198747	0.112292	0.0767423	0.99922
Serpina11	178	92	75	149	304	165	115	206	146.644	0.289417	0.219633	0.187594	0.99922
Serpina3k	11644	4451	6070	8762	17473	10393	7388.33	12209.3	8874.73	0.253153	0.110845	0.0223804	0.99922
Serpina3m	380	113	236	190	421	307	243	306	250.911	-0.0946274	0.186137	0.61119	0.99922
Serpina3n	191	70	105	129	281	197	122	202.333	146.602	0.250884	0.175309	0.152401	0.99922
Dicer1	136	51	64	89	183	99	83.6667	123.667	94.1572	0.0899257	0.198724	0.650897	0.99922
Clmn	590	199	338	426	664	430	375.667	506.667	408.009	0.00848138	0.13425	0.949626	0.99922
Glrx5	915	362	525	539	944	761	600.667	748	633.616	-0.124814	0.129072	0.333539	0.99922
Atg2b	533	182	258	288	510	377	324.333	391.667	332.079	-0.142789	0.147632	0.333446	0.99922
Gskip	94	19	44	34	118	54	52.3333	68.6667	52.2138	-0.0380106	0.289674	0.895603	0.99922
Papola	267	154	148	239	426	270	189.667	311.667	235.167	0.180138	0.184261	0.328261	0.99922
Vrk1	30	10	20	15	42	25	20	27.3333	21.4022	-0.025501	0.300655	0.932406	0.99922
Setd3	481	218	280	379	631	409	326.333	473	373.891	0.0607765	0.126008	0.629576	0.99922
Ccnk	244	83	185	211	337	205	170.667	251	194.484	0.103427	0.178497	0.562297	0.99922
Yy1	173	68	109	153	178	173	116.667	168	134.915	0.108912	0.202903	0.591427	0.99922
Slc25a47	2249	1275	1449	1484	4170	2424	1657.67	2692.67	2002.62	0.101857	0.197431	0.605915	0.99922
Wars	18	9	4	9	26	14	10.3333	16.3333	12.0731	0.0905398	0.344518	0.792704	0.99922
Wdr25	21	9	6	4	33	11	12	16	12.2187	-0.0929252	0.350985	0.791198	0.99922
Meg3	19	9	12	32	41	23	13.3333	32	20.6895	0.596248	0.30738	0.052407	0.99922
Ppp2r5c	213	75	109	152	245	156	132.333	184.333	145.959	0.0423495	0.165691	0.798265	0.99922
Dync1h1	445	259	259	408	660	484	321	517.333	396.993	0.163713	0.177209	0.355569	0.99922
Wdr20a	31	15	21	23	26	12	22.3333	20.3333	21.117	-0.434869	0.312087	0.163493	0.99922
Zfp839	47	15	22	35	72	41	28	49.3333	34.3459	0.306798	0.261877	0.241385	0.99922
Cinp	17	7	10	13	21	14	11.3333	16	12.7522	0.0275105	0.326611	0.932873	0.99922
Tecpr2	26	18	32	45	51	49	25.3333	48.3333	35.5461	0.33769	0.29471	0.251862	0.99922
Cdc42bpb	83	16	33	62	65	39	44	55.3333	45.0833	0.027192	0.298152	0.927332	0.99922
Tnfaip2	60	19	34	46	48	31	37.6667	41.6667	37.6506	-0.194433	0.276813	0.48243	0.99922
Eif5	1826	839	1362	1739	2488	1677	1342.33	1968	1563.85	0.0798017	0.136328	0.558302	0.99922
Mark3	111	52	62	85	161	83	75	109.667	85.6579	0.0497611	0.202047	0.805462	0.99922
Trmt61a	76	21	36	41	92	53	44.3333	62	47.4645	0.0401073	0.245738	0.870352	0.99922
Bag5	81	40	69	73	139	89	63.3333	100.333	76.2787	0.144312	0.208125	0.488063	0.99922
Apopt1	47	15	10	32	28	24	24	28	24.4626	-0.0592001	0.330902	0.858012	0.99922
Klc1	56	30	19	45	88	51	35	61.3333	44.3047	0.249858	0.276418	0.366042	0.99922
Zfyve21	307	87	139	167	364	210	177.667	247	189.967	0.0467892	0.188322	0.803784	0.99922
Ppp1r13b	39	17	16	20	69	35	24	41.3333	28.9231	0.197912	0.300963	0.510797	0.99922
5033406O09Rik	20	6	10	10	25	18	12	17.6667	13.2922	0.0750123	0.328637	0.81945	0.99922
2010107E04Rik	1248	504	743	832	1354	928	831.667	1038	879.829	-0.129769	0.0969624	0.180783	0.99922
Aspg	256	179	154	164	360	261	196.333	261.667	221.625	-0.14719	0.230368	0.522866	0.99922
Inf2	182	68	82	113	268	142	110.667	174.333	127.85	0.162611	0.200092	0.416402	0.99922
Adssl1	37	9	21	9	34	13	22.3333	18.6667	18.5155	-0.511742	0.325416	0.115816	0.99922
Siva1	123	60	37	57	129	65	73.3333	83.6667	73.7533	-0.259016	0.277954	0.351406	0.99922
Akt1	105	19	64	56	142	88	62.6667	95.3333	68.9797	0.162214	0.270956	0.549392	0.99922
Zbtb42	22	10	14	15	40	20	15.3333	25	18.2441	0.139592	0.309885	0.652376	0.99922
Cep170b	94	41	58	47	90	79	64.3333	72	65.0461	-0.268861	0.222022	0.225909	0.99922
Cdca4	51	13	21	21	69	40	28.3333	43.3333	31.1259	0.12816	0.296938	0.666028	0.99922
Nudt14	27	12	25	23	49	43	21.3333	38.3333	27.4593	0.277304	0.292527	0.343149	0.99922
Brf1	56	25	45	36	66	47	42	49.6667	43.662	-0.20817	0.241064	0.387838	0.99922
Btbd6	20	8	9	8	24	17	12.3333	16.3333	13.1031	-0.0493472	0.33232	0.881954	0.99922
Pacs2	48	10	12	21	53	35	23.3333	36.3333	25.6709	0.191434	0.317482	0.546524	0.99922
Mta1	321	88	160	192	420	204	189.667	272	205.303	0.0790286	0.196041	0.686858	0.99922
Crip2	127	45	91	73	223	113	87.6667	136.333	99.9368	0.105317	0.232633	0.650751	0.99922
Zfp386	17	2	13	3	14	23	10.6667	13.3333	10.7317	-0.0151937	0.34927	0.965302	0.99922
Wdr60	28	18	19	24	73	30	21.6667	42.3333	28.8156	0.286099	0.299639	0.339673	0.99922
Esyt2	93	34	43	72	110	55	56.6667	79	62.5001	0.0369272	0.236132	0.875731	0.99922
Rapgef5	9	9	16	22	12	11	11.3333	15	13.8152	-0.04074	0.350428	0.907448	0.99922
Sp4	13	6	7	9	25	10	8.66667	14.6667	10.4371	0.144803	0.341621	0.67166	0.99922
Gdi2	411	186	243	278	493	326	280	365.667	303.998	-0.0888449	0.127535	0.486034	0.99922
Asb13	33	23	26	29	43	50	27.3333	40.6667	33.2882	0.0551074	0.293146	0.850887	0.99922
Net1	171	61	106	130	156	184	112.667	156.667	127.352	0.0799051	0.225976	0.723639	0.99922
Akr1c14	203	111	119	153	181	214	144.333	182.667	160.318	-0.0962362	0.233288	0.679957	0.99922
Akr1c13	376	147	239	285	435	291	254	337	277.075	-0.0375087	0.134882	0.780947	0.99922
Akr1c19	210	108	202	181	282	248	173.333	237	197.108	-0.0360118	0.203271	0.859381	0.99922
Akr1c12	241	79	146	182	314	222	155.333	239.333	180.191	0.179651	0.154167	0.243896	0.99922
Akr1c6	1950	640	914	1002	1887	1366	1168	1418.33	1192	-0.129094	0.143078	0.366917	0.99922
Akr1c20	201	49	121	107	154	140	123.667	133.667	119.584	-0.222093	0.224613	0.322771	0.99922
Akr1e1	59	35	35	37	70	53	43	53.3333	46.5553	-0.168143	0.247495	0.496899	0.99922
Pitrm1	33	9	19	21	24	16	20.3333	20.3333	19.1739	-0.287106	0.310415	0.355013	0.99922
Wdr37	46	16	30	34	76	34	30.6667	48	35.3148	0.13234	0.266039	0.618875	0.99922
Gtpbp4	393	133	233	336	635	256	253	409	297.233	0.208042	0.200732	0.300009	0.99922
Larp4b	436	146	209	276	481	296	263.667	351	281.908	-0.0137455	0.150095	0.927033	0.99922
Dip2c	39	14	25	25	50	20	26	31.6667	26.553	-0.155331	0.28769	0.589249	0.99922
Zmynd11	359	120	207	260	522	265	228.667	349	260.571	0.14217	0.160912	0.376951	0.99922
Gm10336	24	14	14	18	32	32	17.3333	27.3333	21.2551	0.128766	0.306745	0.674646	0.99922
Mtr	16	13	9	22	21	10	12.6667	17.6667	15.2408	-0.0173898	0.342126	0.959462	0.99922
Heatr1	149	25	74	87	166	117	82.6667	123.333	90.4891	0.192651	0.257688	0.454692	0.99922
Ero1lb	103	66	55	49	93	104	74.6667	82	77.6345	-0.309632	0.275622	0.261271	0.99922
Nid1	36	6	19	15	22	22	20.3333	19.6667	18.2794	-0.274253	0.322882	0.395664	0.99922
Lyst	22	9	23	41	28	10	18	26.3333	21.6146	0.0909706	0.347644	0.79357	0.99922
B3galnt2	38	29	31	53	62	31	32.6667	48.6667	39.9952	0.0348853	0.295778	0.906112	0.99922
Ggps1	21	9	13	30	31	17	14.3333	26	18.893	0.304212	0.32041	0.342393	0.99922
Arid4b	375	172	193	346	473	240	246.667	353	282.11	0.0513078	0.207258	0.804479	0.99922
Mrpl32	71	34	36	49	88	76	47	71	55.2943	0.112399	0.237337	0.635797	0.99922
Psma2	845	343	544	613	1127	701	577.333	813.667	645.062	0.021952	0.102334	0.830147	0.99922
AW209491	26	15	30	27	33	33	23.6667	31	26.8715	-0.0686207	0.301862	0.820171	0.99922
Inhba	30	12	11	16	18	7	17.6667	13.6667	15.2772	-0.508845	0.336027	0.12995	0.99922
5033411D12Rik	148	61	101	83	190	117	103.333	130	108.548	-0.149718	0.18501	0.418376	0.99922
Mplkip	79	28	55	45	57	44	54	48.6667	49.6923	-0.498495	0.239191	0.0371523	0.99922
Cdk13	26	11	26	29	49	20	21	32.6667	24.8212	0.100911	0.304921	0.740688	0.99922
Rala	292	161	243	263	383	291	232	312.333	262.716	-0.0633541	0.173305	0.71469	0.99922
Yae1d1	23	6	10	15	17	16	13	16	13.4448	-0.0443601	0.330806	0.893326	0.99922
Vps41	41	13	46	30	72	50	33.3333	50.6667	38.317	0.0865047	0.294663	0.769085	0.99922
Stard3nl	23	9	12	6	16	12	14.6667	11.3333	12.4911	-0.558634	0.332003	0.0924495	0.99922
Trim27	54	26	55	51	64	77	45	64	52.6847	0.045822	0.276543	0.868396	0.99922
Zscan12	63	24	33	52	85	54	40	63.6667	47.5444	0.195259	0.23098	0.397915	0.99922
Zkscan3	215	72	117	110	241	147	134.667	166	137.795	-0.144315	0.174396	0.407945	0.99922
Zscan26	38	17	26	44	53	26	27	41	32.0807	0.117535	0.287447	0.682619	0.99922
4933404K08Rik	19	8	10	4	11	10	12.3333	8.33333	10.1347	-0.629088	0.342881	0.0665486	0.99922
Zfp322a	115	50	77	99	145	68	80.6667	104	87.1795	-0.0927843	0.223983	0.678693	0.99922
Abt1	50	17	43	31	41	50	36.6667	40.6667	37.149	-0.206769	0.288362	0.473347	0.99922
Hist1h2bc	349	134	206	253	442	287	229.667	327.333	257.55	0.0537629	0.127916	0.674268	0.99922
Hfe	23	13	25	18	37	28	20.3333	27.6667	22.9431	-0.0579817	0.301644	0.84757	0.99922
Hist1h1c	322	74	167	187	452	294	187.667	311	218.395	0.289651	0.21855	0.185062	0.99922
Slc17a2	487	278	430	529	650	465	398.333	548	459.955	-0.0287769	0.195618	0.883047	0.99922
Slc17a3	234	84	101	138	255	152	139.667	181.667	147.651	-0.0569415	0.18232	0.754801	0.99922
Slc17a1	16	11	19	23	21	15	15.3333	19.6667	17.5765	-0.0834305	0.330624	0.800776	0.99922
Lrrc16a	28	6	26	35	33	20	20	29.3333	22.9971	0.124973	0.329985	0.704894	0.99922
Cmah	439	109	167	208	381	256	238.333	281.667	234.57	-0.11139	0.206752	0.590052	0.99922
Gmnn	69	15	38	27	69	49	40.6667	48.3333	39.818	-0.134655	0.27706	0.626957	0.99922
BC005537	114	37	110	106	125	83	87	104.667	91.2351	-0.125051	0.260314	0.630954	0.99922
Acot13	178	79	98	138	214	129	118.333	160.333	131.016	-0.023216	0.175542	0.894784	0.99922
Tdp2	54	16	36	37	37	49	35.3333	41	36.4274	-0.113647	0.29143	0.696564	0.99922
D130043K22Rik	41	19	16	36	26	18	25.3333	26.6667	25.7559	-0.206876	0.327019	0.526986	0.99922
Aldh5a1	173	69	91	120	177	118	111	138.333	117.427	-0.114187	0.178214	0.5217	0.99922
Gpld1	780	260	379	344	839	550	473	577.667	479.698	-0.152365	0.173363	0.379467	0.99922
Mrs2	13	9	13	13	33	12	11.6667	19.3333	14.367	0.0935166	0.333237	0.778993	0.99922
Sox4	17	4	12	14	21	10	11	15	11.81	0.013678	0.337146	0.967639	0.99922
Agtr1a	166	49	98	97	198	96	104.333	130.333	106.587	-0.117329	0.204305	0.565777	0.99922
Uqcrfs1	3987	1489	2099	2337	5422	3008	2525	3589	2777.39	0.0248485	0.138428	0.857541	0.99922
Dusp22	39	16	24	36	32	51	26.3333	39.6667	31.7662	0.158976	0.306523	0.60401	0.99922
Wrnip1	273	106	187	216	383	227	188.667	275.333	214.304	0.0734441	0.145363	0.613386	0.99922
Serpinb6a	31	15	26	18	17	28	24	21	22.7645	-0.434634	0.319342	0.173504	0.99922
Nqo2	423	191	236	285	512	323	283.333	373.333	308.271	-0.077701	0.13378	0.561366	0.99922
Ripk1	108	42	90	85	134	98	80	105.667	87.4519	-0.052296	0.205387	0.799015	0.99922
Bphl	166	67	130	113	222	130	121	155	128.88	-0.121658	0.179441	0.497782	0.99922
Psmg4	58	23	13	13	44	37	31.3333	31.3333	29.1068	-0.304807	0.331533	0.357894	0.99922
Slc22a23	178	72	87	125	162	136	112.333	141	120.252	-0.0814484	0.196512	0.67853	0.99922
Pxdc1	304	104	157	210	444	199	188.333	284.333	212.278	0.116755	0.186535	0.531373	0.99922
Prpf4b	235	125	159	254	342	169	173	255	203.603	0.0590421	0.216362	0.784941	0.99922
Eci2	446	251	488	572	823	469	395	621.333	483.639	0.117155	0.216515	0.588443	0.99922
Cdyl	32	9	22	15	37	15	21	22.3333	19.7468	-0.285901	0.311124	0.358132	0.99922
Rpp40	24	13	18	12	17	6	18.3333	11.6667	15.3028	-0.779158	0.328837	0.0178151	0.99922
Lyrm4	16	9	11	18	27	17	12	20.6667	15.3673	0.21203	0.318351	0.505395	0.99922
Fars2	183	75	73	120	246	142	110.333	169.333	127.34	0.134965	0.205856	0.512064	0.99922
Rreb1	31	16	26	36	50	35	24.3333	40.3333	30.5585	0.205918	0.272785	0.450327	0.99922
Ssr1	365	143	166	233	433	275	224.667	313.667	248.007	0.0270949	0.159628	0.865216	0.99922
Riok1	44	21	20	19	63	36	28.3333	39.3333	30.9585	-0.0416393	0.292805	0.886916	0.99922
Dsp	115	45	60	116	135	95	73.3333	115.333	88.2562	0.215876	0.220831	0.328291	0.99922
Snrnp48	317	146	208	319	587	328	223.667	411.333	289.804	0.36813	0.140364	0.00872396	0.99922
Txndc5	181	81	77	129	198	134	113	153.667	125.342	-0.00638382	0.202555	0.974858	0.99922
Bloc1s5	111	40	59	65	128	97	70	96.6667	76.6935	0.0169366	0.204092	0.933863	0.99922
Eef1e1	23	5	21	25	23	28	16.3333	25.3333	19.5159	0.186081	0.330758	0.573714	0.99922
Slc35b3	36	9	27	31	42	31	24	34.6667	26.9622	0.0960061	0.289503	0.740173	0.99922
Gcnt2	569	186	223	245	462	303	326	336.667	307.264	-0.340801	0.181951	0.0610629	0.99922
Pak1ip1	175	68	96	132	249	153	113	178	132.905	0.181617	0.162812	0.264635	0.99922
Tmem14c	2611	953	1309	1587	3289	2087	1624.33	2321	1800.32	0.0579866	0.12649	0.646646	0.99922
Elovl2	2364	1075	1191	1865	3654	2033	1543.33	2517.33	1860.05	0.196824	0.147473	0.181992	0.99922
Smim13	125	55	79	116	179	87	86.3333	127.333	99.5767	0.0776015	0.209086	0.710529	0.99922
Nedd9	36	9	26	21	46	33	23.6667	33.3333	25.7066	0.0407515	0.291848	0.88895	0.99922
[truncated: 21,421 more rows]
