# Supplementary material for: “The ubiquitin ligase SIAH2 is a female-specific regulator of circadian rhythms and metabolism”
Source: PLoS Genet. 2022 Jul 5;18(7):e1010305. doi: 10.1371/journal.pgen.1010305 (PMC9286287; doi:10.1371/journal.pgen.1010305)
Supplement: S2 Dataset — (XLSX) [file pgen.1010305.s002.xlsx]

## Sheet: Key
Supplemental Dataset 1 - Differences in rhythmic expression in wild type and Siah2 KO female livers
	Data are classified as described in the Materials and Methods
TOP ROW KEY
Transcript ID	Mapped transcript
gene_id	Gene ID
F-WT-ZT0	Wild type female FPKM
F-WT-ZT3
F-WT-ZT6
F-WT-ZT9
F-WT-ZT12
F-WT-ZT15
F-WT-ZT18
F-WT-ZT21
JTK_pvalue	Wild type female JTK cycle data
JTK_BH.Q
JTK_period
JTK_adjphase
JTK_amplitude
meta2d_Base
meta2d_AMP
meta2d_rAMP
Transcript ID	Mapped transcript
gene_id	Gene ID
F-KO-ZT0	Siah2 KO female FPKM
F-KO-ZT3
F-KO-ZT6
F-KO-ZT9
F-KO-ZT12
F-KO-ZT15
F-KO-ZT18
F-KO-ZT21
JTK_pvalue	Siah2 KO female JTK cycle data
JTK_BH.Q
JTK_period
JTK_adjphase
JTK_amplitude
meta2d_Base
meta2d_AMP
meta2d_rAMP
HANOVA	DoDR results
HarmNoisePred1
HarmNoisePred2
HarmScaleTest
robustDODR
robustHarmScaleTest
meta.p.val
Phase diff	Phase differences, 6-18 hrs = absolute difference greater than 6 hours (if applicable)

## Sheet: Rhythm both, NC
Transcript ID	Gene ID	F-WT-ZT0	F-WT-ZT3	F-WT-ZT6	F-WT-ZT9	F-WT-ZT12	F-WT-ZT15	F-WT-ZT18	F-WT-ZT21	JTK_pvalue	JTK_BH.Q	JTK_period	WT JTK_adjphase	JTK_amplitude	meta2d_Base	meta2d_AMP	meta2d_rAMP		Transcript ID	Gene ID	F-KO-ZT0	F-KO-ZT3	F-KO-ZT6	F-KO-ZT9	F-KO-ZT12	F-KO-ZT15	F-KO-ZT18	F-KO-ZT21	JTK_pvalue	JTK_BH.Q	JTK_period	KO JTK_adjphase	JTK_amplitude	meta2d_Base	meta2d_AMP	meta2d_rAMP		HANOVA	HarmNoisePred1	HarmNoisePred2	HarmScaleTest	robustDODR	robustHarmScaleTest	meta.p.val	phase diff
NM_001253696	Zfp219	3.50061	5.53092	3.95832	2.36932e-07	3.49225	4.03839	4.74461	6.33468	0.0185719	0.134194	24	22.5	1.13026	3.94997	1.68307	0.426096		NM_001253696	Zfp219	4.08637	3.80846	3.19834	3.58981	2.88562	0.000378719	0.000617522	5.60936	0.0398244	0.164857	27	0	1.42804	2.98893	1.55893	0.521567		0.0198578	0.0421921	0.691116	0.174483	0.0185803	0.165443	0.10643	22.5
NM_019929	Sumo3	38.6836	28.6824	27.8765	22.5953	23.1668	36.6584	30.9255	47.5441	2.83044e-05	0.00213271	24	22.5	5.68829	32.0166	8.87496	0.277199		NM_019929	Sumo3	37.1477	30.4504	24.6452	24.0387	24.2083	19.7654	21.4259	37.4738	0.0398244	0.164857	27	0	9.15541	27.7321	5.72078	0.206287		0.0145876	0.267546	0.270363	0.995817	0.015828	0.893538	0.0843951	22.5
NM_001039522	Leo1	14.6319	18.7517	7.97396	4.51537	7.29374	8.98376	12.9948	14.6287	0.00323849	0.0418399	24	0	5.1866	11.2217	5.4087	0.481984		NM_001039522	Leo1	11.1513	16.1134	7.37108	5.48144	9.09592	13.9144	10.9312	18.6913	0.0185719	0.0866638	24	22.5	3.61332	11.5895	4.07658	0.351749		0.166148	0.200063	0.755558	0.410755	0.284079	0.122724	0.544155	22.5
NM_024454	Rab21	9.3976	10.3701	8.94461	6.86851	6.90356	10.1643	11.7013	10.3703	0.00323849	0.0418399	24	22.5	1.51805	9.34004	1.66828	0.178616		NM_024454	Rab21	16.3996	12.0153	9.79627	11.4898	7.13527	9.78953	17.5301	13.3797	0.0185719	0.0866638	24	0	3.64702	12.1919	3.12318	0.256168		0.343848	0.0595196	0.957705	0.091312	0.0613169	0.296772	0.308012	22.5
NM_172527	Nudt15	1.91915	1.00197	0	0.210048	0.346155	0.494625	0.542608	0.629366	0.0185719	0.134194	24	0	0.401888	0.64299	0.541251	0.541251		NM_172527	Nudt15	0.575389	0.616694	0.419819	0.560583	0	0.464194	0.708167	1.20773	0.0185719	0.0866638	24	22.5	0.188204	0.569124	0.324449	0.324449		0.392633	0.958631	0.0684669	0.100927	0.636927	0.0533462	0.280307	22.5
NR_002870	Dnm3os	0.0180225	0.00637059	0	0	0	0	0.0959131	0.0621084	0.0185719	0.134194	24	22.5	0.0127438	0.0228018	0.0282934	0.0282934		NR_002870	Dnm3os	0.24815	0.076675	0.0611557	0.0342874	0	0.126513	0.0881362	0.0939118	0.0185719	0.0866638	24	0	0.0380769	0.0911036	0.062712	0.062712		0.0260446	0.821538	0.0164153	0.0638621	0.0368436	0.0205679	0.0945372	22.5
NM_026779	Mocos	34.2099	24.1861	21.8635	18.8052	20.3307	27.1475	29.0793	26.0604	0.00323849	0.0418399	24	22.5	4.65405	25.2103	5.28843	0.209772		NM_026779	Mocos	32.6434	30.4999	22.5315	19.1622	15.1295	20.7291	24.5209	16.4837	0.0185719	0.0866638	24	0	5.33088	22.7083	5.31673	0.234132		0.0264647	0.012585	0.841985	0.0489803	0.00220606	0.867771	0.0131636	22.5
NM_181402	Parp11	3.00641	0.900861	1.91284	1.53513	1.79339	2.18399	2.32627	2.35734	0.0185719	0.134194	24	22.5	0.314309	2.00203	0.386872	0.19324		NM_181402	Parp11	3.04834	1.76968	1.86238	1.76215	1.40871	0.846541	1.23036	2.57166	0.00807112	0.0609615	27	0	0.82233	1.8495	0.630292	0.340791		0.00565177	0.204749	0.211215	0.988409	0.00992351	0.277609	0.0334351	22.5
NM_010120	Eif1a	14.7306	19.0807	9.22952	7.3305	11.7142	10.7507	13.1904	18.5103	0.0185719	0.134194	24	22.5	4.90103	13.0671	4.45477	0.340915		NM_010120	Eif1a	19.4772	23.7899	10.6012	12.6182	9.93838	12.8216	13.1919	14.827	0.00323849	0.0274685	24	0	3.57532	14.6582	4.58204	0.312593		0.237182	0.421966	0.5985	0.815385	0.116035	0.546613	0.522898	22.5
NM_019975	Hacl1	270.26	188.162	129.303	133.65	145.048	264.801	230.033	191.524	0.0398244	0.258319	21	0	60.0935	188.639	53.7976	0.285188		NM_019975	Hacl1	221.095	183.444	108.137	99.3733	115.02	154.256	186.112	170.104	0.00323849	0.0274685	24	22.5	50.2696	154.693	51.0892	0.330262		0.162821	0.901119	0.0646649	0.129585	0.525349	0.253179	0.330419	22.5
NM_031874	Rab3d	3.97764	2.96082	1.81524	1.33841	1.92904	2.11028	3.11501	2.44871	0.00323849	0.0418399	24	22.5	0.837271	2.46189	0.935333	0.379924		NM_031874	Rab3d	3.97123	2.7624	2.52785	3.458	1.79623	0.839618	2.3626	2.44692	0.00323849	0.0274685	27	0	0.774565	2.56926	0.828373	0.322417		0.0130282	0.0520589	0.597517	0.243996	0.0225193	0.360107	0.0756668	22.5
NM_008513	Lrp5	20.4922	17.2	14.5642	8.87192	10.7531	16.8469	20.6346	19.5954	0.000390449	0.0107383	24	22.5	4.55865	16.1198	5.34078	0.331318		NM_008513	Lrp5	18.3178	25.0786	17.0261	11.2784	9.87	14.0911	21.7716	17.4701	0.00323849	0.0274685	24	0	5.40251	16.863	5.17446	0.306854		0.0643265	0.00346076	0.957881	0.00960823	0.0427465	0.176109	0.0205858	22.5
NM_026609	Leprotl1	7.01849	4.98299	2.38767	2.80901	4.21977	3.83523	5.21199	8.02291	0.000390449	0.0107383	24	22.5	1.98804	4.81101	2.23069	0.463663		NM_026609	Leprotl1	12.2707	5.5668	3.30843	3.27715	1.95362	4.99484	2.63235	8.75668	0.00323849	0.0274685	24	0	2.5549	5.34507	3.62993	0.679117		0.108467	0.00288558	0.979286	0.0064563	0.365139	0.486476	0.0171891	22.5
NM_053199	Cadm3	4.19383	2.17678	2.26124	0.587792	2.03965	2.3529	3.03364	2.42464	0.00323849	0.0418399	24	22.5	0.571533	2.38381	0.978854	0.410626		NM_053199	Cadm3	5.91495	3.26232	3.01135	2.94079	0.914091	1.07634	1.76268	2.59191	0.000113388	0.00433873	27	0	1.66989	2.77854	1.60243	0.576718		0.00424694	0.102101	0.310917	0.611888	0.0140612	0.844754	0.0252126	22.5
NM_009177	St3gal1	29.9654	31.843	23.5858	17.0294	21.1612	30.3797	34.865	35.2176	0.000390449	0.0107383	24	22.5	7.55317	28.0059	7.45352	0.266141		NM_009177	St3gal1	37.1082	34.3414	27.2824	21.35	20.9889	21.4769	34.1871	43.0897	9.55942e-07	0.000141159	24	0	9.43379	29.9853	10.4573	0.348748		0.00317401	0.311599	0.0812912	0.548577	0.00545988	0.748547	0.0188936	22.5
NM_026405	Rab32	18.3942	15.8227	17.1537	12.3539	10.6908	16.201	20.6329	25.7446	0.00323849	0.0418399	24	21	4.08372	17.1242	5.239	0.305941		NM_026405	Rab32	22.3892	18.2877	13.9716	15.1622	9.68876	19.9816	17.6455	21.0888	0.00323849	0.0274685	24	0	3.64826	17.2726	4.0202	0.23275		0.660647	0.624157	0.606117	0.981636	0.522259	0.729319	0.988111	21
NM_172794	Zfp454	0.612462	0.757783	0.133867	0.0453687	0.449276	0.0985275	0.972436	1.91952	0.00323849	0.0418399	24	21	0.354174	0.623655	0.629494	0.629494		NM_172794	Zfp454	3.23213	1.37256	0.776781	0.82989	0.287051	3.1978	1.19312	3.27878	0.0185719	0.0866638	24	0	0.445554	1.77101	0.885437	0.499961		0.447882	0.840808	0.264097	0.413721	0.767891	0.679598	0.841173	21
NM_026713	Mogat1	0.722443	0	0.166874	0	0	0.925075	0.658532	2.71891	0.0398244	0.258319	24	22.5	0.399168	0.648979	0.753384	0.753384		NM_026713	Mogat1	0.379417	0.0468852	0.292091	0.0390265	0	0	0	0	0.0274228	0.126252	27	1.5	0.20654	0.0970459	0.116116	0.116116		0.00261147	0.0417926	0.388677	0.331476	0.00236513	0.879969	0.0141071	21
NM_017373	Nfil3	22.58	13.4954	2.95949	3.3862	9.78279	16.4416	18.1134	14.8814	0.0185719	0.134194	24	21	8.12833	12.705	7.9549	0.626122		NM_017373	Nfil3	33.0347	11.3813	3.56955	3.93554	2.59611	15.1657	28.9181	18.1246	0.0185719	0.0866638	24	0	10.9803	14.5884	9.72685	0.666751		0.205696	0.120246	0.864982	0.227101	0.204743	0.278282	0.536373	21
NM_009648	Akap1	29.909	18.4066	0.000978014	0.000295054	0.0576943	20.3911	11.6937	29.8887	0.00323849	0.0418399	24	21	14.4111	13.7935	15.0902	1.09401		NM_009648	Akap1	30.7098	1.1627	2.67297	12.1155	0.000244199	0.00408427	21.0998	22.8385	0.0185719	0.0866638	24	0	13.9733	11.3254	10.0871	0.890656		0.972407	0.0579606	0.991421	0.0607317	0.966554	0.0717146	0.301101	21
NM_011016	Orm2	131.321	100.686	64.6064	65.5355	52.2947	61.8809	66.5218	151.235	0.000390449	0.0107383	24	0	34.2178	86.7602	42.6133	0.491163		NM_011016	Orm2	183.978	70.3197	66.6783	63.1101	86.4049	152.058	91.9053	140.272	0.0185719	0.0866638	24	21	53.6307	106.841	41.7413	0.390687		0.0535366	0.050859	0.804163	0.149368	0.0162231	0.268788	0.093475	21
NM_019759	Dpt	5.23554	2.57357	3.53438	1.53573	1.17218	2.114	1.82569	4.2758	0.000390449	0.0107383	24	0	0.990932	2.78336	1.57414	0.565554		NM_019759	Dpt	4.5905	1.75267	1.58315	1.24176	0.37735	2.90252	5.32779	2.41145	0.0185719	0.0866638	24	21	1.84486	2.5234	1.7229	0.68277		0.0194753	0.0339357	0.71529	0.142773	0.00386447	0.309974	0.022964	21
NM_001033277	Spryd3	10.623	10.4387	8.89848	6.40964	6.70229	9.32707	15.0785	13.6927	2.83044e-05	0.00213271	24	22.5	3.06005	10.1463	3.28533	0.323796		NM_001033277	Spryd3	12.8786	10.3359	7.72611	6.99609	6.83972	8.10348	5.35813	9.98597	0.0185719	0.0866638	24	1.5	2.3616	8.52877	2.37408	0.278361		0.00211739	0.0411559	0.362019	0.348609	0.00519911	0.277257	0.0126373	21
NM_013743	Pdk4	17.318	4.06082	2.20005	2.12583	4.35781	6.74202	6.75636	10.0909	0.000390449	0.0107383	24	21	3.74285	6.70647	5.27439	0.786463		NM_013743	Pdk4	19.7887	5.85543	0.819495	1.10196	2.37465	3.31009	4.21883	7.87077	0.00323849	0.0274685	24	0	3.56094	5.66749	5.89503	1.04015		0.329755	0.103984	0.923392	0.166814	0.0685797	0.612327	0.347059	21
NM_016847	Avpr1a	23.1073	27.726	14.6228	5.68982	14.7324	23.7811	34.4085	24.3172	0.0185719	0.134194	24	21	6.62669	21.0481	9.63101	0.457571		NM_016847	Avpr1a	18.9117	41.5054	15.8022	12.7686	10.6891	12.6446	34.641	47.0141	0.00323849	0.0274685	24	0	17.655	24.2471	13.9841	0.576732		0.25558	0.0561354	0.943674	0.095527	0.0628926	0.570084	0.292937	21
NM_001164770	Fbxw2	8.11391	2.75265	0.000140951	6.31107e-08	0.828455	1.35003	2.53041	7.707	0.000390449	0.0107383	24	0	2.94678	2.91032	3.51719	1.20852		NM_001164770	Fbxw2	7.58694	2.63789	0.771146	1.68882	0.0120238	3.383	11.5521	9.26298	0.00323849	0.0274685	24	21	4.81949	4.61186	5.07411	1.10023		0.0449557	0.682337	0.101402	0.309746	0.0761597	0.164128	0.241176	21
NM_172520	Arhgef19	21.6039	21.4421	9.41899	11.7043	12.2175	19.8899	23.8327	20.5097	0.0185719	0.134194	24	21	6.57998	17.5774	6.45399	0.367175		NM_172520	Arhgef19	17.554	22.918	15.0275	11.8117	2.81278	14.9782	18.0437	21.0926	0.00323849	0.0274685	24	0	4.99306	15.5298	6.86533	0.442074		0.0224728	0.0373409	0.724063	0.148936	0.00816504	0.196832	0.0480011	21
NM_018869	Grk5	5.6191	2.61489	0.360743	0.33743	2.45713	0.978547	1.62736	3.11591	0.0185719	0.134194	24	0	1.55263	2.13889	1.5531	0.726125		NM_018869	Grk5	1.48013	3.02006	0.787128	0.939429	1.45647	2.69714	3.46929	3.5651	0.00323849	0.0274685	24	21	1.13886	2.17757	1.092	0.501476		0.0803088	0.926265	0.0157681	0.0402071	0.00769257	0.116743	0.0452768	21
NM_007489	Arntl	16.105	15.9479	2.29699e-05	0.0925583	4.38579	8.57087	17.2619	21.0474	2.83044e-05	0.00213271	24	21	8.69576	10.4264	10.3972	0.997197		NM_007489	Arntl	18.4542	15.0999	1.0574	0.592981	1.74809e-05	4.56809	14.8419	12.4775	0.000390449	0.00665943	24	0	9.8821	8.38682	8.6829	1.0353		0.104116	0.110543	0.792159	0.259269	0.0534451	0.191139	0.280758	21
NM_026276	Aasdhppt	8.57835	6.8859	3.42656	5.6967	5.87729	3.48806	6.75775	9.09617	0.0185719	0.134194	24	22.5	2.32318	6.22585	2.05281	0.329724		NM_026276	Aasdhppt	11.3792	8.72122	7.0082	5.60023	0.67235	5.53038	7.5113	5.82201	0.000390449	0.00665943	24	1.5	2.20687	6.53061	3.14014	0.480833		0.107669	0.19454	0.692454	0.452391	0.0326825	0.394654	0.180754	21
NM_177708	Rtn4rl1	5.63157	4.94081	1.00619	1.28759	1.95638	4.97438	9.02802	4.85594	0.0185719	0.134194	24	21	2.60695	4.21011	2.9481	0.700242		NM_177708	Rtn4rl1	6.46288	7.62443	2.89652	2.55366	0.622288	2.08845	6.01114	10.3292	0.000390449	0.00665943	24	0	3.58558	4.82357	3.9493	0.818751		0.00385661	0.318388	0.0910146	0.571211	0.00272738	0.229061	0.0162531	21
NM_172682	Fam160a1	1.003	1.54819	0.431269	0.456142	0.662264	0.766206	1.21998	2.33683	0.00323849	0.0418399	24	21	0.390526	1.05299	0.659145	0.625978		NM_172682	Fam160a1	2.385	1.04928	0.986148	0.59926	0.211316	0.92143	1.19556	1.74818	9.55942e-07	0.000141159	24	0	0.589209	1.1378	0.775115	0.681237		0.392967	0.925458	0.120675	0.184264	0.380144	0.152993	0.537729	21
NM_153503	Rnf113a1	2.45203	0.279646	1.27654	0.187148	0	3.5413	1.32938	4.48881	0.0185719	0.134194	24	22.5	0.753229	1.69436	1.25291	0.73946		NM_153503	Rnf113a1	4.66347	1.33343	0.585849	1.0248	0.437724	0.472805	0	0.283692	0.0398244	0.164857	27	3	0.851194	1.087	0.648407	0.596513		0.0348736	0.0278059	0.811831	0.0960296	0.0104693	0.360681	0.0611946	19.5
NM_027126	Hfe2	38.9174	25.5281	21.2456	32.3376	28.725	32.1476	39.9075	45.5528	0.00807112	0.0941075	27	19.5	7.20712	33.8235	8.64944	0.255723		NM_027126	Hfe2	39.3739	34.2755	29.7546	32.0502	29.8331	36.6819	39.2796	34.9585	0.0398244	0.164857	21	0	3.67971	34.124	3.92001	0.114875		0.0212191	0.892629	0.00300376	0.0130974	0.00483623	0.0638616	0.0178878	19.5
NM_001081120	Fam89a	9.79443	2.8435	0.225191	0.383924	6.7573	0.665183	10.9761	10.5279	0.000390449	0.0107383	24	19.5	5.37757	5.27169	5.0209	0.952428		NM_001081120	Fam89a	14.9602	8.30098	3.2371	2.27922	1.56135	8.41974	4.18862	5.23866	0.0185719	0.0866638	24	0	2.60025	6.02323	3.72246	0.618017		0.0798794	0.411723	0.40152	0.988261	0.0157747	0.868975	0.0909933	19.5
NM_009174	Siah2	4.78893	5.98517	4.33075	4.54225	6.04746	6.09039	6.96468	8.98512	0.000390449	0.0107383	24	19.5	0.946413	5.96684	1.41472	0.237097		NM_009174	Siah2	10.4297	7.96428	5.18726	6.53563	5.46265	3.6696	8.68027	10.0806	0.0185719	0.0866638	24	0	2.87974	7.25125	2.67742	0.369236		0.00436084	0.14468	0.249125	0.803182	0.0127959	0.577087	0.0258815	19.5
NM_145955	Mcmbp	9.42846	6.02668	4.00998	5.46645	5.66555	6.69202	6.82987	6.35767	0.0185719	0.134194	21	0	0.964084	6.17344	1.34178	0.217347		NM_145955	Mcmbp	5.17992	6.60416	6.3083	6.43923	6.7636	6.79402	9.64757	7.93198	0.00323849	0.0274685	24	19.5	0.338078	6.9586	0.854255	0.122763		0.114255	0.707342	0.190141	0.43469	0.232811	0.637324	0.517105	19.5
NM_001308095	Nadsyn1	2.46504e-05	1.29499e-05	2.68927e-06	3.55128e-06	1.55657	1.53051	0.706432	2.81617	0.0185719	0.134194	27	19.5	0.909114	0.893412	0.746784	0.746784		NM_001308095	Nadsyn1	7.05843	0.952146	1.55899	0.700445	1.71617e-06	0.931803	4.26179	2.25837	0.000390449	0.00665943	24	0	1.59691	2.21525	2.03371	0.918052		0.0149535	0.514892	0.0955538	0.407742	0.00829408	0.785061	0.0487439	19.5
NM_008331	Ifit1	12.4516	9.04889	5.85477	6.83267	0.235017	3.52664	4.36012	2.50899	0.0398244	0.258319	27	0	3.90482	5.81563	3.63167	0.624467		NM_008331	Ifit1	7.13677	12.8157	6.29413	5.21547	1.72455	4.13666	1.63376	3.65405	0.00323849	0.0274685	24	4.5	2.88192	5.32639	3.63924	0.683248		0.633071	0.812126	0.372118	0.55312	0.37803	0.7007	0.938727	4.5
NM_001289541	Sh2b1	3.39691e-10	5.25485	13.4457	1.2148e-05	2.91422	7.50152e-08	2.45578e-22	6.40678e-05	0.0185719	0.134194	24	6	1.65508	2.70186	4.44807	1.6463		NM_001289541	Sh2b1	1.81308e-06	0.00120698	0.175408	0.437572	7.62329e-20	0.00195454	1.74863e-05	5.04959e-11	0.0801831	0.239504	24	10.5	0.00154322	0.0770201	0.117917	0.117917		0.328249	0.345845	0.728583	0.606626	0.362219	0.531524	0.908114	4.5
NM_181344	C1rl	53.0958	70.1337	66.1661	62.2248	48.783	45.5105	50.9624	38.4415	0.00807112	0.0941075	27	4.5	10.7272	53.7635	11.0888	0.206251		NM_181344	C1rl	73.8272	69.4035	65.9455	61.6289	46.4123	48.2296	49.4236	41.4706	0.0398244	0.164857	27	0	13.8121	57.7223	11.5727	0.200488		0.187142	0.306234	0.667737	0.61725	0.117086	0.728945	0.526291	4.5
NM_008408	Stt3a	57.3669	68.8288	62.5657	57.0656	44.6947	51.3027	49.6491	53.3476	0.000390449	0.0107383	24	4.5	7.96508	55.6026	8.68711	0.156236		NM_008408	Stt3a	71.6453	70.3812	62.9224	57.7397	44.8456	46.5181	49.7288	40.5671	0.0398244	0.164857	27	0	12.7822	56.2299	11.686	0.207826		0.298868	0.0205413	0.980687	0.0317767	0.148516	0.739719	0.117089	4.5
NR_045544	Slc35c2	2.4509	8.37946e-06	1.69969e-12	1.90974e-10	5.63513e-10	4.3697e-30	1.47049e-08	2.73739e-07	0.0185719	0.134194	24	1.5	1.93812e-07	0.306364	0.514153	0.514153		NR_045544	Slc35c2	1.71534e-19	0.173871	0.284018	1.94097e-11	5.07304e-70	4.18027e-38	1.76575e-12	8.63703e-07	0.0398244	0.164857	21	6	6.10744e-07	0.054884	0.0938622	0.0938622		0.0819235	0.928417	0.0154647	0.0391326	0.99998	0.122266	0.0892739	4.5
NR_002928	Gm1943	0.482303	2.61459	0.0926319	0.285271	0.218887	0	0.393945	0.439628	0.0185719	0.134194	24	3	0.159747	0.565907	0.65311	0.65311		NR_002928	Gm1943	0	0.416886	0.541172	0.520668	0.0890613	0	0.232451	0	0.0398244	0.164857	24	7.5	0.294783	0.22503	0.243336	0.243336		0.0574187	0.911762	0.012623	0.0365991	0.00369876	0.958966	0.0219884	4.5
NM_001166544	Hmga1	6.89777	8.25377e-05	1.66024e-42	8.57672e-26	5.72604e-61	3.6596e-39	4.51505e-09	2.46443	0.000390449	0.0107383	24	0	5.83363e-05	1.17029	2.11869	1.8104		NM_001166544	Hmga1	1.73883e-05	0.292543	0.00376461	3.2144e-05	1.76326e-34	1.06225e-19	2.03861e-18	5.30418e-27	0.0185719	0.0866638	24	4.5	2.36683e-05	0.0370446	0.0680458	0.0680458		0.208179	0.0827642	0.903199	0.153544	0.798025	0.12228	0.404494	4.5
NR_028574	Snhg8	5.28444	2.00526	1.61253	1.67348	4.47314	7.93767	2.32508	6.1341	0.0185719	0.134194	24	19.5	2.55333	3.93071	1.82748	0.464924		NR_028574	Snhg8	3.30369	2.40748	1.81238	2.90818	11.0012	6.25714	5.7262	2.52364	0.0185719	0.0866638	24	15	2.38776	4.49249	3.22628	0.718149		0.048989	0.426133	0.303582	0.850317	0.0851917	0.696007	0.260202	4.5
NM_001190474	Dapk3	10.8021	11.4066	13.5962	18.449	15.1729	5.61131	11.8201	9.74584	0.0185719	0.134194	24	10.5	2.01595	12.0755	2.63517	0.218225		NM_001190474	Dapk3	8.91113	13.3777	10.7001	12.8294	6.69319	6.40602	2.92682	11.2916	0.0185719	0.0866638	24	6	3.46482	9.13985	3.53757	0.387049		0.0402825	0.308721	0.386552	0.90222	0.0364717	0.643764	0.199822	4.5
NM_178674	Fbxl21	0.604615	1.5674	3.05247	2.9139	1.82004	1.24462	2.53053	0.387548	0.0185719	0.134194	24	9	0.846858	1.76514	0.951631	0.539125		NM_178674	Fbxl21	0.4476	3.17882	2.9167	2.59926	1.42724	0.93058	0.971765	1.79888	0.0185719	0.0866638	24	4.5	0.867896	1.78408	1.05352	0.590512		0.0886265	0.542989	0.295222	0.719243	0.0319195	0.353554	0.176869	4.5
NM_001159408	B3gnt5	0.000192367	0.000146113	0.312079	0	0	0	0.00014568	0.000142009	0.0398244	0.258319	24	1.5	0.000103317	0.0390881	0.0270149	0.0270149		NM_001159408	B3gnt5	0	0.000133452	0.000138239	1.36852e-07	0	0	0	0	0.0185719	0.0866638	24	6	9.6769e-08	3.39785e-05	5.85164e-05	5.85164e-05		0.743102	0.996331	0.0195268	0.0211119	0.981272	0.121994	0.111588	4.5
NM_001024728	C330021F23Rik	8.51879	3.84908	1.22986	3.16464	0	0.712307	2.55524	2.28215	0.0185719	0.134194	24	1.5	1.04988	2.78901	2.37348	0.851012		NM_001024728	C330021F23Rik	2.60331	3.37934	3.6774	4.4207	0.763276	0.8807	0.215496	3.3305	0.0185719	0.0866638	24	6	1.76681	2.40884	1.55086	0.643819		0.0277054	0.801378	0.022966	0.0865707	0.01013	0.273918	0.0592613	4.5
NM_001037878	Tcf25	19.4453	24.0525	23.4841	21.6404	5.79802	8.74103	19.8459	10.4597	0.0185719	0.134194	24	4.5	9.12123	16.6834	6.72601	0.403157		NM_001037878	Tcf25	15.6013	20.26	18.8135	20.2142	27.2707	18.4394	0.000985127	13.9537	0.0185719	0.0866638	24	9	4.3941	16.8237	6.79336	0.403796		0.0254199	0.181451	0.461262	0.627419	0.0070466	0.528484	0.0415418	4.5
NM_001252188	Epn2	6.01111e-45	1.01703e-20	3.77657e-57	1.14667e-14	2.23064e-06	7.73589e-08	1.54662e-17	2.15208e-21	0.00323849	0.0418399	24	13.5	8.13173e-15	2.88425e-07	5.64943e-07	5.64943e-07		NM_001252188	Epn2	6.94548e-06	0.056662	0.0717307	0.121513	0.295963	5.90486e-07	2.71707e-19	4.35346e-06	0.0185719	0.0866638	24	9	0.0654259	0.0682351	0.0966977	0.0966977		0.506485	0.9975	0.00617431	0.0074216	0.060983	0.740025	0.0364787	4.5
NM_007690	Chd1	5.02582	4.61194	4.55955	6.0824	5.2675	6.98629	5.0772	4.83833	0.0185719	0.134194	24	15	0.622862	5.30613	0.781948	0.147367		NM_007690	Chd1	4.92434	5.41558	6.03168	5.51766	6.40632	4.6998	5.06816	4.36739	0.0185719	0.0866638	24	10.5	0.460397	5.30387	0.631672	0.119097		0.00457167	0.530173	0.0270591	0.188776	0.00848112	0.396344	0.0271184	4.5
NM_144910	Cnot6l	3.88615	2.71201	3.78535	2.3101	1.97596	2.94757	3.78633	3.29537	0.0185719	0.134194	24	0	0.556779	3.08736	0.619926	0.200795		NM_144910	Cnot6l	3.50574	5.39867	4.87143	4.47864	3.81467	2.25348	2.83073	4.89527	0.0185719	0.0866638	24	4.5	0.813152	4.00608	1.23787	0.308997		0.00393983	0.193817	0.181748	0.976593	0.00514706	0.400446	0.0234074	4.5
NM_029884	Hgsnat	14.8607	19.3826	17.2371	16.0682	24.7468	21.8869	20.7506	19.9499	0.0398244	0.258319	27	13.5	2.48442	19.2006	2.71948	0.141635		NM_029884	Hgsnat	18.7277	21.2794	22.7098	25.0827	19.2483	23.5372	16.3394	18.2574	0.0185719	0.0866638	24	9	2.0569	20.6477	2.90055	0.140478		0.00173327	0.304373	0.0513302	0.444878	0.00175446	0.093533	0.0103547	4.5
NM_001177798	Taf6l	0.00049655	0.0172585	6.05899e-05	0	0	6.59036e-08	4.30683e-11	5.48565e-08	0.0398244	0.258319	24	3	4.28895e-05	0.00222697	0.00437429	0.00437429		NM_001177798	Taf6l	8.15905e-06	0.0391045	2.33251e-10	0.0646433	2.10808e-23	5.84582e-31	0	0	0.00807112	0.0609615	24	7.5	5.76999e-06	0.0129695	0.0187642	0.0187642		0.224817	0.885496	0.108602	0.198419	0.821812	0.162944	0.498315	4.5
NM_023876	Elp4	2.58448	3.2783	3.88539	1.98157	1.48318	1.4363	2.26337	1.49514	0.00323849	0.0418399	24	4.5	0.916927	2.30097	0.946083	0.411167		NM_023876	Elp4	6.02465	3.26414	2.91554	2.43349	1.91805	1.31586	2.51337	1.31874	0.00807112	0.0609615	27	0	1.13114	2.78775	1.27317	0.4567		0.38385	0.0319073	0.979958	0.0456352	0.549074	0.477277	0.176807	4.5
NM_028643	Micu2	19.1647	17.9395	26.444	16.2735	16.8382	14.5454	15.9302	10.2653	0.0398244	0.258319	27	4.5	2.28714	16.9448	3.92153	0.23143		NM_028643	Micu2	14.9184	18.4579	19.1489	20.1109	15.798	17.9087	10.5328	15.0117	0.00323849	0.0274685	24	9	2.61725	16.4749	2.88032	0.174831		0.52352	0.982135	0.0448537	0.0581055	0.719897	0.0115201	0.0671605	4.5
NM_001162896	4930523C07Rik	2.20723	1.52227	2.03555	5.58928	4.11094	3.52758	3.14634	3.09918	0.0185719	0.134194	24	15	1.3121	3.1548	1.05572	0.334641		NM_001162896	4930523C07Rik	1.18501	2.60398	3.26765	4.57764	3.54877	1.37115	2.43705	1.38161	0.00323849	0.0274685	24	10.5	0.803386	2.54661	1.24566	0.489146		0.00830758	0.315554	0.159486	0.744069	0.00527518	0.881908	0.0312366	4.5
NM_001285835	Nox4	2.7519	1.83216	4.61508	2.60962	8.00089e-05	6.65295e-05	0.312758	0.983899	0.00323849	0.0418399	24	4.5	1.78498	1.6382	1.8535	1.13143		NM_001285835	Nox4	0.940345	1.27827	1.55272	2.25785	7.22605	0.030201	0.724148	0.000838727	0.00323849	0.0274685	24	9	1.08054	1.7513	1.83884	1.04999		0.0040927	0.00224921	0.738117	0.0191106	0.00323791	0.49563	0.0134196	4.5
NM_198167	Tmem63b	19.9819	22.4754	31.2777	30.4546	34.1969	32.524	40.2597	25.7631	0.00323849	0.0418399	24	13.5	6.35123	29.6167	6.70731	0.226471		NM_198167	Tmem63b	24.1527	33.8216	36.3976	45.3838	32.7983	31.5266	30.3541	30.9759	0.00323849	0.0274685	24	9	3.83372	33.1763	6.35775	0.191635		0.00199603	0.265682	0.0749739	0.581869	0.00425558	0.976421	0.0119166	4.5
NM_001109761	Capn3	0	0.0618058	0.102164	0.621928	7.78562e-17	4.4526e-272	1.0059e-06	0	0.00807112	0.0941075	24	9	0.0437033	0.0982374	0.173997	0.173997		NM_001109761	Capn3	0	8.14964e-11	5.77595e-16	1.95701e-05	0.247951	0.124904	0.0411056	0	0.00118586	0.017653	24	13.5	0.029066	0.0517537	0.0930371	0.0930371		0.0224428	0.71132	0.0413737	0.164344	0.00174406	0.427028	0.0104188	4.5
NM_013498	Crem	1.47825e-15	4.09848e-20	5.2298e-57	0.000288887	1.26346	3.76687	0.739353	3.70916e-06	2.83044e-05	0.00213271	24	15	0.522804	0.721247	1.3679	1.3679		NM_013498	Crem	2.98883e-12	0.113651	0.956505	0.361203	1.67054	0.000350418	0.000106218	4.49642e-18	0.000390449	0.00665943	24	10.5	0.255619	0.387794	0.549931	0.549931		0.00907034	0.295837	0.184137	0.819168	0.00534386	0.629899	0.0316379	4.5
NM_145221	Appl1	4.01033	1.8075	2.2163	0.880872	0.862566	1.97186	2.30375	2.43683	0.000390449	0.0107383	24	0	0.757198	2.06125	1.02987	0.499632		NM_145221	Appl1	2.04084	3.38	2.11264	1.60808	1.52373	1.07226	1.23955	2.31727	0.000390449	0.00665943	24	4.5	0.421938	1.91145	0.744495	0.389494		0.0042455	0.471144	0.0384138	0.264799	0.00209456	0.336707	0.0125017	4.5
NR_104310	Akap1	1.2705e-46	9.11233e-31	5.8526e-22	2.1094e-21	1.84404	1.04692e-22	0.639162	3.81445e-52	0.0185719	0.134194	24	12	4.13657e-22	0.3104	0.456938	0.456938		NR_104310	Akap1	2.8014e-27	0.379186	0.131529	0.537398	4.22631e-15	1.1812e-53	1.5306e-59	1.28962e-57	2.83044e-05	0.0011862	24	7.5	0.093005	0.131014	0.190733	0.190733		0.0149681	0.696546	0.028972	0.134511	0.127567	0.612001	0.0865143	4.5
NM_177327	Wwp1	14.2269	11.6955	10.8863	13.0911	19.4787	22.6778	15.8432	15.8651	0.00323849	0.0418399	24	18	3.66532	15.4706	3.64578	0.235659		NM_177327	Wwp1	10.1	13.4773	13.0624	15.3299	22.0101	20.8823	15.0134	14.5593	2.83044e-05	0.0011862	24	13.5	4.20916	15.5536	4.71854	0.303372		0.036246	0.436297	0.248363	0.761115	0.0142954	0.571482	0.0827646	4.5
NM_029777	Rhbdd1	8.93475	8.71735	8.32684	5.81493	2.92528	3.98413	6.12996	3.1843	0.00323849	0.0418399	24	1.5	2.028	6.00219	2.24448	0.373943		NM_029777	Rhbdd1	7.2198	8.08495	7.78126	7.28192	4.06065	2.52944	1.75965	5.68331	2.83044e-05	0.0011862	24	6	2.84607	5.54939	2.70552	0.487535		0.161387	0.972705	0.0108032	0.0209207	0.0351456	0.490444	0.0630934	4.5
NM_010191	Fdft1	111.024	104.935	87.0298	104.491	97.9286	56.3206	63.4838	62.3635	0.0398244	0.258319	27	1.5	17.4417	86.3376	19.1501	0.221805		NM_010191	Fdft1	81.102	109.659	112.547	88.0335	85.5972	44.1148	43.9383	51.8862	9.55942e-07	0.000141159	24	6	29.1379	77.1098	34.6155	0.448913		0.0231124	0.844427	0.00970402	0.0399933	0.035151	0.0555176	0.0568298	4.5
NM_001177940	Eda	0.00212785	0.00150606	1.01266	0.00645103	0.00406531	0.00137392	3.90758e-19	0.00359823	0.0185719	0.134194	24	7.5	0.00227231	0.128973	0.237331	0.237331		NM_001177940	Eda	0	0.00345342	6.24355e-50	0.414341	0.00533515	0.00612057	0	0	0.00807112	0.0609615	24	10.5	0.00405172	0.0536142	0.09711	0.09711		0.444788	0.605817	0.542795	0.935673	0.865676	0.38987	0.948414	3
NM_020614	Taf1b	9.46559e-05	3.17735	3.41583	2.63995	1.77215	7.71039e-05	1.50283	8.32039e-05	0.00323849	0.0418399	24	6	1.18406	1.56355	1.58567	1.01415		NM_020614	Taf1b	1.8421	1.83188	2.4042	1.90625	3.56066	0.000170044	0.000155582	0.000143589	0.0185719	0.0866638	24	9	1.34781	1.44311	1.15107	0.797628		0.913162	0.531018	0.753004	0.772852	0.374525	0.945606	0.940123	3
NM_026690	Aspdh	113.553	100.608	84.6097	104.034	71.366	64.9391	63.0469	88.8679	0.0398244	0.258319	27	1.5	17.455	86.7393	17.7073	0.204145		NM_026690	Aspdh	96.9877	81.6872	99.1785	89.6136	57.8919	60.7461	79.3667	81.9025	0.0801831	0.239504	24	4.5	14.8837	80.9259	14.1227	0.174514		0.772772	0.757401	0.488826	0.726315	0.902688	0.819532	0.982159	3
NM_023041	Pex19	31.1109	35.1818	44.4442	35.7867	42.0997	30.3718	29.4697	25.9644	0.000390449	0.0107383	24	9	7.35783	34.3036	6.91237	0.201505		NM_023041	Pex19	25.1579	33.9635	36.1871	37.1332	37.1547	34.349	20.2003	28.0133	0.00323849	0.0274685	24	12	6.50538	31.5177	4.96164	0.157424		0.681954	0.523256	0.706777	0.813202	0.316944	0.88302	0.898437	3
NM_011530	Tap2	9.81626	11.0867	13.2692	10.6135	8.40874	5.46853	8.74721	7.725	0.000390449	0.0107383	24	6	2.20978	9.39189	2.62551	0.279551		NM_011530	Tap2	12.8027	12.1876	11.7445	11.6197	10.3893	7.99505	7.88797	7.2919	0.00807112	0.0609615	27	3	2.72698	10.1928	2.30773	0.226408		0.67435	0.766249	0.447827	0.676164	0.254146	0.66647	0.827843	3
NM_033370	Copb1	27.7551	31.2683	33.5782	30.1091	27.164	23.4618	22.8222	35.0477	0.0185719	0.134194	24	6	2.969	28.9008	3.50251	0.121191		NM_033370	Copb1	38.0596	32.448	28.2876	27.4628	27.0783	24.6185	20.9428	24.3701	0.00118586	0.017653	27	3	5.71194	27.82	4.16843	0.149836		0.704909	0.440458	0.779105	0.655513	0.620714	0.220087	0.774951	3
NM_133941	Dhx32	17.0069	9.43731	9.60548	7.2275	5.97615	6.0829	7.13228	8.1747	0.000390449	0.0107383	27	0	2.56632	9.02283	3.27636	0.363119		NM_133941	Dhx32	7.58161	8.67636	6.75393	6.30992	3.54303	5.66517	0.942599	8.41095	0.0185719	0.0866638	24	3	2.27045	5.98545	2.57034	0.429431		0.495938	0.352597	0.789838	0.555395	0.370978	0.19586	0.729611	3
NM_011839	Mab21l2	0.394667	1.83361	0	0	0.305029	0.690365	0.976617	1.33771	0.0398244	0.258319	24	21	0.279072	0.69225	0.521383	0.521383		NM_011839	Mab21l2	0.906753	0.533705	0.248175	0.198828	0	0.201221	2.50413	0.559751	0.000390449	0.00665943	24	0	0.430744	0.64407	0.379018	0.379018		0.535301	0.233042	0.882859	0.341607	0.193434	0.840299	0.72468	21
NM_028883	Tldc1	7.52775	5.5535	4.58914	4.65676	2.25407	1.18858	4.92105	3.58027	0.0398244	0.258319	27	0	1.84322	4.39437	1.88113	0.428078		NM_028883	Tldc1	5.97592	6.36983	5.19756	5.2133	4.30611	3.4453	1.0496	5.84258	0.00323849	0.0274685	24	3	1.43793	4.67502	1.76193	0.376881		0.191894	0.662704	0.315827	0.63324	0.217208	0.712861	0.72151	3
NM_172624	Dpp9	13.7523	12.1083	10.1413	7.77844	10.2289	8.87198	16.9025	14.0664	0.00323849	0.0418399	24	21	2.52446	11.7313	3.39702	0.28957		NM_172624	Dpp9	17.0845	20.2609	13.2756	13.4808	10.7462	15.5383	16.4633	19.9412	0.0185719	0.0866638	24	0	3.66642	15.8489	3.66254	0.231092		0.186935	0.781122	0.192306	0.380892	0.414782	0.854167	0.711097	21
NM_001199276	Tnip1	4.61857	4.67123	0.367228	2.61249	3.85678e-08	9.70543e-114	2.31303	2.34797	0.00323849	0.0418399	24	3	1.54301	2.11631	1.6426	0.776161		NM_001199276	Tnip1	2.83836	1.91402	2.11125	1.51009	1.35169	0.00206279	2.02368e-09	2.54053	0.0398244	0.164857	27	0	1.14418	1.5938	1.02675	0.644214		0.254087	0.83446	0.180242	0.324532	0.353162	0.955226	0.696532	3
NM_001284228	Flot2	0.000129762	4.53552e-05	0.00976196	2.55233e-05	20.589	24.8205	5.38809	0.000274767	0.0185719	0.134194	24	15	3.80994	6.35098	11.5077	1.81195		NM_001284228	Flot2	0.000866174	2.99092	4.26878	4.79181	16.6743	0.0277298	13.5388	0.0011906	0.0185719	0.0866638	24	12	1.40633	5.28673	4.44298	0.840403		0.16981	0.376032	0.579922	0.782047	0.418036	0.706467	0.672611	3
NM_011595	Timp3	4.98015	5.80549	9.19315	8.79812	8.55929	4.97953	7.56773	4.97816	0.0185719	0.134194	24	9	2.53127	6.8577	1.90792	0.278216		NM_011595	Timp3	5.04019	5.40063	7.44277	7.81052	13.2275	6.94375	5.90798	5.53007	2.83044e-05	0.0011862	24	12	1.52731	7.15892	2.75093	0.384267		0.164272	0.180272	0.774602	0.370243	0.310272	0.815815	0.659286	3
NM_007395	Acvr1b	2.53615	4.03834	3.07603	6.12439	4.01469	2.72624	3.52511	0.487406	0.0185719	0.134194	24	10.5	0.695835	3.31604	1.47498	0.4448		NM_007395	Acvr1b	2.31156	3.7914	3.68471	3.11305	3.31313	3.24655	0.674814	2.02331	0.0185719	0.0866638	24	7.5	0.941502	2.76982	1.07988	0.389875		0.313977	0.881334	0.153497	0.256245	0.492523	0.265987	0.632065	3
NM_008030	Fmo3	102.987	124.411	112.056	227.914	297.103	436.989	207.148	199.854	0.000390449	0.0107383	27	13.5	115.429	206.672	117.25	0.567327		NM_008030	Fmo3	166.755	112.529	133.174	192.795	417.32	542.685	368.292	251.336	9.55942e-07	0.000141159	24	16.5	171.715	273.111	187.869	0.687884		0.230419	0.857708	0.141337	0.259154	0.501945	0.388874	0.599193	3
NR_027360	Rhno1	5.83271e-06	3.98437e-06	0.213866	0.204019	1.06231	1.00577	2.11034	1.84752	0.00807112	0.0941075	27	16.5	0.862405	0.823198	0.868682	0.868682		NR_027360	Rhno1	0.600774	0.886168	0.568076	0.181655	2.52359	1.27283	1.75259	2.662	0.0398244	0.164857	27	19.5	0.612653	1.36311	0.635109	0.465927		0.130236	0.438676	0.465753	0.970371	0.17223	0.855462	0.567078	3
NM_001166378	Armcx1	0	0	0.000836619	1.88887e-66	1.04317	0.209154	1.49747e-06	0.173624	0.0398244	0.258319	24	15	0.0251235	0.178348	0.250416	0.250416		NM_001166378	Armcx1	0	0.0592207	0.00538238	0.313228	0.4634	1.14091e-20	0	1.91993e-49	0.0398244	0.164857	21	12	0.0837507	0.12369	0.164592	0.164592		0.389421	0.904681	0.150508	0.234187	0.101389	0.797103	0.47346	3
NM_008156	Gpld1	58.6321	61.0399	55.7457	72.653	72.6161	91.4856	84.7376	69.6846	0.00323849	0.0418399	24	16.5	11.9292	70.8243	14.8369	0.209489		NM_008156	Gpld1	66.2083	76.5495	72.8192	87.9885	89.9059	83.9234	96.52	77.3179	0.0398244	0.164857	27	13.5	12.5265	80.8323	9.71993	0.120248		0.0209751	0.218365	0.380798	0.774873	0.0371846	0.97752	0.119433	3
NM_013827	Mtf2	1.49733e-05	2.04396	1.88199	0.167679	1.40121e-05	1.06945e-05	0.252197	0.510626	0.0185719	0.134194	24	3	0.420337	0.607061	0.833951	0.833951		NM_013827	Mtf2	0.212181	0.52614	0.535834	0.685997	7.38414e-08	2.19522e-05	2.05724e-05	1.84099e-05	0.0398244	0.164857	27	6	0.263058	0.220352	0.274224	0.274224		0.277734	0.97932	0.0196814	0.0312782	0.043855	0.115341	0.112428	3
NM_001163746	Pgm3	0.000175503	1.85889	1.77298	3.60902e-05	4.88421e-07	8.7722e-09	1.80182e-05	0.407303	2.83044e-05	0.00213271	24	3	0.288026	0.504925	0.805048	0.805048		NM_001163746	Pgm3	0.990479	0.0658694	9.79778e-06	6.44363e-06	4.80822e-06	2.267e-06	0.028831	3.09647e-06	0.0398244	0.164857	27	0	0.0465727	0.148188	0.213465	0.213465		0.140052	0.0119842	0.965207	0.0245815	0.52215	0.564069	0.069785	3
NM_007472	Aqp1	26.3385	26.7631	33.21	30.154	27.6224	19.7812	21.7798	19.2328	0.000390449	0.0107383	24	9	5.54457	25.6102	4.74397	0.185237		NM_007472	Aqp1	21.701	24.643	25.077	22.004	27.2775	14.4264	16.8929	12.4498	0.0398244	0.164857	27	6	5.48015	20.0885	5.2283	0.260263		0.807018	0.00923451	0.998766	0.00931254	0.790693	0.00511608	0.0303065	3
NR_131028	Cenpl	7.03171e-05	2.76793	4.7202e-10	1.73977e-10	1.66185e-10	0	3.86929e-06	8.55208e-21	0.0185719	0.134194	24	3	2.7365e-06	0.346001	0.688084	0.688084		NR_131028	Cenpl	8.93393e-11	5.97064e-05	0.315376	4.0027e-06	5.72689e-08	4.0333e-25	2.06343e-09	2.26696e-10	0.0185719	0.0866638	24	6	2.83091e-06	0.03943	0.0835998	0.0835998		0.463696	0.579193	0.578472	0.999264	0.999765	0.122391	0.543117	3
NM_024236	Qdpr	366.943	454.932	343.505	310.836	284.705	301.154	326.448	302.822	0.00323849	0.0418399	24	3	32.6383	336.418	54.6568	0.162467		NM_024236	Qdpr	382.751	347.726	407.982	322.111	316.368	339.454	241.961	297.991	0.0185719	0.0866638	24	6	47.5625	332.043	43.7648	0.131805		0.147983	0.396545	0.53287	0.852564	0.10495	0.71216	0.485857	3
NM_001165942	Nsun6	2.1383e-282	5.62654e-07	1.85113e-05	6.71314e-09	5.58634e-13	0	4.34148e-101	0	0.00807112	0.0941075	24	7.5	4.74469e-09	2.38371e-06	4.3618e-06	4.3618e-06		NM_001165942	Nsun6	0	0.0682439	0.0952275	0.106369	1.29061	0	0	0	0.0185719	0.0866638	24	10.5	0.0711447	0.19501	0.325156	0.325156		0.0931376	0.658866	0.202287	0.489933	0.700172	0.743851	0.443778	3
NM_001285504	Nde1	5.81523e-06	4.56084e-26	7.56002e-23	3.9394e-09	0.000244508	1.54647	1.2101e-05	1.9345e-15	0.000390449	0.0107383	24	15	8.55949e-06	0.193342	0.409936	0.409936		NM_001285504	Nde1	2.34917e-11	1.46301e-05	6.05745e-06	0.516611	6.05307	4.71771e-05	2.90703	9.91726e-06	0.0185719	0.0866638	24	12	3.33592e-05	1.1846	1.5828	1.33615		0.691291	0.974273	0.0874098	0.107227	0.999843	0.121866	0.422363	3
NM_028636	Man2c1	3.28229	8.06424	6.32169	11.789	8.41183	5.50979	6.68824	5.28599	0.0185719	0.134194	24	10.5	1.39692	6.91913	2.40731	0.347921		NM_028636	Man2c1	5.81111	8.28785	8.47	6.93699	7.32023	4.30163	6.74567	3.93373	0.0185719	0.0866638	24	7.5	1.8718	6.4759	1.56413	0.24153		0.0779026	0.807427	0.0743671	0.191689	0.0818956	0.298139	0.371026	3
NR_027957	Ppp4r1l-ps	1.11571	0.278392	1.05833	1.4794	0.679537	0	0.232523	0	0.0398244	0.258319	24	9	0.392098	0.605487	0.413113	0.413113		NR_027957	Ppp4r1l-ps	0	0.193111	0.411655	0.231713	0.760316	0.185466	0.0460108	0.0571872	0.0185719	0.0866638	24	12	0.163846	0.235682	0.226332	0.226332		0.0679725	0.347309	0.437966	0.893756	0.165593	0.945695	0.344501	3
NM_001290543	Acer2	0	2.62608	0.287803	3.90323	0.394522	3.77506	0.219746	0	0.00807112	0.0941075	24	10.5	0.887913	1.40081	1.10909	0.791749		NM_001290543	Acer2	0.0654733	0.130716	0.345635	0.421721	0	0	0	0	0.0185719	0.0866638	24	7.5	0.0925117	0.120443	0.184315	0.184315		0.0506746	0.725278	0.0874487	0.258526	0.108637	0.297841	0.268034	3
NM_023580	Epha1	6.68051	10.8047	12.4542	11.5594	15.5235	15.774	12.6456	15.6648	0.0185719	0.134194	27	15	3.4499	12.5877	2.4804	0.197049		NM_023580	Epha1	9.49013	11.0604	16.6496	17.8709	12.8345	14.7917	14.6405	10.8498	0.0185719	0.0866638	24	12	2.78734	13.5234	2.75219	0.203512		0.050159	0.586495	0.175751	0.507726	0.0462429	0.464487	0.247292	3
NM_028085	Anks4b	31.6136	58.4593	60.1138	53.164	50.3905	44.8806	40.1185	20.7812	0.00118586	0.028958	27	6	12.7485	43.6018	14.8738	0.341128		NM_028085	Anks4b	34.8281	50.3321	58.9473	48.6649	57.9405	46.7322	44.4713	39.8384	0.0185719	0.0866638	24	9	9.08077	47.7193	8.9996	0.188594		0.0498029	0.816469	0.0415139	0.125416	0.0463693	0.138288	0.224619	3
NM_001291021	Sirpa	1.63732e-55	2.34802e-49	0.000158513	0.018826	0.000131353	1.81365e-42	7.20549e-18	6.65593e-48	0.0185719	0.134194	24	12	9.28806e-05	0.00238948	0.00349956	0.00349956		NM_001291021	Sirpa	2.40921e-102	2.23018e-10	0.169535	0.270357	2.68019e-19	1.03915e-16	6.4279e-18	2.13765e-23	0.0185719	0.0866638	24	9	1.57685e-10	0.0549865	0.0975636	0.0975636		0.832823	0.992727	0.0410508	0.0444189	0.97587	0.121939	0.222369	3
NM_027872	Slc46a3	21.084	14.9064	22.8735	28.2437	34.5924	24.1245	17.9566	18.369	0.0185719	0.134194	24	12	5.95737	22.7688	6.89585	0.302864		NM_027872	Slc46a3	19.6528	15.1291	21.6021	22.9733	22.4732	30.5155	20.0182	19.0033	0.0185719	0.0866638	24	15	2.60399	21.4209	4.3316	0.202213		0.0913346	0.607812	0.242669	0.589335	0.0350776	0.789238	0.19285	3
NM_009070	Rnps1	1.09437	7.5293	3.50656	3.46229	1.97715	5.9961e-08	1.70422	0.527917	0.0185719	0.134194	24	6	1.64774	2.47523	2.29482	0.927117		NM_009070	Rnps1	2.14907	3.51356	3.16634	3.80461	2.65579	3.07493e-05	1.60289	7.83126e-05	0.0185719	0.0866638	24	9	1.63446	2.11155	1.24267	0.588512		0.429245	0.983823	0.0304131	0.0416005	0.779319	0.447561	0.169154	3
NM_007871	Dnm2	9.46497	10.3354	11.3719	8.62992	2.37622	1.27679	8.95474	8.83384	0.00323849	0.0418399	24	3	2.29966	7.65547	4.17824	0.545785		NM_007871	Dnm2	5.00923	8.69109	9.48952	7.78448	4.93067	7.42201	0.000290719	6.41445	0.0185719	0.0866638	24	6	1.83757	6.21772	2.93886	0.47266		0.0182645	0.129529	0.485109	0.506651	0.024919	0.587505	0.104703	3
NM_145564	Fbxo21	14.1968	19.0045	24.7467	15.3162	7.40609	11.5286	11.6482	14.2507	0.0185719	0.134194	24	6	4.80176	14.7622	4.85399	0.328812		NM_145564	Fbxo21	18.8306	17.0025	20.6577	25.5405	17.5139	5.86232	11.1455	6.55224	0.0185719	0.0866638	24	9	7.38945	15.3882	5.84018	0.379524		0.037242	0.222185	0.473064	0.683453	0.0175497	0.799625	0.100785	3
NM_001111316	Ptprc	9.35393e-18	2.30494e-18	1.02801e-17	0.786161	0.587751	0.114575	0.131975	1.04972e-19	0.0185719	0.134194	24	12	0.127677	0.202558	0.311119	0.311119		NM_001111316	Ptprc	1.05929e-18	0.424938	0.123466	0.689099	1.03898e-16	3.58314e-11	5.79534e-19	1.22391e-18	0.0185719	0.0866638	24	9	0.0873036	0.154688	0.189187	0.189187		0.0303694	0.0980206	0.625779	0.338105	0.0165741	0.266847	0.0954141	3
NM_001290434	Epha7	0.0102733	0	0	0.00634441	5.47588e-07	0.00663533	0.047111	0.455068	0.00323849	0.0418399	27	19.5	0.0117497	0.0766562	0.121994	0.121994		NM_001290434	Epha7	0.0083866	1.76947e-05	0.000204258	7.40251e-05	0.5468	0.0676558	0.0149519	0.0189734	0.0185719	0.0866638	24	16.5	0.020115	0.082133	0.0779747	0.0779747		0.01087	0.283138	0.216453	0.89549	0.217474	0.673995	0.0634733	3
NM_177604	AA986860	0.13004	1.19518	0.273786	0.986955	1.92247	0.704193	0.49668	0.143126	0.0185719	0.134194	24	12	0.371706	0.731554	0.526319	0.526319		NM_177604	AA986860	0.747277	0.288726	0.968923	0.536311	2.95274	1.29702	2.82074	1.00147	0.0185719	0.0866638	24	15	0.712972	1.32665	0.976554	0.736105		0.034188	0.54876	0.156034	0.504845	0.0107823	0.61458	0.0629745	3
NM_001291002	Galk2	5.84083	5.87157	6.9301	9.44988	6.61257	7.25141	5.08527	5.68907	0.00323849	0.0418399	24	9	0.764796	6.59134	1.41587	0.214807		NM_001291002	Galk2	4.75191	4.87206	5.96972	6.26017	9.74916	6.78813	2.40454	3.69892	0.0185719	0.0866638	24	12	1.84222	5.56183	2.13143	0.383225		0.146797	0.0103238	0.970174	0.0207396	0.31073	0.0597175	0.0603657	3
NM_001290122	Rbm4	2.99051	1.27147	6.27664	2.28694	1.29113	0.104859	1.05571	1.34994	0.0185719	0.134194	24	4.5	1.20164	2.0784	1.76455	0.848996		NM_001290122	Rbm4	2.03533	1.61992	1.86295	1.69721	9.09942e-05	0.275991	1.15366	2.38792	0.0185719	0.0866638	24	1.5	0.840312	1.37913	0.956948	0.693876		0.0417179	0.899237	0.00959577	0.031526	0.0287154	0.802094	0.056211	3
NM_133835	Ubac1	1.66426	3.08667	5.44198	6.204	3.81666	6.98534	2.86113	2.63294	0.0185719	0.134194	24	12	2.20429	4.08662	1.87958	0.459934		NM_133835	Ubac1	3.05852	3.78487	3.823	4.20074	4.43385	3.12919	1.57976	3.32244	0.0185719	0.0866638	24	9	0.756604	3.41588	0.846624	0.24785		0.0230924	0.838327	0.0106845	0.0439485	0.00527569	0.196697	0.0312396	3
NR_045760	0610031O16Rik	8.65159	15.4653	22.6031	47.1071	20.6087	22.3818	17.7032	14.9652	0.00323849	0.0418399	24	12	5.32257	21.1857	10.0473	0.474248		NR_045760	0610031O16Rik	9.50284	17.6666	23.356	29.5261	30.6807	6.15803	1.06305	9.07935	0.0185719	0.0866638	24	9	14.1586	15.8791	12.6938	0.799401		0.0507741	0.516671	0.231063	0.655079	0.00423382	0.525121	0.0251356	3
NM_001289471	Klf10	0.166536	0.327011	2.78446	2.30848e-05	0.559395	1.4787e-05	4.47023e-06	1.40217e-06	0.00807112	0.0941075	27	6	0.231231	0.422469	0.63582	0.63582		NM_001289471	Klf10	2.23785e-07	9.78646e-06	1.01056e-05	4.88045e-06	1.97222e-05	7.53802e-06	1.06546e-07	4.86587e-08	0.0185719	0.0866638	24	9	6.88817e-06	6.55193e-06	6.4491e-06	6.4491e-06		0.163542	0.986512	0.00372664	0.0070563	0.410178	0.729444	0.0221526	3
NM_172668	Lrp4	2.09043	3.05631	3.18848	3.28326	5.44099	4.24297	4.9866	2.42791	0.000390449	0.0107383	24	13.5	1.32418	3.58962	1.3131	0.365805		NM_172668	Lrp4	2.76856	3.71106	4.727	5.38548	3.70711	4.35812	4.09384	1.9261	0.0185719	0.0866638	24	10.5	0.924523	3.83466	1.13827	0.296837		0.0055421	0.293449	0.135299	0.718816	0.0036797	0.598086	0.0218761	3
NM_001197024	Unkl	3.27349	3.68416	2.77504	0.949582	1.49124	0.245291	2.89991	2.19496	0.00323849	0.0418399	24	3	1.21631	2.18921	1.18352	0.540614		NM_001197024	Unkl	1.50181	4.29036	1.81008	3.47738	2.04298	0.67707	0.459877	1.51393	0.0185719	0.0866638	24	6	1.00124	1.97169	1.33704	0.678119		0.00312071	0.0287305	0.466126	0.22581	0.00291788	0.8776	0.0173801	3
NR_030700	4831440E17Rik	0.0312517	0.0552351	0.238284	0.259547	0.844043	2.02791	0.520473	1.0116	0.00323849	0.0418399	27	15	0.557771	0.611151	0.607515	0.607515		NR_030700	4831440E17Rik	0.0393101	0.398515	0.635802	0.594169	1.36508	0.507468	0.262816	0.453697	0.0185719	0.0866638	24	12	0.234302	0.532107	0.376728	0.376728		0.00462601	0.502583	0.0336726	0.229041	0.00216866	0.456793	0.0129416	3
NM_020010	Cyp51	75.1751	81.5259	71.9412	68.3042	72.7733	55.2551	53.4905	35.0837	0.0398244	0.258319	27	3	13.0466	63.9144	13.6901	0.214194		NM_020010	Cyp51	50.2627	84.4364	78.3515	56.3795	55.1504	27.8344	48.9189	47.8612	0.00323849	0.0274685	24	6	16.567	56.1494	19.012	0.338597		0.131597	0.361714	0.546098	0.798685	0.153178	0.714388	0.571129	3
NR_110969	Sh3kbp1	2.02982e-15	0.0504895	4.2277e-19	9.29473e-66	4.39287e-42	4.27335e-40	3.17336e-21	1.71592e-19	0.00323849	0.0418399	24	3	3.01348e-19	0.00631119	0.0125511	0.0125511		NR_110969	Sh3kbp1	1.11353e-14	2.09735e-11	3.6035e-24	8.62265e-57	3.72461e-125	3.15775e-37	3.71985e-06	0.0221809	0.00323849	0.0274685	24	0	1.48492e-11	0.00277308	0.00448328	0.00448328		0.0852594	0.412866	0.412251	0.999298	1	0.122477	0.414148	3
NM_001289724	Slbp	5.73677e-05	0.00041269	2.34602e-05	3.66375e-06	2.3643e-06	2.64907e-06	2.6406e-05	0.279147	0.000390449	0.0107383	24	0	5.32027e-05	0.0349595	0.0565018	0.0565018		NM_001289724	Slbp	0.0997581	0.331028	4.39493e-05	2.06406e-05	2.76304e-18	2.04545e-05	3.7533e-06	1.92186e-05	0.00323849	0.0274685	24	3	3.56546e-05	0.0538618	0.0969837	0.0969837		0.0738283	0.802689	0.0730935	0.191813	0.992979	0.122088	0.365816	3
NM_025296	Ciao1	13.0483	14.6077	14.1513	12.0198	12.3778	11.1288	12.8517	13.0029	0.000390449	0.0107383	24	3	1.24168	12.8985	1.26504	0.0980759		NM_025296	Ciao1	16.1597	13.3036	13.7823	13.4993	11.1561	10.9034	11.2674	12.7885	0.00323849	0.0274685	27	0	1.82596	12.9725	1.79515	0.138381		0.228518	0.0702212	0.923076	0.125395	0.157459	0.296028	0.353932	3
NM_009150	Selenbp1	154.166	183.983	188.242	196.446	227.742	173.452	153.129	145.834	2.83044e-05	0.00213271	24	9	29.7132	177.874	31.9548	0.179648		NM_009150	Selenbp1	124.156	143.836	203.678	175.952	182.724	151.511	132.456	131.414	0.00323849	0.0274685	24	12	31.8615	155.716	24.9166	0.160013		0.473898	0.385366	0.756929	0.621716	0.049543	0.165217	0.262784	3
NM_007379	Abca2	12.0378	13.4887	8.06775	5.51908	5.80839	6.93874	11.3831	8.98078	0.00323849	0.0418399	24	0	3.62597	9.02804	3.30186	0.365733		NM_007379	Abca2	9.67463	17.318	9.37203	8.06495	6.43666	7.31137	9.00947	7.79479	0.00323849	0.0274685	24	3	1.29766	9.37274	3.12249	0.333146		0.0939419	0.0814259	0.819863	0.197244	0.0332679	0.726126	0.183724	3
NM_001161854	Csde1	28.2881	21.5067	30.8023	32.4225	35.5345	35.7776	29.8548	25.9434	0.00323849	0.0418399	24	15	4.8527	30.0162	5.06838	0.168854		NM_001161854	Csde1	30.0653	31.028	35.4666	36.1087	49.8754	30.6612	31.61	27.8217	0.00323849	0.0274685	24	12	3.82191	34.0863	6.55925	0.192431		0.161781	0.0229521	0.954076	0.0450433	0.0301156	0.974227	0.130048	3
NM_008055	Fzd4	6.88648	6.10711	7.47818	14.5699	12.8235	8.10721	8.74014	5.44722	0.0185719	0.134194	24	12	2.78908	8.76997	3.52392	0.401816		NM_008055	Fzd4	6.20078	7.81682	7.21993	9.49001	9.44292	7.36431	4.21416	5.90522	0.00323849	0.0274685	24	9	1.80583	7.20677	1.98957	0.276069		0.0518986	0.825677	0.0396962	0.118291	0.0165402	0.0164044	0.0944771	3
NM_028733	Pacsin3	1.95957	1.03079	2.8732	3.65632	5.29804	4.34412	4.0677	8.49405	0.0185719	0.134194	24	15	1.11994	3.96547	1.33747	0.33728		NM_028733	Pacsin3	8.14574	3.09954	2.7844	4.72417	4.21108	7.49679	12.8634	6.76288	0.00323849	0.0274685	24	18	2.18098	6.261	3.80458	0.607664		0.381905	0.954502	0.072749	0.108673	0.0156625	0.459684	0.0903712	3
NM_027290	Mcm10	2.85697	6.75287	9.46377	11.1525	7.70243	6.57459	3.87904	3.5218	2.83044e-05	0.00213271	24	9	3.23707	6.488	3.77612	0.582017		NM_027290	Mcm10	4.88368	4.76465	9.55106	12.2581	12.4871	5.23404	7.61084	1.83707	0.00323849	0.0274685	24	12	3.40704	7.32832	3.97791	0.542814		0.229193	0.00869395	0.985592	0.0145749	0.0612641	0.066307	0.051043	3
NM_026919	Tmem258	155.002	171.371	205.588	175.278	144.309	132.799	78.3487	140.1	9.55942e-07	0.000216831	24	6	28.6559	150.349	45.2372	0.30088		NM_026919	Tmem258	101.744	113.126	146.42	116.972	183.79	109.296	53.9134	100.566	0.00323849	0.0274685	24	9	31.5907	115.728	34.7499	0.300271		0.0578643	0.00236048	0.96029	0.00684439	0.0615368	0.0154734	0.0140796	3
NM_013589	Ltbp2	0.740527	0.331052	0.102329	0.193848	0.0489906	0.0774001	0.0926957	0.202613	2.83044e-05	0.00213271	24	1.5	0.116495	0.223682	0.208702	0.208702		NM_013589	Ltbp2	0.100102	0.270788	0.177338	0.0887757	0	0	0.0761478	0	0.00118586	0.017653	24	4.5	0.0715523	0.0891439	0.102879	0.102879		0.0461612	0.503874	0.227739	0.662182	0.0398951	0.668032	0.216729	3
NM_001206383	Mavs	1.45678e-05	6.02105e-06	4.04191e-06	4.69301e-05	1.41509e-05	4.89584e-05	0.421996	5.85303e-05	0.000390449	0.0107383	24	19.5	3.08581e-05	0.0527737	0.0935181	0.0935181		NM_001206383	Mavs	2.2901e-05	1.10882e-05	3.2588e-05	2.62364e-05	6.15598e-05	0.00015456	9.17207	0.000123985	0.000390449	0.00665943	27	16.5	7.14885e-05	1.18698	1.98141	1.66929		1	0.656872	0.658299	0.998534	0.99982	0.122291	0.542803	3
NM_026667	Fam114a1	10.941	9.85463	11.5098	7.83962	5.91269	3.35339	6.86916	4.19511	0.0185719	0.134194	24	6	3.41849	7.55943	2.69449	0.356441		NM_026667	Fam114a1	8.78869	11.228	9.09488	8.45422	8.75159	8.21172	0.938179	7.77215	0.000390449	0.00665943	27	3	0.695758	7.85535	2.4308	0.309445		0.338503	0.194143	0.858109	0.321744	0.105361	0.832446	0.487271	3
NM_028788	Stra6l	61.3179	68.478	47.2427	29.6358	27.3867	32.0933	55.711	45.8755	0.00323849	0.0418399	24	0	17.3908	45.9676	17.5526	0.381847		NM_028788	Stra6l	60.1829	78.6069	59.392	45.289	25.7456	35.3146	37.4963	63.7085	0.000390449	0.00665943	24	3	19.3062	50.717	21.8407	0.430638		0.0931457	0.734566	0.141885	0.344515	0.107417	0.19619	0.443807	3
NM_144855	Cbs	80.6261	103.991	68.337	67.8813	51.8035	49.9923	56.2545	66.102	9.55942e-07	0.000216831	24	3	12.9717	68.1235	20.6396	0.302973		NM_144855	Cbs	137.264	110.823	96.0637	99.86	58.6602	40.2502	61.937	67.45	0.000390449	0.00665943	27	0	34.5676	86.0568	34.3648	0.399327		0.180108	0.0629197	0.911741	0.121645	0.066734	0.206869	0.322887	3
NM_028487	Gpbp1	8.15042	13.7566	11.1409	5.4378	6.98057	3.86955	8.7035	9.52903	0.0185719	0.134194	24	3	2.98441	8.44605	3.30833	0.391701		NM_028487	Gpbp1	11.7664	10.2943	10.3698	9.89461	8.55283	4.59083	1.79792	7.55083	0.000390449	0.00665943	24	6	3.10099	8.10219	3.38609	0.417923		0.0536703	0.501345	0.251915	0.700329	0.0517215	0.396687	0.272864	3
NM_028802	Gpcpd1	16.034	9.85321	26.4655	36.7209	17.1	10.5882	8.0552	0.000970902	0.000390449	0.0107383	24	9	7.98022	15.6022	12.3594	0.792156		NM_028802	Gpcpd1	1.39721e-06	14.0306	23.5689	29.398	38.421	9.57223	2.54138	0.000243916	0.000390449	0.00665943	24	12	16.6657	14.6915	14.624	0.9954		0.032616	0.479917	0.199087	0.63967	0.0533545	0.501647	0.180416	3
NM_144893	Slc35c2	13.4399	13.2539	5.7121	10.2335	3.40423	0.00213417	12.94	10.6889	0.00323849	0.0418399	24	1.5	2.26727	8.70933	4.87935	0.560244		NM_144893	Slc35c2	15.028	15.3784	15.2644	14.8439	5.85565	6.06152	14.5953	7.38156	0.000390449	0.00665943	24	4.5	5.6794	11.8011	3.78298	0.320562		0.0815839	0.800969	0.0820563	0.208216	0.027506	0.773923	0.154095	3
NM_011943	Map2k6	2.51527	5.49666	5.99775	9.62103	10.6661	9.95673	4.51819	7.01608	0.00323849	0.0418399	24	13.5	2.69019	6.97348	3.05062	0.43746		NM_011943	Map2k6	3.80247	3.82634	6.44478	8.92348	10.736	3.89672	1.0258	3.80065	0.000390449	0.00665943	24	10.5	3.60176	5.30235	3.30031	0.622425		0.0251561	0.02729	0.773332	0.105918	0.0152062	0.119647	0.0878382	3
NM_009674	Anxa7	0.201215	2.00589	4.60602	22.2034	6.9183	2.89547	5.35536	1.13572	0.00323849	0.0418399	24	12	2.88881	5.66517	5.68615	1.0037		NM_009674	Anxa7	1.58374	8.0483	6.57021	11.6169	2.08165	4.15065	0.000136435	7.24498e-05	0.000390449	0.00665943	24	9	4.58979	4.25646	4.04857	0.951159		0.142295	0.926287	0.0368808	0.0766166	0.0149319	0.914143	0.0863128	3
NM_009512	Slc27a5	449.602	391.654	317.796	451.346	491.961	497.568	542.14	430.512	0.00323849	0.0418399	24	18	63.7269	446.572	72.5661	0.162496		NM_009512	Slc27a5	438.757	424.99	448.258	470.93	511.871	568.409	469.864	435.16	0.000390449	0.00665943	24	15	38.7328	471.03	56.0166	0.118924		0.0104136	0.711482	0.0156149	0.0850816	0.0891276	0.0453163	0.0608774	3
NM_013806	Abcc2	64.6163	74.6799	76.9954	112.961	109.672	84.4856	67.8968	73.3535	0.000390449	0.0107383	24	12	15.757	83.0826	20.3411	0.24483		NM_013806	Abcc2	54.1774	78.3356	76.6849	96.6999	93.9248	64.4872	42.9752	52.1527	0.000390449	0.00665943	24	9	23.3026	69.9282	24.0053	0.343285		0.00998086	0.254603	0.231969	0.963892	0.0136213	0.670533	0.0584106	3
NM_025994	Efhd2	12.7514	22.4808	25.8368	23.0026	34.2778	31.2408	23.4257	19.4259	0.000390449	0.0107383	24	12	7.10529	24.0552	7.50692	0.31207		NM_025994	Efhd2	8.01763	21.699	29.7583	37.11	21.8674	17.6675	17.8323	17.2386	0.000390449	0.00665943	24	9	8.54949	21.3988	9.73493	0.454928		0.00570867	0.0131033	0.645618	0.089565	0.00839796	0.310197	0.0337669	3
NM_008894	Pold2	18.3947	19.6883	15.112	13.4829	10.0171	13.4138	10.6962	6.1346	0.0398244	0.258319	27	3	5.19603	13.2934	3.62804	0.272919		NM_008894	Pold2	5.33781	15.114	12.4937	12.1033	9.01636	4.51469	3.33162	6.71605	0.000390449	0.00665943	24	6	4.23841	8.57844	5.30199	0.61806		0.0169032	0.412307	0.168165	0.651667	0.0052678	0.716735	0.0311935	3
NM_001159367	Per1	1.93824	1.71494	3.41787	8.7231	13.9165	7.01211	4.94273	4.34802	0.000390449	0.0107383	24	15	3.66957	5.75169	3.8981	0.677731		NM_001159367	Per1	0.00469746	2.44059	9.49023	11.38	8.89947	7.60706	2.49566	1.70242	0.000390449	0.00665943	24	12	5.23361	5.50349	4.95303	0.899979		0.00233193	0.532546	0.0114423	0.108728	0.00288235	0.0647312	0.0139102	3
NM_026764	Gstm4	24.2372	73.806	55.8203	27.8349	21.671	1.34238	30.3949	31.9461	0.0185719	0.134194	24	3	19.2815	33.3816	23.9921	0.718723		NM_026764	Gstm4	56.2285	51.4764	55.1132	41.2436	29.5636	20.1793	8.49695	29.3408	0.000390449	0.00665943	24	6	19.0125	36.4553	18.081	0.495977		0.635367	0.999557	0.00194893	0.00205493	0.239164	0.00850448	0.0116367	3
NM_009236	Sox18	6.46151	7.31678	6.51006	1.37533	5.66015	1.13486	4.72692	5.67902	0.000390449	0.0107383	24	4.5	0.915654	4.85808	1.51548	0.311951		NM_009236	Sox18	7.1265	4.59993	4.36473	3.00607	1.36506	1.69058	4.10055	3.81197	2.83044e-05	0.0011862	24	1.5	1.73023	3.75817	2.07998	0.553456		0.629462	0.967814	0.09431	0.120319	0.618594	0.158875	0.448078	3
NM_201256	Eif4ebp3	27.8221	17.288	6.54257	27.3861	46.7973	117.694	47.3613	44.4518	2.83044e-05	0.00213271	24	18	20.8662	41.9179	30.7942	0.734632		NM_201256	Eif4ebp3	5.52001	20.7298	29.3727	36.8335	72.8087	119.421	77.3216	29.7465	2.83044e-05	0.0011862	24	15	36.8253	48.9665	45.9565	0.938529		0.336499	0.921966	0.108121	0.172668	0.0625852	0.424546	0.321436	3
NM_019580	Gde1	17.0726	9.43532	10.0334	25.3393	25.9529	43.8063	20.7929	22.0795	0.000390449	0.0107383	24	15	8.03102	21.814	12.3875	0.567871		NM_019580	Gde1	24.156	12.9346	17.5108	19.18	29.9466	50.9025	39.951	37.6079	2.83044e-05	0.0011862	24	18	14.4491	29.0237	15.2562	0.525647		0.0481944	0.917382	0.00809536	0.0251783	0.0195124	0.0174303	0.0475997	3
NM_144800	Mtss1	8.45935	26.7639	24.3668	31.2589	35.1337	28.4812	36.1797	14.587	0.0185719	0.134194	24	12	5.86147	25.6538	9.83854	0.383512		NM_144800	Mtss1	7.6685	29.8012	44.955	48.2746	30.1082	24.4707	21.5318	16.1582	2.83044e-05	0.0011862	24	9	15.6502	27.87	16.3386	0.586242		0.00230602	0.22382	0.108744	0.750317	0.0106017	0.763399	0.0137566	3
NM_181680	Dsg1c	0.0759965	1.86259	1.18543	7.27009	4.33837	6.02666	2.9926	1.65557	0.0185719	0.134194	24	12	2.1454	3.17591	2.77631	0.874178		NM_181680	Dsg1c	1.54056	1.04227	1.68171	4.92163	5.93702	5.95208	1.85481	1.80254	9.55942e-07	0.000141159	24	15	2.74312	3.09158	2.19641	0.710451		0.898096	0.962029	0.153955	0.182488	0.662399	0.12111	0.5391	3
NM_013604	Mtx1	33.1921	36.6812	39.4277	25.3302	30.0281	27.9223	25.8744	23.094	0.0398244	0.258319	27	4.5	3.72631	29.9172	4.7087	0.157391		NM_013604	Mtx1	25.8319	28.7267	34.7949	33.3883	25.3441	24.4327	21.3084	22.3554	9.55942e-07	0.000141159	24	7.5	5.19759	27.0228	5.95966	0.220542		0.095614	0.976486	0.00269236	0.00634388	0.0171445	0.304052	0.0160458	3
NM_009687	Apex1	6.73144	13.7704	11.8725	10.7535	3.25637	5.94767	6.42376	3.35661	0.0185719	0.134194	24	4.5	4.18949	7.76403	4.10723	0.529008		NM_009687	Apex1	6.20225	12.2263	6.9194	8.26677	3.79133	4.34001	2.53276	3.80429	0.0185719	0.0866638	24	6	2.93923	6.01039	3.1634	0.526321		0.858111	0.723227	0.553709	0.826781	0.765988	0.823616	0.992099	1.5
NM_153526	Insig1	188.706	156.004	182.871	203.409	164.942	115.134	136.968	95.4614	0.0185719	0.134194	24	9	31.8341	155.437	28.6645	0.184413		NM_153526	Insig1	148.331	210.544	172.418	167.156	207.935	129.954	118.151	97.3332	0.0185719	0.0866638	24	7.5	46.6817	156.478	40.3974	0.258167		0.844212	0.551403	0.722178	0.825566	0.866473	0.944915	0.99185	1.5
NM_031884	Abcg5	24.695	29.6497	31.8648	57.2861	52.6897	36.3339	25.7104	20.3703	9.55942e-07	0.000216831	24	10.5	13.1316	34.825	16.2207	0.465776		NM_031884	Abcg5	23.3073	28.5873	41.8606	60.6924	41.4497	45.552	22.0022	25.3038	0.0185719	0.0866638	24	9	11.5761	36.1063	15.8673	0.439461		0.831018	0.506253	0.756213	0.744891	0.868743	0.57032	0.985511	1.5
NM_001293716	Pi4kb	1.48154e-12	1.28823e-76	1.08722e-14	1.04973e-135	4.54254e-22	1.29724	0.0665097	4.53079	0.0185719	0.134194	24	21	0.0470295	0.736817	1.06378	1.06378		NM_001293716	Pi4kb	0.358865	0.114969	0.108499	0.235416	2.64239e-23	1.12765	0.849987	8.02096	0.0398244	0.164857	27	19.5	0.524673	1.54758	2.1705	1.40251		0.968092	0.786067	0.500625	0.70754	0.942573	0.61502	0.984492	1.5
NM_011526	Tagln	7.29332	4.24236	4.98624	1.47045	1.40339	1.6609	2.29376	2.87365	0.000390449	0.0107383	24	1.5	2.00745	3.27801	2.25387	0.687574		NM_011526	Tagln	4.76881	3.3998	3.56343	2.01589	1.96016	1.73421	0.147516	4.57994	0.0398244	0.164857	27	0	1.94661	2.85633	1.44916	0.507349		0.730352	0.505393	0.734269	0.766912	0.474362	0.970591	0.978908	1.5
NM_010840	Mthfr	2.43838	1.503	0.944462	2.26208e-06	2.61156e-33	0.0895318	2.61508	0.673031	0.0185719	0.134194	24	0	1.06278	1.03294	0.973818	0.942767		NM_010840	Mthfr	1.22198	0.683979	4.43934e-05	0.000836158	2.08165e-06	2.72036e-06	1.31035	0.399144	0.0185719	0.0866638	24	1.5	0.282134	0.451981	0.368268	0.368268		0.63479	0.434183	0.766757	0.661913	0.596295	0.974823	0.967186	1.5
NM_201361	Rmdn2	50.3254	54.6	36.9525	45.7511	44.8279	34.9589	27.5921	39.681	0.0185719	0.134194	27	3	7.52673	41.6963	6.85585	0.164424		NM_201361	Rmdn2	31.8671	40.1795	31.4284	28.1282	33.5622	21.0928	21.7073	27.7748	0.0185719	0.0866638	24	4.5	4.65241	29.4723	6.42831	0.218114		0.889487	0.832296	0.41462	0.573726	0.902882	0.999401	0.959763	1.5
NM_177644	Rasal2	1.91416	0.509332	1.07136	2.04556	2.16603	2.19188	1.31362	1.04691	0.0185719	0.134194	24	15	0.706152	1.53236	0.576935	0.376502		NM_177644	Rasal2	0.323715	1.37805	1.17948	1.54372	2.98376	1.65328	2.50446	0.939765	0.00323849	0.0274685	24	13.5	0.862674	1.56328	0.862171	0.551514		0.547053	0.412017	0.759441	0.646773	0.854873	0.574794	0.958677	1.5
NM_146093	Ubxn1	228.176	192.08	210.174	171.821	119.358	121.64	194.465	291.048	0.00323849	0.0418399	24	1.5	51.4222	191.095	59.8486	0.313187		NM_146093	Ubxn1	219.796	233.926	192.327	175.046	117.378	103.366	218.307	252.137	0.00323849	0.0274685	24	0	57.8184	188.994	63.2859	0.334856		0.868861	0.85138	0.379103	0.51863	0.790322	0.879598	0.942705	1.5
NM_174848	Crybg3	3.47352	2.24583	2.10443	1.73488	3.02636	2.43606	3.76589	3.90082	2.83044e-05	0.00213271	24	21	0.9181	2.83597	0.897481	0.316463		NM_174848	Crybg3	3.33457	3.30864	2.34189	1.88174	2.51318	4.00383	3.90475	3.31233	0.0185719	0.0866638	21	19.5	0.823051	3.01824	0.810025	0.268377		0.614473	0.641891	0.572684	0.929573	0.367173	0.571844	0.935774	1.5
NM_001161765	Fmo5	5.91497	13.2748	0.221979	8.90249	28.3165	25.3332	19.5928	19.2119	0.0185719	0.134194	24	16.5	11.1272	15.0961	10.3682	0.686812		NM_001161765	Fmo5	12.0694	8.74574	12.6951	14.2556	46.3949	46.2834	18.9857	23.597	0.000390449	0.00665943	24	15	11.6469	22.8784	17.018	0.743848		0.411332	0.576472	0.556617	0.979698	0.357257	0.7297	0.929494	1.5
NM_001033302	Ciart	0	0.426634	15.8007	16.5035	10.3249	2.39941	0.975277	0.289412	0.000390449	0.0107383	24	12	7.4356	5.83998	6.06125	1.03789		NM_001033302	Ciart	0	1.41198	15.2678	19.0906	12.63	4.43207	0.431994	2.43157	0.00323849	0.0274685	24	10.5	9.00367	6.962	8.47317	1.21706		0.7643	0.849171	0.355626	0.498267	0.484054	0.929749	0.928414	1.5
NM_011074	Cdk14	0.831135	0.902366	0.766193	0.845249	0.360723	0	0.431309	0.0306676	0.0185719	0.134194	24	3	0.227481	0.520955	0.338034	0.338034		NM_011074	Cdk14	0.43535	0.378557	0.211382	0.298323	0.187343	0	0.145562	0.120618	0.00807112	0.0609615	27	1.5	0.164752	0.224915	0.135966	0.135966		0.347812	0.541476	0.557427	0.983606	0.405706	0.633221	0.923045	1.5
NM_013731	Sgk2	18.0442	26.5661	17.6479	15.7428	11.2851	14.8695	12.4701	19.4096	0.00323849	0.0418399	24	3	4.11013	17.0044	5.22783	0.30744		NM_013731	Sgk2	21.8771	18.0837	24.7051	18.3705	10.0038	9.79724	15.3895	13.3074	0.0185719	0.0866638	24	4.5	5.98955	16.442	5.61316	0.341391		0.325826	0.356441	0.718009	0.628191	0.451424	0.894713	0.906107	1.5
NM_009458	Ube2b	24.7409	35.5055	36.2477	32.6029	31.0201	27.647	22.7467	30.9559	0.000390449	0.0107383	24	6	3.50435	30.1833	5.4668	0.18112		NM_009458	Ube2b	25.6968	23.3697	26.5912	26.0435	26.12	17.3976	20.2552	24.558	0.0801831	0.239504	24	7.5	2.20228	23.754	2.32796	0.098003		0.464427	0.524055	0.632307	0.889603	0.469247	0.684553	0.9764	1.5
NM_001164578	Tsr2	1.15705	2.16838	4.32383	0.944836	0.538325	3.73623e-05	0.867574	8.39486e-08	0.00807112	0.0941075	27	4.5	0.818131	1.17863	1.21522	1.03104		NM_001164578	Tsr2	5.44453e-06	0.931662	1.09792	0.732577	9.59179e-14	0.646831	2.16434e-06	9.77033e-07	0.0801831	0.239504	24	6	0.518009	0.426125	0.471044	0.471044		0.441226	0.500387	0.644388	0.853017	0.443356	0.712363	0.969562	1.5
NM_019479	Hes6	19.6741	43.218	45.8455	30.2258	38.177	24.4489	24.8174	17.8802	0.0398244	0.258319	27	6	10.7151	29.5783	10.6417	0.359779		NM_019479	Hes6	19.5434	28.4614	42.516	30.4994	24.0808	25.1429	23.5593	26.7554	0.0801831	0.239504	24	7.5	3.98257	27.5698	6.32598	0.229453		0.335779	0.71127	0.369997	0.649372	0.349763	0.805943	0.914123	1.5
NM_023617	Aox3	53.2517	56.7449	95.2854	63.5157	58.1163	36.0933	41.8087	55.1902	0.00323849	0.0418399	24	7.5	11.7317	57.5008	16.7334	0.291011		NM_023617	Aox3	53.976	83.5447	58.3385	66.2844	54.5765	32.9011	35.2868	52.7467	0.00323849	0.0274685	24	6	15.0133	54.7054	17.0511	0.311689		0.524996	0.823848	0.317732	0.486054	0.546151	0.785454	0.899138	1.5
NM_175438	Aldh4a1	113.979	151.573	144.278	140.71	153.735	135.847	134.484	105.97	0.0185719	0.134194	24	10.5	11.4113	135.072	16.6388	0.123185		NM_175438	Aldh4a1	131.794	130.062	139.32	160.496	124.922	133.466	108.582	105.294	0.0185719	0.0866638	24	9	14.5763	129.242	17.4114	0.134719		0.38517	0.605719	0.51305	0.905081	0.302692	0.892098	0.885039	1.5
NM_019427	Epb4.1l4b	23.3492	32.0072	35.7446	28.0523	23.7548	22.1947	26.6752	22.1585	0.0185719	0.134194	24	7.5	4.53059	26.7421	4.34851	0.162609		NM_019427	Epb4.1l4b	18.0246	30.5806	33.0997	30.1513	27.1675	24.0787	21.6567	25.367	0.00323849	0.0274685	24	6	3.51146	26.2699	5.43139	0.206753		0.279743	0.538137	0.516656	0.977719	0.37706	0.574587	0.860387	1.5
NM_022331	Herpud1	102.299	114.355	201.625	280.291	361.399	157.291	123.273	144.104	0.000390449	0.0107383	24	12	79.5919	185.58	97.9042	0.527559		NM_022331	Herpud1	88.2312	158.62	219.685	319.505	427.632	155.624	112.849	81.8689	2.83044e-05	0.0011862	24	10.5	114.822	195.502	143.213	0.732538		0.347041	0.438443	0.655569	0.776965	0.275764	0.712477	0.855695	1.5
NM_009626	Adh7	2.11669	0.614644	0.528811	3.04638	3.41235	3.64863	2.34742	1.11653	0.00323849	0.0418399	24	15	1.494	2.10393	1.42336	0.676525		NM_009626	Adh7	0.418937	2.21794	2.09664	2.84778	7.20488	3.10187	5.40746	2.66045	0.00323849	0.0274685	27	13.5	1.89789	3.13282	1.90145	0.606944		0.99525	0.270743	0.922841	0.335622	0.844944	0.710143	0.849588	1.5
NM_011150	Lgals3bp	82.6531	84.1762	88.4628	58.0225	56.8052	33.9919	70.7937	59.0202	0.00323849	0.0418399	24	3	18.062	66.7407	20.1888	0.302496		NM_011150	Lgals3bp	91.9212	106.769	85.3106	72.5371	65.2223	60.6763	63.3092	50.9979	0.00323849	0.0274685	27	1.5	20.5503	74.9755	18.754	0.250135		0.455523	0.7094	0.434286	0.719531	0.652227	0.269839	0.848465	1.5
NM_007514	Slc7a2	69.8733	107.862	110.971	155.468	99.5616	57.7695	59.6243	93.3967	0.00323849	0.0418399	24	7.5	29.5515	94.3158	35.0581	0.37171		NM_007514	Slc7a2	68.7977	80.1057	125.096	155.485	106.948	43.4455	55.4237	83.7517	0.0398244	0.164857	21	9	39.8089	92.6894	39.9859	0.431397		0.715927	0.395157	0.814093	0.574082	0.260322	0.583456	0.836222	1.5
NM_001290992	Ctdspl2	5.6485e-05	0.201342	0.0710883	0.232356	1.14392	0.341174	1.94711e-12	0.000155426	0.0185719	0.134194	24	12	0.17764	0.248762	0.358052	0.358052		NM_001290992	Ctdspl2	3.03385e-203	0.201898	0.000109398	0.000164343	1.55408	1.39157	0.219037	0.231024	0.0398244	0.164857	27	13.5	0.285372	0.416915	0.550069	0.550069		0.295685	0.734994	0.318619	0.570479	0.260004	0.709197	0.835799	1.5
NM_001033286	Slc30a10	9.216	6.72556	5.59921	1.1171	1.88386	8.58596	7.54546	7.06637	0.0185719	0.134194	24	22.5	2.31647	5.96744	3.07582	0.515434		NM_001033286	Slc30a10	8.93253	8.8576	4.08405	1.71639	1.40457	6.69758	5.09658	13.4748	0.000390449	0.00665943	24	0	3.86058	6.28616	4.51398	0.718082		0.247968	0.475434	0.554874	0.917091	0.678645	0.823151	0.819109	22.5
NM_024223	Crip2	107.562	78.8457	42.9837	27.0428	51.8072	74.7892	100.827	97.3377	0.000390449	0.0107383	24	22.5	34.6622	72.6494	35.0357	0.482257		NM_024223	Crip2	113.056	76.6258	58.9079	42.4055	42.1798	70.797	106.64	103.55	0.000390449	0.00665943	24	0	33.7517	76.7703	30.629	0.398969		0.269254	0.786966	0.243114	0.438076	0.301762	0.636945	0.811989	22.5
NM_080633	Aco2	108.755	112.071	93.3115	116.098	152.083	154.74	120.11	108.156	0.0185719	0.134194	24	15	21.2995	120.666	24.6208	0.204041		NM_080633	Aco2	97.7678	108.588	131.461	124.319	166.898	176.002	116.09	119.128	0.00323849	0.0274685	24	13.5	23.2681	130.032	31.087	0.239072		0.313986	0.412738	0.660509	0.744571	0.230255	0.780261	0.791991	1.5
NM_011797	Car14	50.2103	65.564	31.2425	22.4455	28.9492	28.3133	30.5747	37.8915	0.00323849	0.0418399	24	3	10.922	36.8989	13.1174	0.355495		NM_011797	Car14	71.6347	50.0858	53.5418	33.4676	17.3393	28.7554	34.2336	36.4081	2.83044e-05	0.0011862	24	1.5	15.0829	40.6833	18.8473	0.463269		0.668939	0.769382	0.44201	0.667101	0.215694	0.775218	0.767237	1.5
NM_172721	Fbxw8	9.62751	10.0854	11.1247	5.1733	7.69159	4.86596	8.57693	8.49572	0.0185719	0.134194	24	3	2.38201	8.20514	2.16978	0.264442		NM_172721	Fbxw8	10.4704	11.2536	10.4891	9.03772	4.58571	6.04808	8.11718	4.99371	0.00323849	0.0274685	24	4.5	3.14805	8.12444	2.55949	0.315036		0.259745	0.421768	0.616148	0.797757	0.211083	0.655638	0.758905	1.5
NM_025794	Etfdh	163.709	141.761	150.537	115.496	115.562	103.482	117.492	169.175	0.0185719	0.134194	24	1.5	32.6804	134.652	29.4025	0.218359		NM_025794	Etfdh	179.556	137.857	118.876	106.027	111.224	109.275	99.154	135.229	0.0398244	0.164857	27	0	26.182	126.038	23.6301	0.187484		0.986094	0.208122	0.947742	0.248672	0.544898	0.801866	0.753425	1.5
NM_019735	Apip	13.4123	16.4347	20.6418	30.2487	28.0508	18.7945	14.206	19.6192	0.00323849	0.0418399	24	10.5	6.09073	20.176	6.67763	0.330969		NM_019735	Apip	7.52414	18.0667	20.009	17.8672	27.8361	19.5432	9.57702	9.28037	0.0185719	0.0866638	24	12	7.31365	16.213	7.08719	0.437131		0.313903	0.223902	0.824902	0.383613	0.193108	0.546778	0.72401	1.5
NM_016702	Agxt	260.926	361.921	258.419	212.124	144.055	146.796	160.664	226.615	9.55942e-07	0.000216831	24	3	70.8959	221.44	92.7269	0.418745		NM_016702	Agxt	337.385	285.853	275.265	291.191	153.76	140.245	144.38	282.227	0.0185719	0.0866638	24	4.5	97.1784	238.788	83.0581	0.347832		0.9152	0.187685	0.950782	0.226532	0.907948	0.430255	0.712692	1.5
NM_007459	Ap2a2	12.8138	14.8754	12.6084	9.91068	12.7704	14.0737	22.3612	17.7473	0.00323849	0.0418399	24	21	2.05282	14.6451	3.54122	0.241802		NM_007459	Ap2a2	17.3818	19.9432	15.53	13.7583	10.3195	15.7582	24.6329	20.0268	0.00323849	0.0274685	24	22.5	4.37338	17.1688	4.35028	0.253382		0.239065	0.503525	0.519747	0.983033	0.175424	0.706401	0.685672	1.5
NM_001037713	Xaf1	2.38036	2.30131	0.192285	0.977715	0.495687	0.161522	1.02701	2.79456	0.0185719	0.134194	24	0	1.33267	1.29131	1.18663	0.918936		NM_001037713	Xaf1	6.36348	2.40642	1.62212	1.62656	3.88915e-07	1.33485	1.71867	1.59461	0.0185719	0.0866638	24	1.5	0.551444	2.08334	1.62162	0.778376		0.747942	0.173193	0.943792	0.22103	0.566552	0.573599	0.680533	1.5
NM_023733	Crot	193.158	126.469	150.132	81.393	82.1516	109.26	134.831	162.702	0.00323849	0.0418399	24	0	34.5618	130.012	45.3724	0.348986		NM_023733	Crot	224.211	166.814	94.6625	90.6097	78.6716	72.8979	137.611	150.805	2.83044e-05	0.0011862	24	1.5	52.4453	127.035	57.5766	0.453233		0.151742	0.23831	0.700859	0.50436	0.483964	0.421612	0.627465	1.5
NM_133943	Hsd3b7	200.934	189.744	171.571	88.596	76.3187	59.3502	119.289	165.498	2.83044e-05	0.00213271	27	0	71.5224	137.495	60.9889	0.443573		NM_133943	Hsd3b7	231.65	204.267	135.582	102.667	57.59	78.97	126.256	152.03	8.54112e-09	9.89061e-06	24	1.5	61.7516	136.126	74.419	0.54669		0.402381	0.149033	0.908645	0.229283	0.178085	0.506501	0.620269	1.5
NM_009999	Cyp2b10	57.9143	62.5007	28.5754	39.3453	59.2188	78.5013	130.172	119.175	0.000390449	0.0107383	24	19.5	35.3029	71.9253	41.5572	0.577782		NM_009999	Cyp2b10	87.0046	41.1662	33.2138	50.4928	56.4511	111.962	94.8741	72.0267	0.000390449	0.00665943	24	18	21.8217	68.3989	33.4407	0.488907		0.142571	0.413302	0.508731	0.896434	0.187613	0.876947	0.602637	1.5
NM_134247	Acot4	10.2629	11.0488	9.41282	16.2746	21.7369	15.0202	13.6036	9.73339	0.0185719	0.134194	24	12	3.47289	13.3867	4.74635	0.354559		NM_134247	Acot4	7.7862	8.89085	9.87766	15.214	19.0588	15.4342	15.495	7.72391	0.00323849	0.0274685	24	13.5	5.29629	12.4351	5.52416	0.44424		0.462681	0.925064	0.141659	0.207413	0.243338	0.615182	0.600092	1.5
NM_172838	Slc16a12	13.7956	9.30737	18.1822	25.5674	29.3246	15.9928	18.7423	12.7464	0.0185719	0.134194	24	13.5	6.21373	17.9573	6.7523	0.376019		NM_172838	Slc16a12	9.86352	18.9336	15.6338	27.8072	35.0677	18.023	15.9074	9.62394	0.0185719	0.0866638	24	12	6.55706	18.8533	9.58672	0.50849		0.409426	0.37133	0.744101	0.619398	0.13764	0.992479	0.588725	1.5
NM_001161768	Galnt6	0.0550773	0.0389375	0.00497378	0	0.0228764	0	0.0330458	0.215993	0.00807112	0.0941075	24	0	0.027533	0.046363	0.0577239	0.0577239		NM_001161768	Galnt6	0.15244	0.0692908	0.0402369	4.26417e-06	0	0	0.0889501	0.0196562	0.00807112	0.0609615	24	1.5	0.0284518	0.0463223	0.0470384	0.0470384		0.319559	0.8987	0.133321	0.219356	0.173717	0.777084	0.576212	1.5
NM_139151	Spag4	0	0.0390223	0.640388	1.24189	0.399481	0	0.427048	0	0.0398244	0.258319	24	9	0.344106	0.343479	0.426416	0.426416		NM_139151	Spag4	0.476797	0.323097	0.596182	0.477823	0	0.403511	0	0	0.0398244	0.164857	24	7.5	0.0522007	0.284715	0.176173	0.176173		0.0612366	0.73957	0.0954034	0.265064	0.141591	0.0913649	0.315558	1.5
NM_001039646	Gbp10	7.04732	3.60995	3.5834	1.90207	0.684304	1.64708	2.03153	6.2011	9.55942e-07	0.000216831	24	1.5	2.50854	3.33834	2.5765	0.77179		NM_001039646	Gbp10	10.695	7.30751	3.289	2.38273	3.92524	2.00566	1.54182	1.81787	0.0398244	0.164857	27	3	3.61619	4.08142	1.92114	0.470703		0.222907	0.0120741	0.980839	0.0206277	0.0445977	0.0396823	0.070293	1.5
NM_009282	Stag1	6.13756	4.58528	4.28737	3.49186	2.43181	3.71667	4.19929	3.30189	0.0185719	0.134194	24	1.5	0.632127	4.01897	0.993147	0.247115		NM_009282	Stag1	6.72013	6.20798	4.97875	5.27362	1.71451	3.432	1.83183	2.29792	0.0398244	0.164857	27	0	2.22521	4.16906	1.90639	0.457271		0.0108866	0.0257768	0.664515	0.134488	0.0275968	0.0480006	0.0635671	1.5
NM_001033460	Drc1	0.216468	1.61788	1.62547	1.46655	1.17153	0.159368	0.524454	0.063781	0.00323849	0.0418399	24	7.5	0.907523	0.855688	0.813536	0.813536		NM_001033460	Drc1	0.472128	0.565059	0.607115	0.603827	0	0	0.174636	0	0.0398244	0.164857	24	6	0.399557	0.302846	0.301559	0.301559		0.0136128	0.091148	0.508732	0.401611	0.0103144	0.0299888	0.0603126	1.5
NM_001285429	Eef1d	1.29136e-13	5.28824e-15	1.60025e-07	2.23047e-11	1.45101e-05	0.38856	2.52597e-11	9.88951e-24	0.0185719	0.134194	24	15	1.13153e-07	0.0485718	0.102989	0.102989		NM_001285429	Eef1d	3.73595e-22	4.00256e-08	5.83019e-05	2.87621e-07	3.42123e-05	0.000174448	9.25541e-05	5.54524e-21	0.0398244	0.164857	27	13.5	4.11974e-05	4.20491e-05	4.98856e-05	4.98856e-05		0.721502	0.99927	0.00448147	0.00459845	0.361941	0.122467	0.0265894	1.5
NR_015498	1500004A13Rik	1.18723	0.188129	0.119895	0.072841	0	0	0.304358	0.295883	0.00118586	0.028958	24	0	0.186464	0.271042	0.360051	0.360051		NR_015498	1500004A13Rik	0.551261	0.695604	0.332971	0.400101	0	0.0870752	0	0.0238251	0.0274228	0.126252	27	1.5	0.345076	0.267127	0.283019	0.283019		0.00830765	0.783304	0.00425821	0.0267032	0.00169088	0.391974	0.0101025	1.5
NM_007961	Etv6	5.05075	3.57798	2.54899	1.58509	2.40723	2.26095e-05	2.99288	3.04678	0.000390449	0.0107383	24	1.5	1.12804	2.65122	1.52786	0.576288		NM_007961	Etv6	4.76403	3.13599	3.17612	3.03485	2.54674e-06	2.36959	4.87245	6.49673	0.0185719	0.0866638	24	0	1.76806	3.4812	2.03292	0.583969		0.104484	0.492616	0.371211	0.864405	0.0744412	0.438518	0.371328	1.5
NM_009672	Anp32a	230.218	186.953	140.565	147.617	107.615	146.754	192.219	241.597	0.000390449	0.0107383	24	22.5	58.7128	174.192	58.8118	0.337626		NM_009672	Anp32a	205.799	168.658	129.925	110.544	136.449	118.346	222.716	191.685	0.0185719	0.0866638	24	21	39.954	160.515	49.6375	0.309239		0.368929	0.0734655	0.952132	0.111152	0.117602	0.346798	0.367341	1.5
NM_011313	S100a6	8.52318	9.04163	1.66332	5.71935	0	0.37221	0.508084	3.48975	0.00323849	0.0418399	24	3	2.34921	3.66469	3.77466	1.03001		NM_011313	S100a6	6.14329	1.13306	1.27659	1.10328	0.172128	0.2342	0	1.99522	0.0185719	0.0866638	24	1.5	0.902685	1.50722	1.72192	1.14245		0.47221	0.0716175	0.965641	0.0991266	0.302812	0.384904	0.359732	1.5
NM_019440	Irgm2	32.2515	19.9997	18.9861	27.296	12.065	12.9186	28.8179	34.7842	0.0185719	0.134194	24	0	8.42474	23.3899	7.8913	0.337381		NM_019440	Irgm2	39.6473	33.0936	23.0497	23.17	14.2014	20.2344	25.0141	22.797	0.0185719	0.0866638	24	1.5	6.07801	25.1509	8.33836	0.331533		0.283198	0.938219	0.0703666	0.116585	0.0696262	0.26943	0.351448	1.5
NM_001040426	Thsd4	3.29359e-06	0.383486	0.142753	0.595754	0.553418	0	0.16289	0	0.0398244	0.258319	24	10.5	0.12016	0.229788	0.226808	0.226808		NM_001040426	Thsd4	2.8925e-06	0.0384181	0.195834	0.095462	3.25176e-06	4.99747e-06	4.8596e-06	0	0.0185719	0.0866638	24	9	0.0271657	0.0412163	0.0572572	0.0572572		0.0647533	0.0617239	0.806232	0.169499	0.0843579	0.568638	0.317687	1.5
NM_001038696	Rnpc3	0.12722	0.256916	0.351464	1.96107	1.7013	0.216678	0.0609406	0.22892	0.00323849	0.0418399	24	9	0.222282	0.613064	0.778226	0.778226		NM_001038696	Rnpc3	9.36014e-08	1.8859	2.59219	2.13622	0.126882	1.58486	2.58767e-07	0.29263	0.0185719	0.0866638	24	7.5	1.23007	1.07734	1.08519	1.00729		0.0609743	0.54926	0.231135	0.625085	0.112957	0.126059	0.314409	1.5
NM_001042499	Rabl3	8.89485	11.1433	14.0952	10.7269	4.50885	9.88988	7.84492	10.2095	0.0185719	0.134194	24	6	2.03787	9.66418	1.95874	0.20268		NM_001042499	Rabl3	5.16024	10.2489	9.84228	8.94365	1.04543	4.66691	8.34904	5.12858	0.0185719	0.0866638	24	4.5	2.96686	6.67313	2.54736	0.381734		0.71731	0.0526559	0.987017	0.0613125	0.252658	0.173969	0.277153	1.5
NM_013484	C2	32.3797	28.9575	24.4749	29.5228	29.5377	33.8755	30.8124	30.9067	0.0185719	0.134194	24	18	1.31161	30.0584	2.90361	0.0965988		NM_013484	C2	29.8684	27.2644	29.8274	36.1821	30.5016	35.8965	33.4886	31.4868	0.0185719	0.0866638	24	16.5	2.15038	31.8145	2.41648	0.0759553		0.0386642	0.255242	0.439372	0.768073	0.0527066	0.787578	0.210684	1.5
NM_011996	Adh4	55.8751	77.5428	87.0894	58.5975	72.9507	31.0174	43.6614	51.3616	0.000390449	0.0107383	24	6	14.5372	59.762	20.6766	0.345982		NM_011996	Adh4	72.8707	73.481	51.5437	69.1307	45.4134	47.8863	43.595	54.8566	0.0185719	0.0866638	24	4.5	15.8964	57.3472	11.1467	0.194372		0.0411918	0.562423	0.168625	0.515543	0.0300534	0.954267	0.167303	1.5
NM_178224	Cbs	132.932	182.755	123.089	84.8394	41.3886	94.4702	67.2041	120.81	0.000390449	0.0107383	24	3	42.1158	105.936	49.2663	0.465058		NM_178224	Cbs	113.51	97.7631	94.0528	104.994	32.6509	45.5972	61.6273	186.078	0.0185719	0.0866638	24	1.5	36.8869	92.0342	45.8644	0.498341		0.46242	0.0239512	0.988693	0.0314889	0.435097	0.566556	0.135372	1.5
NM_001162416	Pfkfb2	3.44672e-61	9.38292e-05	7.36618e-05	3.03516	2.67238	1.2421e-07	6.73976e-06	5.53756e-07	0.0185719	0.134194	24	10.5	8.48853e-05	0.713464	1.31827	1.31827		NM_001162416	Pfkfb2	4.19743e-08	0.000310297	2.30662e-06	1.08878e-05	0.151557	1.55362e-09	2.45257e-24	4.47392e-26	0.0185719	0.0866638	24	9	7.73661e-06	0.0190404	0.0279738	0.0279738		0.707188	0.020147	0.99577	0.0222489	0.99936	0.121982	0.114954	1.5
NM_001293783	Ddx60	1.95118	1.49011	0.862681	0.428764	0.379336	0	0.563738	0.680472	2.83044e-05	0.00213271	27	0	0.750485	0.834777	0.685191	0.685191		NM_001293783	Ddx60	1.57143	1.61541	0.97237	0.988282	1.25157	0	0.252793	0.516734	0.0185719	0.0866638	27	1.5	0.655618	0.907294	0.559714	0.559714		0.01306	0.12061	0.445679	0.52156	0.0427748	0.800843	0.0758459	1.5
NM_175198	Prox2	0.0284337	0	0	0.202291	0.615341	0.586354	0.442244	0	0.00807112	0.0941075	24	15	0.332819	0.234333	0.346299	0.346299		NM_175198	Prox2	0	0.51973	0.4236	0.524486	1.42064	0.852602	2.04488	0.166071	0.0185719	0.0866638	24	13.5	0.61996	0.744001	0.581497	0.581497		0.105843	0.0437895	0.891603	0.101438	0.00876666	0.475416	0.0514606	1.5
NM_145538	Tmem189	4.9571	3.23522	9.97561	12.4795	14.3902	18.3771	19.3061	12.8865	2.83044e-05	0.00213271	27	15	6.59765	11.8235	6.24839	0.528473		NM_145538	Tmem189	2.29277	9.09337	14.2678	10.2468	15.2781	15.0918	9.0898	11.7951	0.0185719	0.0866638	24	13.5	1.42016	10.897	3.62931	0.333056		0.00514662	0.012788	0.633461	0.0908717	0.0084546	0.0134958	0.0304851	1.5
NM_027552	Kynu	31.7611	41.8678	22.2063	22.3605	17.9756	18.4049	24.7631	24.4026	0.00323849	0.0418399	24	1.5	5.0194	25.4677	8.39815	0.329757		NM_027552	Kynu	27.9215	23.3375	28.7759	21.2885	12.4569	22.1448	37.6165	61.3183	0.0185719	0.0866638	24	0	7.69375	29.3575	12.2548	0.417432		0.0143485	0.00506276	0.833024	0.025503	0.0265809	0.0477558	0.0299947	1.5
NM_178890	Abtb2	8.38191	4.98355	1.43133	1.16208	4.07675	6.88369	7.5441	5.99357	0.00323849	0.0418399	24	21	3.0992	5.05712	3.07675	0.608399		NM_178890	Abtb2	7.70453	6.62541	3.15774	2.94808	5.10576	4.12803	7.51854	6.54705	0.0185719	0.0866638	24	22.5	2.42473	5.46689	2.08762	0.381866		0.036383	0.690665	0.0793547	0.261484	0.00501142	0.439036	0.0296943	1.5
NM_026437	Fam45a	0.000278742	0.00225646	7.36889	0.000958325	12.2388	9.19889	9.58189	9.062	0.0398244	0.258319	27	13.5	2.24634	5.67448	4.38048	0.771963		NM_026437	Fam45a	0.00264978	10.3107	10.8302	10.6589	14.19	9.6075	3.6274	8.51677	0.0185719	0.0866638	24	12	4.01158	8.46801	3.81435	0.450442		0.00422474	0.626162	0.0103869	0.0803746	0.00480304	0.0582256	0.0250822	1.5
NM_008059	G0s2	104.226	122.813	66.2425	66.6299	138.843	128.374	206.933	126.165	0.00323849	0.0418399	24	18	42.3716	120.028	47.2461	0.393625		NM_008059	G0s2	85.7021	61.54	72.2273	36.8528	138.867	303.64	98.0923	104.575	0.0185719	0.0866638	24	16.5	44.2632	112.687	77.3443	0.686364		0.14346	0.00225433	0.987804	0.00447801	0.183127	0.269054	0.01345	1.5
NM_001161763	Fmo5	110.639	132.712	85.1243	173.588	233.2	284.358	239.012	198.462	2.83044e-05	0.00213271	24	16.5	78.3262	182.137	84.368	0.463212		NM_001161763	Fmo5	107.26	117.238	164.01	159.803	174.511	286.497	207.822	215.954	0.00807112	0.0609615	27	15	64.0526	177.987	56.3778	0.316753		0.257344	0.0512091	0.948428	0.0866171	0.249805	0.119933	0.270504	1.5
NM_029692	Upp2	149.408	198.628	427.277	899.162	484.945	263.182	190.319	294.853	0.00323849	0.0418399	24	10.5	176.466	363.472	245.922	0.676592		NM_029692	Upp2	142.17	157.184	530.616	700.255	624.341	263.225	164.216	174.626	0.00323849	0.0274685	24	12	274.673	344.579	239.657	0.695507		0.769609	0.978001	0.0874781	0.103313	0.401173	0.466448	0.422623	1.5
NM_011847	Dnajb6	45.1781	53.5259	53.773	63.258	85.5231	51.1824	51.6196	49.3052	0.00323849	0.0418399	24	12	6.07751	56.6707	12.329	0.217556		NM_011847	Dnajb6	36.649	44.7188	39.3039	47.1599	66.4409	60.305	41.9711	46.8387	0.00323849	0.0274685	24	13.5	7.7503	47.9234	10.8808	0.227046		0.208727	0.658645	0.335398	0.659925	0.083835	0.388355	0.408653	1.5
NM_145497	Nmrk1	9.31465	11.8615	10.1248	27.4069	31.4248	23.4828	18.3002	15.0471	0.000390449	0.0107383	24	13.5	9.73196	18.3703	9.91982	0.539991		NM_145497	Nmrk1	9.95499	7.2691	18.3694	23.6412	37.6346	47.1613	18.1237	9.74772	0.00323849	0.0274685	24	15	13.7886	21.484	15.9117	0.74063		0.13136	0.0781078	0.863352	0.169115	0.272368	0.236757	0.386124	1.5
NM_133676	Osgep	12.8749	13.8524	16.7892	19.5306	16.1983	4.2817	9.85201	13.7183	0.0185719	0.134194	24	9	4.13362	13.3872	3.18011	0.237549		NM_133676	Osgep	11.0863	12.9833	13.7838	11.818	15.087	10.8964	6.3106	10.4496	0.00323849	0.0274685	24	7.5	2.28583	11.5519	2.59845	0.224937		0.439551	0.963056	0.0703168	0.0997286	0.480229	0.247038	0.354331	1.5
NM_144828	Ppp1r1b	1.95229	1.13878	2.26925	3.75827	4.58889	5.39349	3.5061	6.89827	0.0185719	0.134194	24	15	1.27702	3.68817	1.56002	0.422979		NM_144828	Ppp1r1b	0	1.74761	2.37423	2.48408	3.47969	6.81224	0.972987	2.30175	0.00323849	0.0274685	24	13.5	0.832929	2.52157	1.86218	0.7385		0.109907	0.042959	0.896344	0.0981689	0.20579	0.0407172	0.220744	1.5
NM_026576	Etaa1	1.86003	1.45145	2.38642	1.24902	0.916465	0.317143	1.18096	2.30774	0.0185719	0.134194	24	3	0.796754	1.45865	0.729763	0.500299		NM_026576	Etaa1	1.47357	1.31927	0.975573	1.05785	0.554901	0.81901	0.467722	1.08105	0.00323849	0.0274685	24	1.5	0.356421	0.968618	0.364457	0.364457		0.781112	0.982074	0.0759846	0.0882038	0.951639	0.0379882	0.207348	1.5
NM_026272	Narf	6.64812	8.76558	13.4096	11.259	8.27538	4.25965	8.63213	4.91001	0.0185719	0.134194	24	7.5	3.01286	8.26993	3.1767	0.384127		NM_026272	Narf	3.90532	9.98695	13.5125	12.0877	11.2044	7.91555	3.96204	5.65826	0.00323849	0.0274685	24	9	4.42333	8.52909	4.58946	0.538095		0.0758954	0.872058	0.0372726	0.0971444	0.0936651	0.313605	0.203804	1.5
NM_021536	Rhot1	0.000454123	0.514715	4.27666	4.75532	8.51122	8.10931	4.32507	2.45114e-05	2.83044e-05	0.00213271	24	13.5	3.07831	3.8116	4.3418	1.1391		NM_021536	Rhot1	0.00312309	2.47849	4.50732	3.62765	10.1437	9.26433	1.42815	2.29042	0.00323849	0.0274685	24	12	3.41321	4.2179	3.97178	0.94165		0.580863	0.0188267	0.994165	0.0223906	0.68014	0.0945381	0.107775	1.5
NM_145455	Btf3	2.12018	1.42592	3.86123	3.30085	2.46067	1.13575	2.07652	0.530915	0.0185719	0.134194	24	9	0.901296	2.114	1.04304	0.493395		NM_145455	Btf3	8.71643e-07	0.733474	0.4091	1.15325	0.773175	2.10553e-06	0.270703	2.05587e-06	0.00323849	0.0274685	24	10.5	0.289276	0.417463	0.388014	0.388014		0.103162	0.0133292	0.947758	0.0308385	0.119192	0.0874588	0.0773571	1.5
NM_029655	Snx7	11.1926	16.5996	7.99409	9.61073	5.16365	1.23884	8.57905	11.8232	0.00323849	0.0418399	24	3	4.26311	9.02522	5.06881	0.561627		NM_029655	Snx7	9.85851	9.61977	8.02519	8.21741	3.88703	8.07016	7.38539	8.52375	0.00323849	0.0274685	24	1.5	1.11017	7.9484	1.84129	0.231655		0.0186718	0.833718	0.00804526	0.0361441	0.0276557	0.0349888	0.047311	1.5
NM_027196	Pold4	23.1041	17.2754	34.7309	19.3407	8.6159	7.92934	11.1842	11.6984	0.00323849	0.0418399	24	4.5	8.06705	16.7349	9.72964	0.5814		NM_027196	Pold4	51.5211	13.2873	18.5011	15.2127	11.0413	8.08353	6.53142	10.6217	0.00323849	0.0274685	24	6	5.4974	16.85	2.54924	0.15129		0.281714	0.00463735	0.993592	0.00704333	0.871861	0.774339	0.0275035	1.5
NM_001113418	Ppara	0.00391126	13.1004	28.3347	38.736	39.3748	23.5871	29.7908	20.4583	0.000390449	0.0107383	24	13.5	12.3631	24.1733	13.3155	0.550837		NM_001113418	Ppara	19.2	19.1194	28.8949	40.2859	32.1906	23.9534	22.0386	20.7495	0.00323849	0.0274685	24	12	7.20584	25.793	7.74082	0.300113		0.0160621	0.863413	0.00341884	0.0166295	0.0122982	0.120102	0.0203385	1.5
NM_021456	Ces1g	159.27	143.171	148.013	237.324	220.24	270.851	231.362	232.998	0.0185719	0.134194	24	16.5	53.3148	205.404	52.5466	0.255821		NM_021456	Ces1g	230.893	158.001	152.994	182.744	203.126	233.87	227.29	206.007	0.00323849	0.0274685	24	18	31.9082	199.366	38.2538	0.191877		0.00329049	0.337484	0.0716461	0.48928	0.00303254	0.398776	0.0180578	1.5
NM_015781	Nap1l1	38.9706	37.2608	30.3434	46.1911	49.1388	52.405	44.9936	46.8829	0.00323849	0.0418399	24	16.5	7.08284	43.2733	7.94255	0.183544		NM_015781	Nap1l1	36.7709	32.8393	29.7736	34.1956	57.9603	46.2768	55.3239	67.2774	0.00323849	0.0274685	24	18	16.4471	45.0522	13.6479	0.302935		0.0439557	0.00286792	0.943024	0.00930664	0.0366899	0.217887	0.0170846	1.5
NM_133776	Adgrf1	1.12653	1.47266	1.51855	4.84062	0.976596	0.946148	0.872749	1.12645	0.000390449	0.0107383	24	6	0.37776	1.61004	0.985294	0.611969		NM_133776	Adgrf1	2.12995	3.8195	2.7946	4.56972	2.71882	1.8096	0.687035	2.32637	0.00323849	0.0274685	24	7.5	1.19469	2.60695	1.25023	0.479576		0.589887	0.999405	0.00209729	0.00228742	0.364193	0.354484	0.012518	1.5
NM_026194	Ufl1	10.5157	12.4384	9.21326	8.61829	7.59304	7.14902	7.21056	8.01074	9.55942e-07	0.000216831	24	4.5	1.73769	8.84363	1.94304	0.21971		NM_026194	Ufl1	8.08756	11.9904	9.38059	8.0108	9.18814	6.34339	4.51226	6.47409	0.00118586	0.017653	27	3	1.69561	7.95235	2.2577	0.283903		0.0324002	0.0162113	0.846088	0.0581799	0.0259297	0.161568	0.0934101	1.5
NM_025400	Nat9	13.8892	21.6392	16.0138	13.0896	18.6564	8.834	11.3762	12.663	0.00323849	0.0418399	24	4.5	2.36937	14.5202	3.61046	0.248651		NM_025400	Nat9	31.3341	16.6387	16.6446	16.4795	16.059	14.1806	9.06817	15.2872	0.000390449	0.00665943	27	3	5.32581	16.8932	3.19828	0.189323		0.368716	0.119443	0.921262	0.186165	0.35916	0.620584	0.533828	1.5
NM_011267	Rgs16	8.09139	2.74309	28.4528	43.4797	5.0565	7.75193	1.56937	0.980089	0.0185719	0.134194	24	9	5.93298	12.2656	14.728	1.20075		NM_011267	Rgs16	2.05673	1.53604	19.661	24.9419	54.9848	3.66121	0.0468679	0.0388199	0.000390449	0.00665943	24	10.5	14.2403	13.3626	20.0503	1.50048		0.180244	0.37034	0.596936	0.758904	0.115469	0.95324	0.521063	1.5
NM_021524	Nampt	20.5415	17.0261	19.7876	33.0036	42.7128	37.2709	29.2723	19.7783	0.000390449	0.0107383	24	13.5	11.5636	27.4241	12.3175	0.449148		NM_021524	Nampt	17.6232	16.6637	22.0296	36.674	40.3756	34.0878	19.3413	21.8236	0.000390449	0.00665943	24	12	11.6422	26.0773	11.419	0.437891		0.114054	0.119701	0.792613	0.272917	0.17036	0.276829	0.516447	1.5
NM_017370	Hp	1326.15	1380.81	1389.49	1171.45	1297.46	1315.32	1559.87	1867.04	0.0185719	0.134194	24	22.5	120.477	1413.45	189.853	0.134319		NM_017370	Hp	1698.67	1602.88	1530.17	1454.36	1415.71	1815.98	2017.11	2184.07	0.000390449	0.00665943	24	21	292.905	1715.4	305.482	0.178082		0.402345	0.948118	0.0877019	0.130085	0.256061	0.0900934	0.423472	1.5
NM_001001326	St5	14.9744	6.70353	1.17453	3.70859	4.43228	6.76733	11.5827	10.8343	0.00323849	0.0418399	24	21	5.04737	7.52221	5.57821	0.741566		NM_001001326	St5	12.1073	8.34742	4.63014	3.40002	4.18622	2.64274	10.1258	12.4912	0.000390449	0.00665943	24	22.5	5.28819	7.24136	5.00087	0.690598		0.0894635	0.808439	0.0849303	0.209075	0.154934	0.149944	0.412883	1.5
NM_028356	Zbtb25	1.71472	1.88599	0	0.941981	0.022048	0	0.717301	0.945325	0.00807112	0.0941075	24	3	0.660185	0.778421	0.646285	0.646285		NM_028356	Zbtb25	1.1412	0.789384	0.865296	0.525189	0.0263425	0.0354566	0.574977	3.85649	0.000390449	0.00665943	24	1.5	0.563168	0.976792	0.934411	0.934411		0.355235	0.0807656	0.945027	0.124488	0.45672	0.997184	0.396666	1.5
NM_007760	Crat	23.9261	13.9523	9.57442	9.76552	17.3634	20.4579	34.083	21.604	2.83044e-05	0.00213271	24	19.5	7.79475	18.8408	9.75129	0.517562		NM_007760	Crat	20.57	15.5566	13.4498	10.5016	9.04032	19.232	28.4009	21.0109	0.000390449	0.00665943	24	21	7.11943	17.2203	7.23404	0.420089		0.19877	0.594863	0.391118	0.784624	0.0719839	0.620167	0.361247	1.5
NM_001304528	Gm4737	36.8457	27.9149	24.4663	40.5455	51.6295	54.6729	40.3882	47.3112	0.00323849	0.0418399	24	16.5	11.2307	40.4718	12.0279	0.297193		NM_001304528	Gm4737	45.1896	29.9186	35.1193	39.6574	53.8549	67.7396	55.0688	64.1249	0.000390449	0.00665943	24	18	16.4354	48.8341	15.4935	0.317269		0.168318	0.72423	0.232311	0.477324	0.0337408	0.679557	0.186117	1.5
NM_012002	Cops6	103.08	85.6135	89.4318	57.9653	55.5535	58.2136	74.7249	88.5195	0.000390449	0.0107383	24	0	19.5502	76.6378	21.8994	0.285752		NM_012002	Cops6	95.9492	78.3705	76.93	73.2927	61.6163	68.7554	64.5108	85.3939	0.000390449	0.00665943	24	1.5	11.2968	75.6024	12.5281	0.16571		0.0124898	0.207168	0.31395	0.837309	0.0152333	0.823574	0.0726372	1.5
NM_019699	Fads2	456.231	558.391	605.961	688.902	1100.86	699.195	794.584	449.507	0.00323849	0.0418399	24	13.5	170.54	669.204	230.996	0.34518		NM_019699	Fads2	466.745	589.866	678.248	689.592	781.96	805.398	526.131	471.864	0.000390449	0.00665943	24	12	153.181	626.226	158.563	0.253205		0.166641	0.978838	0.00785751	0.0149405	0.263431	0.0562735	0.0462286	1.5
NM_025284	Tmsb10	58.9258	39.6453	53.3456	42.0844	33.6715	20.2461	37.1282	56.3747	0.0185719	0.134194	27	0	13.9117	43.3521	11.4835	0.264888		NM_025284	Tmsb10	46.4746	45.3789	43.081	35.1946	27.4796	25.7693	38.8964	51.0146	0.000390449	0.00665943	24	1.5	11.0319	39.1611	11.4202	0.29162		0.647932	0.998601	0.00623443	0.00677151	0.089398	0.196051	0.0368284	1.5
NM_133819	Ppp1r15b	11.7677	16.0616	13.4033	18.746	20.4462	23.1548	21.5765	16.473	0.000390449	0.0107383	27	13.5	4.98008	17.4469	4.37189	0.250583		NM_133819	Ppp1r15b	12.0396	17.3971	21.0909	19.5694	24.1765	22.2741	20.047	15.3495	0.000390449	0.00665943	24	12	3.88884	18.993	4.61995	0.243244		0.00420225	0.203863	0.179018	0.952513	0.0041959	0.747029	0.0249128	1.5
NM_021022	Abcb11	196.317	177.336	124.566	91.548	90.197	99.0728	158.929	142.13	2.83044e-05	0.00213271	24	0	48.6009	135.012	48.8408	0.361752		NM_021022	Abcb11	155.487	216.08	160.869	110.622	72.9424	91.1226	142.373	180.724	0.000390449	0.00665943	24	1.5	51.3628	141.278	58.7369	0.415755		0.161188	0.208677	0.741848	0.432734	0.00342616	0.561241	0.0203817	1.5
NM_133903	Spon2	5.46287	4.79711	0.771408	0.164986	0.219806	1.72495	2.99755	5.28441	2.83044e-05	0.00213271	24	0	3.03025	2.67789	2.80324	1.04681		NM_133903	Spon2	4.41024	3.79012	1.31856	0.6037	0.148695	0.599556	0	3.22027	0.000390449	0.00665943	24	1.5	2.2546	1.76139	2.10428	1.19467		0.00407041	0.00283695	0.72327	0.0239142	0.00576028	0.125944	0.0169014	1.5
NM_013807	Plk3	7.44662	7.98954	10.9439	12.9324	20.4792	10.7906	12.3204	11.9882	0.0185719	0.134194	24	13.5	2.5362	11.8614	3.86026	0.325449		NM_013807	Plk3	6.46307	5.13548	11.5174	18.1901	28.2858	17.4131	27.6894	15.5576	0.000390449	0.00665943	24	15	8.90474	16.2815	9.66082	0.593362		0.0367719	0.175229	0.533411	0.551151	0.00262495	0.777146	0.0156467	1.5
NM_177787	Slc15a5	0.562919	0.265323	0.913154	0.815702	0.253888	0	0.066293	0.257996	0.00323849	0.0418399	24	6	0.394748	0.391909	0.36106	0.36106		NM_177787	Slc15a5	0.132663	0.346931	0.338731	0.203542	0.0999566	0	0	0.182891	0.000113388	0.00433873	24	4.5	0.12996	0.163089	0.171846	0.171846		0.305104	0.957047	0.0519927	0.0827481	0.222795	0.638486	0.274111	1.5
NM_194336	Gbp6	9.28884	6.9759	2.85263	4.11733	1.59312	1.47161	3.833	8.23552	0.00323849	0.0418399	24	0	3.73151	4.79599	3.62269	0.755357		NM_194336	Gbp6	5.21252	7.55256	3.96813	3.00304	1.32648	1.82786	3.5075	5.57534	2.83044e-05	0.0011862	24	1.5	2.1061	3.99668	2.57684	0.644746		0.175412	0.818002	0.147615	0.295386	0.414066	0.126074	0.5545	1.5
NM_027908	Amdhd1	124.179	142.872	113.512	94.7371	66.5415	83.6561	82.7624	112.075	2.83044e-05	0.00213271	24	3	28.9471	102.542	31.1254	0.303538		NM_027908	Amdhd1	112.618	114.902	115.384	103.207	56.8281	55.1924	71.9307	101.798	2.83044e-05	0.0011862	24	4.5	32.7948	91.4825	30.1693	0.329783		0.114818	0.178956	0.721245	0.408412	0.221275	0.395156	0.518944	1.5
NM_016895	Ak2	116.681	115.181	218.464	236	211.682	143.799	156.884	109.107	0.00323849	0.0418399	24	10.5	67.7062	163.475	59.8802	0.366296		NM_016895	Ak2	117.015	121.876	200.516	235.449	245.854	170.308	153.565	125.459	2.83044e-05	0.0011862	24	12	59.0441	171.255	61.2524	0.357667		0.447841	0.945592	0.102904	0.148678	0.223534	0.082244	0.402465	1.5
NM_199469	Nploc4	0.000171416	7.99408e-05	1.17524e-05	8.22621e-06	6.4688e-06	5.1585e-06	0.154595	5.83262e-05	0.0185719	0.134194	24	1.5	3.66493e-05	0.019367	0.011455	0.011455		NM_199469	Nploc4	8.76039	0.365954	0.170893	3.21197e-05	1.02641e-05	4.95377e-06	9.57665e-06	3.89486e-05	2.83044e-05	0.0011862	27	0	0.258762	1.27363	1.89787	1.49013		0.068077	0.490964	0.298464	0.774927	0.713576	0.122349	0.344941	1.5
NM_007812	Cyp2a5	177.527	389.693	727.563	1259.48	1036.82	732.894	497.436	341.483	9.55942e-07	0.000216831	24	12	388.934	645.362	443.865	0.687777		NM_007812	Cyp2a5	273.434	169.974	663.895	753.301	1329.6	842.915	487.596	328.035	2.83044e-05	0.0011862	24	13.5	351.696	606.094	441.935	0.729152		0.0691133	0.0498074	0.836894	0.134013	0.0527839	0.207855	0.264013	1.5
NM_007771	Cry1	5.92564	1.90907	0.789827	2.19421	7.34662	19.8286	13.4427	7.01804	2.83044e-05	0.00213271	24	18	5.31536	7.30684	7.27556	0.995719		NM_007771	Cry1	4.3071	4.06606	2.10027	2.3339	6.70657	7.97301	13.8688	18.2257	2.83044e-05	0.0011862	24	19.5	4.64108	7.44768	6.10826	0.820156		0.0258173	0.333273	0.289701	0.941379	0.0243939	0.829043	0.137723	1.5
NM_001177568	Gm14420	6.86427	19.8545	22.3724	21.7917	43.1026	28.8687	14.0052	20.4209	0.00323849	0.0418399	24	13.5	5.76313	22.16	10.0081	0.451629		NM_001177568	Gm14420	10.8162	10.5866	17.8548	14.4212	34.7236	34.8099	21.7246	20.1311	2.83044e-05	0.0011862	24	15	7.91528	20.6335	11.1286	0.539346		0.0584086	0.732736	0.095319	0.268821	0.021402	0.592447	0.121734	1.5
NM_027334	Mettl7a1	101.675	107.021	138.502	171.598	154.589	148.277	142.701	125.904	2.83044e-05	0.00213271	24	13.5	25.2296	136.283	26.7114	0.195999		NM_027334	Mettl7a1	115.773	98.6034	124.523	137.624	182.966	164.412	135.738	129.771	2.83044e-05	0.0011862	24	15	26.4434	136.238	31.4682	0.23098		0.0592104	0.303201	0.46039	0.81286	0.0181988	0.854588	0.104344	1.5
NM_011067	Per3	0.93913	0.749543	5.31555	10.8568	4.85126	4.96533	2.66717	0.151883	0.00323849	0.0418399	24	10.5	3.12811	3.81208	4.0328	1.0579		NM_011067	Per3	0.466737	0.559481	5.52543	6.57448	5.73546	5.16873	3.32498	0.474722	2.83044e-05	0.0011862	24	12	3.57139	3.47875	3.25157	0.934695		0.433241	0.992211	0.0145752	0.0192516	0.41905	0.101024	0.0843257	1.5
NM_001135568	1190007I07Rik	9.51179e-08	0.77137	13.1063	3.32302	1.95473e-07	3.50809e-08	1.57855	2.23608e-08	0.0185719	0.134194	24	7.5	1.1162	2.34741	3.58181	1.52586		NM_001135568	1190007I07Rik	0.421014	1.13601	2.81594	2.61414	3.60768e-07	4.90089e-09	1.35438e-07	2.92102e-07	2.83044e-05	0.0011862	24	6	0.80328	0.873388	1.42215	1.42215		0.998582	0.999386	0.00856175	0.00788431	0.539068	0.360831	0.0463832	1.5
NM_153193	Hsd3b2	5.48495	6.87321	8.09527	11.043	15.7947	6.39296	8.51766	6.42812	0.0185719	0.134194	24	12	1.81573	8.57873	3.34448	0.389857		NM_153193	Hsd3b2	5.19725	7.05857	7.83703	7.94687	9.84203	15.8893	8.99854	8.71072	2.83044e-05	0.0011862	27	13.5	1.96677	8.76145	2.95454	0.33722		0.0380061	0.535026	0.17815	0.554709	0.00750423	0.207027	0.0441891	1.5
NM_001039493	Plekhm3	0.332964	0.229506	0.0391366	0.0197586	0	0.258263	0.248109	0.252458	0.0185719	0.134194	24	0	0.152893	0.172524	0.122671	0.122671		NM_001039493	Plekhm3	0.409622	0.348724	0.333329	0.244349	0.130684	0.186874	0.26742	0.963595	2.83044e-05	0.0011862	24	1.5	0.130079	0.360575	0.209625	0.209625		0.30468	0.0845766	0.932045	0.13783	0.00356948	0.202579	0.0212267	1.5
NM_153484	Tef	1.97726	9.65931	12.6383	27.1526	28.1104	14.0155	9.11892	0.517853	2.83044e-05	0.00213271	24	12	10.6611	12.8988	12.3248	0.955501		NM_153484	Tef	3.46971	5.49966	21.8655	36.807	23.2972	9.9889	8.09558	0.00185513	9.55942e-07	0.000141159	24	10.5	13.0078	13.6287	14.8281	1.08801		0.162339	0.0743344	0.889452	0.149632	0.179853	0.189847	0.370892	1.5
NM_001042591	Arrdc3	7.6216	11.8466	31.4711	40.5481	12.8184	7.07071	14.1418	6.63707	0.0185719	0.134194	24	9	8.33563	16.5194	12.4699	0.754862		NM_001042591	Arrdc3	10.8678	22.3209	41.8629	30.256	10.2028	10.0703	6.47238	9.59447	9.55942e-07	0.000141159	24	7.5	11.2066	17.7059	14.0794	0.795179		0.270212	0.892251	0.121357	0.209794	0.20736	0.0536357	0.281627	1.5
NM_008621	Mpp1	9.75656	10.5724	12.1793	13.6218	15.3518	12.9236	13.6184	7.79474	0.000390449	0.0107383	24	12	2.15745	11.9773	2.89663	0.241843		NM_008621	Mpp1	7.47325	10.7117	11.1119	14.4092	16.2124	14.9987	13.7281	9.84347	9.55942e-07	0.000141159	24	13.5	3.41753	12.3111	3.75185	0.304754		0.0898851	0.828538	0.0722471	0.177564	0.0409906	0.180742	0.222076	1.5
NM_016957	Hmgn2	31.8531	28.3597	30.6191	37.7819	26.6873	26.6619	22.9767	11.7265	0.00807112	0.0941075	27	6	3.80636	26.4367	7.1854	0.271796		NM_016957	Hmgn2	30.0292	30.6873	36.9159	34.7976	27.9396	24.2389	12.1663	16.7811	9.55942e-07	0.000141159	24	7.5	8.23405	26.6945	9.83345	0.36837		0.175608	0.939142	0.0378616	0.072881	0.0486239	0.0560866	0.206722	1.5
NM_001290664	Sh3kbp1	2.26376e-12	9.61107e-50	2.3784e-14	0	0	5.51482e-95	2.66525e-30	2.83766e-88	0.0398244	0.258319	24	1.5	1.88798e-30	2.85475e-13	4.76158e-13	4.76158e-13		NM_001290664	Sh3kbp1	0.767422	0.0243829	2.0301e-33	1.10134e-79	1.17521e-131	4.65218e-48	1.04148e-43	0.47691	9.55942e-07	0.000141159	24	0	0.0172413	0.158589	0.280738	0.280738		0.842029	0.995637	0.027967	0.0293897	0.82335	0.122029	0.156498	1.5
NM_011802	Clpx	104.041	50.359	14.8389	18.5421	22.3631	59.2262	96.4623	153.739	2.83044e-05	0.00213271	24	21	56.4264	64.9464	62.0224	0.954977		NM_011802	Clpx	119.873	67.7551	21.3981	16.9092	13.2246	35.0721	96.4219	120.653	9.55942e-07	0.000141159	24	22.5	59.3963	61.4134	58.8987	0.959053		0.0357638	0.764366	0.0455437	0.15389	0.0200495	0.485229	0.114426	1.5
NM_025460	Tmem126a	14.8315	19.2765	36.7305	36.1091	39.8067	28.6538	19.8218	21.3371	0.00323849	0.0418399	24	12	11.9294	27.0709	10.6826	0.394617		NM_025460	Tmem126a	15.7168	19.2658	23.2499	24.8253	37.1371	26.0654	21.4211	20.1573	9.55942e-07	0.000141159	24	13.5	4.11603	23.4798	7.01263	0.298666		0.0207242	0.254688	0.336369	0.886136	0.00284894	0.96135	0.0169724	1.5
NM_009349	Inmt	420.535	454.666	730.857	1047.66	954.339	1071.63	579.812	592.397	0.00323849	0.0418399	24	13.5	304.627	731.487	304.361	0.416085		NM_009349	Inmt	509.113	308.842	684.057	734.039	1237.38	1336.67	932.585	514.699	9.55942e-07	0.000141159	24	15	391.258	782.173	451.676	0.577463		0.00240017	0.0716808	0.295606	0.533999	0.00663839	0.689966	0.0143149	1.5
NM_001083312	Gbp7	6.89891	4.61422	7.82861	5.93316	2.32563	1.51146	3.9486	5.42111	0.0185719	0.134194	24	4.5	2.14008	4.81021	2.16942	0.451003		NM_001083312	Gbp7	4.22663	9.5425	6.21398	5.87613	4.11392	1.69268	1.12324	2.01032	9.55942e-07	0.000141159	24	6	2.97244	4.34992	3.27497	0.752879		0.00804308	0.284033	0.180146	0.82767	0.00194392	0.568358	0.011607	1.5
NM_016974	Dbp	0.0483977	9.03375	82.9293	54.4112	21.3944	2.05235	2.59066	0.132829	0.00323849	0.0418399	24	9	16.1233	21.5741	31.3797	1.45451		NM_016974	Dbp	0.0415954	8.0665	91.9855	109.514	25.9748	2.6729	2.54938	0.741652	2.83044e-05	0.0011862	24	9	18.8165	30.1933	47.6074	1.57675		0.902449	0.62563	0.668157	0.956468	0.961939	0.969825	0.997247	0
NM_145434	Nr1d1	13.5281	49.3764	86.7994	30.7788	13.1639	2.00256	1.8276	6.75125	8.54112e-09	1.56601e-05	24	6	24.9442	25.5285	34.6622	1.35779		NM_145434	Nr1d1	7.65322	90.6754	95.9197	65.4186	8.70408	1.37301	0.348806	1.44474	9.55942e-07	0.000141159	24	6	49.6518	33.9422	52.2172	1.53842		0.80866	0.750437	0.507585	0.752277	0.480727	0.809999	0.980395	0
NM_010699	Ldha	246.182	237.797	176.168	153.285	203.111	181.151	216.174	239.524	0.00323849	0.0418399	24	0	42.4271	206.674	36.6237	0.177205		NM_010699	Ldha	306.467	236.061	198.581	214.897	158.086	204.771	274.588	267.562	0.0185719	0.0866638	24	0	51.7436	232.699	52.9037	0.227348		0.490089	0.389468	0.759178	0.623776	0.962228	0.704345	0.948209	0
NM_007618	Serpina6	504.475	631.752	942.218	1292.83	1257.67	673.079	967.566	522.779	0.00323849	0.0418399	24	12	296.588	849.046	336.82	0.396703		NM_007618	Serpina6	770.613	470.426	797.756	1240.21	1269.52	1163.71	613.608	633.578	0.0185719	0.0866638	24	12	379.207	869.932	360.366	0.414246		0.521308	0.685491	0.490187	0.801187	0.375851	0.68223	0.940881	0
NM_021557	Rdh11	78.1863	86.1687	49.7617	47.4791	52.8704	34.3542	39.9311	44.5665	0.00323849	0.0418399	27	1.5	21.7133	54.508	16.8268	0.308703		NM_021557	Rdh11	79.5382	67.9958	58.1976	41.1611	43.8692	30.446	35.5834	34.8835	0.00807112	0.0609615	27	1.5	23.4139	49.3174	17.5553	0.355965		0.873797	0.715947	0.566157	0.846855	0.821253	0.362396	0.93281	0
NM_001159496	Ppm1b	11.0948	8.26244	7.153	6.02459	8.73864	4.84326	12.4345	14.385	0.0185719	0.134194	24	21	2.78727	9.11703	3.40365	0.373329		NM_001159496	Ppm1b	10.764	9.17301	5.27924	6.94478	7.73244	6.98911	17.3237	14.0768	0.00323849	0.0274685	24	21	3.4675	9.78538	4.34485	0.444015		0.359835	0.51349	0.591743	0.919673	0.410692	0.942614	0.931174	0
NM_025874	Plin5	11.6072	6.61433	4.05424	6.08338	8.9578	20.1879	11.0823	8.17766	0.0185719	0.134194	24	19.5	3.53263	9.5956	3.68552	0.384085		NM_025874	Plin5	11.1641	7.78955	6.19213	4.54029	19.2632	19.2911	17.0744	31.3226	0.00807112	0.0609615	27	19.5	6.85648	15.3347	8.39128	0.547208		0.382413	0.540686	0.577414	0.962369	0.348824	0.865078	0.923759	0
NM_008102	Gch1	47.202	45.9344	64.9644	62.0714	53.5446	37.1596	43.8019	42.4911	0.0185719	0.134194	24	9	10.5143	49.6462	9.58408	0.193048		NM_008102	Gch1	43.7039	48.5434	58.2713	60.415	54.0573	33.3974	27.2566	43.2312	0.000390449	0.00665943	24	9	12.0672	46.1095	11.3141	0.245375		0.330298	0.440226	0.644556	0.789714	0.455028	0.89187	0.909783	0
NM_183086	Mrps10	1.49543	6.11624e-06	2.54628e-06	4.99117e-06	1.65501e-06	2.44848e-06	4.23952e-06	1.87973e-05	0.000390449	0.0107383	24	0	4.34871e-06	0.186934	0.351339	0.351339		NM_183086	Mrps10	2.90567e-06	0.575847	3.67713e-06	2.30255e-06	1.42347e-06	3.34701e-06	6.967e-06	5.42363e-05	0.0801831	0.239504	24	0	3.97834e-06	0.0719902	0.0955872	0.0955872		0.463766	0.57901	0.578686	0.999669	0.999976	0.814126	0.976225	0
NM_175443	Etnk2	69.1398	136.094	125.311	130.677	119.981	97.7253	76.3108	61.6383	0.00323849	0.0418399	24	9	39.0809	102.11	34.4105	0.336996		NM_175443	Etnk2	75.2381	89.2904	150.193	135.269	115.157	104.937	52.8066	73.5483	0.000390449	0.00665943	24	9	32.0008	99.5549	39.6046	0.397817		0.615505	0.450536	0.748729	0.696815	0.388025	0.322607	0.903385	0
NM_021428	Dexi	14.6183	21.4439	11.0333	7.25365	17.1347	26.8812	30.0924	18.9516	0.0185719	0.134194	24	18	6.71669	18.4261	7.95459	0.431702		NM_021428	Dexi	14.734	16.835	16.2479	13.7449	17.3958	40.1099	39.7849	35.9517	0.0185719	0.0866638	24	18	15.7026	24.3505	13.3518	0.548316		0.456296	0.764834	0.367804	0.595629	0.600895	0.315662	0.897287	0
NM_001199059	Rabgef1	7.99209	6.68324	4.62041	4.24565	5.68274	4.04258	6.66256	7.64318	0.00323849	0.0418399	24	0	1.85261	5.94656	1.67582	0.281814		NM_001199059	Rabgef1	8.95021	5.51636	5.21793	4.33584	2.80193	5.07286	5.73647	7.02762	9.55942e-07	0.000141159	24	0	1.47255	5.58332	2.09928	0.375992		0.371968	0.38038	0.720035	0.652205	0.617183	0.303979	0.886307	0
NM_027985	Mad2l2	36.715	14.0742	13.0038	7.82466	4.01671	10.5853	18.2485	27.5834	9.55942e-07	0.000216831	24	0	10.1864	16.5064	12.4172	0.752265		NM_027985	Mad2l2	33.9747	24.7073	13.0978	10.2606	3.63293	12.5293	33.9021	27.1283	2.83044e-05	0.0011862	24	0	14.7622	19.9005	13.0006	0.653282		0.663157	0.863469	0.303877	0.432392	0.633195	0.558454	0.886207	0
NM_027976	Acsl5	235.157	203.518	144.055	144.084	136.62	140.716	164.219	164.345	2.83044e-05	0.00213271	24	1.5	24.9732	166.589	36.3361	0.218118		NM_027976	Acsl5	263.05	183.507	180.775	139.619	145.051	153.483	149.038	172.273	0.00323849	0.0274685	24	1.5	25.0388	173.35	38.6486	0.222952		0.911476	0.301552	0.900095	0.39066	0.473093	0.559143	0.883907	0
NM_029626	Glt8d1	7.9888e-08	1.42174	0.770597	1.71925	0.469267	0.177783	0.74807	7.817e-30	0.0185719	0.134194	24	9	0.606496	0.663338	0.509935	0.509935		NM_029626	Glt8d1	8.34948e-09	1.3502	0.489421	1.20676	0.263008	2.32929e-07	4.77498e-12	8.51675e-39	0.000390449	0.00665943	24	9	0.359011	0.413674	0.417577	0.417577		0.317251	0.291889	0.769604	0.509044	0.66891	0.350473	0.873931	0
NM_026964	Ccdc124	64.5142	80.4633	79.8379	39.8441	47.1417	45.8978	51.0773	60.4251	0.00323849	0.0418399	24	3	17.8584	58.6502	17.2437	0.29401		NM_026964	Ccdc124	48.2587	53.6965	52.0783	41.9371	24.5364	36.5742	49.1779	46.4723	0.0185719	0.0866638	24	3	7.71655	44.0914	9.6004	0.217739		0.377298	0.685834	0.422202	0.730004	0.290757	0.84368	0.872717	0
NM_010156	Samd9l	9.18035	9.38865	7.4656	8.90502	6.00697	4.28418	5.36903	6.71812	2.83044e-05	0.00213271	24	4.5	2.2496	7.16474	2.1368	0.298239		NM_010156	Samd9l	7.02545	8.58876	7.27108	5.34307	5.56818	5.31815	3.03257	6.82769	0.000390449	0.00665943	24	4.5	1.22089	6.12187	1.74462	0.284981		0.90572	0.273098	0.913437	0.348818	0.352402	0.544023	0.852479	0
NM_028226	Rbm12b1	0.52447	0.354671	0.293651	1.00069	0.554779	2.10316	1.54929	1.60056	0.00323849	0.0418399	24	18	0.777227	0.997659	0.692773	0.692773		NM_028226	Rbm12b1	0.961212	0.700176	0.710766	0.544638	1.1102	3.3048	3.91251	2.73664	0.000390449	0.00665943	24	18	1.61335	1.74762	1.60721	0.919659		0.318106	0.799734	0.256612	0.442538	0.280191	0.952969	0.831231	0
NM_013785	Ip6k1	6.53178	8.80083	9.78432	10.2928	9.92148	11.824	9.52714	6.74125	0.000390449	0.0107383	24	12	2.1377	9.17795	2.02544	0.220686		NM_013785	Ip6k1	6.42983	8.61768	8.38475	10.842	11.8347	8.85508	8.18044	8.01426	2.83044e-05	0.0011862	24	12	1.57283	8.89484	1.90462	0.214126		0.719224	0.744122	0.489919	0.741206	0.749679	0.251154	0.823658	0
NM_026212	Agpat2	166.916	154.624	77.0367	76.4117	127.031	139.663	184.41	169.782	2.83044e-05	0.00213271	24	21	40.1589	136.984	49.3368	0.360164		NM_026212	Agpat2	187.419	132.493	118.475	86.6446	119.623	174.075	174.493	153.709	0.00323849	0.0274685	24	21	39.2412	143.366	39.0614	0.272459		0.357618	0.499016	0.604469	0.891737	0.248877	0.930053	0.820417	0
NM_009516	Wee1	0.873002	0.648057	2.81132	6.41991	5.97775	3.3648	2.76539	0.480654	0.000390449	0.0107383	24	12	2.27148	2.91761	2.8467	0.975697		NM_009516	Wee1	1.04802	0.92692	3.74196	5.69907	5.33197	4.02791	0.981763	1.39802	0.0185719	0.0866638	24	12	2.54461	2.89445	2.42715	0.838552		0.381837	0.754167	0.345381	0.582023	0.225991	0.809879	0.784981	0
NM_175473	Fras1	0.621082	0.410848	0.563766	0.326496	0.275187	0.10616	0.258352	0.180495	0.00807112	0.0941075	27	1.5	0.215447	0.346358	0.174527	0.174527		NM_175473	Fras1	0.520225	0.508454	0.412683	0.427013	0.398124	0.0558343	0.352558	0.107657	0.00807112	0.0609615	27	1.5	0.145735	0.350724	0.142664	0.142664		0.573179	0.367347	0.800803	0.559728	0.551234	0.216577	0.768806	0
NM_031197	Slc2a2	102.619	89.7676	110.084	141.498	163.891	93.1753	76.1963	74.8434	0.00323849	0.0418399	24	10.5	27.2815	106.509	33.1153	0.310914		NM_031197	Slc2a2	88.8621	104.29	138.133	110.346	161.415	107.078	52.7817	54.9047	0.00323849	0.0274685	24	10.5	38.7981	102.226	37.9952	0.371677		0.465835	0.397219	0.744431	0.646342	0.194076	0.779149	0.725991	0
NM_011020	Hspa4l	6.08438	6.01624	4.45725	3.57129	7.06339	8.24195	10.066	4.86421	0.0185719	0.134194	24	18	1.77702	6.29559	2.1274	0.337919		NM_011020	Hspa4l	4.98142	4.31755	4.7897	4.55208	10.3635	6.91055	11.6341	8.6654	0.0185719	0.0866638	24	18	3.20379	7.02679	2.74356	0.390443		0.573536	0.546641	0.65271	0.892062	0.191506	0.543578	0.720707	0
NM_009655	Alcam	7.59498	10.7492	11.4797	10.1966	8.55576	8.10146	9.01753	7.32582	0.0398244	0.258319	27	6	1.22448	8.99636	1.45889	0.162165		NM_009655	Alcam	10.4885	10.8377	10.1527	11.9632	10.2286	7.44072	5.2482	9.07292	0.0185719	0.0866638	24	6	1.91766	9.42907	2.31633	0.245659		0.345193	0.227199	0.83476	0.378895	0.188901	0.36385	0.715263	0
NM_008898	Por	232.039	263.091	393.158	619.179	727.444	560.905	354.735	406.329	0.000390449	0.0107383	24	12	186.99	444.61	212.388	0.477694		NM_008898	Por	228.142	234.163	409.774	554.649	739.088	545.894	283.105	239.335	9.55942e-07	0.000141159	24	12	221.936	404.247	241.685	0.597866		0.187983	0.505852	0.469736	0.961635	0.511929	0.334675	0.713325	0
NM_009834	Ccrn4l	3.11568	8.63755	9.21494	8.96125	27.9924	14.2529	11.1779	2.43055	0.00323849	0.0418399	24	13.5	4.87384	10.7229	8.29303	0.773395		NM_009834	Ccrn4l	1.3254	3.68546	19.4126	15.6716	23.7386	23.844	5.76667	4.34829	0.000390449	0.00665943	24	13.5	8.47548	12.2241	10.1373	0.829291		0.544873	0.914861	0.182399	0.25916	0.456605	0.943298	0.70129	0
NM_001170571	Fam47e	2.50068e-06	0.407992	4.53892	7.12737	8.31834	3.12406	2.80763	2.11843	2.83044e-05	0.00213271	24	12	3.13201	3.55534	3.4566	0.972225		NM_001170571	Fam47e	0.989307	2.12093	2.01387	4.04095	7.61402	4.81398	6.27412e-06	2.00903	0.0185719	0.0866638	24	12	2.15784	2.95026	2.52585	0.856146		0.772672	0.172414	0.946258	0.217606	0.262221	0.429448	0.678723	0
NM_015801	Pnpla6	2.44321	2.0291	2.67153	8.96743e-05	3.06234	2.83554	3.6222	3.77536	0.0398244	0.258319	27	19.5	0.615713	2.64707	1.02408	0.386875		NM_015801	Pnpla6	3.15896	1.34343	1.47585	1.64531	1.52954	2.19349	7.20102	5.06486	0.00323849	0.0274685	24	19.5	1.36564	2.95156	2.29064	0.776079		0.165934	0.23952	0.71447	0.494554	0.29873	0.270976	0.663331	0
NM_177093	Lrrc58	9.3807	9.29383	4.98176	6.05392	6.55737	10.1594	10.0595	10.3307	0.000390449	0.0107383	24	21	2.65438	8.35215	2.44548	0.292796		NM_177093	Lrrc58	8.46718	7.64437	7.56022	7.10125	7.8387	12.0912	11.7588	15.3043	0.000390449	0.00665943	24	21	3.08886	9.72202	2.72445	0.280235		0.323664	0.146873	0.889572	0.242132	0.329497	0.412716	0.61445	0
NM_001291004	H6pd	62.9266	45.4371	53.0894	48.0357	55.8515	74.3903	66.9159	60.5685	0.0185719	0.134194	24	18	8.48404	58.4019	11.1673	0.191214		NM_001291004	H6pd	60.4581	57.8667	53.8454	64.1793	66.0019	58.566	66.1924	75.4959	0.0398244	0.164857	27	18	4.41454	63.1242	5.08302	0.080524		0.0799738	0.464183	0.350688	0.869544	0.00339866	0.134129	0.0202195	0
NM_001289680	Arntl2	0	0	0.000327478	0.277407	0.000518567	0.000194085	2.11863e-23	0	0.000113388	0.0076999	24	10.5	0.00025302	0.0348059	0.0642423	0.0642423		NM_001289680	Arntl2	0	1.19276e-34	3.89446e-16	3.67246e-09	1.29322e-07	0	0	0	0.0185719	0.0866638	24	10.5	2.7538e-16	1.66243e-08	3.07177e-08	3.07177e-08		0.468675	0.629093	0.529368	0.898312	0.999175	0.122121	0.542271	0
NM_001290181	Nudt7	5.97149	11.8151	14.4573	8.70483	9.38663	3.15564	6.24701	3.2212	0.0185719	0.134194	24	6	3.73151	7.8699	4.6154	0.586463		NM_001290181	Nudt7	7.10497	9.50338	10.9669	7.33746	1.70682	7.20491	4.4292	1.6899	0.0185719	0.0866638	24	6	3.82305	6.24294	2.8622	0.458469		0.558547	0.11253	0.953631	0.151804	0.995052	0.12959	0.511435	0
NM_001037932	Gm11437	21.2084	10.5971	0.898496	9.95614	7.62654	13.6269	13.6852	16.4985	0.00323849	0.0418399	24	21	5.36428	11.7622	6.39347	0.543563		NM_001037932	Gm11437	20.9521	13.6749	9.67208	8.02098	6.99425	17.717	22.7886	15.8278	0.0185719	0.0866638	24	21	6.66887	14.456	6.80137	0.470489		0.877794	0.978179	0.100957	0.115326	0.709212	0.81026	0.471942	0
NM_001110275	Itsn1	10.2539	10.3286	5.48282	4.14117	5.89137	6.35161	10.1939	10.2419	0.0185719	0.134194	24	0	3.23442	7.86066	2.95219	0.375565		NM_001110275	Itsn1	14.0766	10.3964	5.70384	5.80571	7.91624	6.95882	8.32403	10.704	0.0185719	0.0866638	24	0	2.77107	8.73584	3.00055	0.343476		0.477291	0.0959497	0.953267	0.134954	0.09932	0.108044	0.454047	0
NM_008489	Lbp	76.2288	68.1407	70.519	57.6586	43.8896	61.0544	72.925	117.256	0.000390449	0.0107383	24	0	12.7769	70.959	21.1619	0.298227		NM_008489	Lbp	75.4283	81.2699	61.5066	66.787	38.0879	57.6906	65.9379	87.2053	0.0185719	0.0866638	24	0	13.9984	66.7392	17.4217	0.261041		0.268209	0.924181	0.0826603	0.1406	0.37138	0.809968	0.404089	0
NM_001111288	Sco2	36.0187	32.5416	21.6005	14.0971	6.89728	28.2483	24.5197	26.6388	0.00323849	0.0418399	24	0	8.35659	23.8202	10.2233	0.429187		NM_001111288	Sco2	39.8084	21.0229	26.241	16.753	6.14725	13.9144	46.4256	26.6212	0.0185719	0.0866638	24	0	12.6438	24.6167	11.6527	0.473364		0.688544	0.0604951	0.983553	0.0722246	0.975754	0.0778367	0.312308	0
NM_025617	Tceanc2	3.35932	2.70137	2.53512	1.24659	1.43345	1.3201	2.13694	2.21923	0.00323849	0.0418399	27	0	0.896555	2.1633	0.753962	0.348525		NM_025617	Tceanc2	4.1018	2.24332	2.42016	2.00121	1.85319	2.07907	1.98634	2.36874	0.0185719	0.0866638	24	0	0.188013	2.38133	0.628838	0.26407		0.260654	0.0602528	0.941304	0.102108	0.0393991	0.538056	0.214298	0
NM_144512	Slc6a13	142.346	122.61	117.98	92.3415	116.694	99.3289	123.371	139.628	0.000390449	0.0107383	24	0	17.1148	119.287	19.2018	0.160971		NM_144512	Slc6a13	186.126	124.218	121.466	95.9844	124.514	108.202	148.337	175.581	0.0185719	0.0866638	24	0	36.1098	135.554	33.1905	0.244852		0.0714821	0.0576788	0.825873	0.153263	0.0380994	0.540364	0.207898	0
NM_019488	Slc2a8	3.54527	5.99972	7.8271	6.52653	7.52478	7.4028	6.30834	2.90186	0.0185719	0.134194	24	12	1.88984	6.00455	1.9388	0.322889		NM_019488	Slc2a8	1.70415	7.62302	7.75605	9.15851	10.8234	3.74644	4.9681	3.98183	0.0185719	0.0866638	24	12	2.41951	6.22038	2.59391	0.417001		0.108051	0.0338464	0.910229	0.0776327	0.173687	0.0351227	0.186651	0
NM_001293631	Slc37a4	45.8989	62.3971	52.3747	63.0243	75.6248	72.2668	43.4659	43.2395	0.0185719	0.134194	24	12	13.8299	57.2865	13.1026	0.22872		NM_001293631	Slc37a4	43.3617	39.2026	60.5948	53.0085	93.7604	81.2258	59.3237	37.217	0.0185719	0.0866638	24	12	18.2435	58.4644	22.8976	0.39165		0.0328425	0.154902	0.543584	0.507051	0.0758585	0.871841	0.181567	0
NM_019787	Sec23b	5.20005	12.3025	14.8098	5.04979	2.45826	2.57963	3.85687	3.67077e-06	0.0398244	0.258319	27	4.5	3.66498	5.50842	4.66014	0.846004		NM_019787	Sec23b	7.27206	10.6821	7.2662	5.74666	8.52798	2.41835	4.31023	5.4813	0.0185719	0.0866638	24	4.5	1.52319	6.46311	2.46035	0.380676		0.0291432	0.880334	0.00753894	0.0285559	0.0377446	0.243027	0.0443896	0
NM_144900	Atp1a1	78.2438	90.6316	110.685	105.077	114.174	122.304	106.496	95.0169	0.00323849	0.0418399	27	12	18.9739	101.404	15.8317	0.156125		NM_144900	Atp1a1	68.4747	97.5319	128.94	118.119	122.165	107.98	93.9676	96.2294	0.0185719	0.0866638	24	12	18.3392	104.176	19.246	0.184745		0.0132908	0.031473	0.669559	0.151517	0.00706043	0.155809	0.0416218	0
NM_133708	Gmppa	19.9517	24.1228	20.6471	15.049	18.147	14.6828	13.2386	20.3912	0.00323849	0.0418399	24	4.5	2.45769	18.2788	3.62757	0.198458		NM_133708	Gmppa	20.5353	19.5225	21.7594	20.3653	12.1995	10.5838	12.1956	9.90473	0.0185719	0.0866638	27	4.5	5.89706	15.5886	5.0166	0.321811		0.00476427	0.106533	0.318833	0.614829	0.0059396	0.242077	0.0282473	0
NM_008928	Map2k3	25.1141	25.0776	30.3458	27.2023	28.1718	33.0517	30.8993	26.8507	0.00323849	0.0418399	24	15	2.10375	28.3392	2.63585	0.0930109		NM_008928	Map2k3	26.9146	25.1315	35.3755	33.7632	41.0971	46.8919	27.9346	26.2662	0.0185719	0.0866638	24	15	7.11148	32.9218	7.26325	0.220621		0.00599239	0.00534541	0.72867	0.037681	0.00220525	0.186622	0.0131588	0
NM_007841	Ddx6	11.1676	9.90476	10.7851	9.33102	3.73274	0.000644652	0.255952	11.668	0.0398244	0.258319	27	0	5.25724	7.40024	5.01457	0.677623		NM_007841	Ddx6	7.82253	3.73976	3.39848	4.03413	9.7724e-06	0.00237995	5.73027	9.8563	0.0185719	0.0866638	24	0	3.21515	4.32344	3.76415	0.870636		0.00189544	0.0463693	0.330369	0.39842	0.0050405	0.82934	0.0113189	0
NM_172162	Hinfp	4.55907	3.38184	2.39651	2.17034	1.48433	1.03415	1.74074	1.46334	0.00323849	0.0418399	27	1.5	1.35658	2.30076	1.0771	0.46815		NM_172162	Hinfp	6.05154	2.53404	2.12353	2.20792	2.08023	0.645375	0.899662	0.745102	0.00807112	0.0609615	27	1.5	1.79048	2.18702	1.27921	0.584911		0.908943	0.00850449	0.999197	0.00813787	0.372866	0.66527	0.0478446	0
NM_028176	Cda	9.49981	10.2951	3.09166	5.97213	13.6244	16.0708	13.0245	10.9952	0.0185719	0.134194	24	18	4.2078	10.3217	4.50842	0.43679		NM_028176	Cda	5.39708	8.03182	4.1331	6.0347	10.6232	20.1796	17.8561	10.8422	0.00323849	0.0274685	24	18	6.1069	10.384	6.30371	0.607063		0.179102	0.387548	0.578527	0.796619	0.100259	0.615499	0.469478	0
NM_011624	Top3b	7.04583	9.81828	5.94285	5.81264	8.376	9.2661	10.293	11.7137	0.00323849	0.0418399	24	21	1.34789	8.53355	1.91422	0.224317		NM_011624	Top3b	8.17338	9.6029	6.67502	6.58055	7.47314	6.90819	8.34019	10.3639	0.00323849	0.0274685	24	21	0.575603	8.01466	1.36489	0.170299		0.0504122	0.782295	0.0575168	0.172017	0.0159146	0.220116	0.0917682	0
NM_001047159	Net1	36.029	27.6754	16.9992	18.4055	28.0373	33.5763	37.7366	38.8279	2.83044e-05	0.00213271	24	21	9.67594	29.6609	10.0403	0.338503		NM_001047159	Net1	30.793	31.6378	19.6459	18.2448	24.0707	23.328	35.4771	33.946	0.00323849	0.0274685	24	21	5.99943	27.1429	7.92777	0.292075		0.00875577	0.021595	0.653422	0.122864	0.0183329	0.0576719	0.051398	0
NM_021366	Klf13	4.02993	2.9843	6.80854	7.41374	9.92592	5.6074	6.67477	4.95642	0.00323849	0.0418399	24	12	1.90979	6.05013	2.35743	0.38965		NM_021366	Klf13	3.07678	5.71569	11.8077	12.9261	8.34847	5.84296	7.14826	5.33662	0.00323849	0.0274685	24	12	3.19972	7.52532	2.74516	0.364789		0.0287632	0.114389	0.587013	0.397204	0.00726153	0.649513	0.0427858	0
NM_001160319	Ubr4	11.3661	9.38801	6.82778	6.52515	9.5132	9.97801	9.67962	10.5076	0.00323849	0.0418399	24	21	1.62429	9.22318	1.84758	0.200319		NM_001160319	Ubr4	7.71768	9.40501	7.51915	7.20471	9.10114	11.5151	13.5063	13.421	0.00323849	0.0274685	24	21	2.83639	9.92376	2.20112	0.221803		0.0441639	0.16878	0.574233	0.506161	0.00340098	0.141732	0.0202332	0
NM_001243123	Fam193a	6.28915	5.31512	4.63519	3.05638	3.63609	4.07069	5.73857	4.76502	0.00323849	0.0418399	24	0	1.18348	4.68828	1.18475	0.252704		NM_001243123	Fam193a	6.01905	5.95308	5.04674	5.20038	3.17278	3.00269	4.8506	3.51899	0.00323849	0.0274685	27	0	0.943966	4.66328	1.15344	0.247345		0.00299944	0.0362386	0.428654	0.280631	0.0103731	0.775556	0.0178622	0
NM_010197	Fgf1	35.993	25.9273	34.9378	43.2576	59.1806	72.3926	61.2265	46.3312	8.54112e-09	1.56601e-05	24	16.5	17.4925	47.4058	19.5605	0.412619		NM_010197	Fgf1	39.7112	42.0615	38.1245	41.1338	60.1417	74.3364	53.2596	46.7012	0.00323849	0.0274685	24	16.5	10.9808	49.4265	13.8898	0.281021		0.0333146	0.00235475	0.931917	0.008571	0.00387952	0.0122639	0.0140456	0
NM_025827	Lonp2	153.7	150.396	141.621	100.855	117.7	90.9643	120.711	127.88	0.000390449	0.0107383	27	0	26.1033	126.867	23.6395	0.186333		NM_025827	Lonp2	178.42	173.427	139.41	125.319	86.2847	111.201	97.4701	112.549	0.00118586	0.017653	27	0	37.5481	130.162	36.6361	0.281466		0.11653	0.0774181	0.851112	0.17449	0.0724481	0.0508361	0.268781	0
NM_001109993	Tmem141	2.91631	5.38917e-07	1.50505	1.40539	2.68899	5.77179	6.88588	8.12989	0.00118586	0.028958	27	19.5	2.94179	3.94107	3.09133	0.784387		NM_001109993	Tmem141	11.0403	4.25138	4.3029	4.36511	4.89318	5.31403	18.9158	27.1806	0.00118586	0.017653	27	19.5	5.09347	10.8651	9.24867	0.851226		0.0578168	0.044466	0.82735	0.127413	0.0285932	0.0558078	0.159753	0
NM_145572	Gys2	43.007	41.6581	89.4513	83.935	108.107	71.9412	52.1344	43.4832	0.00323849	0.0418399	24	12	29.8943	66.7147	29.3904	0.440538		NM_145572	Gys2	55.9287	40.583	78.2623	95.9767	125.152	125.066	56.4004	40.2426	0.000390449	0.00665943	24	12	40.9227	77.2015	42.6889	0.552955		0.0883176	0.172908	0.686198	0.425881	0.0911246	0.155244	0.425802	0
NM_145377	Trim41	6.14316	5.66426	5.96181	8.73874	9.84995	7.21925	8.08935	5.54372	0.0185719	0.134194	24	12	1.18478	7.15128	1.77036	0.247558		NM_145377	Trim41	5.22819	6.54042	7.9189	8.44273	10.1063	9.02335	6.18885	6.47818	0.000390449	0.00665943	24	12	1.81002	7.49087	2.01802	0.269397		0.303342	0.929317	0.0877054	0.143413	0.333679	0.163893	0.423485	0
NM_011066	Per2	1.16397	1.71581	5.11746	7.24385	13.4609	8.79086	9.10576	0.622779	0.00323849	0.0418399	24	13.5	5.28115	5.90267	5.67104	0.960757		NM_011066	Per2	0.828706	2.10627	8.4508	8.03388	13.4556	13.9657	7.05293	3.56135	0.000390449	0.00665943	24	13.5	4.40119	7.1819	6.08048	0.846639		0.739513	0.912705	0.237017	0.31548	0.973705	0.0524603	0.276257	0
NM_001081383	Kmt2c	3.39934	2.86372	1.92147	1.96307	2.18117	2.22022	2.25712	2.64662	0.0185719	0.134194	24	0	0.483343	2.43159	0.530476	0.21816		NM_001081383	Kmt2c	2.37517	2.3823	1.80917	1.7737	1.41165	1.97929	2.25883	2.64425	0.000390449	0.00665943	24	0	0.425304	2.0793	0.481506	0.231572		0.525503	0.987516	0.0323549	0.0411027	0.435906	0.0302102	0.16811	0
NM_001035228	St3gal5	31.6349	41.1478	57.4974	62.322	109.955	80.7724	61.2728	78.7259	0.000390449	0.0107383	24	13.5	17.2354	65.416	25.0709	0.383254		NM_001035228	St3gal5	31.0317	38.4532	74.0013	60.5071	150.79	126.977	75.2443	36.9372	0.000390449	0.00665943	24	13.5	42.6896	74.2661	52.148	0.702177		0.0712863	0.180048	0.641155	0.471077	0.0211002	0.843784	0.120108	0
NM_198937	Hn1l	10.8302	15.0233	14.2337	10.3705	10.3757	7.29987	11.2653	10.7368	0.0185719	0.134194	24	3	2.4135	11.2669	2.60786	0.231461		NM_198937	Hn1l	15.9883	17.3952	15.4811	13.1673	2.99741	8.43044	12.4632	9.87812	0.000390449	0.00665943	24	3	3.46143	11.9797	5.05848	0.422253		0.0680462	0.0190163	0.905138	0.0516339	0.0458549	0.315877	0.108809	0
NM_198091	Usp2	1.30789	2.15233	13.1447	22.7116	20.675	15.1528	7.49695	4.2785	2.83044e-05	0.00213271	24	12	9.57421	10.865	10.4939	0.96585		NM_198091	Usp2	1.2739	1.69548	22.785	27.427	39.9341	15.0817	7.64955	8.39003	0.000390449	0.00665943	24	12	14.4487	15.5296	15.5599	1.00195		0.82679	0.00922543	0.998845	0.00921132	0.812132	0.0113031	0.0540107	0
NM_173028	Vps13a	0.481833	0.775389	0.402626	1.80602	3.03288	3.23834	1.87239	1.38998	0.000390449	0.0107383	24	15	1.16171	1.62493	1.3598	0.836837		NM_173028	Vps13a	1.14578	1.1457	1.21801	1.60977	3.3856	2.12241	2.74264	1.88446	0.000390449	0.00665943	24	15	0.788071	1.9068	0.90902	0.476726		0.0109607	0.204251	0.298404	0.852875	0.00859501	0.568531	0.0504745	0
NM_053176	Hrg	1049.66	1043.29	1193.01	1502.54	1405.4	1856.52	1652.17	1672.47	0.00323849	0.0418399	27	15	411.685	1415.39	318.427	0.224975		NM_053176	Hrg	1268.47	1250.93	1542.32	1635.35	1715.92	1753.96	1359.71	1613.18	0.000390449	0.00665943	24	15	122.754	1517.48	169.783	0.111885		0.00317029	0.379884	0.0531959	0.384598	0.00383607	0.653341	0.0188716	0
NM_001080934	Slc16a5	19.3741	21.2696	13.291	20.0155	29.7265	33.6279	28.719	24.8713	0.00323849	0.0418399	24	16.5	7.09348	23.8619	8.03881	0.336889		NM_001080934	Slc16a5	20.2811	13.0285	17.9281	18.2921	26.9456	48.1229	22.2842	22.4213	0.000390449	0.00665943	24	16.5	6.11895	23.663	10.6168	0.448666		0.448498	0.00205172	0.998771	0.00251354	0.79754	0.213768	0.0122474	0
NM_146126	Sord	605.492	573.005	795.859	970.087	1033.1	976.885	924.34	727.617	9.55942e-07	0.000216831	24	13.5	217.074	825.798	228.4	0.276581		NM_146126	Sord	751.366	613.351	791.944	870.02	999.25	854.863	829.745	731.706	0.000390449	0.00665943	24	13.5	90.8519	805.281	133.771	0.166117		0.00198158	0.0126608	0.498949	0.1262	0.00236877	0.11028	0.0118307	0
NM_001291074	Nsfl1c	86.2867	71.6139	70.443	63.0009	67.6082	60.1353	62.5815	83.9523	0.00807112	0.0941075	27	0	13.2077	71.167	7.90433	0.111067		NM_001291074	Nsfl1c	85.1392	76.0312	74.1008	72.4297	70.0119	52.2895	58.2207	75.6926	0.000113388	0.00433873	27	0	10.6966	71.1055	10.4895	0.147521		0.0571298	0.336301	0.418297	0.901785	0.0247209	0.781862	0.139455	0
NM_008719	Npas2	5.3859	1.75452	0	0	0	0	2.28182	3.30854	0.00323849	0.0418399	24	0	1.97649	1.59135	2.25966	1.41997		NM_008719	Npas2	4.68567	3.5096	0.119335	0.0382367	0	0.174268	2.14827	5.31959	2.83044e-05	0.0011862	24	0	2.70418	1.99937	2.75282	1.37684		0.868223	0.974934	0.110406	0.127721	0.808528	0.549642	0.504376	0
NM_138753	Hexim1	11.0003	10.3538	7.68747	6.74504	11.7904	13.9225	19.1786	16.0476	2.83044e-05	0.00213271	24	19.5	4.21748	12.0907	4.90142	0.405387		NM_138753	Hexim1	13.0603	11.0464	11.7993	7.4021	12.0995	13.592	18.9214	17.1085	2.83044e-05	0.0011862	24	19.5	3.75417	13.1287	4.13149	0.314692		0.100932	0.315898	0.544525	0.744253	0.128219	0.512571	0.471853	0
NM_001199785	Zfp839	1.89575	1.21979	1.37206	1.33904	0.000244478	0.54964	1.59714	1.80325	0.00323849	0.0418399	24	0	0.485542	1.22211	0.682924	0.558805		NM_001199785	Zfp839	3.33642	1.11995	1.15265	0.446452	7.38154e-06	1.11831	1.61649	2.45114	2.83044e-05	0.0011862	24	0	0.942453	1.40518	1.20458	0.857243		0.0460972	0.354988	0.361652	0.99178	0.0921703	0.386508	0.246602	0
NM_134246	Acot3	46.8369	19.5301	48.7298	101.865	83.7071	88.1199	58.097	34.1742	0.0185719	0.134194	24	15	33.7827	60.1325	27.6651	0.460069		NM_134246	Acot3	51.8375	23.1162	26.5773	56.7869	64.59	89.8878	62.0835	27.8003	2.83044e-05	0.0011862	24	15	26.0215	50.3397	27.3949	0.544201		0.0576519	0.219486	0.553664	0.603887	0.0369689	0.411263	0.202296	0
NM_020559	Alas1	40.6711	202.955	358.264	263.111	610.029	172.343	187.917	90.039	0.0185719	0.134194	24	12	126.923	240.666	171.38	0.712109		NM_020559	Alas1	60.6107	110.424	328.949	276.029	492.162	451.868	193.097	106.957	2.83044e-05	0.0011862	24	12	186.361	252.512	198.926	0.787786		0.243641	0.971966	0.0229564	0.0385529	0.0313787	0.0893817	0.130071	0
NM_053200	Ces1d	488.366	287.237	408.514	613.568	882.421	909.082	850.221	673.97	9.55942e-07	0.000216831	24	16.5	277.438	639.172	290.587	0.45463		NM_053200	Ces1d	522.174	286.243	315.965	400.709	720.367	806.733	709.824	641.157	2.83044e-05	0.0011862	24	16.5	235.873	550.41	258.241	0.46918		0.00502451	0.00581615	0.699768	0.0436665	0.0119719	0.0246034	0.0297709	0
NM_030150	Dhx58	4.41344	5.63012	4.18275	3.98115	1.09635	1.38013	3.07292	3.67145	2.83044e-05	0.00213271	24	3	1.58922	3.42854	1.89743	0.553423		NM_030150	Dhx58	6.59692	6.88638	4.74098	3.69443	1.53415	1.14521	0.813146	1.38449	2.83044e-05	0.0011862	27	3	3.57992	3.2987	2.48891	0.754513		0.00688608	0.01372	0.667287	0.087409	0.00459552	0.0825466	0.0272582	0
NM_011145	Ppard	16.8474	5.99663	2.7276	3.28878	2.89778	3.92235	14.94	6.46181	0.0185719	0.134194	24	0	3.73546	7.13529	4.44673	0.623202		NM_011145	Ppard	14.4248	8.79854	4.29453	3.94631	1.40634	2.48427	11.9645	14.1216	2.83044e-05	0.0011862	24	0	7.05919	7.67955	6.33557	0.824993		0.574541	0.999261	0.00242467	0.00268535	0.4637	0.0200034	0.0144601	0
NM_001199217	Slc38a3	747.062	1104.45	1132.06	1437.91	1190.77	608.974	666.952	531.559	0.000390449	0.0107383	24	9	387.745	927.467	379.973	0.409689		NM_001199217	Slc38a3	722.214	995.086	1393.64	1613.27	1045.58	833.125	349.197	519.15	9.55942e-07	0.000141159	24	9	465.639	933.908	506.961	0.542838		0.094411	0.526988	0.320649	0.76748	0.411166	0.705117	0.448448	0
NM_178082	Insig2	64.1783	64.6825	32.1329	12.4068	23.1322	61.8858	39.5024	99.0592	0.000390449	0.0107383	24	22.5	23.1052	49.6225	30.4671	0.613978		NM_178082	Insig2	68.0833	55.3466	24.3297	11.4372	4.08184	40.1746	57.6379	101.507	9.55942e-07	0.000141159	24	22.5	33.6502	45.3248	40.224	0.887461		0.141345	0.892444	0.0613707	0.129026	0.201535	0.544118	0.316144	0
NM_011281	Rorc	32.379	12.1376	12.7809	44.932	67.1546	80.7935	96.036	57.3999	9.55942e-07	0.000216831	24	16.5	35.1851	50.4517	39.6715	0.786327		NM_011281	Rorc	41.8679	18.4688	26.0822	36.8881	78.3444	85.873	84.4227	70.8564	9.55942e-07	0.000141159	24	16.5	34.3812	55.3504	35.7326	0.64557		0.0295958	0.657465	0.0799436	0.281046	0.0473157	0.589184	0.164943	0
NM_023154	Ethe1	128.059	128.749	55.6682	28.4479	19.7604	46.0348	65.2166	111.704	2.83044e-05	0.00213271	24	0	52.3448	72.955	56.3588	0.772515		NM_023154	Ethe1	187.081	76.1148	75.1477	33.0232	31.6331	70.0559	72.0885	141.676	9.55942e-07	0.000141159	24	0	39.7394	85.8958	59.5637	0.693441		0.302234	0.0101625	0.989479	0.0153089	0.22636	0.135935	0.0594468	0
NM_011584	Nr1d2	5.07391	9.87012	15.7847	23.9672	13.5478	7.63042	3.72975	7.18413	2.83044e-05	0.00213271	24	9	6.08152	10.8485	7.86029	0.72455		NM_011584	Nr1d2	2.61658	10.2939	20.4526	26.1237	13.3525	4.33919	1.81115	2.45245	9.55942e-07	0.000141159	24	9	10.0272	10.1858	11.073	1.0871		0.0311686	0.246028	0.413176	0.782514	0.00980031	0.646256	0.0573799	0
NM_010232	Fmo5	14.4726	24.8386	39.8357	17.3185	60.1086	50.1833	46.0135	23.9948	0.0185719	0.134194	24	13.5	14.8282	34.5957	16.3188	0.4717		NM_010232	Fmo5	26.2449	26.4596	43.423	44.3645	65.8653	50.7955	31.0936	27.079	9.55942e-07	0.000141159	24	13.5	13.3735	39.4162	16.1498	0.409724		0.15808	0.987089	0.00319146	0.00611506	0.123262	0.661262	0.0189966	0
NM_133191	Eps8l2	21.5459	19.9745	17.0472	7.86678	6.84201	14.9701	27.2716	32.5715	0.000390449	0.0107383	24	0	9.47934	18.5112	9.46349	0.511231		NM_133191	Eps8l2	35.6923	29.2687	16.4608	12.0404	4.84311	14.2293	17.6361	34.0341	8.54112e-09	9.89061e-06	24	0	12.4262	20.5256	14.3505	0.69915		0.00182296	0.444879	0.018471	0.182112	0.00617151	0.224003	0.010888	0
NM_001289826	Clock	6.90145	1.58737	2.34402	0.862029	1.53109	1.38172	2.95239	7.54062	0.000390449	0.0107383	24	22.5	1.57033	3.13759	2.86082	0.911791		NM_001289826	Clock	5.07059	4.81305	1.95001	0.783434	0.00030499	3.02495	0.67431	5.8403	0.0185719	0.0866638	24	0	2.07695	2.76962	2.49856	0.90213		0.376193	0.588752	0.525728	0.935397	0.969188	0.452218	0.941075	22.5
NM_001170638	Slc17a1	13.376	7.50139	3.58539	2.94476	5.14749	3.03819	10.006	7.64721	0.0185719	0.134194	24	0	3.43549	6.6558	3.68464	0.553597		NM_001170638	Slc17a1	8.89643	8.97203	6.72839	6.39098	0.7821	7.30522	11.6915	12.7191	0.000390449	0.00665943	24	22.5	3.51546	7.93678	3.97087	0.500313		0.726396	0.855265	0.335352	0.47198	0.721279	0.692541	0.913792	22.5
NM_153100	Rtp3	25.8079	37.9113	25.857	21.7863	23.1669	28.8246	53.5323	41.5205	0.0185719	0.134194	24	22.5	10.7358	32.3008	8.68505	0.26888		NM_153100	Rtp3	25.1963	43.893	31.2476	22.7055	20.1807	32.2769	40.0747	49.7369	0.0801831	0.239504	24	0	9.06044	33.1639	8.74233	0.263609		0.516898	0.609999	0.569693	0.958951	0.362671	0.657413	0.932983	22.5
NM_027652	Ept1	9.31811	8.15565	5.18605	3.8035	6.6743	7.39928	8.3264	8.11786	0.00323849	0.0418399	24	22.5	1.86946	7.12264	1.97993	0.277977		NM_027652	Ept1	10.2144	11.1465	5.9266	4.72389	5.06294	6.93804	7.49416	6.75165	0.0801831	0.239504	24	0	2.30843	7.2827	2.33	0.319936		0.0413712	0.0376231	0.803789	0.121487	0.101275	0.0114718	0.0668865	22.5
NM_175357	Crbn	10.1191	6.18695	4.84465	3.04915	9.42034	5.5984	6.51569	11.1704	0.00323849	0.0418399	24	22.5	2.17808	7.11308	2.25333	0.316787		NM_175357	Crbn	12.8209	5.35781	5.22511	7.19262	0.000273061	0.000124743	6.17939	8.57193	0.0801831	0.239504	24	0	3.78846	5.66897	4.35551	0.768308		0.0147069	0.0275599	0.699788	0.129073	0.0111445	0.288958	0.0650312	22.5
NM_016919	Col5a3	1.71891	2.53936	1.4477	0.562682	1.21605	1.56231	2.99296	4.23911	2.83044e-05	0.00213271	24	22.5	1.09266	2.03489	1.2066	0.592958		NM_016919	Col5a3	1.46714	2.39663	1.64069	1.46231	1.23166	0.0834201	2.27226	2.58397	0.0801831	0.239504	24	0	0.735815	1.64226	0.689033	0.419564		0.0515136	0.188549	0.573768	0.538797	0.00498869	0.898503	0.0295613	22.5
NM_001039530	Parp14	7.99488	5.98042	7.19868	5.06646	4.5074	2.71415	6.49938	4.8219	0.0398244	0.258319	27	0	1.4904	5.68342	1.45599	0.256182		NM_001039530	Parp14	7.29473	7.44409	6.0221	5.53241	5.92343	6.90074	8.85462	6.13606	0.0801831	0.239504	24	22.5	0.987577	6.76352	0.779126	0.115195		0.00670267	0.663119	0.013776	0.0886018	0.003101	0.00573682	0.0184624	22.5
NM_001004180	Fam222a	2.00971	1.14069	0.95953	0.234945	0	1.45932	4.78288	2.49167	0.000390449	0.0107383	24	21	1.18818	1.63484	1.56495	0.957247		NM_001004180	Fam222a	0.886579	1.70003	0.709223	0.798556	0.0300875	0.121239	3.07329	5.29007	0.0801831	0.239504	24	0	1.21241	1.57613	1.42413	0.903557		0.617013	0.128547	0.951766	0.169605	0.46143	0.388808	0.562009	21
NM_172882	Wdfy3	4.44965	2.85273	3.4939	3.24988	4.13351	3.6273	4.60661	6.01067	0.00323849	0.0418399	24	21	0.817585	4.05303	0.902309	0.222626		NM_172882	Wdfy3	4.94146	4.38715	3.78819	3.77432	3.15678	5.18301	3.96258	5.09177	0.0801831	0.239504	24	0	0.433336	4.28566	0.558867	0.130404		0.229755	0.806144	0.196748	0.366884	0.268837	0.0573074	0.298188	21
NM_007972	F10	180.579	205.816	179.146	148.768	165.849	203.378	204.832	208.59	0.00323849	0.0418399	24	22.5	20.8201	187.12	19.9099	0.106402		NM_007972	F10	237.605	206.833	196.543	211.44	180.233	183.788	141.215	234.996	0.0801831	0.239504	24	1.5	26.2043	199.082	25.9453	0.130325		0.0162561	0.024155	0.728071	0.109929	0.0727717	0.609104	0.0936576	21
NM_001004364	Asap2	5.90013	2.88205	0.184771	1.13941	1.74896	3.41574	5.72461	4.17524	0.00323849	0.0418399	24	21	2.24701	3.14636	2.4942	0.792724		NM_001004364	Asap2	4.17068	4.92355	1.83549	1.32431	1.71203	1.44708	1.50265	6.24918	0.0801831	0.239504	24	0	1.96928	2.89537	2.1409	0.739422		0.00309317	0.034269	0.440901	0.26463	0.00874284	0.427928	0.0184161	21
NM_011740	Ywhaz	13.3395	13.9034	7.62241	6.54679	11.9589	15.9428	15.4178	15.4468	0.00323849	0.0418399	24	21	3.54741	12.5223	3.78108	0.301948		NM_011740	Ywhaz	11.7661	14.2464	10.9781	11.8735	5.05277	9.60181	12.6587	17.6573	0.0801831	0.239504	24	0	2.72338	11.7293	3.67401	0.313233		0.00671804	0.0277692	0.584229	0.169942	0.002161	0.541762	0.0128961	21
NM_026422	Mrrf	18.3218	16.3753	13.5943	12.3347	7.48706	14.712	11.0096	17.8888	0.00323849	0.0418399	24	0	2.78577	13.9654	3.98613	0.285428		NM_026422	Mrrf	17.7881	10.7557	12.4219	10.4027	12.8502	16.7248	14.8628	15.7927	0.0801831	0.239504	24	21	3.32269	13.9499	2.64977	0.189949		0.00212868	0.308459	0.0596732	0.475102	0.0112586	0.492162	0.0127043	21
NM_175150	Txndc15	31.0602	29.9189	30.6491	24.4816	21.6859	30.0485	30.1906	34.1354	0.0185719	0.134194	24	0	2.98594	29.0213	4.17936	0.14401		NM_175150	Txndc15	44.0935	28.1272	30.7645	29.7811	21.7775	30.8287	46.1951	32.3601	0.0801831	0.239504	24	21	8.1784	32.991	7.4926	0.227111		0.426588	0.00327319	0.997927	0.00414566	0.643089	0.00184263	0.011005	21
NM_026473	Tubb6	9.06744	5.65863	7.5335	3.06942	3.97193	3.62752	6.78014	9.11223	0.00323849	0.0418399	24	22.5	2.22924	6.1026	2.69486	0.441592		NM_026473	Tubb6	7.34373	7.50193	7.40979	5.76259	2.04479	4.02649	3.8819	11.1684	0.0801831	0.239504	24	3	2.5586	6.14245	2.77258	0.45138		0.390179	0.120063	0.925308	0.183701	0.0600662	0.351821	0.310422	19.5
NM_028820	1700017B05Rik	4.00236	2.98616	1.07436	1.22661	3.12419	3.27119	4.52228	2.72621	0.0185719	0.134194	24	19.5	1.07329	2.86667	1.3208	0.460742		NM_028820	1700017B05Rik	2.72291	3.88293	3.28541	2.03791	1.81753	3.62585	3.78659	5.10949	0.0801831	0.239504	24	0	0.821121	3.28358	0.885689	0.269733		0.171112	0.655727	0.302286	0.62338	0.0556659	0.298552	0.290824	19.5
NM_145556	Tardbp	13.8911	17.2928	9.24306	13.7529	19.5254	15.1315	23.6895	18.8242	0.0185719	0.134194	24	19.5	2.06252	16.4188	3.55927	0.21678		NM_145556	Tardbp	21.1175	17.0737	18.3352	16.4582	15.3837	17.9983	16.1428	27.1249	0.0801831	0.239504	24	0	1.52191	18.7043	3.33803	0.178463		0.0292554	0.592426	0.112919	0.39048	0.0197544	0.310707	0.112825	19.5
NR_030671	AW011738	0.997786	0.78381	0.162017	0.0328655	0.12495	0.321537	0.881885	0.495613	0.000390449	0.0107383	24	22.5	0.472032	0.475058	0.421576	0.421576		NR_030671	AW011738	0.539401	1.35714	0.675729	0.466175	0	0.355957	0.703273	0.485486	0.0801831	0.239504	24	3	0.187145	0.572895	0.353202	0.353202		0.0142508	0.134372	0.436401	0.560091	0.00995443	0.523685	0.0582598	19.5
NM_001164077	Tgif1	2.91816	1.29741e-19	1.29135e-24	9.1792e-21	1.98182e-24	4.72862e-19	0.33509	8.9736e-19	0.0185719	0.134194	24	21	7.22951e-19	0.406656	0.645438	0.645438		NM_001164077	Tgif1	2.79164	1.08976	0.406575	0.514445	4.65927e-15	3.67101e-09	1.56677e-47	3.95702	0.0801831	0.239504	24	1.5	1.05807	1.09493	1.38097	1.26124		0.87044	0.999776	0.00269168	0.00250633	0.508407	0.424492	0.0149441	19.5
NM_011695	Vdac2	45.8129	59.903	48.0147	73.2901	92.6144	74.6518	47.8786	48.0543	0.0185719	0.134194	24	12	17.9546	61.2775	19.0559	0.310977		NM_011695	Vdac2	55.4662	51.078	69.6084	65.4835	97.6118	54.303	31.853	51.9391	0.0801831	0.239504	24	7.5	12.5217	59.663	16.1453	0.270609		0.224645	0.109119	0.884934	0.199453	0.162162	0.288554	0.500059	4.5
NM_130885	Oxr1	0.596597	0.433247	1.73433	1.81856e-10	1.24488e-107	2.25544e-23	0.238444	4.5742e-14	0.0185719	0.134194	24	1.5	0.321781	0.375327	0.353074	0.353074		NM_130885	Oxr1	5.12032e-131	0.455377	0.662569	0.232494	6.86273e-54	4.02303e-45	2.45117e-64	0.12729	0.0801831	0.239504	24	6	0.172207	0.184716	0.277142	0.277142		0.796731	0.972693	0.107257	0.127482	0.414175	0.480992	0.493757	4.5
NM_054098	Steap4	28.1185	30.9611	37.3331	31.7304	44.2328	42.1449	39.5381	38.2989	0.00118586	0.028958	27	13.5	4.1959	36.2151	5.61268	0.154982		NM_054098	Steap4	35.1741	34.671	30.3191	38.8234	32.9555	46.1864	39.1624	41.7622	0.0801831	0.239504	24	18	3.51779	37.3818	4.61574	0.123476		0.0894374	0.379764	0.454664	0.914932	0.0583826	0.992053	0.302977	4.5
NM_001302152	Erg	2.31071	0.0999527	1.51372	1.15557e-05	1.55443e-51	2.23951e-46	0.345523	0.747833	0.00323849	0.0418399	24	1.5	0.599467	0.627219	0.720518	0.720518		NM_001302152	Erg	0.648066	0.45483	0.85208	0.404556	2.45611e-08	7.43564e-32	0.450458	1.23328e-17	0.0801831	0.239504	24	6	0.321613	0.351237	0.230732	0.230732		0.206373	0.928754	0.056857	0.104459	0.212709	0.17815	0.296174	4.5
NM_001159556	Cd36	3.13292	0.00011088	4.10095e-08	0.00136576	3.26466	4.56185	2.45947	1.88755	0.0185719	0.134194	24	18	1.73903	1.91349	1.86467	0.974485		NM_001159556	Cd36	0.0012661	1.28686	0.688988	3.70505	7.67219	4.61901	0.00250828	4.29068	0.0801831	0.239504	24	13.5	2.13301	2.7837	2.39878	0.861721		0.0284564	0.113815	0.586248	0.396588	0.0397457	0.239129	0.159043	4.5
NM_170687	Ank3	0.225535	0.499236	2.02689	6.91609	2.26198	1.63352	1.28177	0.22034	9.55942e-07	0.000216831	24	10.5	1.2601	1.88317	2.19668	1.16648		NM_170687	Ank3	1.84355e-08	1.31011	2.76596	3.23663	1.39056e-16	0.589599	2.83264e-21	0.603758	0.0801831	0.239504	24	6	0.926388	1.06376	1.38999	1.30667		0.0757769	0.382457	0.421402	0.954924	0.0215988	0.457983	0.122793	4.5
NM_011503	Stxbp2	16.4069	14.5891	17.1688	14.4739	13.8534	8.7749	11.7393	11.5741	0.00323849	0.0418399	24	6	2.76762	13.5725	2.75039	0.202644		NM_011503	Stxbp2	11.6446	14.9437	13.4969	15.4627	14.232	10.1013	12.8784	10.7999	0.0801831	0.239504	24	10.5	0.87356	12.9449	1.27047	0.0981444		0.0268024	0.37364	0.258315	0.846052	0.0194368	0.87878	0.111099	4.5
NM_172770	Ttc12	0	0.0144672	0	0.145639	0.147469	0.435698	0.0434669	0	0.00807112	0.0941075	24	13.5	0.102982	0.0983425	0.153907	0.153907		NM_172770	Ttc12	0	0.160477	0.0416091	0.222213	0.28105	0	0	0	0.0801831	0.239504	24	9	0.113474	0.0881686	0.112689	0.112689		0.0117992	0.373969	0.155279	0.666829	0.046901	0.7672	0.0687394	4.5
NM_023598	Arid5b	6.58493	4.93192	9.65356	9.35935	13.8091	11.5331	14.183	9.67562	0.00323849	0.0418399	24	16.5	3.27855	9.96632	3.20841	0.321925		NM_023598	Arid5b	5.48365	11.0841	9.57153	16.5912	13.8003	10.7772	15.4026	6.43817	0.0801831	0.239504	24	12	2.55309	11.1436	3.82412	0.343167		0.0442408	0.0299492	0.832768	0.0948541	0.00899864	0.195989	0.0527917	4.5
NM_001302651	Ifi203	0.000683155	0.0154792	1.29123e-30	0.117785	0.975731	4.27423	0.676921	0.770573	0.00323849	0.0418399	24	16.5	0.606659	0.853925	1.33886	1.33886		NM_001302651	Ifi203	0.338597	0.367692	0.373969	0.319237	5.83124e-07	0.68124	0.690211	2.39683	0.0801831	0.239504	24	21	0.255973	0.64589	0.600417	0.600417		0.0119163	0.559328	0.0606808	0.288967	0.00590109	0.77699	0.0348883	4.5
NM_146241	Trhde	0	0	0.0148426	0.330042	0.0227552	0.0653336	0.0537894	0	0.0398244	0.258319	24	13.5	0.0380348	0.0608453	0.0598397	0.0598397		NM_146241	Trhde	0	0.124064	0.162956	0.233571	0	0	0	0	0.0801831	0.239504	24	9	0.0877265	0.0650739	0.0852563	0.0852563		0.100203	0.954471	0.0100242	0.0234006	0.00319496	0.746531	0.0190173	4.5
NM_001025392	Bclaf1	0.0132558	8.02203	7.3468	10.0791	2.95295	5.38784	2.04477	0.000409897	0.00323849	0.0418399	24	9	4.17358	4.48089	3.94298	0.879955		NM_001025392	Bclaf1	0.0834193	4.8331	4.12539	3.21943	0.105002	0.000212145	0.140624	0.118538	0.0801831	0.239504	24	4.5	2.26071	1.57821	2.42303	1.5353		0.0102693	0.0593772	0.539446	0.296729	0.00196907	0.130073	0.0117564	4.5
NM_001037916	Ccdc17	0.512654	1.36617	2.38967	1.5423	1.2463	0.0761141	1.22416	0.352109	0.00323849	0.0418399	24	7.5	0.72807	1.08868	0.748545	0.687568		NM_001037916	Ccdc17	1.51484	1.00251	1.7603	1.47463	0.465126	1.13716	0.335409	0.138887	0.0801831	0.239504	27	4.5	0.535838	0.947916	0.522584	0.522584		0.731757	0.675138	0.573988	0.896936	0.711351	0.5903	0.994022	3
NM_011851	Nt5e	21.7467	18.561	9.1966	5.76507	7.65281	18.6535	20.1319	12.5951	0.0185719	0.134194	24	22.5	7.17703	14.2878	5.87014	0.410848		NM_011851	Nt5e	12.4487	16.5457	7.61585	7.93903	3.38012	13.522	19.4651	14.1204	0.0801831	0.239504	24	19.5	4.27358	11.8796	4.92397	0.414489		0.991368	0.661508	0.651874	0.990108	0.924326	0.453126	0.97325	3
NM_001162926	Fam84b	3.24224	5.04457	3.88239	2.56477	5.14442	6.76207	8.34612	5.88456	0.00323849	0.0418399	24	18	1.95232	5.10889	1.94492	0.380694		NM_001162926	Fam84b	7.68308	5.46	4.38991	4.06811	3.36468	12.6025	9.87953	8.47387	0.0801831	0.239504	24	21	3.50669	6.99021	2.74827	0.393159		0.478146	0.306038	0.819227	0.478364	0.40912	0.655807	0.88831	3
NM_175177	Bdh1	66.4773	69.393	94.7132	89.5368	82.0915	52.2998	72.4419	38.962	0.0185719	0.134194	24	9	18.1357	70.7394	18.8671	0.266713		NM_175177	Bdh1	87.5331	75.9098	86.8156	86.024	72.0984	57.695	58.8502	42.0446	0.0801831	0.239504	27	6	18.655	69.482	15.4399	0.222214		0.230393	0.664687	0.347667	0.668412	0.273645	0.742487	0.792215	3
NM_029794	Cpsf4l	0	0	0	1.90242e-06	0.188544	0.00183458	0.10275	0	0.0185719	0.134194	24	15	0.00129724	0.0366413	0.0543852	0.0543852		NM_029794	Cpsf4l	6.53726e-06	0.257501	0.388339	0.102886	6.44311	0.00407435	1.29964e-05	0.00118859	0.0801831	0.239504	24	12	0.162387	0.89964	1.61035	1.61035		0.579233	0.224173	0.896435	0.319416	0.44665	0.637954	0.781934	3
NM_184053	Calu	22.088	18.0618	15.0874	21.8096	11.35	14.6412	17.0454	19.3618	0.0185719	0.134194	24	0	2.90614	17.4306	2.81697	0.16161		NM_184053	Calu	18.507	21.9901	21.0539	19.2395	12.0808	17.251	13.6553	21.0615	0.0801831	0.239504	24	3	3.65588	18.1049	3.85682	0.213026		0.440043	0.876914	0.209424	0.322329	0.207085	0.637556	0.751482	3
NM_011734	Siae	18.7088	25.3475	18.0156	13.5824	14.3108	13.8628	15.4584	14.8948	0.00323849	0.0418399	24	3	3.02316	16.7726	4.02931	0.240231		NM_011734	Siae	14.8081	21.027	19.1284	18.0131	12.2018	14.8674	13.4087	16.1956	0.0801831	0.239504	24	6	2.9929	16.2008	2.89481	0.178683		0.21562	0.79904	0.194886	0.370186	0.154714	0.839973	0.635227	3
NM_029734	Wdyhv1	3.73063	6.18516	3.35011	0.837588	0.932218	0.0824591	2.8004	3.21586	2.83044e-05	0.00213271	24	3	1.97878	2.6418	2.20529	0.834765		NM_029734	Wdyhv1	6.93877	2.38189	3.60065	2.71233	0.562768	1.13798	4.33705	3.43691	0.0801831	0.239504	24	0	1.45595	3.13854	1.91566	0.610366		0.148912	0.187551	0.752097	0.396936	0.24252	0.242125	0.619945	3
NM_007825	Cyp7b1	11.2941	12.2199	19.487	20.6156	16.1214	19.6498	15.8445	14.5038	0.00323849	0.0418399	24	12	3.63877	16.217	3.57725	0.220586		NM_007825	Cyp7b1	12.9657	13.1305	12.744	18.427	18.8313	10.6337	12.6651	7.3596	0.0801831	0.239504	24	9	3.89598	13.3446	3.76663	0.282259		0.242089	0.137061	0.867166	0.247028	0.215237	0.194626	0.587066	3
NM_001290379	Ap1s2	3.7362e-08	0	1.45775e-05	0	0.0158268	0.0111017	3.82878e-05	0.0106218	0.0398244	0.258319	24	15	0.000356099	0.0047004	0.00544648	0.00544648		NM_001290379	Ap1s2	0.0192023	1.31647e-05	0.000107964	0.000131622	0.0213504	0.025203	0.0271454	1.87844e-07	0.0801831	0.239504	24	18	0.0150206	0.0116439	0.0121625	0.0121625		0.639445	0.955548	0.124695	0.162098	0.723269	0.223891	0.550264	3
NM_001272078	Trem2	0	0.000167943	1.4656e-08	0.975945	0.909042	2.64783e-08	0.0896564	0	0.0398244	0.258319	24	12	0.0633373	0.246851	0.408242	0.408242		NM_001272078	Trem2	0	4.54678e-07	0.115147	0.228977	0	0	0	0	0.0801831	0.239504	24	9	3.21734e-07	0.0430156	0.0777392	0.0777392		0.197541	0.258646	0.724003	0.51025	0.122985	0.536469	0.544967	3
NM_177547	Sgk3	0.0248268	0.0175605	0.0294775	0.0299495	2.60277	0.0159871	8.55702e-05	4.61617e-06	0.00323849	0.0418399	24	9	0.0135019	0.340083	0.48653	0.48653		NM_177547	Sgk3	0.0206423	0.000274191	0.337817	1.19322	6.8804e-05	1.43813e-05	4.21489e-06	0.02864	0.0801831	0.239504	24	6	0.024783	0.197585	0.318811	0.318811		0.26221	0.871907	0.141602	0.249189	0.847167	0.122242	0.542649	3
NM_021525	Rcl1	39.8783	41.2541	55.5748	39.1298	39.7319	33.9065	29.4254	32.1095	0.000390449	0.0107383	24	6	5.49337	38.8763	9.05576	0.232938		NM_021525	Rcl1	42.9825	33.8915	38.2676	44.552	40.3436	29.0074	32.5712	22.7814	0.0801831	0.239504	24	9	5.19883	35.5496	5.58515	0.157109		0.411878	0.116355	0.93178	0.174453	0.189835	0.211243	0.523935	3
NM_177368	Tmtc2	1.58216	1.64172	2.44156	1.95308	2.68694	1.62364	1.56519	1.09	0.000390449	0.0107383	24	9	0.578357	1.82304	0.56292	0.308781		NM_177368	Tmtc2	1.27055	1.12685	1.65321	2.30868	2.8944	1.22207	1.3216	1.18397	0.0801831	0.239504	24	12	0.382608	1.62267	0.637621	0.392946		0.343477	0.0946311	0.93317	0.148906	0.236169	0.367113	0.449251	3
NM_010585	Itpr1	5.2611	4.57806	5.23938	5.33158	8.519	8.41011	6.76997	6.23306	2.83044e-05	0.00213271	24	16.5	1.67881	6.29278	1.67087	0.265521		NM_010585	Itpr1	3.38411	5.6653	4.15667	5.23599	7.17767	6.55862	7.01358	4.41567	0.0801831	0.239504	27	13.5	1.837	5.37405	1.30938	0.243648		0.654256	0.0691944	0.979056	0.0849951	0.354374	0.177631	0.34964	3
NM_008777	Pah	844.485	1181.44	1039.3	1214.69	1387.03	1305.45	837.195	881.426	0.0185719	0.134194	24	12	248.714	1086.38	223.169	0.205425		NM_008777	Pah	964.958	811.183	1068.24	1019.8	1275.85	1331.05	881.062	1204.7	0.0801831	0.239504	24	15	83.2212	1069.61	150.688	0.140882		0.0448891	0.199157	0.535549	0.588651	0.0536137	0.46106	0.240858	3
NM_144942	Csad	90.7904	47.4264	35.0769	33.1093	45.3918	8.72655	50.5947	88.4041	0.0185719	0.134194	24	0	29.6053	49.94	28.4359	0.569401		NM_144942	Csad	38.6601	58.2596	36.6876	47.3488	36.314	15.9072	34.1589	61.1262	0.0801831	0.239504	24	3	10.8979	41.0578	12.9683	0.315855		0.0506305	0.625464	0.149425	0.433791	0.044466	0.120622	0.238838	3
NM_020497	Zfp276	1.42032	2.75869	4.05193	3.97345	5.43721	2.96383	3.47575	2.71854	0.000390449	0.0107383	24	12	0.921878	3.34997	1.25999	0.376122		NM_020497	Zfp276	3.28311	3.10932	4.50199	3.5574	5.19022	4.24073	4.90191	3.12453	0.0801831	0.239504	24	15	0.789273	3.98865	0.728846	0.18273		0.0351017	0.677453	0.0832047	0.276731	0.0401806	0.128595	0.192971	3
NM_001164217	Romo1	1.55505	1.5979e-07	1.00299e-06	3.07195e-07	5.32129	3.87358	3.34054	0.775333	0.0185719	0.134194	24	16.5	2.36212	1.85822	2.24477	1.20802		NM_001164217	Romo1	4.02993e-07	3.3203	2.40717	3.33516	6.08954	5.37954	6.79958	4.00717e-07	0.0801831	0.239504	24	13.5	2.60383	3.41641	2.67864	0.784051		0.106485	0.760073	0.137659	0.32092	0.0336872	0.474949	0.185846	3
NR_132134	Cox16	2.4747e-12	2.79506e-52	6.74256e-195	1.04857e-176	0	0	0.272945	1.31648e-13	0.0398244	0.258319	24	0	9.33381e-14	0.0341181	0.00411062	0.00411062		NR_132134	Cox16	5.9909e-19	0.13062	3.59996e-40	3.27053e-17	0	2.62594e-177	1.44339e-274	4.95598e-16	0.0801831	0.239504	24	3	2.31261e-17	0.0163275	0.0324706	0.0324706		0.0189614	0.287851	0.287851	1	1	0.122278	0.10851	3
NM_011375	St3gal5	2.61945e-05	8.63024e-06	1.33685e-05	2.3674e-05	6.32181	5.2806	2.75481	1.54784e-05	0.00323849	0.0418399	24	15	1.94794	1.79466	3.09378	1.72388		NM_011375	St3gal5	1.68922	1.78776	1.71707	3.35881	4.12246	7.65279	3.61076e-05	2.73772e-05	0.0801831	0.239504	24	12	1.72057	2.54102	2.29942	0.904918		0.0405914	0.429055	0.271446	0.802635	0.0177089	0.861389	0.101659	3
NM_054102	Ivns1abp	19.2291	20.877	16.9641	25.9092	31.2101	34.2692	23.6025	26.6707	0.0185719	0.134194	24	16.5	5.64862	24.8415	5.83883	0.235044		NM_054102	Ivns1abp	13.615	19.7403	19.9142	24.4641	32.361	32.5502	12.5396	23.3537	0.0801831	0.239504	27	13.5	6.50291	22.0097	5.23725	0.237952		0.150605	0.0145609	0.96367	0.0291228	0.25133	0.164467	0.084246	3
NM_001030307	Dkc1	6.17586	5.0174	10.0088	6.71315	9.18222	10.9994	8.92616	5.66372	0.0185719	0.134194	24	15	1.92999	7.83584	1.9512	0.24901		NM_001030307	Dkc1	5.20036	10.5231	7.42991	8.65679	9.11842	6.49012	6.26026	5.81845	0.0801831	0.239504	24	12	0.911998	7.43718	0.845113	0.113634		0.0102729	0.3513	0.156304	0.69437	0.0124358	0.191977	0.060076	3
NM_025813	Mfsd1	22.4861	20.1272	22.5098	19.1806	18.3488	13.6965	14.3283	18.0153	0.000390449	0.0107383	24	6	3.36784	18.5866	3.20611	0.172496		NM_025813	Mfsd1	14.7748	16.7051	14.4423	20.4576	10.4043	12.7434	11.6726	13.5734	0.0801831	0.239504	24	3	1.45945	14.3467	2.20973	0.154024		0.619064	0.00782271	0.998008	0.00873275	0.332805	0.128845	0.0460278	3
NM_001081103	Stim2	4.83943	6.61177	8.25575	9.56393	11.7995	6.14461	7.82836	2.91404	0.00323849	0.0418399	24	12	2.4092	7.24467	2.93586	0.405244		NM_001081103	Stim2	5.51148	8.0776	10.521	11.3065	7.52659	4.62926	5.61574	8.51399	0.0801831	0.239504	21	9	2.43834	7.88794	2.49468	0.316265		0.00655059	0.169687	0.269302	0.827671	0.0155723	0.571115	0.0386655	3
NM_145512	Sft2d2	12.5091	14.4241	13.6217	13.7694	9.28722	8.69805	12.272	13.9472	0.0185719	0.134194	24	3	1.71041	12.3161	2.43148	0.197423		NM_145512	Sft2d2	10.3386	13.8956	11.4741	13.2373	12.4934	9.8653	10.1144	10.6936	0.0801831	0.239504	24	6	0.991505	11.514	1.55982	0.135471		0.00637531	0.42327	0.0759091	0.425917	0.0190004	0.56156	0.0376474	3
NR_002688	Gm13363	27.2595	21.0108	14.2293	31.254	58.6695	46.7169	30.9158	27.7402	0.00323849	0.0418399	24	15	12.7284	32.2245	15.8387	0.491511		NR_002688	Gm13363	27.1378	28.8186	46.2222	40.4063	57.8139	44.4447	22.803	28.1924	0.0801831	0.239504	24	12	12.6383	36.9799	12.9259	0.349538		0.00489502	0.545381	0.0260169	0.178056	0.00372707	0.402169	0.0221551	3
NM_001164563	Amigo2	1.51091e-05	5.26685e-06	0.00206705	0.0020967	1.30183	0.00122185	7.59801e-05	1.12772e-05	0.00323849	0.0418399	24	12	0.0014579	0.163415	0.329986	0.329986		NM_001164563	Amigo2	0.00150384	0.937736	0.549609	1.73553	0.00179337	0.00240735	0.00243658	6.1659e-05	0.0801831	0.239504	24	9	0.388589	0.403885	0.519149	0.519149		0.0776682	0.968447	0.00292933	0.00752474	0.0759994	0.238725	0.0174478	3
NM_001305046	Uap1	0.0139995	0.197126	1.22418e-05	0.759816	4.15647	10.1889	3.72751	5.40305	0.0185719	0.134194	24	18	3.28326	3.05586	3.34312	1.094		NM_001305046	Uap1	6.4827	3.45295	4.48617	2.88694	4.21749	5.11522	15.1635	4.72541	0.0801831	0.239504	24	21	1.49539	5.82235	2.67139	0.458817		0.0105997	0.420292	0.116183	0.534434	0.00279808	0.202761	0.0166715	3
NM_130452	Bbox1	86.1098	66.5207	118.816	110.38	124.159	86.4317	81.7453	65.1604	0.0185719	0.134194	24	12	26.2129	92.4154	21.9961	0.238013		NM_130452	Bbox1	86.7949	81.1525	95.9772	90.7371	103.312	106.365	83.6785	82.4164	0.0801831	0.239504	21	15	8.04242	91.9355	8.9504	0.0973551		0.00684776	0.807837	0.0018221	0.0126941	0.00242139	0.00522977	0.0108829	3
NM_146036	Ahsa1	75.5366	83.9026	62.7647	66.7213	86.5546	87.2744	102.591	71.8953	0.0185719	0.134194	24	18	10.8526	79.6551	11.9623	0.150177		NM_146036	Ahsa1	83.2544	78.1382	79.5948	79.5774	85.5234	118.246	95.6897	72.8357	0.0801831	0.239504	24	16.5	5.22213	86.6075	13.7042	0.158234		0.454375	0.572702	0.580793	0.991745	0.397414	0.678291	0.952125	1.5
NM_001271358	Arrb2	7.35506e-56	1.71598e-08	0.98897	0.261159	0.360783	2.75333e-05	0.000199883	8.54775e-07	0.0185719	0.134194	24	12	0.184686	0.201393	0.148286	0.148286		NM_001271358	Arrb2	1.03903e-05	0.788688	0.000810389	1.91031	0.119651	8.8137e-05	0.310613	5.64269e-06	0.0801831	0.239504	24	10.5	5.83061e-05	0.391272	0.363771	0.363771		0.813776	0.387828	0.837169	0.542476	0.469034	0.390426	0.947369	1.5
NM_009931	Col4a1	4.82609	7.06963	5.18344	2.02512	4.1759	1.6996	4.45644	4.5165	0.000390449	0.0107383	24	3	1.86904	4.24409	1.64437	0.387448		NM_009931	Col4a1	9.20095	7.62471	5.87064	3.63886	3.82998	6.77117	3.81538	6.57563	0.0801831	0.239504	24	1.5	1.95161	5.91689	1.87908	0.317578		0.548716	0.807745	0.348927	0.533989	0.657016	0.608191	0.923831	1.5
NM_173445	Rccd1	0.430068	1.70741	0.502055	0	0	0.149131	0.443989	1.43253	0.0398244	0.258319	24	1.5	0.605802	0.583148	0.652309	0.652309		NM_173445	Rccd1	2.13601	0.517988	0.738891	0.376735	0	1.3755	0.420787	1.04559	0.0801831	0.239504	24	0	0.23446	0.826438	0.492879	0.492879		0.294882	0.673581	0.386015	0.702858	0.432475	0.724074	0.877095	1.5
NM_023232	Diablo	17.0667	13.5133	11.156	10.8159	7.42964	10.1354	11.4312	9.05001	0.0185719	0.134194	24	1.5	1.81005	11.3248	2.62508	0.2318		NM_023232	Diablo	26.6521	14.2167	13.4229	12.1087	17.2669	12.4085	14.6889	18.559	0.0801831	0.239504	24	0	1.82448	16.1655	3.74077	0.231405		0.398324	0.214747	0.861861	0.341468	0.333674	0.738001	0.765546	1.5
NM_001285423	Esd	14.7233	7.98075	4.45136	2.3629	5.99505	13.48	9.2917	15.4594	2.83044e-05	0.00213271	24	21	5.59585	9.21806	5.68164	0.61636		NM_001285423	Esd	19.4472	4.40239	7.75727	8.70067	5.82624	9.26308	24.9478	17.7996	0.0801831	0.239504	24	19.5	8.36624	12.268	7.97649	0.650185		0.888751	0.184634	0.950147	0.224508	0.923638	0.243644	0.706157	1.5
NM_001005341	Ypel2	7.47981	2.91208	0.889797	1.62319	2.1953	2.54464	5.90241	5.3567	0.00323849	0.0418399	24	22.5	2.63066	3.61299	2.59761	0.718963		NM_001005341	Ypel2	2.87893	5.54343	1.52287	1.89034	1.93967	3.56717	2.93774	6.40518	0.0801831	0.239504	24	21	0.849751	3.33567	1.52836	0.458188		0.227166	0.170363	0.829112	0.316529	0.148428	0.453238	0.618645	1.5
NM_026602	Bcas2	36.0601	31.671	40.6914	32.7094	26.2441	27.2087	25.8466	20.2736	0.0185719	0.134194	27	4.5	6.25888	29.7353	6.00795	0.202048		NM_026602	Bcas2	24.3539	25.4123	21.8887	24.7418	22.3272	22.1484	16.0698	19.7772	0.0801831	0.239504	27	3	2.48781	22.0361	2.64032	0.119818		0.290517	0.880691	0.144139	0.245715	0.407457	0.164276	0.606976	1.5
NM_013562	Ifrd1	5.69381	7.36478	12.6883	12.5518	13.6786	10.3294	5.19577	10.2109	0.0398244	0.258319	21	12	3.63002	10.0692	3.15271	0.313103		NM_013562	Ifrd1	8.1296	8.07958	8.68238	11.1656	8.69304	12.3977	2.06942	5.1928	0.0801831	0.239504	24	10.5	2.74652	8.05127	2.55546	0.317399		0.821624	0.141101	0.962148	0.170636	0.284255	0.252405	0.598532	1.5
NM_153515	Ammecr1l	11.0077	14.2659	14.4394	14.7969	14.9821	14.1251	12.28	4.19406	2.83044e-05	0.00213271	24	10.5	1.97201	12.5114	3.56002	0.284543		NM_153515	Ammecr1l	9.86822	11.9163	13.247	14.6219	11.2305	10.2582	5.69746	12.9774	0.0801831	0.239504	24	9	2.01886	11.2271	1.96907	0.175385		0.112563	0.470825	0.406165	0.928277	0.131938	0.896775	0.511544	1.5
NM_011825	Grem2	1.40512	1.76292	4.10427	5.61067	2.54911	1.69842	1.962	0.149857	0.000390449	0.0107383	24	9	1.51481	2.4053	1.9386	0.805973		NM_011825	Grem2	6.39247	3.71219	6.27804	7.80157	3.51075	4.79581	0.750415	1.9113	0.0801831	0.239504	24	7.5	1.2022	4.39407	2.13054	0.484867		0.0994685	0.355439	0.499803	0.838004	0.141596	0.67273	0.466673	1.5
NM_025703	Tceal8	22.2306	34.0905	32.6988	20.7961	20.7844	20.6155	17.8112	22.8831	0.000390449	0.0107383	24	4.5	3.87113	23.9888	6.69631	0.279144		NM_025703	Tceal8	18.2905	28.9483	30.2866	13.1769	16.3447	15.5849	13.5991	16.431	0.0801831	0.239504	24	6	3.31732	19.0828	5.83051	0.305538		0.653584	0.0960445	0.968727	0.121114	0.330899	0.169348	0.45439	1.5
NM_198193	Raet1e	7.08287	3.75335	3.66636	3.19373	0.000320429	1.90162	2.30335	0.773107	0.00807112	0.0941075	27	0	1.54325	2.94491	1.8826	0.639275		NM_198193	Raet1e	8.23575	4.1869	2.6647	4.23928	0.000482286	0.000365761	0.000719798	0.000450622	0.0801831	0.239504	27	1.5	3.76763	2.47129	2.70668	1.09525		0.303925	0.0931162	0.925281	0.152636	0.3297	0.92644	0.443699	1.5
NM_144916	Tmem150a	68.9349	60.4113	69.7482	51.6996	64.6998	85.7879	97.2575	78.1337	0.0185719	0.134194	24	19.5	14.9115	72.0841	14.7977	0.205284		NM_144916	Tmem150a	94.3033	52.9755	58.9464	70.0939	63.87	111.911	83.643	79.3591	0.0801831	0.239504	24	18	10.4241	76.8878	19.4706	0.253234		0.897077	0.0787895	0.984956	0.0872822	0.744813	0.089472	0.388842	1.5
NM_028717	Als2	11.3576	10.232	10.8159	6.47414	11.0386	12.8703	12.9524	11.3358	0.00323849	0.0418399	24	19.5	1.38165	10.8846	1.92233	0.17661		NM_028717	Als2	11.0617	13.4039	8.78603	9.76822	10.3201	9.22921	16.5954	14.521	0.0801831	0.239504	24	21	1.60914	11.7107	2.63819	0.225281		0.377265	0.237684	0.838151	0.387573	0.0763415	0.623583	0.379033	1.5
NM_172146	Ppat	6.55258	7.56038	9.72999	9.03966	10.7248	9.01638	6.12758	3.94112	0.000390449	0.0107383	24	10.5	2.24218	7.83656	2.62521	0.334995		NM_172146	Ppat	5.13494	6.3649	9.93267	8.0865	6.52337	9.06626	6.48386	5.90741	0.0801831	0.239504	24	12	1.84519	7.18749	1.23347	0.171613		0.180282	0.0716299	0.902137	0.138953	0.189628	0.11203	0.359784	1.5
NM_001161800	Klhl7	3.81521e-07	2.22446e-06	6.99037e-07	0.0123004	1.74221	1.302e-05	2.69551e-05	6.97854e-06	0.00323849	0.0418399	24	13.5	2.26133e-05	0.21932	0.428609	0.428609		NM_001161800	Klhl7	1.0039e-05	8.59264e-06	3.27655e-05	8.22713e-06	6.79747	3.19037	6.34676e-05	1.38303e-05	0.0801831	0.239504	24	15	3.966e-05	1.2485	2.18228	1.74792		0.88326	0.986491	0.071369	0.0788268	0.955109	0.122291	0.358703	1.5
NM_001162884	Igsf10	0.351802	0.596899	0.23992	0.133617	0.234115	0	0.349614	0.373492	0.0185719	0.134194	24	3	0.155559	0.284932	0.160558	0.160558		NM_001162884	Igsf10	1.04359	0.382337	0.248358	0.237167	0.110353	0.621267	0.147328	0.317468	0.0801831	0.239504	24	1.5	0.107357	0.388483	0.162117	0.162117		0.733681	0.056366	0.986402	0.0654056	0.325666	0.868851	0.293973	1.5
NM_029321	Ttc32	22.825	22.4526	16.8102	18.6077	9.78852	10.1055	17.167	20.8616	0.000390449	0.0107383	24	1.5	4.74094	17.3273	6.16396	0.355738		NM_029321	Ttc32	18.7352	14.6547	15.4703	13.7453	7.10332	15.5894	14.454	20.1466	0.0801831	0.239504	24	0	2.33748	14.9874	3.9755	0.265257		0.0567959	0.121826	0.685849	0.344391	0.0503508	0.305069	0.266535	1.5
NM_022310	Hspa5	2.54406	1.8905e-05	3.15627e-05	5.61021e-05	3.30502	10.3353	6.0168	1.78609e-05	0.0185719	0.134194	24	16.5	2.96737	2.77516	4.15996	1.499		NM_022310	Hspa5	10.994	7.40241	4.00034	4.89743	11.8703	18.716	23.9506	1.57972	0.0801831	0.239504	24	18	5.37627	10.4263	6.85915	0.657866		0.136206	0.898404	0.0543778	0.115554	0.0360234	0.125229	0.197585	1.5
NM_001081024	Setdb2	6.90584	8.06114	6.30714	6.7169	5.91085	5.5579	3.51481	2.54645	0.00807112	0.0941075	27	3	1.52048	5.65546	1.69989	0.300575		NM_001081024	Setdb2	7.38296	6.00303	5.46928	5.48707	4.97705	5.62205	2.83256	5.82309	0.0801831	0.239504	24	1.5	0.619381	5.44964	0.850657	0.156094		0.0557106	0.447695	0.304781	0.828465	0.0322485	0.889271	0.178546	1.5
NM_001039710	Coq10b	4.84692	3.31039	21.4691	25.3442	31.9874	13.6583	5.45079	2.58924	0.000390449	0.0107383	24	12	13.4489	13.582	13.0074	0.957689		NM_001039710	Coq10b	3.43855	3.70269	21.7237	20.969	36.3351	22.7899	1.33694	21.0785	0.0801831	0.239504	24	13.5	1.39692	16.4218	10.1538	0.618314		0.175567	0.0279737	0.951546	0.0534632	0.367862	0.101169	0.156533	1.5
NM_152804	Plk2	5.06926	4.52303	6.2762	3.05382	1.3442	1.69487	4.04482	5.70543	0.0185719	0.134194	24	1.5	1.99981	3.96395	2.07464	0.523378		NM_152804	Plk2	2.91178	4.00014	3.04772	2.79469	0.949996	2.74505	5.04275	5.75977	0.0801831	0.239504	24	0	1.4107	3.4059	1.33459	0.391846		0.0274195	0.164589	0.498295	0.563125	0.0343272	0.748113	0.153644	1.5
NM_001282055	Ddx46	9.72211	10.5067	14.7724	11.7916	10.7542	9.27287	8.98533	9.27949	2.83044e-05	0.00213271	24	7.5	1.4627	10.6356	2.15313	0.202446		NM_001282055	Ddx46	10.0096	12.6707	11.516	12.8215	10.7944	10.0732	4.05744	10.8211	0.0801831	0.239504	24	9	1.42379	10.3455	1.87275	0.181021		0.631585	0.0222797	0.994035	0.0258555	0.813979	0.080251	0.12645	1.5
NM_144830	Tmem106a	3.33735	9.41426	10.4268	11.5492	6.29648	10.0287	6.07128	3.01194	0.000390449	0.0107383	24	10.5	3.07982	7.517	3.1308	0.416496		NM_144830	Tmem106a	4.46984	6.5973	6.47928	6.70856	2.30299	4.88426	4.43206	4.10516	0.0801831	0.239504	24	9	1.35543	4.99743	0.576895	0.115438		0.0159853	0.443781	0.141335	0.567784	0.030303	0.606985	0.0921596	1.5
NM_001081094	Znhit6	1.78078	3.89144	6.59412	4.86328	3.35689	1.00871	2.6522	1.98573	0.0185719	0.134194	24	7.5	1.81207	3.26664	2.04047	0.624637		NM_001081094	Znhit6	1.23217	2.62497	1.93706	3.17694	1.83361	1.26976	2.35734	0.944917	0.0801831	0.239504	24	9	0.628401	1.92318	0.584924	0.304144		0.115573	0.359024	0.524315	0.817314	0.0101843	0.223595	0.0595708	1.5
NM_027480	Ankrd24	1.94835	1.26266	0.998602	1.13148	0.822687	1.62377	1.78193	1.64847	0.0185719	0.134194	24	0	0.412649	1.40224	0.322633	0.230084		NM_027480	Ankrd24	2.35679	1.67121	1.40312	1.73008	1.28633	1.3236	1.2544	2.33844	0.0801831	0.239504	24	1.5	0.4239	1.6705	0.417793	0.250101		0.0218465	0.0836072	0.601387	0.322041	0.0487559	0.00853783	0.0501459	1.5
NM_172116	Pddc1	10.4728	13.6733	8.93648	8.39982	7.01911	2.80969	8.34094	10.0672	9.55942e-07	0.000216831	24	3	2.29873	8.71492	3.57175	0.409843		NM_172116	Pddc1	18.9121	8.46994	7.59416	7.82552	3.06875	4.37624	8.62783	7.47017	0.0801831	0.239504	24	1.5	2.35721	8.29309	4.30882	0.519567		0.282547	0.00660522	0.991644	0.0101063	0.254108	0.248896	0.0389826	1.5
NM_001081422	Bod1l	2.59583	3.43731	3.24228	2.5622	2.96929	1.86089	2.49677	2.4943	0.00323849	0.0418399	24	4.5	0.334995	2.70736	0.520337	0.192194		NM_001081422	Bod1l	2.64992	3.14813	2.38755	2.36195	2.3269	2.17668	4.24258	2.48157	0.0801831	0.239504	24	3	0.149108	2.72191	0.00256506	0.000942377		0.0116009	0.00493615	0.811901	0.0270382	0.00905784	0.711258	0.0292538	1.5
NM_001081074	A1cf	42.3749	31.1471	21.5432	31.6459	46.611	53.6169	48.3002	42.5862	2.83044e-05	0.00213271	24	18	11.6	39.7282	12.9643	0.326325		NM_001081074	A1cf	30.2191	40.1046	26.6017	31.1455	43.2598	45.8142	36.0457	34.7233	0.0801831	0.239504	24	16.5	5.74284	35.9892	5.32268	0.147897		0.0140234	0.0573198	0.594094	0.260522	0.00478977	0.180901	0.0283967	1.5
NM_001083114	Pphln1	1.47984e-20	0.000617798	8.43588e-06	6.44558e-05	2.30147	0.562838	0.546994	0.000194655	0.0398244	0.258319	27	13.5	0.386777	0.39156	0.595317	0.595317		NM_001083114	Pphln1	2.59998e-11	2.43643	2.44382	1.04791	3.60418	2.27957	0.106242	0.000313396	0.0801831	0.239504	24	12	1.53939	1.48981	1.11288	0.746998		0.0543705	0.950727	0.00332905	0.00989951	0.0184602	0.901925	0.0198088	1.5
NR_131197	Ggnbp2os	0	0	6.55627e-05	1.93812	0.949781	0.517221	1.12651	0	0.0398244	0.258319	24	13.5	0.701552	0.566462	0.650619	0.650619		NR_131197	Ggnbp2os	2.94761e-05	0.656118	1.09329	1.4268	1.7777	0	0.000126823	4.86176e-05	0.0801831	0.239504	24	12	0.773052	0.619264	0.61334	0.61334		0.0220974	0.801989	0.0165531	0.0684037	0.00220664	0.144785	0.013167	1.5
NM_001144855	Ppfia4	0	0	0.335172	0.324598	0.406676	0.0307334	0.134953	0.0819447	0.0398244	0.258319	24	12	0.179059	0.16426	0.152355	0.152355		NM_001144855	Ppfia4	0.0298373	0.140064	0.0645505	0.103406	0.299569	0.217608	0	0.0413689	0.0801831	0.239504	24	12	0.0815299	0.11205	0.0942194	0.0942194		0.445266	0.471325	0.672658	0.794581	0.487514	0.892444	0.970859	0
NM_153571	Hscb	14.4401	4.31357	3.96904	2.93929	2.38617	2.92619	4.14913	2.45564	0.0185719	0.134194	24	1.5	0.801078	4.69739	2.78432	0.592738		NM_153571	Hscb	7.60798	3.52996	4.00296	4.28189	0.429152	2.52358	2.57523	12.9217	0.0801831	0.239504	24	1.5	2.3519	4.73406	3.24558	0.685582		0.692889	0.815642	0.385988	0.563369	0.247084	0.946727	0.81783	0
NR_004444	Zfhx2os	2.16371	1.39862	0.252739	0.256532	1.08736	1.05534	1.1795	1.40256	0.0185719	0.134194	24	0	0.687895	1.09955	0.535597	0.487108		NR_004444	Zfhx2os	1.49439	1.19013	0.795176	0.553262	0.0987678	1.72506	0.741867	1.26516	0.0801831	0.239504	24	0	0.328489	0.982977	0.3848	0.3848		0.724337	0.349272	0.846158	0.495227	0.279531	0.220134	0.775032	0
NM_026327	Pcnxl4	1.87449	1.16103	1.05049	0.984013	0.657174	0.867434	1.32819	1.08522	0.000390449	0.0107383	24	1.5	0.153998	1.12601	0.328213	0.291484		NM_026327	Pcnxl4	1.47557	1.07379	0.866115	1.14429	0.489241	0.63295	0.604788	1.58048	0.0801831	0.239504	24	1.5	0.331634	0.983403	0.413466	0.413466		0.593261	0.202637	0.911024	0.28339	0.434585	0.202473	0.74268	0
NM_173440	Nrip1	2.82906	2.33151	1.66851	1.5919	3.37669	3.65297	2.61187	5.49971	0.0398244	0.258319	27	19.5	0.721228	3.04802	1.14178	0.374597		NM_173440	Nrip1	1.62742	3.26639	1.41415	1.77378	2.11078	2.28373	5.28077	2.36626	0.0801831	0.239504	24	19.5	0.196636	2.51541	0.859889	0.341848		0.949892	0.199126	0.948755	0.239334	0.435055	0.534139	0.736133	0
NM_130448	Pcdh18	0.19693	0.556893	0.0165074	0.150211	0	0	0.428783	0.80422	0.0398244	0.258319	24	0	0.303195	0.269193	0.279909	0.279909		NM_130448	Pcdh18	0.80118	0.349619	0.200358	0.114633	0	0.27769	0.0788043	0.195904	0.0801831	0.239504	27	0	0.201253	0.263662	0.193925	0.193925		0.327272	0.635686	0.447841	0.806593	0.171224	0.961628	0.675941	0
NM_001162417	Myef2	0.467073	0.523517	2.51369	1.90457	0.554852	4.59999e-71	0.247212	3.47428e-13	0.00323849	0.0418399	24	9	0.644085	0.776364	0.873033	0.873033		NM_001162417	Myef2	1.44595e-07	0.112914	0.258798	0.32497	0.289664	5.00203e-07	2.49942e-62	0.278481	0.0801831	0.239504	24	9	0.18314	0.158114	0.113137	0.113137		0.164525	0.284102	0.667252	0.590858	0.289077	0.766852	0.659904	0
NM_001164038	Ly6e	187.913	122.487	87.5629	73.827	68.188	82.3535	69.8961	101.105	0.000390449	0.0107383	24	1.5	28.2379	99.1666	39.5529	0.398853		NM_001164038	Ly6e	246.005	126.224	96.0252	103.33	95.5932	101.084	45.7091	211.231	0.0801831	0.239504	24	1.5	56.9326	128.15	56.7746	0.443032		0.825635	0.117019	0.970834	0.138553	0.483859	0.328043	0.526076	0
NM_009381	Thrsp	371.461	587.026	553.675	708.126	1410.87	841.908	355.269	183.42	0.0185719	0.134194	24	12	298.788	626.469	409.981	0.654432		NM_009381	Thrsp	331.927	238.817	826.19	301.868	1708.6	1478.39	647.929	224.819	0.0801831	0.239504	24	12	469.033	720.203	577.414	0.801739		0.196134	0.103703	0.876395	0.197852	0.197302	0.342037	0.481545	0
NM_001013785	Akr1c19	73.1091	51.7427	82.7254	169.922	129.003	168.527	79.325	89.8838	0.0185719	0.134194	24	15	49.5695	105.53	40.7082	0.385751		NM_001013785	Akr1c19	90.8689	44.2988	58.0083	88.037	119.607	129.146	74.1094	86.5256	0.0801831	0.239504	24	15	22.3128	86.3251	30.7771	0.356525		0.0920721	0.587284	0.261859	0.633686	0.248938	0.98194	0.439845	0
NM_007611	Casp7	8.82804	15.3707	17.7281	17.1043	10.9369	12.3675	8.51622	4.73207	0.000390449	0.0107383	24	9	4.79173	11.948	4.96045	0.41517		NM_007611	Casp7	8.31066	10.4445	12.9757	12.8079	10.5071	15.0639	3.3982	4.74256	0.0801831	0.239504	24	9	2.8898	9.78131	4.02702	0.411706		0.418912	0.0547239	0.969706	0.0778266	0.684013	0.86901	0.286569	0
NM_025856	Sh3d21	0	0.474483	0.488461	0.64615	0.795619	0	0.575813	4.94364e-06	0.0398244	0.258319	24	12	0.121387	0.372566	0.237212	0.237212		NM_025856	Sh3d21	0	0.3336	0.488329	0.619638	0.135179	1.63649	0.119041	1.38037e-05	0.0801831	0.239504	24	12	0.345298	0.416536	0.376969	0.376969		0.428565	0.042387	0.977372	0.0589694	0.592806	0.908673	0.228847	0
NM_177699	Fhod1	1.98269	0.727305	0.153456	0.599095	0.707516	0.675998	1.39105	1.19761	0.0185719	0.134194	24	22.5	0.505618	0.92934	0.556076	0.556076		NM_177699	Fhod1	1.38345	1.08817	1.02709	0.985275	1.83528	1.00631	1.1027	2.52343	0.0801831	0.239504	24	22.5	0.083032	1.36896	0.265974	0.194288		0.104081	0.492399	0.370718	0.864044	0.0278825	0.613291	0.156058	0
NM_011081	Piga	1.57242	2.45738	1.55108	1.93877	0.503229	0.440503	1.12794	1.11079	0.00323849	0.0418399	24	3	0.429611	1.33776	0.769572	0.575268		NM_011081	Piga	0.104491	1.43318	1.1078	0.864963	0.459106	0.264088	0.523233	1.01153	0.0801831	0.239504	24	3	0.376049	0.721049	0.376476	0.376476		0.753556	0.0270805	0.994726	0.029654	0.707148	0.780246	0.151872	0
NM_001037755	Baiap2	17.0318	14.1175	1.56333	4.77482	6.87585	13.473	19.143	16.6036	0.00323849	0.0418399	24	21	7.18134	11.6979	7.86901	0.672688		NM_001037755	Baiap2	22.4076	11.4666	8.26919	5.86926	18.2783	21.7621	15.1897	18.4362	0.0801831	0.239504	24	21	6.88985	15.2099	5.08622	0.334403		0.0270613	0.0730393	0.65829	0.265366	0.0323648	0.0716986	0.151771	0
NM_011076	Abcb1a	2.20982	2.15201	5.54637	8.9076	6.6657	4.57402	3.47506	2.6309	0.00323849	0.0418399	24	12	2.40017	4.52018	2.70233	0.597836		NM_011076	Abcb1a	2.44035	2.52684	3.79156	5.08827	5.84881	2.86984	2.82932	5.18165	0.0801831	0.239504	24	12	0.828262	3.82208	0.861522	0.225407		0.0173102	0.0487999	0.650799	0.209509	0.117364	0.283588	0.0994691	0
NM_145145	Pomt1	9.96352	9.47445	7.22314	4.20373	4.33388	7.20131	7.69182	7.03787	0.0185719	0.134194	24	0	1.95318	7.14121	2.27759	0.318936		NM_145145	Pomt1	12.6946	8.36443	6.98469	5.94549	1.68233	7.69711	5.22224	6.01896	0.0801831	0.239504	27	0	3.06646	6.97294	2.49795	0.358235		0.522674	0.0117542	0.995594	0.0142827	0.403772	0.109098	0.0684849	0
NM_008129	Gclm	72.9645	60.9224	71.6606	63.9043	77.2453	78.8425	82.9279	71.1838	0.0185719	0.134194	24	18	7.20022	72.4564	7.33729	0.101265		NM_008129	Gclm	77.8417	71.0473	70.6857	73.9962	104.315	82.6622	78.2577	99.0881	0.0801831	0.239504	24	18	11.5434	82.2385	7.64457	0.0929561		0.977601	0.0118096	0.999001	0.0111441	0.518591	0.615343	0.0650295	0
NM_153417	Trpm6	0	0.0234435	0	0	0.0298363	0.899872	0.0862441	0.898771	0.0398244	0.258319	24	18	0.0775608	0.242271	0.31186	0.31186		NM_153417	Trpm6	0.0923791	0.130191	0.0824988	0.0480571	0.13912	0.621842	0.463782	0.128113	0.0801831	0.239504	24	18	0.0896589	0.213248	0.197749	0.197749		0.526485	0.996216	0.0102561	0.0123593	0.635205	0.754085	0.0599803	0
NM_009419	Tpst2	16.0868	16.1857	14.3502	6.33626	10.2222	10.0867	14.0183	19.9016	0.0185719	0.134194	24	0	4.22977	13.3985	5.08241	0.379328		NM_009419	Tpst2	18.9689	12.3795	11.7406	11.491	14.46	11.4543	13.6885	15.0267	0.0801831	0.239504	24	0	1.55387	13.6569	1.89706	0.138909		0.0150891	0.259967	0.28291	0.966143	0.00744051	0.501028	0.0438209	0
NM_146232	Slc22a26	87.535	63.0032	72.9818	86.6466	108.01	125.898	99.9073	133.184	0.00807112	0.0941075	27	18	24.7687	98.4876	22.8475	0.231983		NM_146232	Slc22a26	84.9494	80.3096	52.6458	93.7245	98.6333	91.7145	101.123	91.8896	0.0801831	0.239504	24	18	9.67598	86.8737	13.745	0.158219		0.256179	0.683483	0.347959	0.651161	0.00725481	0.906904	0.042747	0
NM_030229	Polr3h	2.87093	2.63435	1.46284	1.01392	1.23964	0.275463	1.74829	2.9188	0.00323849	0.0418399	24	0	1.14582	1.77053	1.16716	0.659217		NM_030229	Polr3h	2.66747	2.29222	3.20496	2.25302	0	2.09717	2.02625	2.35692	0.0801831	0.239504	27	0	0.421888	2.15128	0.664578	0.308922		0.0782331	0.0496512	0.851039	0.127974	0.00384684	0.785031	0.0228602	0
NM_023386	Rtp4	22.9826	23.0818	14.3755	11.3219	8.92866	7.74807	13.0139	14.9741	2.83044e-05	0.00213271	24	3	6.39097	14.5533	6.54204	0.449522		NM_023386	Rtp4	16.9286	18.8641	16.3682	15.493	6.67607	7.84603	17.731	8.51175	0.0801831	0.239504	24	3	1.29802	13.5523	4.19916	0.309847		0.119647	0.00312379	0.981031	0.00671597	0.0428225	0.16217	0.018597	0
NM_153578	Nipa1	0.634164	1.28532	0.689213	0.651286	0	0	0.387548	0.725708	0.00807112	0.0941075	24	3	0.448422	0.546655	0.510086	0.510086		NM_153578	Nipa1	1.73603	0.606053	0.571694	0.481017	0.272603	0.488884	0	0	0.0801831	0.239504	27	3	0.428544	0.513382	0.302372	0.302372		0.900503	0.00272774	0.999799	0.00250459	0.0835884	0.77597	0.0149338	0
NM_001163102	Eme2	7.66573	8.22611	3.91202	2.70435	3.34456	1.11682	3.17467	4.65969	0.00323849	0.0418399	24	3	2.52685	4.35049	2.65141	0.609451		NM_001163102	Eme2	5.1163	5.65883	4.36833	4.08946	7.25553	1.90653	0.776229	3.21308	0.0801831	0.239504	27	3	1.25498	4.01723	1.51034	0.375966		0.00301	0.011827	0.565294	0.102381	0.00189731	0.961706	0.01133	0
NM_023040	Gfer	16.2257	17.0478	11.4955	9.2902	13.966	11.2458	13.7984	19.6607	0.0801831	0.356474	24	0	3.69941	14.0913	3.54166	0.251338		NM_023040	Gfer	18.2653	11.9852	11.0893	8.07641	5.71242	9.59084	5.08998	9.97666	0.00807112	0.0609615	27	0	4.87566	10.1999	3.85895	0.378332		0.036212	0.00885955	0.891292	0.030774	0.0021766	0.274187	0.0129887	0
NM_001008550	Zfyve26	3.68039	2.95058	4.34465	3.03518	3.78769	2.3203	2.52605	2.22319	0.0801831	0.356474	27	6	0.769891	3.05331	0.613364	0.200885		NM_001008550	Zfyve26	3.0237	3.34329	3.43556	3.20954	1.93682	2.13877	1.93902	2.60809	0.000390449	0.00665943	24	6	0.810132	2.70435	0.679384	0.251219		0.0819356	0.972588	0.00249575	0.0062667	0.169824	0.00249611	0.0148814	0
NM_001013376	Rpp38	2.66538	3.20401	3.88164	1.99614	6.37766	4.93663	3.66414	0.0606801	0.0801831	0.356474	24	12	1.22515	3.34829	1.63975	0.489728		NM_001013376	Rpp38	0.709017	1.95607	4.3623	2.39585	7.43391	6.0286	1.03194	0.5335	0.00323849	0.0274685	24	12	2.87971	3.05597	2.78246	0.910499		0.210988	0.320044	0.675495	0.626501	0.00270183	0.972682	0.0161019	0
NM_001301688	Azin1	0.354135	0.604345	1.39221	1.1597	1.30475	6.71723e-07	1.12791	5.63415e-164	0.0801831	0.356474	27	7.5	0.655622	0.688663	0.491209	0.491209		NM_001301688	Azin1	0.636343	1.68944	2.02433	2.25926	0.396948	0.164772	3.12509e-35	1.52669e-22	2.83044e-05	0.0011862	24	7.5	1.19461	0.896393	1.0893	1.0893		0.00472023	0.648316	0.00967247	0.0722146	0.00826653	0.115274	0.0279893	0
NM_001079686	Syne1	3.5735	1.68414	2.76022	0.856232	1.0893	2.17705	1.79217	2.81563	0.0801831	0.356474	24	0	0.53604	2.09353	0.882583	0.421576		NM_001079686	Syne1	2.95987	2.2046	1.32309	0.829007	0.0239529	1.49859	1.95321	2.94559	9.55942e-07	0.000141159	24	0	1.09134	1.71757	1.25832	0.732616		0.0347518	0.909109	0.00537742	0.0190931	0.0310407	0.0160798	0.0318339	0
NM_027950	Osgin1	147.143	70.6978	146.716	114.625	66.9522	86.4938	117.643	148.332	0.0801831	0.356474	24	1.5	22.9937	112.325	22.7903	0.202895		NM_027950	Osgin1	165.596	150.884	113.169	131.885	80.4215	86.9865	95.2304	150.801	2.83044e-05	0.0011862	24	1.5	39.353	121.872	38.248	0.313839		0.392262	0.99387	0.009225	0.0124743	0.85661	0.403647	0.0540891	0
NM_007981	Acsl1	246.583	208.99	240.051	190.177	192.657	208.879	315.785	236.01	0.0801831	0.356474	24	0	28.658	229.892	23.2351	0.10107		NM_007981	Acsl1	324.755	280.126	216.078	195.851	153.28	206.397	256.749	197.588	0.00323849	0.0274685	24	0	47.91	228.884	54.3186	0.237319		0.0384309	0.233458	0.46452	0.709399	0.00978748	0.333368	0.0573066	0
NM_011519	Sdc1	121.014	181.828	103.618	102.157	98.3396	112.579	159.287	125.734	0.0801831	0.356474	24	0	27.0206	125.57	22.4396	0.178702		NM_011519	Sdc1	152.349	148.743	113.891	130.393	88.6364	123.362	129.889	156.294	0.0185719	0.0866638	24	0	23.2864	130.445	25.3549	0.194373		0.9608	0.999071	0.0107679	0.0101858	0.134828	0.956939	0.0595795	0
NM_133862	Fgg	3729.15	3450.24	3015.86	2717.54	2427.02	4075.09	2931.13	5166.32	0.0801831	0.356474	24	0	511.235	3439.04	694.754	0.20202		NM_133862	Fgg	4005.37	3603.69	2701.76	2916.23	2677.5	2779.59	3081.78	4353.14	0.00323849	0.0274685	24	0	706.863	3264.88	748.748	0.229334		0.423212	0.992945	0.0125476	0.0166344	0.352664	0.427883	0.0729633	0
NM_026384	Dgat2	155.865	184.069	224.417	191.031	247.417	189.092	231.38	136.177	0.0801831	0.356474	24	12	26.6982	194.931	34.1314	0.175095		NM_026384	Dgat2	183.696	199.884	243.427	242.308	285.843	263.442	167.952	147.485	0.0185719	0.0866638	24	12	58.5856	216.7	55.8545	0.25775		0.241636	0.90601	0.0936707	0.166019	0.386506	0.0134715	0.0781552	0
NR_036450	Gm14403	3.31651	7.35898	6.41369	10.9016	10.0779	11.9761	6.12576	6.3263	0.0801831	0.356474	24	12	2.79458	7.8121	3.30257	0.422751		NR_036450	Gm14403	0.739552	2.82038	7.28566	4.96845	8.60859	10.7606	5.21924	4.55683	0.00323849	0.0274685	27	12	3.28134	5.317	3.36645	0.633148		0.2001	0.0473622	0.936657	0.0874808	0.073018	0.0174697	0.100346	0
NM_033074	Tars	80.4235	87.0405	50.8061	34.9479	49.4473	72.235	73.1595	71.845	0.0801831	0.356474	24	0	20.2492	64.9881	17.1381	0.263711		NM_033074	Tars	81.0017	80.25	43.5462	35.8313	24.1027	45.915	65.4877	68.0636	2.83044e-05	0.0011862	24	0	25.3818	55.5248	26.1096	0.470233		0.0206445	0.57039	0.0941556	0.365758	0.0439276	0.442615	0.117647	0
NM_026895	Tatdn3	3.11119e-05	5.73393	0.674839	6.20515	3.86534	6.71611	2.74616	2.67645e-05	0.0801831	0.356474	24	10.5	1.65447	3.2427	2.22177	0.68516		NM_026895	Tatdn3	0.180533	3.85749	3.62825	3.96621	3.68385	3.62199	0.498349	2.49643	0.0185719	0.0866638	24	10.5	1.03929	2.74091	1.42447	0.519706		0.382487	0.983395	0.0260474	0.036977	0.233777	0.0794707	0.146454	0
NM_001204166	Rapgef4	28.6885	27.1701	38.8354	41.2626	44.8717	30.5948	28.4591	37.8353	0.0801831	0.356474	24	12	7.33715	34.7147	5.23508	0.150803		NM_001204166	Rapgef4	24.2956	33.5849	47.2001	42.2903	65.0324	34.4363	17.5317	34.211	0.0398244	0.164857	21	12	12.5864	38.8063	13.2209	0.34069		0.117697	0.0280351	0.926758	0.0621845	0.205987	0.090485	0.156852	0
NM_197986	Tmem140	2.16457	1.48898	0.444381	0.658974	1.26618	0.150783	0.889092	1.589	0.0801831	0.356474	24	0	0.646443	1.0815	0.618646	0.572029		NM_197986	Tmem140	1.53631	0.744634	0.673408	0.793407	0.18669	0.041797	0.330113	0.341815	0.00323849	0.0274685	27	0	0.446616	0.607515	0.4511	0.4511		0.104971	0.224341	0.65345	0.52524	0.0286195	0.837325	0.15989	0
NM_016674	Cldn1	37.5056	30.9625	11.2061	12.5605	13.898	23.9056	45.8189	22.7374	0.0801831	0.356474	21	0	13.3268	23.5465	12.5937	0.534843		NM_016674	Cldn1	40.6547	42.8853	18.3939	16.2667	9.9387	25.5352	27.9062	33.1166	0.000390449	0.00665943	24	0	12.5958	26.8372	13.7164	0.511098		0.072403	0.886341	0.0286468	0.0759705	0.108292	0.446102	0.160031	0
NM_025374	Glo1	91.9029	109.326	105.907	70.1801	64.4902	98.2791	89.8772	114.441	0.0801831	0.356474	24	0	12.0531	93.0504	17.1273	0.184064		NM_025374	Glo1	131.524	91.4174	87.5742	75.646	60.1168	63.4905	94.7432	125.165	2.83044e-05	0.0011862	24	0	26.4892	91.2096	31.9541	0.350337		0.0365738	0.615081	0.121264	0.390977	0.0856134	0.27336	0.20033	0
NM_016916	Blcap	16.3198	16.3727	4.2282	7.16405	7.23022	13.2252	16.4763	14.5589	0.0801831	0.356474	21	0	6.4273	11.4083	5.30823	0.465295		NM_016916	Blcap	21.7403	13.5714	10.5797	8.33392	6.59402	11.2583	6.52816	17.6822	0.0185719	0.0866638	24	0	4.49815	12.036	5.7982	0.481738		0.036608	0.15967	0.555089	0.506113	0.0693759	0.905112	0.200501	0
NM_053096	Cml2	247.955	245.046	266.576	282.905	228.364	185.717	233.026	193.733	0.0801831	0.356474	24	6	37.425	235.415	34.0814	0.144771		NM_053096	Cml2	196.631	275.664	286.551	253.16	207.551	163.623	184.586	194.203	2.83044e-05	0.0011862	24	6	51.1814	220.246	57.2781	0.260064		0.0400195	0.543576	0.178444	0.547866	0.0702779	0.288004	0.217338	0
NM_001077515	Slc1a2	6.46991	7.3678	15.6336	15.9825	14.2691	9.93029	8.79642	13.2734	0.0801831	0.356474	24	12	4.36353	11.4654	2.84286	0.247952		NM_001077515	Slc1a2	7.01933	10.41	14.5957	12.5056	16.697	12.0672	11.9757	6.86262	0.000390449	0.00665943	24	12	3.62479	11.5166	3.78926	0.329025		0.745554	0.988432	0.0505789	0.0578904	0.721917	0.11272	0.267592	0
NM_001289660	Upp2	4.87285	5.65543	5.63576	22.0431	9.94546	6.57442	5.59471	6.17983	0.0801831	0.356474	24	12	1.24909	8.31269	4.33822	0.521879		NM_001289660	Upp2	0.678888	4.58232	9.54267	13.4142	6.55979	9.00963	4.75872	1.72637	0.00323849	0.0274685	24	12	4.63535	6.28393	4.42381	0.703988		0.682639	0.982377	0.063317	0.076085	0.0565501	0.135609	0.294799	0
NM_201232	Nipbl	2.58424	0.916003	9.21849e-06	1.06223	5.60561e-06	0.056383	0.796267	0.804656	0.0801831	0.356474	24	1.5	0.227929	0.777474	0.672853	0.672853		NM_201232	Nipbl	2.39521	0.936838	1.24533	1.04714	0.176407	0.244703	0.201381	1.78664	0.0185719	0.0866638	24	1.5	0.755843	1.00421	0.846809	0.843262		0.681585	0.984119	0.057997	0.0692899	0.570713	0.222875	0.301263	0
NM_144826	Utp6	13.6771	14.9768	9.53633	8.97332	9.68614	9.86177	11.6076	10.2312	0.0801831	0.356474	24	0	1.86272	11.0688	2.0572	0.185856		NM_144826	Utp6	12.1573	11.7616	11.0326	10.3003	7.35833	9.7124	10.1908	7.9992	0.00807112	0.0609615	27	0	1.3131	10.1457	1.38972	0.136977		0.240628	0.604318	0.418832	0.806196	0.0738031	0.785409	0.368723	0
NM_015732	Axin2	4.69434	2.91613	1.33555	1.16706	2.71958	0.579311	2.15199	4.71792	0.0801831	0.356474	24	0	1.41304	2.53524	1.5583	0.614658		NM_015732	Axin2	5.21643	4.31032	1.9893	1.69661	2.63729	0.683308	1.4283	2.86842	0.00807112	0.0609615	27	0	1.7098	2.68904	1.45219	0.540041		0.14055	0.588158	0.333025	0.723352	0.077456	0.556052	0.383515	0
NM_029653	Dapk1	28.0026	10.6237	6.99507	9.92985	7.66485	6.42086	21.9633	10.6891	0.0801831	0.356474	24	0	4.87568	12.7862	5.899	0.461358		NM_029653	Dapk1	24.9269	17.11	12.4193	14.1061	0.145615	14.3327	24.1816	19.7285	0.00323849	0.0274685	24	0	7.12445	15.8688	7.83739	0.493886		0.986153	0.984841	0.0887296	0.0960587	0.966386	0.0804679	0.395493	0
NM_145980	8430408G22Rik	23.8528	29.6635	31.8191	48.039	20.1326	18.8545	9.66414	33.5204	0.0801831	0.356474	24	6	8.615	26.9433	10.7923	0.400556		NM_145980	8430408G22Rik	52.6978	34.1815	35.8542	54.8273	35.2145	3.24653	2.97473	17.7853	0.0185719	0.0866638	24	6	22.0665	29.6035	19.2035	0.648692		0.255646	0.186079	0.830085	0.335013	0.151539	0.0897825	0.431316	0
NM_033080	Nudt19	19.886	26.2781	19.5023	39.4399	36.0338	40.6318	28.1371	28.5884	0.0801831	0.356474	27	13.5	9.3068	29.3655	7.60508	0.25898		NM_033080	Nudt19	14.4552	20.3953	29.8009	29.9282	41.6887	37.0203	40.0062	31.6728	0.00118586	0.017653	27	13.5	10.851	30.0142	10.2392	0.341146		0.433643	0.70892	0.424602	0.709885	0.0939054	0.988314	0.446597	0
NM_011489	Stat5b	8.05372	2.53962	4.17242	2.77132	1.5374	6.77197e-06	2.82827	3.24902	0.0801831	0.356474	27	0	2.4206	3.26249	2.01797	0.618537		NM_011489	Stat5b	10.4353	2.67323	2.33757	1.77458	1.78389e-05	3.62679	1.45589	8.04872	0.0185719	0.0866638	24	0	2.50715	3.79469	3.57287	0.941547		0.152631	0.278926	0.65935	0.591448	0.0988377	0.428415	0.464428	0
NM_007890	Dyrk1a	2.12179	0.192587	3.11647	6.59196e-05	4.85774e-05	3.54599e-05	1.1491	3.66553	0.0801831	0.356474	24	1.5	1.50031	1.2807	1.20407	0.940161		NM_007890	Dyrk1a	2.1927	1.76499	0.184683	0.441344	5.68121e-05	7.47003e-05	3.87867e-05	6.37867e-05	0.0398244	0.164857	27	1.5	1.24799	0.588129	0.742048	0.742048		0.173618	0.380963	0.579188	0.788438	0.10312	0.214627	0.479516	0
NM_001199593	Pkn1	5.59207	5.18371	6.1618	2.98759	3.01408e-05	4.43912	0.000868127	5.24696	0.0801831	0.356474	24	0	0.571229	3.70152	1.86563	0.504017		NM_001199593	Pkn1	6.08519	2.14037	2.14461	2.52522	4.27e-06	0.0155177	3.06761	4.11366	0.0185719	0.0866638	24	0	1.78011	2.51152	2.17575	0.866306		0.104079	0.456869	0.405345	0.942397	0.133923	0.777659	0.482847	0
NM_010196	Fga	423.091	466.564	446.121	280.073	229.199	431.418	512.045	573.212	0.0801831	0.356474	24	0	100.696	420.215	112.637	0.268045		NM_010196	Fga	629.979	566.895	527.262	548.012	390.674	390.895	639.39	600.842	0.0185719	0.0866638	24	0	106.534	536.711	101.468	0.189055		0.11411	0.786623	0.124479	0.283864	0.203373	0.17011	0.516632	0
NM_144857	Rrp36	14.2213	11.3447	11.6213	8.88903	9.32482	10.0378	11.2998	9.38114	0.0801831	0.356474	24	1.5	1.31057	10.765	1.41555	0.131496		NM_144857	Rrp36	13.0294	10.6956	11.4004	9.69094	7.38903	8.34444	11.1369	11.4763	0.000390449	0.00665943	24	1.5	1.81402	10.3954	2.10119	0.202128		0.492477	0.937873	0.127525	0.181347	0.827894	0.342491	0.55892	0
NM_008878	Serpinf2	402.325	462.198	391.347	428.75	299.493	350.779	396.957	351.161	0.0801831	0.356474	24	3	23.6513	385.376	44.5032	0.11548		NM_008878	Serpinf2	467.386	504.229	426.655	554.976	335.636	334.918	349.597	362.061	0.00323849	0.0274685	24	3	54.2033	417.034	75.1719	0.180254		0.140682	0.174292	0.75805	0.374555	0.232497	0.936822	0.597353	0
NM_001289678	Pacsin3	17.1652	20.7603	15.6464	7.97424	13.7175	5.32632	17.3931	11.4192	0.0801831	0.356474	24	3	3.56812	13.6753	4.14318	0.302969		NM_001289678	Pacsin3	16.2353	22.8656	13.7632	12.8049	11.6226	5.44842	3.27355	17.1897	0.00323849	0.0274685	24	3	7.11399	12.9004	7.17426	0.556126		0.172258	0.567491	0.391123	0.81161	0.154146	0.868451	0.633755	0
NM_023268	Qsox1	115.324	116.215	103.024	81.052	96.2931	111.589	102.785	110.561	0.0801831	0.356474	24	1.5	9.32955	104.605	8.68402	0.0830169		NM_023268	Qsox1	148.923	149.356	118.342	126.979	85.3037	118.287	134.047	126.314	0.0185719	0.0866638	24	1.5	11.2061	125.944	20.4428	0.162317		0.177016	0.156179	0.810298	0.312209	0.26056	0.245996	0.639004	0
NM_019643	Fam60a	0	0.122836	2.40283	0.06867	1.95847	1.02627	0.450341	0.0199126	0.0801831	0.356474	24	12	0.725682	0.756166	0.675191	0.675191		NM_019643	Fam60a	0	0.472555	0.509805	0.864009	1.26262	0	0.816881	0	0.0398244	0.164857	24	12	0.2768	0.490734	0.392349	0.392349		0.94688	0.952297	0.189151	0.226026	0.868883	0.321214	0.71579	0
NM_001109045	Aqp8	67.4269	56.6287	32.2444	30.9155	43.6806	18.4798	43.4147	83.2118	0.0801831	0.356474	24	0	19.0052	47.0003	22.5014	0.47875		NM_001109045	Aqp8	141.945	49.6525	47.7091	23.1952	59.4246	43.863	73.7839	78.7427	0.0185719	0.0866638	24	0	21.9139	64.7877	31.3281	0.48355		0.750767	0.191512	0.935885	0.246993	0.291038	0.994693	0.720719	0
NM_009963	Cry2	4.7392	8.72173	9.18607	10.8722	9.64876	9.89005	12.4869	5.3958	0.0801831	0.356474	24	12	1.19344	8.86759	2.38668	0.269146		NM_009963	Cry2	3.62605	9.65553	10.3887	14.3505	12.838	6.9692	10.9476	6.39029	0.0185719	0.0866638	24	12	2.4022	9.38651	3.26236	0.347558		0.213962	0.369896	0.629601	0.726948	0.271637	0.920896	0.764137	0
NM_010220	Fkbp5	4.20648	6.67443	11.0415	9.14447	16.0114	18.3758	11.4449	19.21	0.0801831	0.356474	27	15	5.7082	11.9186	4.65691	0.390725		NM_010220	Fkbp5	12.1772	8.2361	9.00621	14.2636	28.4226	23.4515	12.4787	11.2913	0.00323849	0.0274685	24	15	5.42414	14.9159	7.85141	0.526378		0.264191	0.732143	0.300961	0.553055	0.452911	0.732954	0.841296	0
NM_001164224	Aspscr1	8.6402	1.28604e-32	4.67017	1.91999e-09	0.000745961	7.38532	1.57113	19.7835	0.0801831	0.356474	24	22.5	1.11096	5.25638	5.5618	1.0581		NM_001164224	Aspscr1	12.1701	1.41016	2.1503	2.09073	0.0334786	7.56818	2.4564	21.4078	0.0185719	0.0866638	24	22.5	3.47049	6.16089	6.705	1.08832		0.994517	0.852815	0.405951	0.542691	0.943261	0.339736	0.917148	0
NM_001286553	Ppp2r1b	0.85428	2.13931	0.587634	0.249927	1.00494e-09	0.197087	0.666591	0.0807197	0.0801831	0.356474	24	3	0.331989	0.596944	0.604716	0.604716		NM_001286553	Ppp2r1b	0.0192961	0.31719	0.293611	0.000233274	8.18257e-08	1.09881e-07	2.43153e-07	0.182499	0.000390449	0.00665943	24	3	0.129211	0.101604	0.145106	0.145106		0.726609	0.438803	0.785203	0.64753	0.491456	0.35503	0.928016	0
NM_029662	Mfsd2a	18.7757	23.7708	21.0497	41.103	93.4078	31.5248	31.7739	32.7258	0.0801831	0.356474	24	13.5	9.19112	36.7664	21.3697	0.581228		NM_029662	Mfsd2a	21.8479	18.5793	39.0446	33.7701	108.828	51.0139	29.8734	27.9838	0.000390449	0.00665943	24	13.5	10.9802	41.3676	28.3951	0.686409		0.910615	0.66991	0.625677	0.954711	0.674711	0.403173	0.954805	0
NM_144866	Etf1	16.7162	17.1538	26.6915	24.5544	24.254	26.0673	23.787	18.7279	0.0801831	0.356474	24	13.5	4.55843	22.244	4.16928	0.187434		NM_144866	Etf1	19.47	24.4534	25.5785	26.5773	35.9852	32.1782	23.2534	26.4417	0.00323849	0.0274685	24	13.5	4.3673	26.7422	5.43448	0.203217		0.793311	0.463473	0.781093	0.676306	0.955871	0.615309	0.976147	0
NM_144909	Gckr	50.1622	60.2359	57.6382	66.4174	63.5174	42.6878	39.3733	55.4766	0.0801831	0.356474	24	9	10.5715	54.4386	8.17952	0.150252		NM_144909	Gckr	50.6725	45.5743	51.1827	51.9076	47.3482	42.764	28.8843	37.6297	0.00323849	0.0274685	24	9	6.20921	44.4954	6.47433	0.145506		0.927196	0.798224	0.474174	0.66855	0.879161	0.921355	0.978863	0
NR_045301	1810008I18Rik	98.2747	145.637	122.604	159.694	164.531	68.4681	84.9874	81.5418	0.0801831	0.356474	24	9	46.0862	115.717	37.0728	0.320374		NR_045301	1810008I18Rik	106.768	102.569	129.535	146.49	129.133	71.1128	33.3105	89.1047	0.00323849	0.0274685	24	9	36.2247	101.003	34.1654	0.338261		0.670706	0.607206	0.626163	0.9807	0.614547	0.71479	0.996327	0
NM_001252570	Phyhd1	16.0242	42.3964	16.9152	59.9646	64.8962	38.0608	41.4932	34.69	0.0801831	0.356474	24	12	12.4226	39.3051	15.7172	0.399878		NM_001252570	Phyhd1	44.9224	33.2703	49.5731	51.6805	52.3798	45.8425	28.05	34.9159	0.0185719	0.0866638	24	10.5	11.5278	42.5793	8.85648	0.208		0.0916939	0.978418	0.00203634	0.004874	0.0424038	0.0445133	0.012156	1.5
NM_174876	Impg2	0.965819	0.638745	0.988178	1.41729	1.75652	0.637508	0.663045	0.543904	0.0801831	0.356474	24	9	0.338074	0.951376	0.414938	0.414938		NM_174876	Impg2	0.537848	1.18251	0.92314	1.38284	0.348373	0.481716	0.0871195	0.360988	0.0185719	0.0866638	24	7.5	0.455845	0.662682	0.465376	0.465376		0.00298915	0.0999372	0.268845	0.658521	0.0119253	0.273437	0.0178014	1.5
NM_183250	Tma7	64.9411	67.4505	45.9408	36.4619	49.0561	55.1811	40.2424	76.6323	0.0801831	0.356474	24	22.5	12.6498	54.4883	13.5758	0.24915		NM_183250	Tma7	64.6071	41.5485	46.4397	41.5634	48.8077	56.1357	59.15	63.079	0.0185719	0.0866638	24	21	11.4688	52.6664	10.3275	0.196093		0.0439054	0.94076	0.00314294	0.0101994	0.0861754	0.0289227	0.0187101	1.5
NM_026615	Urm1	4.38257	7.17824	10.3504	5.32457	2.63726	4.18427	4.20222	3.78898	0.0801831	0.356474	24	6	1.90022	5.25606	2.37834	0.452494		NM_026615	Urm1	3.60848	4.78693	4.2005	5.00893	4.72754	2.41599	2.22308	2.69756	0.00323849	0.0274685	24	7.5	1.47568	3.70935	1.29353	0.348721		0.196584	0.990091	0.00359481	0.006304	0.230426	0.0478192	0.0213759	1.5
NM_026646	Slc25a22	18.9906	24.5721	16.8989	12.9935	8.76876	6.85084	32.8772	17.8186	0.0801831	0.356474	24	3	5.42474	17.4713	3.94649	0.225884		NM_026646	Slc25a22	11.2361	34.2762	20.9501	15.0537	7.49906	8.06962	11.1933	3.34072	0.0398244	0.164857	27	4.5	5.67375	13.4975	7.96538	0.590139		0.00563902	0.0975525	0.359215	0.546345	0.00371334	0.824598	0.0220742	1.5
NM_001001892	H2-K1	862.981	798.504	805.215	842.55	742.868	830.085	893.55	1137.05	0.0801831	0.356474	24	21	61.6717	864.1	106.001	0.122672		NM_001001892	H2-K1	828.29	808.428	805.946	789.499	903.67	877.216	982.09	993.081	0.00118586	0.017653	27	19.5	63.2231	880.711	79.8358	0.0906493		0.117769	0.978493	0.00377094	0.00817556	0.0802022	0.142311	0.0224134	1.5
NM_001252485	Inca1	0.113787	2.56073	11.2142	2.67352e-08	1.38969e-10	5.28694e-14	0.288472	10.5001	0.0801831	0.356474	24	3	1.89117	3.08466	3.23158	1.04763		NM_001252485	Inca1	3.70151e-39	0.90941	0.736943	0.681577	2.64989e-90	3.31569e-118	9.99676e-26	2.84313e-10	0.00323849	0.0274685	24	4.5	0.482247	0.291051	0.462674	0.462674		0.0887879	0.963347	0.00533356	0.0130091	0.0658649	0.375509	0.0315777	1.5
NM_080463	Pofut1	2.58475	2.2933	0.60685	1.47217	1.2445	2.10365	2.16262	1.58482	0.0801831	0.356474	24	0	0.614918	1.75658	0.387652	0.220685		NM_080463	Pofut1	3.61248	2.57014	2.13037	2.14177	1.84611	1.2562	1.61009	1.00443	0.0398244	0.164857	27	1.5	1.0056	2.03587	0.687618	0.337752		0.0100291	0.217175	0.27114	0.914057	0.0063204	0.966177	0.0373282	1.5
NM_011899	Srp54a	1.24819e-06	0.0982532	0.079814	0.127822	0.0651653	3.69315e-08	0.0408304	1.22202e-06	0.0801831	0.356474	27	7.5	0.0577412	0.0461873	0.0480048	0.0480048		NM_011899	Srp54a	0.0544677	0.128393	0.192706	0.113553	2.45072e-06	5.8477e-07	2.56536e-06	1.66141e-06	0.000390449	0.00665943	24	6	0.0802937	0.0611409	0.0912884	0.0912884		0.00824208	0.383592	0.114945	0.566781	0.025719	0.470178	0.0484446	1.5
NM_001302080	Fkbp1a	8.72843e-17	0.876185	4.71453e-09	1.4829e-19	3.16208e-20	3.98189e-43	5.53045e-05	1.85338e-29	0.0801831	0.356474	24	4.5	6.17304e-17	0.10953	0.200983	0.200983		NM_001302080	Fkbp1a	6.42246e-16	2.7037e-07	0.00132384	0.00165274	3.37102e-18	2.44512e-16	8.33016e-20	1.07348e-10	0.0185719	0.0866638	24	6	1.90919e-07	0.000372106	0.000675924	0.000675924		0.0918349	0.950224	0.00996269	0.0240662	0.996952	0.122098	0.0583069	1.5
NM_001308354	Pparg	2.31073	0.0144751	1.74808e-06	7.46937e-06	5.93116e-07	5.93786	7.42903e-05	0.0151971	0.0801831	0.356474	24	0	0.0102322	1.03479	0.472957	0.457055		NM_001308354	Pparg	3.66718	0.881582	2.51599	0.246353	1.75209	8.39959e-05	0.000128084	0.0214165	0.0398244	0.164857	27	1.5	1.69586	1.15517	0.959084	0.830256		0.0504418	0.910182	0.0104769	0.0319612	0.15562	0.615411	0.0612376	1.5
NM_001302970	Ap2m1	56.7474	72.3438	85.4134	76.6879	57.2923	69.6941	65.6649	68.0317	0.0801831	0.356474	24	7.5	4.94536	68.9844	7.34219	0.106433		NM_001302970	Ap2m1	65.1888	83.7366	83.099	85.7654	65.7573	46.5582	62.4491	52.4867	0.0185719	0.0866638	24	9	15.0525	68.1301	11.3826	0.167071		0.0214878	0.506374	0.13299	0.495973	0.012634	0.363989	0.0734497	1.5
NM_016670	Pknox1	3.26399	5.42953	1.59615	1.04445	2.98627	8.51379e-05	3.03101	1.43018	0.0801831	0.356474	24	3	0.70067	2.34771	1.10828	0.472069		NM_016670	Pknox1	4.85135	2.83463	2.51219	1.95735	0.543354	2.32006	1.46906	2.53604	0.000390449	0.00665943	24	1.5	0.911913	2.378	1.232	0.51808		0.851477	0.995498	0.0292018	0.0306369	0.979864	0.0150283	0.086849	1.5
NM_029844	Mrap	122.143	158.07	86.2142	88.6455	103.517	106.461	126.572	125.422	0.0801831	0.356474	24	21	14.1022	114.631	20.2714	0.176841		NM_029844	Mrap	142.756	95.725	97.4994	56.3695	115.906	160.814	164.978	102.535	0.0185719	0.0866638	24	19.5	33.2559	117.073	36.2487	0.309625		0.0157282	0.0496621	0.63365	0.219748	0.0201888	0.0843403	0.0907357	1.5
NM_001199009	Dcaf11	113.235	118.667	109.118	71.8246	70.8137	71.2324	72.3134	40.4929	0.0801831	0.356474	24	3	26.6411	83.4621	22.9335	0.274778		NM_001199009	Dcaf11	124.943	74.6117	69.9141	72.645	15.1321	67.2966	80.7486	73.4795	0.00323849	0.0274685	24	1.5	4.37197	72.3385	26.0441	0.36003		0.0201478	0.106186	0.542984	0.411462	0.0178845	0.267096	0.102622	1.5
NM_182805	Gpt	116.07	169.569	128.583	191.074	169.649	222.267	146.949	130.543	0.0801831	0.356474	27	13.5	37.8861	157.826	25.7458	0.163128		NM_182805	Gpt	105.312	130.958	170.028	165.228	144.927	158.986	137.081	119.53	0.0185719	0.0866638	24	12	26.0424	141.506	23.2584	0.164363		0.246521	0.977152	0.0181557	0.030143	0.507943	0.0772322	0.104108	1.5
NM_007659	Cdk1	0.26496	0.730565	0.154936	0.188521	0.0716583	0.341596	0.224867	0.765463	0.0801831	0.356474	24	0	0.216575	0.342821	0.228626	0.228626		NM_007659	Cdk1	2.44152	0.25952	0.197409	0.201285	0	0.037769	0.186644	0.958633	0.000390449	0.00665943	24	1.5	0.230276	0.535392	0.681235	0.681235		0.188378	0.0203891	0.964696	0.0376627	0.379325	0.426329	0.116266	1.5
NM_028102	Ddhd2	4.45997	1.6435	2.18058	3.08476	4.74472	3.27913	3.24519	2.73905	0.0801831	0.356474	24	15	0.639352	3.17211	0.742794	0.234164		NM_028102	Ddhd2	0.173487	2.61194	2.98896	2.76837	3.66568	3.14094	3.09169	1.54105	0.000390449	0.00665943	24	13.5	0.748161	2.49852	1.07046	0.428436		0.0351699	0.43076	0.248639	0.767421	0.0304914	0.823246	0.169557	1.5
NM_001205346	Sun2	6.73393e-05	5.09739	8.03806	2.60437e-05	11.6176	9.37673	7.91682	6.96196	0.0801831	0.356474	24	13.5	1.99364	6.12608	2.79191	0.455742		NM_001205346	Sun2	1.14388e-07	1.50678	2.06836	5.65773	15.4747	4.30137	4.21782	0.389279	9.55942e-07	0.000141159	24	12	2.85072	4.202	5.32282	1.26673		0.0320429	0.138921	0.564111	0.461458	0.11666	0.846589	0.177499	1.5
NM_008875	Pld1	2.88115	1.90109	0.345395	1.89201	1.36894	2.68103	2.19919	2.02444	0.0801831	0.356474	21	0	0.629343	1.85071	0.600616	0.324532		NM_008875	Pld1	3.16896	2.89893	1.95399	1.91836	0.0920564	1.6466	2.7517	1.06225	0.0185719	0.0866638	24	1.5	0.358583	1.93661	0.807488	0.416961		0.0363785	0.108088	0.636763	0.351179	0.0362437	0.572176	0.198685	1.5
NM_001033261	Zfc3h1	4.15776	5.76205	0.921115	2.87721	3.81483	5.6	4.28889	6.45565	0.0801831	0.356474	24	21	1.28008	4.23469	1.51657	0.358131		NM_001033261	Zfc3h1	3.11958	3.82137	3.29733	3.10641	2.21701	3.48021	3.93781	5.415	0.0185719	0.0866638	24	22.5	0.571692	3.54934	0.835596	0.235423		0.311325	0.958283	0.0517089	0.081677	0.114051	0.0495849	0.262979	1.5
NM_024282	Desi2	4.85234	3.776	1.8827	1.63584	4.24366	7.07549	4.71127	2.596	0.0801831	0.356474	21	19.5	1.52217	3.74155	1.49698	0.400096		NM_024282	Desi2	3.10721	3.81138	2.80474	2.33202	2.1525	5.15917	6.29277	7.38495	0.00323849	0.0274685	24	21	2.06257	4.13059	1.94967	0.472008		0.179226	0.890846	0.0814293	0.158876	0.113961	0.0511962	0.270444	1.5
NM_011416	Smarca2	17.0189	13.9952	14.0945	17.8336	28.6167	24.2785	27.2141	11.9282	0.0801831	0.356474	24	15	7.78026	19.3725	7.45253	0.384697		NM_011416	Smarca2	12.7921	18.4493	15.037	20.5353	28.2347	21.0465	20.5767	14.1884	0.000390449	0.00665943	24	13.5	4.51721	18.8575	5.4945	0.29137		0.151764	0.7799	0.164619	0.345402	0.0572503	0.239903	0.297933	1.5
NM_007940	Ephx2	230.439	214.68	218.111	259.588	288.899	258.094	281.345	302.788	0.0801831	0.356474	27	16.5	35.996	257.369	30.7136	0.119336		NM_007940	Ephx2	233.776	186.918	231.5	200.376	276.306	285.138	303.619	284.863	2.83044e-05	0.0011862	24	18	52.3432	250.312	48.6334	0.194291		0.138822	0.607605	0.312124	0.679545	0.0572985	0.887533	0.298148	1.5
NM_026301	Rnf125	113.183	36.7241	15.7137	39.9105	23.7241	32.6011	71.5661	98.2565	0.0801831	0.356474	24	0	38.367	53.9599	34.5267	0.639858		NM_026301	Rnf125	57.9111	53.2895	19.1282	31.561	26.3334	14.368	50.728	49.1736	0.0185719	0.0866638	24	1.5	12.9957	37.8116	15.6981	0.415166		0.0870689	0.752137	0.121332	0.300984	0.0751175	0.115109	0.374079	1.5
NM_001099624	Rapgef2	1.66008	2.83688	1.75612	3.37899	3.09608	0.987363	2.33164	1.18937	0.0801831	0.356474	24	10.5	0.224094	2.15457	0.605404	0.280986		NM_001099624	Rapgef2	3.16054	3.35232	2.64064	3.39365	4.26618	2.53565	2.07569	1.8603	0.0185719	0.0866638	24	9	0.646812	2.91107	0.64983	0.223227		0.806257	0.982449	0.0776962	0.0893348	0.771653	0.116056	0.384477	1.5
NM_008235	Hes1	10.2404	11.3895	4.53635	2.52068	4.84229	2.21484	8.37329	5.0868	0.0801831	0.356474	24	3	2.03078	6.15052	2.51887	0.409538		NM_008235	Hes1	6.77145	12.9812	8.81462	6.28683	4.19274	4.97376	8.30878	8.92106	0.00323849	0.0274685	24	1.5	1.90782	7.6563	2.85572	0.372989		0.301677	0.935582	0.0790889	0.128893	0.220245	0.0839205	0.390033	1.5
NM_134046	Cenpo	1.53793	1.81611	0.515256	0.661651	0.228258	0.676415	0.933991	0.66335	0.0801831	0.356474	24	0	0.499029	0.87912	0.510367	0.510367		NM_134046	Cenpo	2.19876	0.707193	0.859452	0.670089	0	0.143339	0.213318	0.883771	0.000390449	0.00665943	24	1.5	0.500061	0.70949	0.697621	0.697621		0.281943	0.090932	0.9212	0.152736	0.397584	0.547624	0.435611	1.5
NM_010435	Hira	2.87487	1.91827	1.00397	1.05389	1.94851	4.18136	2.2432	1.4237	0.0801831	0.356474	21	19.5	0.840969	2.0229	0.826963	0.4088		NM_010435	Hira	3.06207	2.18612	1.98234	2.14059	0.136051	2.28157	3.91723	2.85185	0.0185719	0.0866638	24	21	0.763484	2.31973	1.0438	0.449965		0.10213	0.734788	0.152729	0.360667	0.336325	0.388327	0.476061	1.5
NM_001271496	Chka	2.72843	0.200039	0.000674123	0.000700649	0.000485015	6.03089	2.19907	3.11317	0.0801831	0.356474	24	22.5	1.55448	1.78418	1.00144	0.561288		NM_001271496	Chka	11.2894	2.6153	0.350605	0.163523	0.000598623	7.59722	19.5733	8.65483	0.00323849	0.0274685	24	21	6.13351	6.2806	7.43284	1.18346		0.467713	0.944043	0.11042	0.157999	0.964043	0.580638	0.504424	1.5
NM_080462	Hnmt	9.25438	12.418	4.85666	19.9215	18.5342	21.2226	12.7175	12.7658	0.0801831	0.356474	24	15	5.97986	13.9613	5.45543	0.390753		NM_080462	Hnmt	10.8727	9.32756	13.5792	14.1688	21.5145	15.4935	10.3485	13.2044	0.00323849	0.0274685	24	13.5	2.33069	13.5636	3.78147	0.278794		0.334156	0.915799	0.115796	0.186127	0.724721	0.501757	0.522126	1.5
NM_001111314	Ngef	4.44317	9.42381	19.9793	23.9132	15.2339	9.46749	13.5203	9.8358	0.0801831	0.356474	24	12	4.89465	13.2271	5.26485	0.398034		NM_001111314	Ngef	4.50159	9.44726	17.1445	25.0826	18.3953	10.6471	6.88187	7.91102	2.83044e-05	0.0011862	24	10.5	7.41351	12.5014	8.27177	0.661667		0.359462	0.905311	0.139126	0.220919	0.246891	0.95733	0.59296	1.5
NM_198305	Klhl17	1.17598	2.98951	2.31263	1.4243	0.157864	1.16153	1.89396	2.01398	0.0801831	0.356474	21	6	0.719917	1.62275	0.736804	0.454045		NM_198305	Klhl17	1.85933	2.17339	2.13569	2.05043	0.424443	0.463061	1.58516	1.1673	0.00323849	0.0274685	24	4.5	0.789739	1.48235	0.754242	0.508815		0.461593	0.914362	0.158934	0.235127	0.298987	0.275629	0.646018	1.5
NM_130864	Acaa1a	31.7168	29.7159	53.318	38.067	50.4081	45.3094	36.948	22.9322	0.0801831	0.356474	24	12	11.3008	38.5519	10.4599	0.271319		NM_130864	Acaa1a	42.1064	30.2984	44.916	48.381	58.4328	54.0324	38.8422	30.8676	0.00323849	0.0274685	24	13.5	8.99539	43.4846	11.2425	0.258539		0.469131	0.910824	0.166974	0.246789	0.25866	0.347018	0.665842	1.5
NM_010753	Mxd4	26.3162	16.8731	15.9602	9.50014	13.4848	13.037	17.8199	13.7821	0.0801831	0.356474	24	0	3.04659	15.8467	4.49039	0.283364		NM_010753	Mxd4	26.4614	18.3279	14.9745	18.1077	4.58986	8.29554	21.3269	17.6474	0.0185719	0.0866638	24	1.5	4.87844	16.2164	6.82954	0.42115		0.468726	0.295736	0.823987	0.463004	0.40031	0.184952	0.706843	1.5
NM_009533	Xrcc5	10.765	12.9744	11.4915	13.9724	10.412	13.8327	8.56207	8.02029	0.0801831	0.356474	24	9	1.53784	11.2538	1.87642	0.166737		NM_009533	Xrcc5	8.4635	10.3335	12.0189	11.8415	16.8513	8.57502	10.3251	6.41455	0.00323849	0.0274685	24	10.5	2.34918	10.6029	3.1846	0.300351		0.196165	0.228936	0.752044	0.450203	0.278715	0.838244	0.730224	1.5
NM_027405	Gpatch2l	2.48851	3.39869	3.53513	0.738007	2.00352	1.65464	1.9895	3.27071	0.0801831	0.356474	24	4.5	0.352853	2.38484	0.617406	0.258888		NM_027405	Gpatch2l	1.63223	2.55085	1.82756	1.74039	0.775802	0.640668	1.27027	2.21463	0.00323849	0.0274685	24	3	0.682793	1.581	0.786347	0.497372		0.530388	0.896595	0.209184	0.303954	0.531169	0.62322	0.755403	1.5
NR_103514	Ndufa7	1.03308e-07	0.112649	0.767467	0.32442	0.379738	3.69177e-15	0.101758	1.49007e-09	0.0801831	0.356474	24	9	0.2294	0.210754	0.265391	0.265391		NR_103514	Ndufa7	4.32029e-09	0.0888992	0.195842	0.156137	0	3.13963e-09	6.87793e-11	0	0.00807112	0.0609615	24	7.5	0.0628612	0.0551098	0.0906247	0.0906247		0.258717	0.617345	0.419732	0.794356	0.258998	0.870794	0.834078	1.5
NM_016894	Ramp1	1.26324	1.02063	0.737956	1.21248	0.0757075	4.547e-53	1.02035	0.454965	0.0801831	0.356474	27	0	0.264327	0.745496	0.380201	0.380201		NM_016894	Ramp1	3.28885	1.21708	0.997823	1.191	0.416189	0.903188	0.339572	1.86349	0.0185719	0.0866638	24	1.5	0.618399	1.27715	0.847579	0.663649		0.445874	0.607363	0.541702	0.932982	0.336414	0.517304	0.914615	1.5
NM_015829	Slc25a13	6.83285	29.9261	14.8533	40.5894	14.6225	44.7375	13.1336	0.000126261	0.0801831	0.356474	24	10.5	10.4732	20.5869	12.7556	0.619598		NM_015829	Slc25a13	0.000352893	9.61974	10.0852	16.6073	44.5041	19.6438	0.011737	9.12134	0.000390449	0.00665943	24	12	7.64805	13.6992	14.346	1.04721		0.366473	0.45393	0.65162	0.797278	0.625804	0.967743	0.935347	1.5
NM_013469	Anxa11	11.7334	21.2631	21.1155	32.445	27.9464	20.4706	26.3026	18.1475	0.0801831	0.356474	24	12	4.43939	22.428	6.40406	0.285538		NM_013469	Anxa11	16.3661	25.1337	26.0084	30.3831	35.3657	19.0268	24.9548	15.8798	0.000390449	0.00665943	24	10.5	5.65654	24.1398	7.25471	0.300529		0.493292	0.702779	0.458697	0.751432	0.395463	0.571715	0.951187	1.5
NM_007487	Arl4a	7.27861	2.84222	4.11088	3.92853	3.30768	6.18985	5.73814	14.4462	0.0801831	0.356474	24	22.5	1.59986	5.98026	3.18184	0.532057		NM_007487	Arl4a	9.26745	4.13194	2.63152	2.19213	8.80581	7.23367	4.58518	11.9673	0.0185719	0.0866638	24	21	2.92326	6.35187	2.81468	0.443126		0.706924	0.6507	0.59284	0.941067	0.602108	0.933345	0.995444	1.5
NM_025351	Chchd6	9.75961e-05	1.05894	3.63507	2.8909	7.29067e-05	4.66608e-05	2.04255	7.10769e-05	0.0801831	0.356474	24	6	1.09948	1.20347	1.19754	0.995073		NM_025351	Chchd6	2.98212	3.37341	3.07856	4.29809	7.41424	2.59089	1.13882	2.35573	0.0185719	0.0866638	24	9	1.20717	3.40431	1.60722	0.472112		0.274615	0.996537	0.0018575	0.00279725	0.0746803	0.0282481	0.0110934	3
NM_177298	Pisd	13.354	23.3077	25.1663	22.4708	10.9042	13.0455	17.9547	18.5504	0.0801831	0.356474	21	6	6.62029	17.9675	5.05734	0.281472		NM_177298	Pisd	11.8072	17.6539	17.5282	19.2916	15.2577	17.1616	14.7307	13.9493	0.0185719	0.0866638	24	9	2.19673	15.9225	2.48455	0.15604		0.0326009	0.935067	0.00196692	0.00723401	0.00801505	0.126457	0.0117437	3
NM_001110831	Dnpep	15.3986	10.8276	1.49791e-05	3.46779	3.50766	4.06764	8.45239	6.33968	0.0801831	0.356474	24	0	4.978	6.50767	4.59819	0.706579		NM_001110831	Dnpep	11.1774	8.24703	6.69449	6.35298	2.88939	3.68633	3.39627e-05	0.906466	0.00807112	0.0609615	27	3	4.7337	4.9231	3.4888	0.708659		0.00225544	0.187568	0.13397	0.881999	0.0145983	0.665448	0.0134565	3
NM_145391	Tapbpl	10.5045	10.5101	13.6612	12.2705	7.25809	6.44258	10.357	13.4683	0.0801831	0.356474	24	3	2.29556	10.559	2.46551	0.233498		NM_145391	Tapbpl	11.6406	12.9309	11.7232	13.3811	10.4784	5.51497	6.1239	6.9848	0.00323849	0.0274685	24	6	4.07679	9.84533	3.72323	0.378173		0.00655946	0.646469	0.0157435	0.101192	0.00260066	0.00454311	0.0155028	3
NM_025439	Tmem9	7.0808	9.48746	10.3308	10.6842	9.71549	3.33444	7.06793	9.94195	0.0801831	0.356474	21	9	2.2981	8.59737	2.02203	0.235192		NM_025439	Tmem9	7.41053	8.24379	9.48192	9.51507	12.9152	10.3717	6.85625	6.14979	0.00323849	0.0274685	24	12	2.22502	8.86803	2.43299	0.274355		0.00588061	0.741095	0.00432546	0.0310051	0.00652608	0.690383	0.0256737	3
NM_026073	Ift22	2.92297	6.12702	9.3224	4.56418	1.61574	3.45896	3.12867	0	0.0801831	0.356474	24	6	2.19288	3.89249	2.81546	0.723306		NM_026073	Ift22	0.655944	3.77765	4.20551	4.2162	18.8742	3.51368	0.610906	1.5154	0.00323849	0.0274685	24	9	2.23923	4.67119	4.64872	0.99519		0.0220372	0.00488572	0.875967	0.0208064	0.0078732	0.428807	0.0289586	3
NM_011701	Vim	10.6911	5.30663	7.41587	6.35993	11.0387	12.6258	7.99817	11.6234	0.0801831	0.356474	24	18	2.8299	9.13245	2.41498	0.26444		NM_011701	Vim	11.2106	10.547	7.93534	7.54085	10.6096	9.53595	14.1941	14.4229	0.000390449	0.00665943	24	21	2.53462	10.7495	2.85747	0.265823		0.101883	0.969897	0.00498378	0.0114924	0.0349124	0.0950802	0.0295326	3
NM_146006	Lss	17.7313	19.4789	13.8201	25.6194	21.1973	12.0514	14.2066	10.2336	0.0801831	0.356474	24	9	4.95206	16.7923	4.22985	0.251892		NM_146006	Lss	14.7747	22.9728	24.0528	21.8446	17.6944	9.2222	13.3883	11.5698	0.000390449	0.00665943	24	6	6.37839	16.9399	7.03276	0.415158		0.0820405	0.954521	0.00680198	0.0171463	0.220917	0.050139	0.0401241	3
NM_153533	Tns2	8.17942	22.088	24.7065	17.8252	16.6273	12.1459	14.3875	12.56	0.0801831	0.356474	24	6	3.6577	16.065	5.72088	0.356109		NM_153533	Tns2	9.92983	25.4657	28.6926	32.1057	13.6722	10.2335	4.58986	14.3839	0.0185719	0.0866638	24	9	11.0929	17.3842	9.13538	0.5255		0.0242065	0.191079	0.439781	0.665369	0.00696506	0.823193	0.0410694	3
NM_178398	Wipi2	14.4725	12.0483	9.5656	9.43573	10.482	9.31544	12.9532	10.9001	0.0801831	0.356474	24	1.5	1.05489	11.1466	1.36918	0.122834		NM_178398	Wipi2	13.0391	13.4365	13.2563	13.2352	5.70182	8.9625	11.935	9.88888	0.00323849	0.0274685	24	4.5	2.52646	11.1774	2.36352	0.211456		0.0285325	0.0346786	0.764953	0.127748	0.00981271	0.152748	0.0574507	3
NM_001289525	Lrrc40	0.926159	2.92845	6.11828	2.2345	1.356e-10	0	1.17467	4.66113	0.0801831	0.356474	24	3	2.07073	2.2554	2.02458	0.897661		NM_001289525	Lrrc40	6.80391	0.44416	0.605553	2.4207e-11	0	4.67143e-11	1.60591	0.208014	0.0185719	0.0866638	24	0	0.601708	1.20844	1.73299	1.43407		0.157756	0.0100715	0.97319	0.0196564	0.149047	0.991082	0.0589278	3
NM_139269	Pla2g16	3.31772	2.92822	1.16328	4.73737	4.43575	5.65769	3.05193	4.34883	0.0801831	0.356474	24	15	1.03491	3.7051	1.23385	0.333013		NM_139269	Pla2g16	0.76511	2.19559	2.59224	2.31753	3.7303	3.44791	2.19751	1.84527	2.83044e-05	0.0011862	24	12	1.03598	2.38643	1.03658	0.434364		0.0611767	0.759264	0.0836478	0.233048	0.0122216	0.22505	0.0711253	3
NM_026036	Cmtm6	16.9228	23.1086	22.8947	16.0256	16.875	13.2023	17.6433	14.055	0.0801831	0.356474	24	4.5	3.12647	17.5909	3.70869	0.21083		NM_026036	Cmtm6	18.9025	22.1567	18.0097	17.3202	10.5443	17.1312	18.6529	19.2717	0.000390449	0.00665943	24	1.5	1.41489	17.7487	3.35349	0.188943		0.0154059	0.390156	0.173266	0.684686	0.0141139	0.432807	0.0817509	3
NM_016665	Stra13	94.7192	108.628	84.6985	116.388	130.341	117.273	84.8542	109.148	0.0801831	0.356474	24	13.5	12.8309	105.756	11.3324	0.107156		NM_016665	Stra13	122.793	69.041	88.7192	71.0365	143.209	131.381	125.945	104.383	0.0185719	0.0866638	24	16.5	28.7453	107.063	30.2688	0.282719		0.0161356	0.0722326	0.578292	0.30867	0.038844	0.16664	0.0929913	3
NM_183300	Zfyve9	5.07718	5.95723	4.45218	6.65839	7.86512	5.12249	5.00789	3.56278	0.0801831	0.356474	24	9	1.08605	5.46291	1.16013	0.212365		NM_183300	Zfyve9	2.48336	5.5419	5.06753	5.42683	10.3967	9.88619	3.56725	3.84085	0.0185719	0.0866638	24	12	2.98822	5.77745	3.04383	0.526846		0.0378019	0.0173807	0.85717	0.0588262	0.0562018	0.0162364	0.0935488	3
NM_009272	Srm	17.1742	11.1917	26.3325	20.483	19.5035	15.0757	17.551	9.69989	0.0801831	0.356474	24	10.5	4.45481	17.1264	4.24029	0.247587		NM_009272	Srm	5.07237	20.9003	27.878	22.4156	35.2463	26.8267	33.7366	11.4888	0.0185719	0.0866638	24	13.5	9.74027	22.9333	10.0888	0.439919		0.0460521	0.132161	0.635699	0.396503	0.0290559	0.0639769	0.162152	3
NM_001112700	Cyth1	4.78856	8.26544	12.6822	14.891	11.0281	2.32807	4.9744	8.71389	0.0801831	0.356474	21	9	4.68498	8.77914	4.55978	0.519388		NM_001112700	Cyth1	7.57834	8.29077	12.0362	6.60055	6.96298	3.75241	2.50859	4.72923	2.83044e-05	0.0011862	24	6	2.70705	6.55229	3.46044	0.528127		0.119633	0.926051	0.029116	0.0642243	0.0506743	0.155223	0.162463	3
NM_001003948	Pid1	54.0729	41.9511	42.1679	17.9457	24.9732	34.9191	47.6119	37.3623	0.0801831	0.356474	24	0	11.0739	37.6255	11.927	0.316992		NM_001003948	Pid1	48.8854	70.4663	40.4714	33.3401	27.9238	27.7427	41.8809	30.6154	0.00323849	0.0274685	24	3	9.24929	40.1658	13.7968	0.343496		0.0409889	0.147364	0.592795	0.454768	0.043336	0.586928	0.222068	3
NM_001252484	Inca1	9.34188	24.9752	9.04252	17.8673	12.0919	10.7041	5.68979	3.27786	0.0801831	0.356474	24	9	5.59326	11.6238	4.41939	0.380201		NM_001252484	Inca1	4.53269	8.18383	11.4464	9.6274	2.65646	1.94112	0.000655781	6.1236	0.000390449	0.00665943	24	6	4.26861	5.56402	4.77593	0.858359		0.171832	0.816612	0.146368	0.294695	0.0414838	0.696226	0.224474	3
NR_045820	A930024E05Rik	0.252585	1.13103	0.882401	0	0	0	0.148427	0	0.0801831	0.356474	24	4.5	0.194256	0.301805	0.45659	0.45659		NR_045820	A930024E05Rik	0	0.0822937	0.170781	0.114042	0	0	0	0	0.0185719	0.0866638	24	7.5	0.0581904	0.0458896	0.0739599	0.0739599		0.0572332	0.647851	0.14814	0.415226	0.0751588	0.168744	0.297857	3
NM_001305843	Apoe	55.5858	42.0493	24.5878	41.2195	51.1345	46.9694	44.4108	56.8397	0.0801831	0.356474	27	21	9.57175	46.2373	8.0422	0.173933		NM_001305843	Apoe	41.171	33.2391	39.0289	39.6469	76.1242	50.7746	62.1421	87.6528	0.00807112	0.0609615	27	18	16.3435	54.658	15.9301	0.291451		0.284084	0.0581163	0.948331	0.0953656	0.483924	0.248188	0.301794	3
NM_026877	Aspscr1	5.35565	25.4212	22.8282	32.5965	22.3129	16.7067	13.7341	19.0232	0.0801831	0.356474	24	9	7.28016	19.7473	8.21721	0.416118		NM_026877	Aspscr1	14.1798	18.7898	22.3319	21.2879	24.4664	22.369	8.16399	5.46867	0.0185719	0.0866638	24	12	7.29748	17.1364	6.48773	0.378594		0.745839	0.940165	0.180975	0.232344	0.567393	0.0605975	0.312757	3
NR_028403	Ufd1l	1.18846	2.50271	0.201495	1.44168	2.42311e-06	1.17781e-06	0.437061	4.65806	0.0801831	0.356474	24	3	0.995977	1.30368	1.01837	0.781151		NR_028403	Ufd1l	2.18955	1.34715	1.24294	0.788244	6.14093e-05	4.11972e-06	4.80525e-06	2.84695	0.00807112	0.0609615	27	0	1.41739	1.10637	0.928092	0.838861		0.721129	0.983193	0.0653563	0.0771643	0.83991	0.201295	0.333383	3
NM_177464	R3hcc1l	4.39616	2.59654	1.86973	2.9486	3.458	2.31047	3.87582	5.79791	0.0801831	0.356474	24	22.5	1.06522	3.40665	1.09408	0.321161		NM_177464	R3hcc1l	2.38505	3.37082	2.76651	3.11263	4.24622	4.35887	6.89919	6.23414	0.00323849	0.0274685	24	19.5	1.13903	4.1713	1.43186	0.343265		0.0783886	0.543593	0.274563	0.691284	0.0859901	0.988322	0.387245	3
NM_001286200	Terf2	6.66415e-06	9.62577e-05	5.38894e-07	4.80801e-07	1.04701e-06	2.82116e-19	1.21616e-06	1.11571e-05	0.0801831	0.356474	24	3	4.70933e-06	1.46812e-05	2.52519e-05	2.52519e-05		NM_001286200	Terf2	2.00125e-07	0.0623248	0.0708764	2.89672e-06	3.49189e-05	6.23789e-07	4.23113e-07	2.16486e-10	0.00807112	0.0609615	27	6	2.455e-05	0.0149184	0.0193004	0.0193004		0.459881	0.947456	0.102513	0.146735	0.145907	0.122273	0.477401	3
NM_153530	Dis3l2	6.05353	2.88633	5.22901	7.57821	6.7571	5.4675	3.20914	2.06522	0.0801831	0.356474	24	12	2.23714	4.90576	1.72502	0.351631		NM_153530	Dis3l2	4.86392	6.71304	6.68896	5.87455	7.40449	5.5694	3.514	1.98699	0.0185719	0.0866638	24	9	1.76462	5.32692	1.91568	0.359623		0.42415	0.938885	0.108236	0.159869	0.129255	0.585647	0.497078	3
NM_001161456	Cbfb	1.61977e-39	1.97621e-17	1.51552e-79	5.67786e-19	8.39283e-07	0.00299337	3.78497e-06	5.3877e-52	0.0801831	0.356474	24	16.5	5.93263e-07	0.000374749	0.000742451	0.000742451		NM_001161456	Cbfb	5.16714e-31	2.47117e-08	1.70733e-07	3.07954e-06	0.000394271	0.414692	3.06156	1.40461e-09	0.00807112	0.0609615	27	13.5	0.000278792	0.403513	0.528992	0.528992		0.492773	0.80637	0.32934	0.515102	0.99973	0.122512	0.543494	3
NM_028761	Parn	8.44884	11.2459	5.45956	8.47306	8.01583	3.22763	5.45937	6.20646	0.0801831	0.356474	24	6	1.96076	7.06708	1.68102	0.237866		NM_028761	Parn	7.62509	8.10557	7.11824	7.2168	5.00826	5.49933	3.3425	3.01242	0.0398244	0.164857	27	3	1.86154	5.82532	1.99574	0.342598		0.465364	0.935598	0.124557	0.180172	0.778649	0.468265	0.549839	3
NM_054041	Antxr1	0.676063	0.780334	1.19826	0.0491126	0.608495	0.0801976	0.479286	0.684306	0.0801831	0.356474	24	4.5	0.130325	0.569507	0.286968	0.286968		NM_054041	Antxr1	0.751027	0.595633	0.280756	0.389799	0	0.0778035	0.0579647	0.544371	0.000390449	0.00665943	24	1.5	0.337946	0.337169	0.327588	0.327588		0.141468	0.799964	0.137902	0.294511	0.146835	0.198408	0.589474	3
NM_025599	Cmss1	3.67422	7.63486	6.31715	5.32345	4.55695	1.6316	2.31221	7.69401	0.0801831	0.356474	24	4.5	1.23286	4.89306	2.2615	0.462185		NM_025599	Cmss1	4.01219	4.86453	6.26353	5.54791	2.1506	3.68385	3.89279	0.626329	0.0185719	0.0866638	24	7.5	1.12813	3.88022	1.52602	0.393283		0.190094	0.511895	0.465882	0.951162	0.141618	0.622186	0.599978	3
NM_010169	F2r	1.58941	4.46264	4.65192	4.28192	2.63927	0.995851	3.8407	4.375	0.0801831	0.356474	24	3	0.439778	3.35459	0.98665	0.29412		NM_010169	F2r	5.05319	5.02873	4.93881	2.99508	0.16821	3.70979	1.43692	2.06347	0.0398244	0.164857	27	0	2.03317	3.27049	1.63825	0.500918		0.236849	0.473126	0.548073	0.921575	0.230645	0.700502	0.792622	3
NM_007803	Cttn	3.35762	11.81	5.92828	8.46145	7.58939	1.64138	3.49865	7.49264e-06	0.0801831	0.356474	24	10.5	1.81773	5.28585	2.19135	0.41457		NM_007803	Cttn	5.75775	11.5387	6.73458	6.29324	12.0342	1.15247	3.07815e-06	0.96036	0.0185719	0.0866638	24	7.5	4.43082	5.55388	4.1554	0.748197		0.967522	0.383503	0.862494	0.510488	0.60117	0.688232	0.945098	3
NM_001038594	Glrx2	3.15143e-05	6.78927e-06	1.91498	1.24214e-05	4.04856e-06	5.99487e-06	4.95718e-06	7.99249e-07	0.0801831	0.356474	27	4.5	1.5096e-05	0.214986	0.41537	0.41537		NM_001038594	Glrx2	1.37454e-05	1.02936e-05	3.33735e-06	5.32835e-06	2.56813e-06	5.41746e-07	6.75946e-07	4.49732e-05	0.0398244	0.164857	27	0	7.87142e-06	1.0506e-05	5.58274e-06	5.58274e-06		0.0292848	0.919282	0.00275832	0.0105672	0.121199	0.121984	0.0164362	4.5
NM_028662	Slc35b2	9.22774	12.5304	10.164	17.1878	8.4286	6.48147	8.91763	10.8182	0.0801831	0.356474	24	4.5	1.96215	10.4695	2.57984	0.246415		NM_028662	Slc35b2	10.5741	12.942	16.2517	16.1185	13.9078	13.3242	8.29418	12.4508	0.00323849	0.0274685	24	9	2.47537	12.9829	2.9196	0.22488		0.379564	0.997365	0.00318784	0.00423757	0.0569799	0.0720111	0.0189753	4.5
NM_013538	Cdca3	2.67906	2.17046	2.91378	1.98296	1.6666	0	1.37397	4.24723	0.0801831	0.356474	24	4.5	0.563203	2.12926	0.859427	0.403627		NM_013538	Cdca3	3.85928	1.19796	0.67823	0.996577	0.121256	0.163318	7.0175	1.98047	0.0185719	0.0866638	24	0	1.5249	2.00182	1.36319	0.680976		0.0374223	0.00388097	0.925296	0.0134187	0.0821426	0.285006	0.0230611	4.5
NM_007437	Aldh3a2	127.088	98.123	160.498	165.806	206.223	149.764	172.015	118.025	0.0801831	0.356474	24	15	32.3325	149.693	30.9484	0.206746		NM_007437	Aldh3a2	112.47	107.351	112.396	153.755	153.297	122.115	103.513	90.5783	0.00323849	0.0274685	24	10.5	22.2998	119.434	26.2841	0.220071		0.117911	0.792444	0.123437	0.27859	0.00403984	0.538192	0.0239956	4.5
NM_026452	Coq9	54.888	68.709	74.8963	64.1178	70.0072	47.3331	59.5795	54.062	0.0801831	0.356474	24	6	5.89883	61.6991	9.82207	0.159193		NM_026452	Coq9	59.7467	61.8394	68.4143	71.6322	69.7433	68.1866	63.5349	41.3742	9.55942e-07	0.000141159	24	10.5	6.08867	63.059	10.3717	0.164476		0.0329872	0.436038	0.235083	0.741188	0.00425502	0.141572	0.0252601	4.5
NM_010517	Igfbp4	403.486	581.332	745.307	735.584	774.258	655.299	797.663	621.76	0.0801831	0.356474	24	13.5	108.453	664.336	114.928	0.172997		NM_010517	Igfbp4	465.584	767.905	914.492	1098.18	758.088	688.717	696.925	571.469	0.00323849	0.0274685	24	9	183.239	745.17	225.291	0.302335		0.00994316	0.231228	0.254871	0.962256	0.00464945	0.847017	0.0275744	4.5
NM_013752	Nbn	6.38698	3.86116	6.34335	7.02377	9.93568	9.89862	5.88703	9.20648	0.0801831	0.356474	24	16.5	2.04593	7.31788	1.79132	0.244787		NM_013752	Nbn	6.28068	7.04756	7.74963	8.70256	9.69443	6.711	8.10221	5.05151	0.0185719	0.0866638	24	12	1.14807	7.41745	1.49048	0.200942		0.0151323	0.800812	0.00934668	0.0452936	0.00479814	0.188107	0.0284457	4.5
NM_178143	Prkaa2	5.49963	6.59484	8.78516	13.147	8.74299	8.93152	11.0163	8.37301	0.0801831	0.356474	24	13.5	2.08125	8.88631	1.90406	0.214269		NM_178143	Prkaa2	7.04212	10.7993	12.2074	12.7053	10.2401	8.18322	9.36082	8.39252	0.0185719	0.0866638	24	9	2.31311	9.86635	2.16148	0.219076		0.0231708	0.858205	0.00767503	0.0317646	0.00687504	0.124289	0.0405477	4.5
NM_001038663	Mapk1	17.1783	16.9244	18.2421	8.15508	14.9856	11.7422	15.8406	18.4742	0.0801831	0.356474	24	0	2.46681	15.1928	3.34053	0.219876		NM_001038663	Mapk1	11.5632	20.5156	12.7731	12.0889	9.91287	9.22252	11.118	4.83378	0.00807112	0.0609615	27	4.5	2.02249	11.3073	3.34073	0.295449		0.0194238	0.0145736	0.79691	0.063407	0.0303	0.451443	0.0843171	4.5
NM_020593	Fbxo3	24.2813	37.4007	35.8901	35.6792	50.0881	45.8636	40.9821	22.1851	0.0801831	0.356474	24	13.5	9.37201	36.5463	10.2591	0.280715		NM_020593	Fbxo3	27.0407	33.2326	26.1646	34.8267	32.7991	30.002	19.5615	14.8147	0.0185719	0.0866638	24	9	6.13429	27.3052	6.92634	0.253663		0.0147618	0.224164	0.318858	0.859989	0.020607	0.216006	0.0853655	4.5
NM_201529	Lmo7	4.17178	4.41977	3.60816	9.52218	7.58224	6.75689	4.9115	5.64294	0.0801831	0.356474	24	13.5	1.9591	5.82693	1.86287	0.3197		NM_201529	Lmo7	3.68613	5.83013	6.0936	7.20561	6.07721	3.49277	4.76195	4.98755	0.0398244	0.164857	21	9	1.56841	5.35832	1.30242	0.243065		0.0148561	0.657464	0.0393434	0.18001	0.0236699	0.221556	0.0858909	4.5
NM_177682	Ccz1	11.1025	16.3108	12.0697	22.9126	19.7781	16.0866	9.97241	13.7728	0.0801831	0.356474	24	9	3.64319	15.2507	4.27799	0.280512		NM_177682	Ccz1	9.71619	11.9433	16.0842	13.6286	18.5309	15.8305	14.814	13.8736	0.0185719	0.0866638	24	13.5	1.93921	14.3009	2.7501	0.192302		0.111505	0.934695	0.0216922	0.0489505	0.0776335	0.017571	0.100902	4.5
NM_008879	Lcp1	23.6282	31.5467	26.5553	34.527	20.0038	13.5807	20.7552	30.5232	0.0801831	0.356474	24	4.5	5.12829	25.14	6.868	0.27319		NM_008879	Lcp1	33.2414	30.1088	29.6775	30.7338	0.000324269	13.3675	25.1961	14.0207	0.0398244	0.164857	27	0	8.85595	22.6147	9.72996	0.430249		0.245804	0.0197923	0.975418	0.0329803	0.303444	0.039343	0.113031	4.5
NM_028491	1700040L02Rik	0.279636	8.05722	3.6356	9.18395	5.57657	4.29831	1.56929	2.87097	0.0801831	0.356474	24	12	1.92143	4.43394	1.86647	0.420951		NM_028491	1700040L02Rik	3.29841	3.40378	6.40838	4.38174	3.14887	2.90066	0.201132	1.74772	9.55942e-07	0.000141159	24	7.5	1.45491	3.18634	2.02899	0.636777		0.267775	0.977902	0.0200449	0.0323277	0.412376	0.165381	0.114401	4.5
NM_028774	Rnf6	4.0218	8.65885	10.6511	15.4436	6.57703	9.67863	6.24813	7.08271	0.0801831	0.356474	24	10.5	2.61263	8.54523	3.04009	0.355765		NM_028774	Rnf6	5.23792	9.07269	8.06156	6.38601	10.7741	2.38399	0.468959	4.54694	0.0185719	0.0866638	24	6	2.27048	5.86652	3.44908	0.587925		0.145276	0.13611	0.805594	0.288211	0.0421581	0.783184	0.227741	4.5
NM_175114	Trak1	6.13414	8.89489	10.0336	13.1039	12.9381	7.86424	11.7316	8.19296	0.0801831	0.356474	24	12	1.33959	9.86168	2.37842	0.241178		NM_175114	Trak1	7.568	11.3519	13.5839	11.6916	9.81281	11.331	9.68223	7.83241	0.0185719	0.0866638	27	7.5	2.24845	10.1318	2.03782	0.201131		0.150687	0.829739	0.11905	0.248451	0.0673888	0.516416	0.342033	4.5
NM_145209	Oasl1	17.4127	16.6407	6.71131	5.77195	5.39479	7.4081	8.38481	5.52535	0.0801831	0.356474	24	0	2.31303	9.15621	4.33386	0.473324		NM_145209	Oasl1	5.90911	17.729	11.5805	9.39902	4.38203	5.30708	6.52904	8.99796	0.0185719	0.0866638	24	4.5	3.22659	8.72922	4.49509	0.514948		0.181169	0.643589	0.324609	0.661231	0.0888153	0.416781	0.42768	4.5
NM_001098271	Tmem176a	1.29447e-05	3.21151e-05	2.05747e-05	6.60928	0.000127036	0.680713	0.24818	2.71332e-05	0.0801831	0.356474	24	12	0.175481	0.942299	1.32979	1.32979		NM_001098271	Tmem176a	9.41675e-06	3.90019e-06	5.74683e-06	5.03125e-06	0.00104134	1.96517	5.65541e-05	2.97598e-05	0.000390449	0.00665943	24	16.5	3.98294e-05	0.24579	0.486918	0.486918		0.115614	0.267777	0.621744	0.610597	0.999999	0.332001	0.521535	4.5
NM_001301375	Fst	1.00324e-05	0.0936251	4.98519e-16	5.61131e-08	1.21857	1.00732	0.246614	1.34815	0.0801831	0.356474	27	19.5	0.24101	0.515796	0.294616	0.294616		NM_001301375	Fst	0.514981	0.392867	0.383302	0.403329	0	3.74153e-100	0.410458	1.25463	0.0185719	0.0866638	24	0	0.277799	0.419946	0.368269	0.368269		0.00442766	0.481139	0.0374265	0.255312	0.00202146	0.734251	0.0120676	19.5
NM_025851	1700010I14Rik	0.764265	0	0	0	0.345187	0	0.419138	1.54508	0.0801831	0.356474	27	21	0.540417	0.444428	0.545578	0.545578		NM_025851	1700010I14Rik	2.86988	0.719303	0.344482	0.184028	0.0456355	0	0	0.0499146	5.78454e-05	0.00241502	27	1.5	0.508624	0.539322	0.620997	0.620997		0.0590161	0.0619501	0.793955	0.175499	0.0126864	0.321836	0.0737447	19.5
NM_019976	Psrc1	1.50284	0	0	0	0	0.866061	0.0328035	0.903626	0.0801831	0.356474	24	21	0.612398	0.413166	0.513672	0.513672		NM_019976	Psrc1	0.858436	0.0606354	0.0157295	0.0126049	0	0	0	0	0.00516726	0.0435427	27	1.5	0.0428757	0.12124	0.137987	0.137987		0.311765	0.0192866	0.982805	0.0292878	0.170116	0.572795	0.110281	19.5
NM_001243103	AI182371	100.154	138.373	88.1298	98.1735	137.055	114.44	147.418	137.414	0.0801831	0.356474	24	19.5	7.26428	120.145	15.9119	0.13244		NM_001243103	AI182371	154.03	133.068	129.148	129.525	127.248	101.85	127.592	176.323	0.0185719	0.0866638	27	0	18.6945	135.636	13.4182	0.0989281		0.0376895	0.668837	0.0934836	0.302536	0.0581911	0.165059	0.20587	19.5
NM_001284218	Agtpbp1	9.62471e-10	1.74162e-42	6.10396e-12	1.45822e-112	1.48223e-47	7.52966e-10	0.107089	4.8289e-23	0.0801831	0.356474	24	21	5.32451e-10	0.0133861	0.0177742	0.0177742		NM_001284218	Agtpbp1	2.5183	0.146217	0.103759	0.0971811	8.89878e-43	4.64607e-07	2.1066e-251	1.78701e-12	0.00807112	0.0609615	27	1.5	0.137435	0.366553	0.410407	0.410407		0.0600135	0.575805	0.207563	0.56654	0.414967	0.122548	0.31019	19.5
NM_025574	Pyurf	9.45191	8.8148	5.06711	7.89042	6.87786	8.10512	5.4656	9.1989	0.0801831	0.356474	24	0	0.93878	7.60897	0.993007	0.130505		NM_025574	Pyurf	7.25084	5.45491	5.62024	4.97524	8.1142	6.76417	9.08546	9.20876	0.00323849	0.0274685	24	21	1.30856	7.05923	1.43916	0.20387		0.0176157	0.752751	0.0210196	0.0935226	0.00194889	0.438575	0.0116365	21
NR_028341	Taf1b	0.661785	1.16617e-06	9.69906e-06	6.44151e-07	0.327925	3.00654	0.189488	4.31772	0.0801831	0.356474	24	21	0.601936	1.06293	1.09209	1.02743		NR_028341	Taf1b	4.51835	0.945953	0.476646	0.941275	2.14383e-05	0.119314	1.64332	2.18718	0.000390449	0.00665943	24	0	1.14352	1.35391	1.48787	1.09895		0.0525115	0.900461	0.0138183	0.0414358	0.0118663	0.120687	0.0691188	21
NM_001290762	Nmral1	3.97622e-34	1.61438e-08	4.57207e-59	9.94907e-104	2.56663e-12	4.65285e-65	9.43106e-08	1.71837e-08	0.0801831	0.356474	24	21	7.77817e-10	1.59503e-08	1.99345e-08	1.99345e-08		NM_001290762	Nmral1	1.04657	0.219546	1.10897e-08	2.44192e-09	3.72488e-12	0	1.15307e-07	3.81318e-11	0.00807112	0.0609615	27	0	0.155242	0.173699	0.262793	0.262793		0.0489476	0.278084	0.454434	0.784924	0.172608	0.542673	0.260009	21
NM_207246	Rasgrp3	2.55098	1.39312	0.00181768	1.71083e-06	1.19737	1.28261	0.000182265	1.37954	0.0801831	0.356474	24	1.5	0.1397	0.975703	0.451556	0.451556		NM_207246	Rasgrp3	0.918319	0.377897	0.892074	9.12043e-05	0.214828	0.313848	2.80792	1.92563	0.00323849	0.0274685	24	22.5	0.723039	0.931326	0.796645	0.796645		0.253879	0.699248	0.329344	0.615429	0.506726	0.243894	0.813149	21
NM_181849	Fgb	3667.19	3624.11	3439.03	3124.35	2805.16	4394.83	3164.85	4970.26	0.0801831	0.356474	24	0	254.339	3648.72	443.582	0.121572		NM_181849	Fgb	3969.23	3855.28	3093.56	3789.58	3653.73	3494.91	3884.65	4612.81	0.0185719	0.0866638	24	22.5	319.909	3794.22	373.174	0.0983532		0.744143	0.995581	0.022884	0.0249415	0.789034	0.806293	0.129684	22.5
NM_028808	P2ry13	2.03374	3.0903	0.992929	0.935721	0.0547553	2.05334	1.50164	1.98265	0.0801831	0.356474	24	0	0.738128	1.58063	0.865853	0.547788		NM_028808	P2ry13	3.11395	1.80275	1.23304	1.56417	1.00181	1.34589	2.65627	4.25863	0.000390449	0.00665943	24	22.5	1.13201	2.12247	1.29171	0.608589		0.295344	0.956358	0.0507239	0.0815972	0.162323	0.222028	0.268263	22.5
NM_001113560	Glo1	128.376	91.935	60.4106	81.6585	76.8063	91.0103	76.6284	123.573	0.0801831	0.356474	24	0	19.2314	91.2998	20.8886	0.228792		NM_001113560	Glo1	126.514	81.4354	87.9791	71.4372	82.1522	87.2596	88.7667	137.449	0.00323849	0.0274685	24	22.5	12.2538	95.3742	25.0111	0.262242		0.988808	0.860065	0.392402	0.521661	0.809595	0.39473	0.949685	22.5
NM_016658	Galt	43.3293	30.4909	19.0191	24.958	20.5106	20.2791	23.7819	29.6899	0.0801831	0.356474	27	25.5	9.3703	27.2112	7.82172	0.287445		NM_016658	Galt	44.776	31.6306	35.19	24.3608	20.5679	22.4559	35.1994	30.2383	0.0185719	0.0866638	24	1.5	6.83801	30.5524	8.25032	0.270039		0.895827	0.884838	0.327257	0.432107	0.888916	0.653276	0.907297	24
NM_001290719	Sytl4	4.01422e-08	9.52063e-09	0	0.424446	3.66205e-08	0.692263	0.0411158	0.432452	0.0801831	0.356474	24	18	0.0347343	0.198785	0.115179	0.115179		NM_001290719	Sytl4	5.32277e-101	0.0395723	6.17681e-21	8.2136e-39	0.0542186	0	0	4.56332e-144	0.0398244	0.164857	0		0	4.1068e-39	NA	NA		0.275157	0.102416	0.909752	0.174474	0.73417	0.956548	0.47706	#VALUE!

## Sheet: Rhythm both, other change
Transcript ID	Gene ID	F-WT-ZT0	F-WT-ZT3	F-WT-ZT6	F-WT-ZT9	F-WT-ZT12	F-WT-ZT15	F-WT-ZT18	F-WT-ZT21	JTK_pvalue	JTK_BH.Q	JTK_period	JTK_adjphase	JTK_amplitude	meta2d_Base	meta2d_AMP	meta2d_rAMP		ID	gene_id	F-KO-ZT0	F-KO-ZT3	F-KO-ZT6	F-KO-ZT9	F-KO-ZT12	F-KO-ZT15	F-KO-ZT18	F-KO-ZT21	JTK_pvalue	JTK_BH.Q	JTK_period	JTK_adjphase	JTK_amplitude	meta2d_Base	meta2d_AMP	meta2d_rAMP		HANOVA	HarmNoisePred1	HarmNoisePred2	HarmScaleTest	robustDODR	robustHarmScaleTest	meta.p.val	Phase diff
NM_207221	Jmjd1c	1.01135	3.18738	1.39866e-05	1.20662e-05	0.000961044	0.000347471	1.73787	6.09316	0.00323849	0.0418399	24	21	0.715124	1.50389	1.9722	1.3114		NM_207221	Jmjd1c	4.83323	2.57187	1.07166	1.15943	2.11483	4.22462	4.47361	3.87083	0.0185719	0.0866638	24	21	1.91849	3.04001	1.76247	0.579759		0.0384936	0.993662	1.71301e-07	5.96639e-07	0.00370093	0.00015172	1.02781e-06	0
NM_018757	Nme6	19.8636	19.9034	13.9271	11.5862	2.59008	12.0032	10.8957	14.9045	0.00323849	0.0418399	24	3	5.58628	13.2092	5.67106	0.429326		NM_018757	Nme6	14.6934	19.9565	18.0329	14.2196	11.2314	10.21	3.23349	5.45629	2.83044e-05	0.0011862	27	3	6.1966	11.9999	6.33842	0.528206		6.88061e-06	0.0262617	0.0192265	0.912466	4.57595e-05	0.42386	4.12829e-05	0
NM_145925	Pttg1ip	133.673	126.353	113.037	96.0347	82.388	107.752	143.778	148.725	0.000390449	0.0107383	24	0	26.0443	118.968	26.5274	0.22298		NM_145925	Pttg1ip	160.133	153.989	144.599	136.882	74.0763	111.489	94.356	125.114	0.00118586	0.017653	27	0	32.4307	127.008	31.6307	0.249045		8.80828e-06	0.000704025	0.148126	0.0698056	4.85993e-05	0.0898156	5.28485e-05	0
NM_026505	Bambi	0.924298	0.612609	0.830382	0.582611	0.493993	0.494304	0.552815	0.805771	0.00323849	0.0418399	27	0	0.224207	0.670917	0.150165	0.150165		NM_026505	Bambi	1.31892	0.661205	0.68567	0.549223	0	0.0611145	0.0202309	0.653804	0.00323849	0.0274685	27	0	0.484842	0.521798	0.477209	0.477209		0.00035043	1.45136e-05	0.650411	0.000414888	6.44494e-05	0.00671048	8.70785e-05	0
NM_016861	Pdlim1	66.1258	54.5787	22.1692	32.147	28.1954	47.6398	48.5297	33.1059	0.0801831	0.356474	24	0	13.725	41.5614	10.5718	0.254366		NM_016861	Pdlim1	53.0306	51.3581	43.7155	42.7828	44.7094	37.4325	38.4536	51.7547	0.0398244	0.164857	27	0	7.24629	45.7415	5.73583	0.125396		0.13304	0.998351	1.83363e-05	3.6273e-05	0.0268289	0.00396975	0.000110013	0
NM_027148	Exosc8	3.52137	3.63908	4.15032	7.61476	9.20532	7.41854	4.51479	15.6706	0.0801831	0.356474	24	13.5	2.14593	6.96685	0.980809	0.140782		NM_027148	Exosc8	3.60247	5.36502	5.66136	5.4166	8.39193	6.81076	5.44957	5.60156	0.0185719	0.0866638	24	13.5	0.855034	5.78741	1.40152	0.242167		0.312142	0.999829	2.1469e-05	2.88136e-05	0.518745	0.445884	0.000128807	0
NM_030561	BC004004	27.483	24.1303	22.3094	22.688	13.6679	13.9697	17.5241	21.9514	0.00118586	0.028958	27	0	5.45215	20.7836	5.41739	0.260656		NM_030561	BC004004	27.3566	17.2388	20.1878	15.8508	13.6306	18.4987	24.0677	26.6257	0.000390449	0.00665943	24	0	5.06911	20.4321	5.30223	0.259505		2.32025e-05	0.0130712	0.0758292	0.524054	0.000141329	0.68009	0.000139207	0
NM_153521	Lrrc41	10.4423	11.914	10.198	6.09257	7.29065	8.42114	11.4991	11.1654	0.0398244	0.258319	21	3	2.17645	9.404	2.20659	0.234644		NM_153521	Lrrc41	13.2271	14.3161	12.7834	10.9576	3.15345	9.15063	6.78976	10.1027	0.000390449	0.00665943	24	3	3.57068	10.0601	4.1448	0.412004		0.00160433	0.00728423	0.52486	0.0822724	4.08224e-05	0.438337	0.000244909	0
NM_001242368	F10	22.3102	11.0401	14.8599	36.0673	27.3321	32.6445	31.5932	29.7342	0.0185719	0.134194	24	16.5	6.93576	25.6977	8.57499	0.333687		NM_001242368	F10	23.7665	16.2319	17.6091	24.5174	22.8512	40.3098	122.556	26.942	0.00118586	0.017653	27	16.5	6.3897	37.4035	27.2365	0.728179		0.110919	4.50886e-05	0.99674	9.72776e-05	0.684776	0.453187	0.000270501	0
NM_001164229	Nrf1	2.51143e-280	5.36212e-200	6.87192e-18	1.48339e-18	0.377563	1.20238e-25	0.0573315	8.19725e-318	0.0801831	0.356474	24	12	1.04652e-18	0.0543618	0.0946646	0.0946646		NM_001164229	Nrf1	2.63758e-279	0.0769652	0.115492	0.146612	0.322084	0.0964606	0.0003441	1.45654e-33	2.83044e-05	0.0011862	24	12	0.0816652	0.0947447	0.11333	0.11333		0.443773	0.999889	8.71841e-05	0.000101274	0.00787351	0.614963	0.000522991	0
NM_144491	Dph1	9.29916	7.1158	5.76025	4.87373	5.79781	5.17663	6.36967	7.43962	0.000390449	0.0107383	24	0	1.34944	6.47908	1.65908	0.256066		NM_144491	Dph1	9.04899	8.89192	7.60458	6.14375	2.42172	4.36322	5.66975	2.43589	0.00807112	0.0609615	27	0	2.29199	5.96339	2.39061	0.400881		0.00845556	8.77726e-05	0.91296	0.000594512	0.000258369	0.046419	0.00052652	0
NM_153402	Ago3	0.299798	0.271555	0.484386	0.767178	0.699495	0.847662	0.505201	0.135595	0.0185719	0.134194	24	15	0.292614	0.501359	0.244503	0.244503		NM_153402	Ago3	0.422282	0.39243	0.432336	0.356462	2.00194	0.578916	1.11286	0.466562	0.0801831	0.239504	24	15	0.131866	0.720473	0.467728	0.467728		0.403281	0.000107152	0.99982	0.0001303	0.0385369	0.0696196	0.000642741	0
NM_025647	Cmpk1	46.9447	42.3956	35.0588	36.5835	38.8432	43.2799	35.8824	56.3993	0.0801831	0.356474	24	21	5.23185	41.9234	6.50674	0.155205		NM_025647	Cmpk1	43.5017	34.8713	34.5209	33.2455	41.339	46.5303	48.0399	51.9959	2.83044e-05	0.0011862	24	21	8.49193	41.7556	7.1292	0.170737		0.0159845	0.94347	0.000134671	0.000686765	0.00169493	0.178685	0.000807753	0
NM_172493	Diap2	3.05782	3.8816	5.20243	5.04264	4.2395	3.2486	3.75254	2.63751	0.000390449	0.0107383	24	9	0.982033	3.88283	1.0613	0.273332		NM_172493	Diap2	2.74086	4.50076	4.93612	5.00961	8.75335	3.74567	2.33627	2.29802	2.83044e-05	0.0011862	24	9	1.61724	4.29013	2.21073	0.515306		0.0619098	0.00021346	0.98562	0.000600149	0.15351	0.569987	0.00128008	0
NM_025823	Pcyox1	31.8561	32.5296	35.0845	38.7877	41.3386	36.8514	36.2256	32.2024	9.55942e-07	0.000216831	24	12	3.53221	35.6095	4.31572	0.121196		NM_025823	Pcyox1	35.2216	31.236	34.1578	39.8477	44.409	39.7876	31.8123	29.5623	0.00323849	0.0274685	24	12	5.68189	35.7543	5.80841	0.162454		0.374876	0.000331858	0.999511	0.000423779	0.0695447	0.042995	0.0019895	0
NM_009306	Syt1	0.0379319	3.02765	7.3915	0.0466279	0.0358349	0.0247889	1.26626	0.0271662	0.0185719	0.134194	24	6	0.88156	1.48222	2.13883	1.44299		NM_009306	Syt1	3.55191	3.02227	3.59389	4.73673	0.0401884	1.28242	0.0531638	1.3592	0.0801831	0.239504	24	6	2.24846	2.20497	1.73009	0.784632		0.544356	0.999842	0.000368479	0.000399772	0.879805	0.0142707	0.00220884	0
NM_001098230	Pdp1	3.64315e-07	1.71815e-08	1.62444e-06	5.75992e-06	0.285266	4.1529e-07	1.50304e-06	1.42571e-06	0.0185719	0.134194	24	12	1.38763e-06	0.0356596	0.0721765	0.0721765		NM_001098230	Pdp1	1.13496e-06	1.56565e-06	2.56584e-07	1.25612e-05	7.31215e-06	2.40789e-06	2.27869e-06	9.70554e-07	0.0801831	0.239504	24	12	1.32042e-06	3.56088e-06	3.82186e-06	3.82186e-06		0.538008	0.999783	0.000508323	0.000557841	0.728892	0.121987	0.00304607	0
NM_026383	Pnrc2	40.8409	31.7658	35.3692	31.5895	24.5674	35.1747	36.6563	51.5041	0.00323849	0.0418399	24	0	4.969	35.9335	7.43011	0.206774		NM_026383	Pnrc2	40.1672	35.8021	29.4767	28.5251	23.8845	19.5275	25.3381	30.739	2.83044e-05	0.0011862	27	0	7.89492	29.6036	7.36245	0.248701		0.000533457	0.418669	0.00466606	0.0818861	0.000565017	0.0356247	0.00319648	0
NM_020030	Raet1d	35.6883	44.6922	29.7285	16.0491	15.8664	9.66116	13.9842	27.5952	9.55942e-07	0.000216831	24	3	13.9516	24.1581	15.2096	0.629586		NM_020030	Raet1d	43.7252	23.8336	21.1569	21.3738	21.596	14.6912	5.93015	16.3326	0.0801831	0.239504	27	3	10.9203	20.9359	7.05996	0.337217		0.27743	0.000647804	0.998328	0.000953924	0.000738458	0.249641	0.00388053	0
NM_172540	Trmt2b	3.79239	8.58797	11.7183	14.3612	10.2661	2.98427	7.42838	9.91815	0.0801831	0.356474	21	9	3.96241	8.88662	3.62483	0.407897		NM_172540	Trmt2b	7.42022	9.46984	8.58969	10.5439	8.21787	7.19002	6.75155	4.19033	0.000390449	0.00665943	24	9	1.66151	7.79674	1.97593	0.25343		0.804126	0.999926	0.000798074	0.000741885	0.657679	0.0125963	0.00444306	0
NM_177192	Dennd5b	8.46217	10.0404	10.5692	12.606	10.9801	9.69964	8.8203	8.52142	2.83044e-05	0.00213271	24	10.5	1.46895	9.9624	1.6597	0.166596		NM_177192	Dennd5b	6.2218	10.1299	9.97863	11.1167	10.9483	7.05449	7.95308	5.78101	0.000390449	0.00665943	24	10.5	2.04294	8.6476	2.22392	0.257171		0.0350236	0.000835764	0.955188	0.00299941	0.00177444	0.00930706	0.00500412	0
NM_173011	Idh2	133.702	131.778	121.62	132.328	136.182	142.906	133.608	160.644	0.0185719	0.134194	24	18	7.47978	136.596	9.36985	0.0685954		NM_173011	Idh2	133.377	84.8238	106.759	114.804	144.704	154.614	146.216	172.031	0.00118586	0.017653	27	18	27.3325	133.86	28.8499	0.215522		0.00137387	0.00453505	0.54549	0.0563465	0.000873956	0.0415328	0.00523229	0
NM_008882	Plxna2	5.28014	2.22245	3.38772	1.88853	2.40573	2.94103	5.05572	4.31707	0.0801831	0.356474	24	0	1.26654	3.4373	1.06537	0.309944		NM_008882	Plxna2	4.49392	5.50712	3.42331	3.28244	2.30654	3.30728	3.51866	4.14063	2.83044e-05	0.0011862	24	0	0.839081	3.74749	1.07225	0.286126		0.00368238	0.655656	0.00603061	0.0508104	0.000994891	0.0801288	0.00595452	0
NM_028341	Ttc39c	21.7631	28.0026	25.7511	35.2457	36.4631	32.6427	21.5976	19.5901	0.00323849	0.0418399	24	12	7.81007	27.632	7.51415	0.271937		NM_028341	Ttc39c	18.0945	24.3633	34.7884	35.2142	59.8127	32.0187	20.4979	28.2721	0.00323849	0.0274685	24	12	9.8459	31.6327	13.1181	0.4147		0.342685	0.00126805	0.99838	0.00172441	0.836521	0.153095	0.00758422	0
NM_029270	Arhgap24	4.13277	0.0808959	4.51501e-08	6.11921e-08	0.645903	3.42934	0.541206	3.74323	0.0801831	0.356474	27	21	2.46559	1.7509	1.62381	0.927413		NM_029270	Arhgap24	2.56049	1.91608	1.49048	1.19053	6.09272e-08	2.76033	4.8058	4.00749	0.00323849	0.0274685	24	21	1.78013	2.3413	1.70311	0.727422		0.647763	0.99967	0.00154509	0.00160529	0.0636751	0.0450295	0.00923479	0
NM_012030	Slc9a3r1	129.114	143.696	156.018	200.923	186.143	191.033	187.979	130.082	0.00323849	0.0418399	24	12	31.7434	165.624	35.0361	0.211541		NM_012030	Slc9a3r1	131.829	149.503	233.822	253.561	265.982	190.416	148.234	118.919	9.55942e-07	0.000141159	24	10.5	74.0288	186.533	74.186	0.397709		1.99276e-07	0.0096246	0.00318536	0.717763	6.79118e-07	0.640125	1.19565e-06	1.5
NM_001272076	Trim24	3.13159	2.64329	5.03512	5.78932	6.61166	3.59409	3.27949	5.08007e-06	0.000390449	0.0107383	24	12	1.8793	3.76057	2.17818	0.579215		NM_001272076	Trim24	2.31342	2.37002	3.2888	4.1107	4.53109	4.2454	3.60676	2.05444	2.83044e-05	0.0011862	24	13.5	1.25842	3.31592	1.23071	0.371152		0.000929993	0.808194	6.03438e-07	1.17766e-05	0.000373301	0.00774472	3.62062e-06	1.5
NM_011663	Zrsr1	5.49546	3.00896	2.19937	3.65651	6.19575	8.88549	6.47088	7.60264	2.83044e-05	0.00213271	24	18	2.71211	5.43938	2.80021	0.514803		NM_011663	Zrsr1	5.65045	4.9582	4.83225	4.45535	5.71852	6.58922	5.1214	7.50213	0.0398244	0.164857	27	19.5	0.663811	5.68203	0.873415	0.153715		9.92089e-05	0.131507	0.0195676	0.470107	8.24884e-07	0.658979	4.94929e-06	1.5
NM_028027	Arhgef25	0	0.000238075	0.000419498	0.000424641	0.000342897	0.000248866	0.000251339	0.000240189	0.0185719	0.134194	24	12	0.000122543	0.000270688	0.00011966	0.00011966		NM_028027	Arhgef25	0	4.39906e-05	0.320262	0.335265	0	0.000449122	0	0	0.0801831	0.239504	24	10.5	0.000317577	0.0820025	0.108115	0.108115		0.0122061	2.51666e-06	0.963307	1.48594e-05	0.00954123	0.00177198	1.50999e-05	1.5
NM_198161	Bhlhb9	8.75992e-05	0.00944097	0.022078	0.0223433	0.0166111	0.0127045	0.000197554	0.0118888	0.00323849	0.0418399	24	10.5	0.00892861	0.011919	0.00863665	0.00863665		NM_198161	Bhlhb9	6.58855e-07	4.96201e-05	1.25479	0.252558	0.0206165	0.0247926	0.0230905	1.67595e-06	0.0801831	0.239504	24	12	0.0323698	0.196445	0.0669834	0.0669834		0.182117	3.30391e-06	0.999568	5.61137e-06	0.188961	0.143194	1.98233e-05	1.5
NM_029005	Mlkl	7.09222	2.59135	2.26914	1.69173	1.93612	2.07989	2.71593	3.95212	2.83044e-05	0.00213271	24	0	0.927911	3.04106	1.75659	0.577623		NM_029005	Mlkl	4.98784	4.58696	4.56718	3.76317	3.80123	1.86649	2.57408	2.18743	0.00807112	0.0609615	27	1.5	1.43449	3.56621	1.20459	0.337779		0.000468158	0.556215	0.000463977	0.0102048	3.60295e-06	0.73015	2.16175e-05	1.5
NM_011431	Eftud2	6.45985	7.87604	7.33506	9.80111	9.97487	10.2026	8.42266	7.20112	0.000390449	0.0107383	24	13.5	1.83847	8.40916	1.75202	0.208347		NM_011431	Eftud2	1.68928	9.30765	9.11657	9.3279	10.0267	7.27229	5.77831	5.78831	0.0185719	0.0866638	24	12	2.49571	7.2888	2.38822	0.327656		0.00649057	3.61372e-06	0.933165	2.84334e-05	0.000226668	0.0875919	2.16821e-05	1.5
NM_007987	Fas	11.5162	10.9489	8.75526	7.87842	2.93394	4.84367	7.58857	8.85302	9.55942e-07	0.000216831	24	1.5	2.77158	7.91475	3.60344	0.455282		NM_007987	Fas	15.4631	7.01612	5.16302	5.11188	2.24702	16.8369	12.2211	13.4115	0.0801831	0.239504	24	0	4.99082	9.68383	3.24024	0.334603		6.80291e-05	1.17748e-05	0.470113	0.000697055	1.25643e-05	0.0140618	7.06466e-05	1.5
NM_013649	Ryk	0.0162166	0.018272	0.0308229	2.30626	8.52929	7.21287	6.99413	0.00152363	0.000390449	0.0107383	24	13.5	4.94452	3.13867	4.53944	1.44629		NM_013649	Ryk	0.000483627	6.92202	7.54638	7.1066	10.7979	8.29917	1.38408	4.77801	0.00323849	0.0274685	24	12	4.04643	5.85433	3.40002	0.580771		1.21373e-05	0.0669889	0.00866783	0.467646	1.40103e-05	0.174212	7.28219e-05	1.5
NM_007992	Fbln2	0.000143926	0.000102905	0.000158491	0.000162397	0.000131349	8.84335e-05	1.02207e-05	9.96752e-05	0.00323849	0.0418399	24	6	4.04172e-05	0.000112171	5.04336e-05	5.04336e-05		NM_007992	Fbln2	0.0411909	0.111895	0.110316	0.0966054	0.000138642	0.000201945	0.000199569	0.000171502	0.0398244	0.164857	27	4.5	0.0681692	0.0418256	0.0555795	0.0555795		1.36151e-05	0.00332622	0.111156	0.217806	9.19709e-05	0.32799	8.16876e-05	1.5
NM_009112	S100a10	339.003	324.154	172.479	150.499	127.443	78.8594	99.8896	135.476	2.83044e-05	0.00213271	27	1.5	134.725	180.432	95.9465	0.531759		NM_009112	S100a10	293.303	172.859	150.854	66.8592	82.6513	147.404	205.872	283.494	2.83044e-05	0.0011862	24	0	94.824	175.412	98.0657	0.559059		1.43617e-05	0.290202	2.90833e-05	0.00321681	4.42543e-05	0.0152596	8.6167e-05	1.5
NM_001199218	Slc38a3	18.7763	35.6867	51.9267	68.893	76.0551	49.1664	21.9458	7.63757	9.55942e-07	0.000216831	24	10.5	28.955	41.2609	31.5358	0.7643		NM_001199218	Slc38a3	0.23866	17.5124	67.0758	108.723	154.723	49.324	37.4323	14.6134	9.55942e-07	0.000141159	24	12	50.4101	56.2053	61.7668	1.09895		0.0222084	1.60513e-05	0.973767	7.15793e-05	0.00160575	0.162295	9.63042e-05	1.5
NM_146002	Rhbdd2	2.39922	1.69619	6.51489	7.99465	6.54499	5.29496	4.77404	2.00425	0.000390449	0.0107383	24	10.5	2.9315	4.6529	2.852	0.61295		NM_146002	Rhbdd2	2.90386	3.87516	5.49	6.6301	6.09984	4.99068	4.43022	3.50674	2.83044e-05	0.0011862	24	12	1.50472	4.74071	1.57056	0.331293		0.0089296	0.93446	2.12156e-05	0.000142394	0.00623257	0.000967723	0.000127287	1.5
NM_145575	Cald1	112.701	121.68	94.6817	86.4574	77.9931	84.0735	129.978	93.5365	0.0801831	0.356474	24	3	10.9908	100.138	9.68126	0.0966795		NM_145575	Cald1	97.2274	167.656	123.696	121.318	68.9445	60.2368	66.3984	90.6304	9.55942e-07	0.000141159	24	4.5	38.7746	99.5134	44.7673	0.449862		2.53161e-05	0.0217177	0.0566709	0.726333	2.1236e-05	0.539189	0.000127409	1.5
NM_008599	Cxcl9	14.5083	10.423	11.4553	7.9384	5.44741	7.00211	7.2587	59.3071	0.00323849	0.0418399	24	1.5	4.44692	15.4175	10.581	0.686298		NM_008599	Cxcl9	13.6697	10.7839	8.23939	7.71751	6.90952	9.64983	4.84292	15.0449	0.0801831	0.239504	24	0	2.2625	9.60721	3.21243	0.334378		0.211297	0.999435	2.17348e-05	3.48579e-05	0.67716	0.425663	0.000130402	1.5
NR_033510	1500017E21Rik	23.1648	28.2145	15.5481	8.77047	7.80743	6.61396	12.3227	21.3911	2.83044e-05	0.00213271	24	3	9.74841	15.4791	9.08097	0.586659		NR_033510	1500017E21Rik	44.5949	56.0327	36.381	26.6587	7.62062	11.3827	4.69016	14.0671	0.000390449	0.00665943	27	1.5	23.4846	25.6033	20.8298	0.813557		8.0008e-05	0.000881835	0.316185	0.0371782	3.50389e-05	0.0335534	0.000210215	1.5
NM_001301705	Adamtsl4	9.11638e-06	0.000129156	0.000214088	0.000211581	0.000160048	0.000118258	6.72539e-05	0.000129498	0.0398244	0.258319	21	10.5	6.59893e-05	0.000137099	7.11307e-05	7.11307e-05		NM_001301705	Adamtsl4	0.000146052	0.209749	0.190625	0.248002	0.000185924	0.000237172	0.00026025	4.30203e-06	0.0801831	0.239504	24	9	0.134773	0.0811512	0.0923388	0.0923388		0.000764227	0.000385787	0.62626	0.00700546	4.74598e-05	0.028743	0.000284725	1.5
NM_001290561	Plp1	1.08474	0.611473	0.126949	0.0233025	0.0977201	0	0.235503	0.747976	0.000390449	0.0107383	24	0	0.434472	0.365958	0.480906	0.480906		NM_001290561	Plp1	0.448437	0.405789	0.240365	0.349206	0	0	0	0.0514198	0.00323849	0.0274685	27	1.5	0.280734	0.19106	0.20386	0.20386		7.01808e-05	0.0228667	0.0998003	0.579624	0.000416226	0.998408	0.000421011	1.5
NM_025685	Col27a1	1.36801	0.993627	1.05699	1.74584	5.41971	1.36855	4.95961	1.83402	0.0185719	0.134194	24	16.5	0.784405	2.34329	1.39534	0.595461		NM_025685	Col27a1	2.18209	1.90722	1.36077	1.27325	3.66092	3.72399	3.60093	2.75634	0.0185719	0.0866638	24	18	1.23141	2.55819	1.14434	0.447326		0.442596	0.999895	7.9251e-05	9.2054e-05	0.242374	0.0641289	0.000475412	1.5
NM_008681	Ndrg1	15.9528	17.1863	8.82371	4.1315	4.20329	5.0491	8.46693	15.154	0.000390449	0.0107383	24	1.5	7.44428	9.87095	6.82564	0.691487		NM_008681	Ndrg1	16.3171	24.2557	8.03763	7.30635	1.13973	1.34389	2.43538	19.5637	0.000390449	0.00665943	24	3	10.7318	10.0551	9.96999	0.991538		0.0377314	8.40166e-05	0.979443	0.000294028	0.0269065	0.0411757	0.000503994	1.5
NM_178257	Il22ra1	3.61111	2.93894	2.08342	0.839325	3.43947	6.22053	3.30869	6.39506	0.0185719	0.134194	24	21	1.95995	3.60457	1.56581	0.434397		NM_178257	Il22ra1	3.0002	3.24738	1.57425	1.35534	1.36803	1.67743	1.54562	3.6554	0.00323849	0.0274685	24	22.5	1.15412	2.17796	1.05569	0.484714		0.00128916	0.470968	0.00933538	0.11144	9.68708e-05	0.255333	0.000581084	1.5
NM_001167860	Wipf3	0.000256337	3.11672	0.00030542	6.7026	3.724	0.000161302	2.79892	0.000177816	0.0801831	0.356474	24	10.5	0.322084	2.04289	1.84222	0.901771		NM_001167860	Wipf3	1.11647	2.81333	5.05282	3.82508	4.01987	0.000349485	0.000349136	2.89944e-05	0.000390449	0.00665943	24	9	2.70472	2.10354	2.30864	1.0975		0.168305	0.998041	0.000107654	0.000193662	0.339591	0.0114057	0.000645749	1.5
NM_025976	Bfar	10.5757	12.2883	14.4598	15.3046	13.3054	14.1881	10.4387	7.02665	2.83044e-05	0.00213271	24	9	2.55718	12.1984	3.23033	0.264816		NM_025976	Bfar	12.3842	11.6223	11.2144	12.782	10.747	7.86839	0.525545	7.23861	0.0185719	0.0866638	24	7.5	2.76209	9.29781	3.68479	0.396308		0.00529667	0.000112585	0.87432	0.000932183	0.000559397	0.0565448	0.000675322	1.5
NM_133780	Tpr	16.8041	16.483	14.7003	14.2173	13.846	14.9759	14.5991	15.3633	0.000390449	0.0107383	24	1.5	1.04224	15.1236	1.13859	0.0752854		NM_133780	Tpr	14.9215	17.2506	14.1757	15.3928	10.7228	13.5512	12.1065	15.7631	0.0801831	0.239504	24	3	1.88568	14.2319	2.14449	0.150682		0.0895708	0.000217247	0.991586	0.000519288	0.103903	0.000114415	0.000686294	1.5
NM_001301628	Usp15	0.010567	0.000196248	2.21991e-05	2.18639	0.448762	3.17188	3.0863	3.04689	0.000390449	0.0107383	24	18	2.15434	1.49388	1.35439	0.90663		NM_001301628	Usp15	2.32487	2.30113	1.95232	2.20505	5.33276	3.42792	3.67564	3.5004	0.00323849	0.0274685	24	19.5	0.796761	3.09001	0.428559	0.138692		0.0205187	0.942635	0.000353037	0.00160175	0.000162633	0.113192	0.000975401	1.5
NM_008124	Gjb1	744.289	775.82	751.989	619.767	568.585	573.52	651.73	635.386	0.00323849	0.0418399	24	3	93.4951	665.136	98.9443	0.148758		NM_008124	Gjb1	809.618	937.436	865.15	835.918	568.651	567.907	613.205	680.883	2.83044e-05	0.0011862	24	4.5	179.781	734.846	182.448	0.248281		0.000193689	0.0247361	0.162183	0.464936	0.00194763	0.196809	0.00116157	1.5
NM_145990	Cdk5rap2	2.53306	1.60805	0.788905	0.828095	0.662957	0.400696	0.861382	1.35333	0.000390449	0.0107383	24	1.5	0.564369	1.12956	0.74127	0.656247		NM_145990	Cdk5rap2	1.01669	1.27662	0.955597	1.15164	0.43438	0.400526	0.452273	0.194889	0.0801831	0.239504	24	3	0.36223	0.735327	0.375388	0.375388		0.000194047	0.112048	0.0448532	0.720042	0.00116491	0.819787	0.00116372	1.5
NM_016854	Ppp1r3c	68.6375	35.6492	24.0549	8.65237	16.9895	64.9332	70.3284	79.3293	9.55942e-07	0.000216831	24	21	34.6205	46.0718	34.6801	0.752741		NM_016854	Ppp1r3c	62.0458	39.0571	15.7504	10.3145	16.8181	26.7011	42.7687	119.604	9.55942e-07	0.000141159	24	22.5	24.9925	41.6325	39.4558	0.947717		0.131545	0.000215734	0.99564	0.000435294	0.177769	0.26204	0.0012937	1.5
NR_028405	Marcksl1-ps4	9.054	5.17096	12.7179	15.9579	9.64861	14.5157	14.0011	13.7378	0.0801831	0.356474	24	15	2.29103	11.8505	2.46661	0.208144		NR_028405	Marcksl1-ps4	8.09403	6.76643	11.6547	19.7235	20.2692	17.8235	15.1543	11.1778	2.83044e-05	0.0011862	24	13.5	6.06705	13.8329	6.59974	0.477104		0.0204802	0.944901	0.000301675	0.00137167	0.0194094	0.0153612	0.00180869	1.5
NM_016849	Irf3	30.6575	28.4219	28.2299	23.2965	21.6352	20.9542	30.8626	29.2213	0.0185719	0.134194	24	0	5.21208	26.6599	4.67018	0.175176		NM_016849	Irf3	36.4127	35.2938	34.2348	31.8441	23.6287	26.8484	50.8267	28.2291	0.0801831	0.239504	24	1.5	3.13715	33.4148	3.17052	0.0948838		0.725291	0.000380014	0.999948	0.000363354	0.195483	0.363959	0.00217815	1.5
NM_010708	Lgals9	134.732	86.1656	49.3402	50.4091	11.2833	41.5376	47.0436	59.8368	2.83044e-05	0.00213271	24	1.5	27.6634	60.0435	38.8079	0.646329		NM_010708	Lgals9	55.4738	89.3102	75.7658	41.0681	1.57767	9.11104	16.1737	49.673	2.83044e-05	0.0011862	24	3	34.1123	42.2692	41.1731	0.974071		0.00256568	0.512158	0.0156627	0.139898	0.000421439	0.508999	0.00252597	1.5
NM_028747	Them7	10.8373	15.5161	14.7085	19.5635	13.5539	14.5199	12.9073	8.08096e-05	0.00323849	0.0418399	24	9	2.73735	12.7008	5.539	0.436114		NM_028747	Them7	15.2383	17.3638	18.9229	21.5025	16.5904	7.43047	4.45206	11.2026	2.83044e-05	0.0011862	24	7.5	6.51929	14.0879	6.61386	0.469472		0.0301719	0.87841	0.00834091	0.0311206	0.000466303	0.198282	0.00279456	1.5
NR_033581	Adh6-ps1	4.41229	11.6306	5.03176	4.87686	2.35736	4.05523	3.62085	2.13556	0.00807112	0.0941075	27	4.5	1.37876	4.65579	1.8605	0.39961		NR_033581	Adh6-ps1	3.63998	5.90396	4.53777	4.30045	3.93402	2.17558	2.99406	2.32128	0.00323849	0.0274685	24	6	1.13352	3.72589	1.35956	0.364896		0.42798	0.999547	0.000510827	0.000619903	0.518564	0.0490413	0.00306105	1.5
NM_025927	Mrpl45	8.43302	15.6002	11.4774	12.9296	16.7877	15.8259	10.0126	7.08306	0.0185719	0.134194	24	12	3.11724	12.2687	3.29999	0.268977		NM_025927	Mrpl45	8.55608	9.35051	10.1294	10.1274	14.7316	18.8405	13.7909	13.5743	0.000390449	0.00665943	27	13.5	3.2319	12.1698	3.60997	0.296634		0.000843261	0.468962	0.005172	0.0760824	0.000570489	0.118389	0.00341806	1.5
NM_001033259	Mcu	12.1324	5.78049	10.7346	3.37789	3.09094	4.96458	9.75586	5.29753	0.0185719	0.134194	24	1.5	1.69889	6.89179	2.50789	0.363896		NM_001033259	Mcu	8.62808	11.7458	8.48562	6.65505	3.55508	3.19535	3.49266	9.1726	0.000390449	0.00665943	24	3	3.74388	6.8665	4.07591	0.593593		0.115137	0.991476	0.000575312	0.00123926	0.0355111	0.00932408	0.00344691	1.5
NM_001163700	Nr1h4	2.988	1.38567	1.57838	5.77496	12.1264	26.857	6.85804	3.91224e-05	0.00323849	0.0418399	24	15	5.53685	7.19606	9.6044	1.33467		NM_001163700	Nr1h4	4.46705	3.03499	5.72205	4.86038	5.83179	12.3135	14.6498	17.4382	0.00807112	0.0609615	27	16.5	5.54828	8.65012	5.42339	0.626973		0.00386425	0.794298	0.000619988	0.00564546	0.00133586	0.40488	0.00371417	1.5
NM_025610	Asrgl1	5.46558	2.99475	7.93331	12.2293	8.23025	6.42251	5.62094	7.77068	0.0801831	0.356474	24	12	1.89999	7.08341	2.07309	0.292668		NM_025610	Asrgl1	4.15336	4.45655	4.94709	6.0753	6.16455	8.53	6.03776	5.00086	2.83044e-05	0.0011862	27	13.5	1.20774	5.58544	1.45146	0.259866		0.107318	0.990089	0.000627957	0.00139527	0.00170525	0.0711824	0.00376183	1.5
NM_001159487	Rbp4	44.1144	45.5579	45.0504	75.3459	89.4386	66.9749	66.5089	46.108	0.000390449	0.0107383	24	13.5	18.4196	59.8874	20.8621	0.348356		NM_001159487	Rbp4	17.113	38.3279	48.8689	53.2508	70.2452	40.5761	79.507	25.6439	0.0185719	0.0866638	24	12	10.9528	46.6916	18.2317	0.390471		0.899064	0.000890935	0.999948	0.000791064	0.328842	0.0559237	0.00473701	1.5
NM_145823	Pitpnc1	5.6935	6.0216	7.97857	6.27177	7.98027	6.9759	5.98491	6.90839	0.0801831	0.356474	24	13.5	0.112317	6.72686	0.498867	0.0741604		NM_145823	Pitpnc1	4.9963	6.62697	7.76432	8.06185	11.3627	7.80205	2.22101	7.33594	0.00323849	0.0274685	24	12	1.98396	7.02139	1.98084	0.282115		0.106973	0.000842613	0.988588	0.00187858	0.184622	0.110728	0.00504504	1.5
NM_054050	Rapgef1	7.81344	8.97295	10.2058	11.7106	10.2516	3.04277	9.72974	5.91212	0.0185719	0.134194	24	10.5	1.40068	8.45488	1.38062	0.163292		NM_054050	Rapgef1	7.14757	9.42184	10.4623	11.6597	12.6236	9.01402	5.27957	6.46212	0.000390449	0.00665943	24	9	2.85226	9.01388	3.18351	0.353178		0.234513	0.997049	0.000889685	0.00141589	0.443116	0.192435	0.00532625	1.5
NM_031868	Ppp1ca	133.826	141.671	83.389	126.326	97.1302	108.576	126.458	132.841	0.0185719	0.134194	24	1.5	10.7572	118.777	13.5088	0.113732		NM_031868	Ppp1ca	174.336	165.628	152.632	128.384	112.487	101.101	74.4537	152.41	0.000390449	0.00665943	27	0	37.5764	134.877	37.4274	0.277492		0.000926844	0.185613	0.0732621	0.696617	0.0021305	0.753267	0.00554819	1.5
NM_175093	Trib3	2.22633	2.49676	6.13002	4.00349	0.034656	1.80308	1.24598	1.87208	0.00323849	0.0418399	24	6	1.54975	2.47655	1.7825	0.719753		NM_175093	Trib3	1.63705	2.67763	3.86867	4.05689	2.30297	0.552926	0.054386	1.26116	2.83044e-05	0.0011862	24	7.5	1.65054	2.05146	1.78818	0.87166		0.297456	0.998118	0.000985907	0.00141834	0.0978401	0.0267708	0.00590088	1.5
NM_008321	Id3	92.4784	109.615	59.5581	42.7026	53.8541	71.3787	70.0796	146.885	0.000390449	0.0107383	24	22.5	29.5269	80.8189	37.6487	0.465841		NM_008321	Id3	68.2232	78.412	44.2603	38.3516	72.2899	114.531	97.7972	101.6	0.0185719	0.0866638	24	21	24.9199	76.9331	23.4161	0.30437		0.00100273	0.332628	0.0243747	0.281178	0.0010049	0.251716	0.00600134	1.5
NR_015608	1810058I24Rik	36.9047	37.4672	81.7368	79.9806	78.6925	45.2194	39.381	18.3882	0.000390449	0.0107383	24	10.5	29.5484	52.2213	28.6716	0.54904		NR_015608	1810058I24Rik	49.5556	41.9611	46.8871	68.9573	106.474	54.9177	69.6677	34.0314	0.0801831	0.239504	24	12	11.4404	59.0565	22.9654	0.388872		0.00237249	0.0105764	0.543052	0.100565	0.00107907	0.194576	0.00645696	1.5
NM_001001309	Itga8	1.37563	1.08746	0.92498	1.03875	0.832798	0	0.478868	0.379099	0.00807112	0.0941075	27	1.5	0.43034	0.773352	0.424261	0.424261		NM_001001309	Itga8	1.2346	1.70174	1.14531	0.910575	0.0525243	0.0704419	0.122516	0.0870229	0.000390449	0.00665943	24	3	0.745047	0.665591	0.75968	0.75968		0.00704621	0.234232	0.208396	0.955798	0.00109644	0.943171	0.00656065	1.5
NM_001159301	Lgals9	755.2	756.845	601.586	487.384	400.518	406.51	450.666	596.255	9.55942e-07	0.000216831	24	3	165.776	556.87	177.803	0.31929		NM_001159301	Lgals9	847.856	806.408	740.534	545.392	432.385	383.738	406.029	535.849	2.83044e-05	0.0011862	27	1.5	247.202	591.477	206.079	0.348414		0.00221376	0.00829541	0.55722	0.0824913	0.00111998	0.881687	0.00670109	1.5
NM_021462	Mknk2	20.5675	20.7487	28.8731	56.3326	46.9198	31.921	36.6207	27.9831	0.000390449	0.0107383	24	13.5	11.9166	33.7458	12.4051	0.367605		NM_021462	Mknk2	22.0061	25.0692	53.9658	64.2128	71.124	25.5099	26.2953	20.1739	0.000390449	0.00665943	24	12	23.6168	38.5446	20.8843	0.541821		0.012878	0.15655	0.385746	0.656695	0.00112172	0.518856	0.00671147	1.5
NM_145569	Mat2a	20.4157	22.5312	22.5743	19.8426	28.1461	31.6414	24.7001	24.8622	0.0801831	0.356474	27	13.5	3.02953	24.1316	3.53506	0.146491		NM_145569	Mat2a	16.3276	18.3508	23.8581	19.3343	30.5359	31.897	22.5128	14.2875	0.0185719	0.0866638	24	12	6.13507	22.138	6.87763	0.310671		0.0199829	0.0260747	0.747875	0.109968	0.00113775	0.403468	0.00680714	1.5
NM_025934	Riok2	7.76793	12.8419	10.7129	13.3879	19.8372	16.4969	9.36633	10.4479	0.00323849	0.0418399	24	12	3.47145	12.6074	4.20811	0.333781		NM_025934	Riok2	9.10556	9.24426	10.3833	14.0758	15.1843	13.279	14.3287	9.71007	0.000390449	0.00665943	24	13.5	3.32444	11.919	3.17265	0.266184		0.261382	0.996728	0.00147579	0.00226017	0.412068	0.00119277	0.00713529	1.5
NM_028793	Acbd5	37.3261	48.0802	46.0832	38.9139	44.6881	29.6891	33.8507	33.2071	0.0185719	0.134194	24	6	5.31115	38.9798	7.30121	0.187307		NM_028793	Acbd5	23.8761	32.8072	37.5611	37.4908	29.9624	21.7166	9.47493	26.8346	2.83044e-05	0.0011862	24	7.5	8.64594	27.4655	10.6245	0.38683		0.0102239	0.0189069	0.689812	0.102659	0.00121105	0.693384	0.00724435	1.5
NM_001013814	Amt	45.7542	31.1697	31.7599	20.8442	23.7493	26.6098	32.1299	36.046	0.000390449	0.0107383	24	0	6.99576	31.0079	8.98335	0.289712		NM_001013814	Amt	41.9834	46.091	31.8559	27.1677	12.7202	22.0741	28.3021	34.6414	9.55942e-07	0.000141159	24	1.5	11.4822	30.6045	13.4401	0.439156		0.00124903	0.147644	0.12011	0.929748	0.00334156	0.941237	0.00747079	1.5
NM_011014	Sigmar1	166.311	191.135	125.9	108.088	112.25	131.881	178.918	145.82	0.0801831	0.356474	24	0	37.5728	145.038	30.8495	0.212699		NM_011014	Sigmar1	256.736	213.923	184.449	119.74	104.36	150.236	139.025	166.591	0.000390449	0.00665943	24	1.5	50.8325	166.882	57.2232	0.342895		0.0235994	0.269507	0.340587	0.903009	0.00158547	0.743537	0.00947522	1.5
NM_001033297	Gm561	17.2895	9.93312	19.0816	19.1136	31.7833	20.7782	6.53501	14.1254	0.0801831	0.356474	24	13.5	3.02826	17.33	5.7038	0.329129		NM_001033297	Gm561	2.10934	7.95234	9.37187	10.2766	16.5381	31.7119	20.84	11.8426	2.83044e-05	0.0011862	27	15	8.10919	13.646	9.03763	0.662292		0.00161781	0.148222	0.140635	0.98184	0.00536788	0.610093	0.00966771	1.5
NM_026886	Srrm4	0.651176	0.839471	0.990164	0.943259	0.0516867	0.346561	0.210623	0.138594	0.0185719	0.134194	24	7.5	0.34854	0.521442	0.330317	0.330317		NM_026886	Srrm4	0.167882	0.752076	0.565369	0.9473	0.842714	0.336272	0	0.110915	0.000390449	0.00665943	24	9	0.442716	0.465316	0.423743	0.423743		0.00164478	0.243288	0.0747739	0.611048	0.00168194	0.835475	0.00982819	1.5
NM_010137	Epas1	26.8475	28.1349	37.1604	41.9756	49.8158	48.9896	39.1062	35.4851	8.54112e-09	1.56601e-05	24	13.5	9.24892	38.4394	10.9461	0.284762		NM_010137	Epas1	32.1859	47.2031	46.2722	50.1992	49.8284	33.5408	32.5425	26.0384	2.83044e-05	0.0011862	24	10.5	9.98018	39.711	9.66688	0.243431		4.22334e-10	3.02022e-06	0.00539625	0.0298238	1.26155e-08	0.0583678	2.534e-09	3
NM_016898	Cd164	107.725	104.737	95.4757	82.4182	84.721	91.3113	119.723	105.346	0.00323849	0.0418399	24	0	14.5841	98.9321	12.6157	0.127519		NM_016898	Cd164	119.08	155.887	119.781	97.184	73.933	77.8886	79.5773	97.5852	2.83044e-05	0.0011862	24	3	28.8789	102.615	34.4813	0.336027		5.46941e-08	0.000342735	0.0156368	0.22792	5.80115e-09	0.465793	3.48069e-08	3
NM_010007	Cyp2j5	293.139	320.139	288.543	272.137	284.595	287.038	313.01	301.968	0.0398244	0.258319	21	3	9.49291	293.737	13.1438	0.0447468		NM_010007	Cyp2j5	308.357	342.144	318.969	316.724	280.577	259.651	257.857	269.787	9.55942e-07	0.000141159	24	6	35.7089	294.258	36.7712	0.124962		9.62245e-09	0.0104056	8.38287e-05	0.139748	8.13761e-08	0.133282	5.77347e-08	3
NM_177622	Zfp595	0.869578	0.855335	0.753257	1.32307	1.56635	2.09834	1.71375	1.37952	9.55942e-07	0.000216831	24	16.5	0.548199	1.3199	0.581055	0.440227		NM_177622	Zfp595	0.858105	1.54456	0.935492	1.08814	0.0598424	1.76673	2.38832	1.78098	0.0801831	0.239504	24	19.5	0.577461	1.30343	0.573376	0.439897		0.0118765	1.87506e-07	0.971359	1.13187e-06	0.00661156	0.00934686	1.12504e-06	3
NM_001136091	Tcirg1	22.1521	17.7993	14.6603	13.0544	11.8417	14.4949	16.274	18.9981	8.54112e-09	1.56601e-05	24	0	3.31242	16.1593	4.21933	0.261108		NM_001136091	Tcirg1	17.6814	17.4105	17.0006	17.0778	14.0534	12.856	14.9144	17.1948	0.000390449	0.00665943	24	3	1.92927	16.0236	2.23234	0.139315		2.59156e-07	0.0127627	0.00278124	0.617365	2.09669e-06	0.962158	1.55493e-06	3
NM_022435	Sp5	0.973181	0.555733	0.130929	0	0.135159	0	0.89819	0.822853	0.0398244	0.258319	24	0	0.560695	0.439506	0.46534	0.46534		NM_022435	Sp5	0.765681	1.63514	1.16476	0.608666	0.761353	0.7542	0.106017	0	0.0185719	0.0866638	27	3	0.461395	0.714624	0.483063	0.483063		3.03554e-07	0.00132817	0.0221134	0.358533	3.35324e-06	0.976406	1.82132e-06	3
NM_011723	Xdh	25.9803	27.523	33.9134	36.5784	39.5301	35.2061	32.6437	29.606	9.55942e-07	0.000216831	24	12	5.1815	32.6226	5.94812	0.182331		NM_011723	Xdh	27.9853	37.8236	36.5907	38.3508	39.6483	33.2217	27.2636	24.9846	0.000390449	0.00665943	24	9	7.33528	33.2248	6.96412	0.209606		2.16409e-06	0.000122981	0.123374	0.0259983	3.83971e-07	0.70912	2.30383e-06	3
NM_053122	Immp2l	19.2465	35.8187	35.5193	44.2671	36.1812	28.8141	19.2541	21.6921	0.00323849	0.0418399	24	10.5	10.202	30.0991	10.0115	0.332618		NM_053122	Immp2l	14.812	16.2774	24.9914	21.0338	41.0847	34.9061	28.8933	19.953	2.83044e-05	0.0011862	24	13.5	9.26596	25.2459	10.9192	0.432515		6.33155e-07	0.000335448	0.0567163	0.0971842	4.54808e-07	0.699477	2.72885e-06	3
NM_013571	Ksr1	0.758334	0.408475	0.486804	0.0428388	0.0975585	0.163151	0.473228	0.385379	0.0801831	0.356474	24	1.5	0.228857	0.351971	0.24568	0.24568		NM_013571	Ksr1	0.273027	0.601971	0.428437	0.558921	0.133279	0	0.0506719	0.188934	2.83044e-05	0.0011862	24	4.5	0.2671	0.279409	0.281404	0.281404		3.71096e-06	0.0265233	0.0115394	0.772825	9.96128e-06	0.694607	2.22655e-05	3
NM_009803	Nr1i3	40.8964	33.5773	30.265	66.7932	84.3519	71.4744	43.5165	61.5905	0.0185719	0.134194	24	15	20.4234	54.0581	19.8349	0.366918		NM_009803	Nr1i3	36.4726	34.1685	32.2833	40.2362	44.7892	43.6833	48.229	36.763	0.00323849	0.0274685	24	18	5.76624	39.5849	4.95206	0.1251		0.0301107	0.983359	9.69491e-06	3.77041e-05	0.0239483	0.0154227	5.81681e-05	3
NM_001290461	Zfp428	1.49334e-12	7.34947e-06	0.00147222	0.00146326	0.00110492	0	3.73378e-05	0	0.0398244	0.258319	24	9	0.000786494	0.000510631	0.000820502	0.000820502		NM_001290461	Zfp428	1.17639e-59	0.343088	0.000934344	4.85526e-05	0	2.75392e-12	0	2.15101e-05	0.0398244	0.164857	24	6	3.43319e-05	0.0430116	0.0564268	0.0564268		0.0339782	1.03967e-05	0.985552	3.8264e-05	0.00146315	0.122289	6.23788e-05	3
NM_175341	Mbnl2	1.59444	5.00745	0.00118181	7.81942	7.93127	5.92419	4.33832	0.2479	0.0801831	0.356474	24	12	2.06745	4.10802	3.14368	0.765253		NM_175341	Mbnl2	1.73383e-05	2.0379	3.89939	4.31254	3.75292	1.11686	0.00140039	4.59605e-05	2.83044e-05	0.0011862	24	9	2.65368	1.89013	2.43169	1.28652		0.000173334	0.574608	1.20966e-05	0.000474361	6.97031e-05	0.0987722	7.25772e-05	3
NM_023397	Mdp1	7.16852	8.64148	10.4111	6.129	6.19184	5.6011	6.77702	6.42876	0.0185719	0.134194	24	3	1.10833	7.1686	1.58796	0.221516		NM_023397	Mdp1	7.92005	6.06715	5.75557	4.87201	3.6184	4.49671	7.62584	8.09096	0.000390449	0.00665943	24	0	1.95141	6.05584	1.98031	0.327008		1.37135e-05	0.0958793	0.00481387	0.290537	8.29796e-05	0.171032	8.22782e-05	3
NM_021446	0610007P14Rik	176.46	149.423	134.043	240.27	201.501	168.834	132.132	102.482	0.0801831	0.356474	24	10.5	32.3123	163.143	39.6485	0.243029		NM_021446	0610007P14Rik	163.131	186.191	201.743	203.664	182.349	119.079	120.192	121.128	0.000390449	0.00665943	24	7.5	46.097	162.185	44.9115	0.276916		0.0146415	0.960402	1.4314e-05	7.71072e-05	0.000245759	0.164703	8.5881e-05	3
NM_133960	Ces2a	177.376	169.549	206.701	208.011	216.42	225.095	215.663	198.456	9.55942e-07	0.000216831	24	15	18.8366	202.159	22.2937	0.110278		NM_133960	Ces2a	168.725	172.633	232.242	203.948	284.841	193.91	174.379	195.294	0.0185719	0.0866638	24	12	27.1048	203.246	34.6633	0.170548		0.0560779	1.86247e-05	0.991905	5.45752e-05	0.0297929	0.0128249	0.000111743	3
NM_019425	Gnpnat1	23.4121	30.8377	34.3493	25.8935	21.1432	17.7337	18.9404	22.5859	2.83044e-05	0.00213271	24	6	5.8349	24.362	6.84037	0.28078		NM_019425	Gnpnat1	14.4884	22.2091	25.9674	30.5016	23.2168	17.9096	20.3637	19.6264	0.00323849	0.0274685	24	9	4.85558	21.7854	5.36473	0.246254		0.000339391	0.00452117	0.365941	0.0937011	2.00117e-05	0.833683	0.000120064	3
NM_001081239	Lilra5	3.16104	3.99651	0	0.440787	1.00713	2.6567	3.12353	4.52218	0.00323849	0.0418399	24	22.5	2.01866	2.36348	1.86718	0.790011		NM_001081239	Lilra5	2.63043	2.57034	1.40887	2.01585	2.34851	3.21076	3.26497	1.70095	0.0801831	0.239504	24	19.5	0.472011	2.39384	0.467029	0.195097		9.65551e-05	0.22954	0.0047942	0.15302	2.33786e-05	0.195443	0.000140263	3
NM_020565	Sult3a1	88.8801	127.886	110.85	110.734	79.1307	49.3636	44.7879	38.717	0.000113388	0.0076999	27	4.5	35.4707	79.0309	38.5277	0.487502		NM_020565	Sult3a1	157.02	136.537	75.8712	89.3312	74.6769	19.6819	74.6254	28.2321	0.00807112	0.0609615	27	1.5	52.1795	82.8161	40.1582	0.484909		0.0835096	2.99893e-05	0.995194	7.34362e-05	0.0190968	0.0245424	0.000179922	3
NM_133838	Ehd4	1.7638	3.663	2.24603	1.67362	0.615805	0.511981	2.51256	1.97251	0.0801831	0.356474	24	3	0.813484	1.86991	1.00672	0.538377		NM_133838	Ehd4	2.97229	3.05391	3.30191	2.70497	1.49257	1.18962	0.433946	1.07857	2.83044e-05	0.0011862	24	6	1.32852	2.02821	1.26698	0.62468		0.00560713	0.845901	0.000407772	0.0032114	3.84405e-05	0.130019	0.000230621	3
NM_001161722	Tfeb	0.000125548	1.61983	0.813222	2.83457	6.92154	5.14656	4.01114	6.00309	0.0398244	0.258319	27	13.5	2.52449	3.27792	2.3981	0.731592		NM_001161722	Tfeb	9.31966e-05	2.92482	4.76493	4.82625	0.000119679	4.52377	0.000194493	0.000159899	0.0801831	0.239504	24	10.5	3.19868	2.13004	1.72351	0.809142		0.00107477	0.00230477	0.564906	0.033008	4.22794e-05	0.241212	0.00025365	3
NM_001039187	Ceacam1	12.8794	14.9943	12.1619	1.2476	1.01572	4.05842	27.0174	13.8118	0.0801831	0.356474	24	0	8.38889	10.8983	7.41856	0.680707		NM_001039187	Ceacam1	18.2073	19.9085	16.2513	18.0805	6.92494	13.87	4.40363	3.14703	0.0398244	0.164857	27	3	7.97783	12.4719	6.23633	0.500028		0.000615574	0.415391	0.00598277	0.0971763	4.46379e-05	0.970148	0.000267798	3
NM_001285428	Cacnb4	0.0175692	0.0255158	0.151319	0.724667	0.207557	0.0952021	0.288621	0	0.00323849	0.0418399	24	10.5	0.100787	0.188806	0.204789	0.204789		NM_001285428	Cacnb4	0.33178	0.308679	0.320063	0.311753	0.299883	0.1028	0.0245861	0.0311056	0.00323849	0.0274685	24	7.5	0.148839	0.216331	0.138037	0.138037		0.0319364	0.977919	5.0505e-05	0.000190591	0.00466763	0.225415	0.000302992	3
NM_016905	Galk1	20.4656	14.4701	15.6404	23.521	29.5167	31.7113	24.4199	17.8789	2.83044e-05	0.00213271	24	15	6.8767	22.203	7.94189	0.357695		NM_016905	Galk1	9.17169	20.0403	19.649	22.4164	49.7487	20.9126	19.8004	14.6356	0.000390449	0.00665943	24	12	4.46368	22.0302	11.7443	0.533101		0.057783	5.13896e-05	0.989851	0.00014871	0.0192841	0.0924149	0.000308298	3
NM_177856	E130311K13Rik	8.93883	5.90383	4.34948	1.90187	1.25889	3.57395	5.04688	7.67123	8.54112e-09	1.56601e-05	24	0	2.86351	4.83062	3.38393	0.700517		NM_177856	E130311K13Rik	6.55795	7.10421	5.06019	4.08447	1.79914	1.64117	5.04182	6.00811	2.83044e-05	0.0011862	24	3	2.22059	4.66213	2.3418	0.502302		5.38883e-05	0.0130065	0.119451	0.411445	0.000777707	0.298936	0.000323286	3
NM_009754	Bcl2l11	1.1899e-06	0.0982489	0.483328	0.597557	0.35563	0.611219	0.442124	0.000532325	0.0185719	0.134194	24	12	0.312678	0.32358	0.286382	0.286382		NM_009754	Bcl2l11	2.37376e-89	1.15071e-06	5.79116e-05	1.60816e-05	1.47863	0.840861	2.0329	1.09584	0.0398244	0.164857	27	15	0.774875	0.664819	0.795196	0.795196		8.46059e-05	0.0062901	0.199426	0.200748	6.14306e-05	0.0717744	0.000368527	3
NM_139149	Fus	85.1663	84.2513	63.7047	72.2451	65.3059	38.5897	40.9346	58.1713	0.00807112	0.0941075	27	1.5	17.0949	63.9032	17.5055	0.273938		NM_139149	Fus	68.4991	93.9078	89.2362	78.8845	64.831	33.7547	26.9749	21.7256	0.000113388	0.00433873	27	4.5	27.8713	57.8104	32.7155	0.56591		6.34417e-05	0.0924991	0.023565	0.608175	0.00039422	0.469343	0.00038059	3
NM_010401	Hal	272.915	320.516	184.846	198.037	156.395	249.025	270.65	248.765	0.0801831	0.356474	24	0	52.9467	237.644	51.1523	0.215248		NM_010401	Hal	311.152	334.096	304.637	272.889	185.767	203.905	207.465	291.664	9.55942e-07	0.000141159	24	3	73.3178	263.947	73.7799	0.279526		0.00112272	0.738485	6.64885e-05	0.0010935	0.000700123	0.00200178	0.000398865	3
NR_027885	Vaultrc5	13.8678	5.17724	9.46828	3.86518	2.57161	11.9196	7.44018	18.9336	0.0185719	0.134194	24	22.5	2.81942	9.15544	5.25035	0.573468		NR_027885	Vaultrc5	0.877802	0.778858	0	0.330433	12.5865	8.24633	14.9589	9.14942	0.000390449	0.00665943	24	19.5	5.11219	5.86603	4.55076	0.775782		6.78686e-05	0.0208924	0.103614	0.548005	0.000233975	0.0889388	0.000407143	3
NM_001271898	Acox1	332.255	249.91	276.548	328.695	457.55	388.886	507.438	411.839	0.00323849	0.0418399	24	18	96.968	369.14	93.3887	0.25299		NM_001271898	Acox1	322.897	311.337	359.456	342.254	386.806	434.293	342.777	296.952	0.0185719	0.0866638	24	15	32.2183	349.596	43.2874	0.123821		0.000125171	0.198348	0.0101231	0.261346	7.24074e-05	0.606638	0.000434366	3
NM_009997	Cyp2a4	300.423	354.737	758.669	592.793	623.16	402.464	533.031	141.249	0.0185719	0.134194	24	12	187.255	463.316	176.813	0.381625		NM_009997	Cyp2a4	438.709	209.941	439.334	758.437	1104.74	879.558	788.652	561.305	9.55942e-07	0.000141159	24	15	311.285	647.585	357.437	0.551954		7.30236e-05	0.322583	0.000657624	0.0295451	9.42883e-05	0.234336	0.000438062	3
NM_133765	Fbxo31	5.62823	6.25443	6.77765	6.95704	7.31322	8.84392	8.47695	12.126	0.00807112	0.0941075	27	15	1.57156	7.7682	1.42077	0.182895		NM_133765	Fbxo31	5.99687	6.33516	9.52923	8.47524	11.6992	6.74079	4.37195	6.32483	0.0185719	0.0866638	24	12	2.26585	7.43416	1.96081	0.263757		7.58625e-05	0.0648851	0.043361	0.878672	0.00014389	0.711295	0.000455089	3
NM_010577	Itga5	9.41134	6.13079	3.7444	3.66862	7.59629	10.1656	9.71658	6.13361	0.0185719	0.134194	21	19.5	2.77728	6.88181	2.69291	0.391309		NM_010577	Itga5	12.187	7.8017	5.70913	4.11678	4.00133	6.74627	11.6193	14.549	9.55942e-07	0.000141159	24	22.5	4.58055	8.34131	4.96658	0.595419		0.000102333	0.448685	9.15938e-05	0.00413834	7.62128e-05	0.00590806	0.000457189	3
NM_013671	Sod2	45.9832	44.2075	39.6872	40.0837	53.2697	55.1754	55.2069	49.2819	2.83044e-05	0.00213271	24	18	7.75548	47.8619	7.4946	0.156588		NM_013671	Sod2	43.5004	41.4775	44.9454	46.6916	48.5387	49.7868	36.0864	45.1643	0.0185719	0.0866638	24	15	2.38606	44.5239	1.61598	0.0362947		8.42588e-05	0.00345763	0.239021	0.121446	0.000270176	0.676706	0.000505446	3
NM_001081188	Exosc7	26.93	33.7428	26.3308	26.3484	15.4609	24.5985	12.0206	11.7441	0.0398244	0.258319	27	3	8.10988	21.997	7.35317	0.33428		NM_001081188	Exosc7	25.8783	15.6798	16.5221	15.6612	8.60396	10.967	21.0025	23.1643	0.000390449	0.00665943	24	0	5.96761	17.1849	6.58565	0.383223		0.000163238	0.204112	0.0126319	0.287765	0.000169849	0.34311	0.000979026	3
NM_008549	Man2a1	22.3527	25.7054	18.3301	32.0041	39.6828	46.4658	36.4446	34.4174	0.000390449	0.0107383	24	16.5	10.0952	31.9254	10.8399	0.33954		NM_008549	Man2a1	21.5512	26.3602	33.5996	36.8723	36.5401	38.5935	25.9926	33.1563	0.0185719	0.0866638	24	13.5	3.53122	31.5832	5.87621	0.186055		0.000170193	0.0541216	0.0894046	0.844765	0.000645153	0.877051	0.00102073	3
NM_025679	Sike1	3.52823	2.93575	0.285615	1.02986	1.39472	2.55404	2.39903	3.0054	0.0185719	0.134194	24	0	1.13892	2.14158	0.975468	0.45549		NM_025679	Sike1	2.93823	2.853	2.48148	1.73769	1.46994	2.39997	0.344233	1.17234	0.0398244	0.164857	27	3	0.977971	1.90993	0.719659	0.376798		0.000186533	0.0220874	0.16884	0.430692	0.00143927	0.524255	0.00111868	3
NM_008140	Gnat1	5.57901	11.3339	8.56862	12.3475	2.32633	0.841071	1.54573	1.43156	0.0185719	0.134194	24	6	5.65128	5.49672	5.50595	1.00168		NM_008140	Gnat1	1.29209	3.8229	11.2295	11.448	7.20814	2.99279	1.94828	0.0413757	9.55942e-07	0.000141159	24	9	5.06765	4.99789	5.52982	1.10643		0.000195697	0.218683	0.0129294	0.277077	0.000741363	0.147484	0.00117361	3
NM_011694	Vdac1	91.7766	117.786	106.665	112.79	123.024	124.696	104.16	93.3758	0.0185719	0.134194	24	12	11.735	109.284	12.7435	0.116608		NM_011694	Vdac1	88.602	95.1998	116.847	116.898	91.1742	89.1635	79.2106	89.1526	0.000390449	0.00665943	24	9	11.3138	95.781	13.8259	0.144349		0.00120431	0.175479	0.0955755	0.795854	0.000242344	0.653175	0.00145319	3
NM_153548	E430025E21Rik	9.45401	12.2514	10.9738	12.6089	10.6963	11.528	9.18007	9.61819	0.0801831	0.356474	24	9	1.08714	10.7888	1.27178	0.117879		NM_153548	E430025E21Rik	10.7359	13.1401	11.7856	11.1755	7.62884	10.8346	5.22989	8.0476	0.0185719	0.0866638	24	6	2.57552	9.82225	2.47957	0.252445		0.0153291	0.00175886	0.885346	0.00883535	0.000286134	0.665946	0.00171558	3
NM_001291132	Asgr1	4.70794e-05	0.391373	74.1119	20.7921	38.6733	54.6649	20.176	7.97159e-06	0.0801831	0.356474	24	12	27.3461	26.1012	23.3148	0.893246		NM_001291132	Asgr1	5.25565	27.5786	35.1351	29.2394	35.6482	23.4271	5.70866e-20	1.03139	0.00323849	0.0274685	24	9	19.7101	19.6455	18.4691	0.940118		0.240534	0.998556	0.000292443	0.00045344	0.0115802	0.239736	0.00175337	3
NM_001083880	1600012H06Rik	9.85384e-06	7.84532e-06	2.85996e-06	2.22335e-43	2.61411	2.57462e-05	1.04235	1.08079e-05	0.0185719	0.134194	24	18	2.03399e-05	0.457065	0.237609	0.237609		NM_001083880	1600012H06Rik	1.8594e-05	0.84768	0.995232	0.767095	4.35117	5.72931	3.1576	4.47341e-05	0.0185719	0.0866638	24	15	2.23274	1.98102	2.50741	1.26572		0.840589	0.999975	0.000355261	0.000317725	0.818376	0.955987	0.00190484	3
NM_001177352	Myc	4.16629	3.04602	3.3437	5.45463	5.25375	14.4867	8.01545	11.6778	0.000390449	0.0107383	24	16.5	4.17762	6.93054	4.25391	0.613791		NM_001177352	Myc	0.380417	3.50375	5.84771	10.9117	5.86546	7.46709	7.27206	3.84008	0.00323849	0.0274685	24	13.5	2.79186	5.63603	3.0034	0.532892		0.000651056	0.134836	0.0863404	0.853834	0.000319002	0.783401	0.00191249	3
NM_011952	Mapk3	27.5199	36.7956	22.4546	29.7547	21.7087	22.2437	33.0911	33.3203	0.0801831	0.356474	24	1.5	2.5639	28.3611	4.45772	0.157178		NM_011952	Mapk3	39.4476	34.488	35.2974	39.2068	20.3523	12.3751	18.0121	28.2795	0.0185719	0.0866638	24	4.5	12.332	28.438	11.9841	0.421412		0.000358254	0.0796898	0.10094	0.924211	0.000450886	0.505186	0.0021476	3
NM_173733	Suox	140.59	165.818	128.826	109.577	105.952	126.963	143.449	129.758	0.00323849	0.0418399	24	0	17.4164	131.367	18.9628	0.14435		NM_173733	Suox	162.855	166.038	153.635	136.064	63.1833	92.272	116.237	136.377	9.55942e-07	0.000141159	24	3	35.2146	128.333	43.7654	0.341031		0.000498759	0.0623308	0.149599	0.721297	0.000365288	0.685092	0.00218973	3
NM_175437	Gsap	11.2805	12.998	17.6692	17.771	8.39603	10.6502	7.90404	6.86616	0.00118586	0.028958	27	6	3.12141	11.3052	4.29727	0.380114		NM_175437	Gsap	8.39011	11.8221	11.9524	12.9811	12.0578	10.6573	5.89215	9.67166	0.000390449	0.00665943	24	9	2.38346	10.4281	2.53164	0.242771		0.0539603	0.793569	0.0563593	0.164797	0.000388803	0.544652	0.00233055	3
NM_145619	Parp3	11.433	12.3093	7.96955	11.3887	9.02793	6.18917	10.8512	12.4914	0.0801831	0.356474	24	3	1.1598	10.2075	1.61316	0.158037		NM_145619	Parp3	16.639	15.4185	12.3984	13.2234	6.35748	5.76232	6.50801	8.84937	0.000390449	0.00665943	27	0	4.69242	10.9234	4.74829	0.434688		0.000403203	0.133865	0.0617563	0.754722	0.00123581	0.328371	0.00241678	3
NM_019963	Stat2	14.6059	14.1495	9.25893	9.78297	10.9716	10.733	18.9002	13.6904	0.0801831	0.356474	21	0	2.76297	12.4482	3.08867	0.248123		NM_019963	Stat2	14.0649	18.4124	14.8048	11.1791	10.4448	13.5417	10.4868	12.588	0.0185719	0.0866638	24	3	2.54495	13.1897	2.58824	0.196231		0.000763453	0.197765	0.0571925	0.607086	0.000420932	0.374562	0.00252293	3
NM_001044389	Clpx	10.7238	16.6786	2.78706	1.54243e-05	4.84064	1.0329e-05	5.41709	10.0644	0.0185719	0.134194	24	3	4.19905	6.31395	4.96851	0.78691		NM_001044389	Clpx	1.99312e-05	3.20271	1.00804	0.2638	1.14844e-05	0.530147	1.87516	14.9997	0.0801831	0.239504	24	0	1.32593	2.73495	3.44272	1.25879		0.276986	0.000472142	0.998626	0.000692452	0.134623	0.362899	0.00282951	3
NM_008224	Hcfc1	9.24508	9.93405	8.86544	6.95386	8.15803	6.83143	9.58542	8.24633	0.0185719	0.134194	24	3	0.88995	8.47746	0.861955	0.101676		NM_008224	Hcfc1	7.83786	14.0145	9.29256	9.36424	7.40198	8.27368	6.0169	6.22552	0.0185719	0.0866638	24	6	1.67103	8.5534	2.305	0.269483		0.00932198	0.00230735	0.828699	0.0140964	0.000489324	0.76269	0.00293235	3
NM_001291835	Alas1	0.142847	1.01872e-06	0.501305	1.27521e-06	2.30473	2.72565	0.903471	0.630476	0.000390449	0.0107383	24	15	0.63885	0.90106	1.17587	1.17587		NM_001291835	Alas1	1.14506e-06	0.179988	0.443059	1.14586	0.225984	0.538541	2.58097e-06	1.376e-06	0.00323849	0.0274685	24	12	0.313289	0.31668	0.334829	0.334829		0.000942021	0.0600249	0.212861	0.596166	0.000527545	0.482222	0.0031611	3
NM_027677	Gpr39	2.23982	1.66372	2.78385	2.11797	1.3294	1.13282	1.34299	2.49574	0.0801831	0.356474	24	3	0.643764	1.88829	0.589829	0.312362		NM_027677	Gpr39	2.71219	1.85088	2.03515	1.21517	0.84386	0.121442	0.119937	1.95395	0.0185719	0.0866638	27	0	1.22396	1.41647	1.01982	0.719972		0.00297392	0.0408154	0.410452	0.312104	0.000528281	0.194384	0.0031655	3
NM_001122896	Hp1bp3	4.12306	5.72697	7.55642	4.84592	3.08454	0.810886	4.58658	3.54127	0.0185719	0.134194	24	6	1.61398	4.28446	1.87346	0.43727		NM_001122896	Hp1bp3	1.18625	7.55165	7.07334	8.48747	7.23606e-09	3.28823	1.06471	6.17533e-51	0.0185719	0.0866638	24	9	4.00178	3.58087	2.86433	0.799899		0.023945	0.00271546	0.905491	0.0112922	0.000723081	0.0536716	0.00433065	3
NM_133687	Cxxc5	13.5065	24.3443	12.61	12.4846	11.1697	14.8171	18.6663	21.9015	0.0801831	0.356474	24	0	5.00724	16.1875	4.13532	0.255464		NM_133687	Cxxc5	16.8629	21.7693	19.5996	19.4861	15.8469	14.6728	17.8414	21.6654	0.0185719	0.0866638	24	3	2.09388	18.4758	2.58269	0.139788		0.0761845	0.964982	0.00346921	0.0089878	0.000733597	0.313325	0.00439352	3
NM_145965	Gphn	27.0752	31.935	38.0695	33.9146	33.489	28.9736	30.1839	29.6799	0.0185719	0.134194	24	9	3.29372	31.6651	3.61797	0.114257		NM_145965	Gphn	28.4054	27.9993	29.6905	32.369	40.0764	37.8538	18.6232	25.363	0.0801831	0.239504	24	12	7.58485	30.0476	6.14879	0.204635		0.0987319	0.000805214	0.98742	0.00185745	0.0513612	0.0155712	0.00482157	3
NM_018887	Cyp39a1	23.0937	19.1006	17.796	31.5044	31.208	45.9236	39.3869	34.52	0.000390449	0.0107383	24	18	10.3827	30.3166	10.1839	0.335917		NM_018887	Cyp39a1	25.8929	21.1398	25.4845	22.903	18.5156	47.0231	37.3162	47.9956	0.0801831	0.239504	24	21	13.294	30.7838	9.01079	0.292712		0.0305605	0.00138065	0.939312	0.00523045	0.192168	0.000816805	0.00489083	3
NM_025539	Nudt2	14.8807	24.4721	16.0648	30.6545	10.6223	7.11832	9.62839	24.7427	0.0801831	0.356474	24	4.5	5.48883	17.273	7.22924	0.418529		NM_025539	Nudt2	9.40095	13.2491	14.7753	13.5275	11.4446	8.55952	13.2352	9.39774	0.0185719	0.0866638	24	7.5	2.72219	11.6987	2.00136	0.171075		0.230205	0.996872	0.000918946	0.00147491	0.0185107	0.0427155	0.00550103	3
NM_001039387	Nsmf	48.7988	44.2716	36.3201	27.112	24.8236	21.4212	31.3799	28.9841	0.000390449	0.0107383	27	0	12.1337	33.4988	10.3851	0.310015		NM_001039387	Nsmf	41.4517	43.6225	29.6455	27.5296	25.5636	1.58645	27.122	16.0911	0.000390449	0.00665943	24	3	10.1326	26.5766	13.1026	0.493014		0.185903	0.000925566	0.995236	0.00162896	0.181137	0.0566165	0.00554056	3
NM_013809	Cyp2g1	4.35517	3.99382	6.22473	8.07314	3.27221	2.96683	1.03363	0.858523	0.00118586	0.028958	27	6	2.08775	3.61117	2.62378	0.726575		NM_013809	Cyp2g1	5.64752	5.39403	6.18019	6.82122	18.4555	2.43265	1.46962	0	0.00323849	0.0274685	24	9	3.33088	5.80009	4.74089	0.817383		0.235014	0.00104676	0.996748	0.00166842	0.446098	0.348082	0.00626415	3
NM_001110824	Foxp4	4.06025e-06	0.454112	0.00236218	2.63013	1.75113	9.83604e-07	0.908397	5.59489e-43	0.0801831	0.356474	24	10.5	0.458565	0.718267	0.881812	0.881812		NM_001110824	Foxp4	2.34306e-10	1.07592	1.78265	0.58725	1.15455e-06	9.82182e-06	3.52007e-56	7.56064e-06	0.0185719	0.0866638	24	7.5	0.415248	0.43073	0.640251	0.640251		0.00280794	0.297233	0.0804491	0.562196	0.00106599	0.180453	0.0063789	3
NM_025991	Kbtbd4	4.58159	5.79405	4.67155	4.70488	6.08353	7.39786	6.24555	6.85323	0.0398244	0.258319	27	15	1.06203	5.77261	0.927447	0.160663		NM_025991	Kbtbd4	2.27371	6.58924	5.83112	5.8618	6.43314	7.8584	4.92276	3.36018	0.0801831	0.239504	24	12	1.74643	5.39115	1.7297	0.320841		0.00149292	0.00149059	0.6368	0.0192751	0.00119026	0.0590665	0.00712036	3
NM_009847	Cd2ap	11.2187	10.0684	7.39606	8.99132	9.54078	6.62114	10.021	10.94	0.0185719	0.134194	24	0	1.59175	9.34967	1.39451	0.149151		NM_009847	Cd2ap	10.3148	12.392	10.6083	9.76001	9.62817	9.35396	8.9733	9.54032	5.86065e-06	0.000821312	27	3	0.693057	10.0512	0.987476	0.0982444		0.0143733	0.892137	0.00121737	0.00632098	0.00462379	0.0756477	0.007282	3
NM_028303	Pdzd11	21.025	31.5844	24.7861	15.4711	16.8935	12.1	19.2331	18.8557	0.00323849	0.0418399	24	3	5.04864	19.9936	6.69473	0.334844		NM_028303	Pdzd11	30.1174	19.6878	23.5451	17.8583	21.5679	19.0737	24.778	27.3268	0.0185719	0.0866638	24	0	3.82835	22.9944	4.00279	0.174077		0.00132848	0.381978	0.0218358	0.233975	0.00263515	0.170182	0.00794447	3
NM_026213	Ttc33	14.5863	13.224	9.07519	7.5778	11.3579	8.98408	10.9617	13.231	0.00323849	0.0418399	24	0	2.9386	11.1247	2.56548	0.23061		NM_026213	Ttc33	10.3542	13.0694	9.91964	10.3693	8.01204	7.98855	9.20906	5.51325	0.0801831	0.239504	24	3	0.820414	9.30443	1.59275	0.171182		0.00141055	0.0282523	0.358191	0.286547	0.00243273	0.18605	0.00843351	3
NM_170599	Igsf11	11.5273	6.61862	6.45465	5.11096	4.80858	3.90839	8.50024	10.9741	0.000390449	0.0107383	24	0	3.24693	7.23785	3.265	0.451101		NM_170599	Igsf11	9.04798	11.6335	9.82765	7.11285	3.77085	3.35381	3.22861	5.83384	9.55942e-07	0.000141159	24	4.5	4.04852	6.72614	4.0424	0.600999		2.09682e-09	0.0163675	4.68179e-07	0.00301624	3.98263e-10	0.0331817	2.38958e-09	4.5
NM_010701	Lect1	1.10688	0.0411907	0.20262	1.3107	2.1092	2.42944	2.08875	1.07803	2.83044e-05	0.00213271	24	15	0.916435	1.29585	1.13959	0.879414		NM_010701	Lect1	0.15134	0.871207	1.21886	2.33201	2.4094	0.683371	0.666665	0.0689826	2.83044e-05	0.0011862	24	10.5	0.819668	1.05007	1.0787	1.02726		7.4019e-09	4.54835e-05	0.0111821	0.0947712	4.70471e-09	0.62088	2.82282e-08	4.5
NM_021714	Wbp11	14.5185	22.4474	19.3271	13.2683	12.5107	14.9637	21.2028	23.8752	0.0185719	0.134194	24	0	5.01013	17.7642	3.92593	0.221002		NM_021714	Wbp11	18.9872	25.5132	24.0781	23.9043	17.539	15.5717	12.8176	11.2386	0.000113388	0.00433873	27	4.5	5.47909	18.3427	6.19009	0.33747		5.50928e-06	0.203261	4.54704e-05	0.00727168	1.28778e-07	0.653915	7.72667e-07	4.5
NM_011303	Dhrs3	151.701	95.7657	80.5238	79.531	53.2252	76.7146	180.375	129.089	0.00323849	0.0418399	24	0	50.3299	105.866	38.3167	0.361937		NM_011303	Dhrs3	114.835	157.543	120.602	126.589	49.1575	59.6157	67.8665	79.9946	0.00323849	0.0274685	24	4.5	44.0559	97.0261	45.5335	0.469292		1.16893e-06	0.0532424	0.000976355	0.185617	2.72889e-07	0.574685	1.63733e-06	4.5
NM_001164813	Pet117	0	4.90617e-31	1.0277e-114	3.31055e-112	10.9417	1.69287e-21	6.9998	9.47268e-233	0.0185719	0.134194	24	13.5	1.19501e-21	2.24269	3.20466	1.42894		NM_001164813	Pet117	1.15033	3.63341	2.65842	4.56861	4.34314	2.21502	0	0	0.000113388	0.00433873	24	9	2.08279	2.32112	2.1453	0.924254		0.027648	0.988909	3.25016e-07	1.32097e-06	0.00171868	0.954887	1.95009e-06	4.5
NM_027911	Raver1	8.94602	9.78565	13.2692	14.1822	12.2105	10.6754	16.7224	8.93945	0.0801831	0.356474	24	10.5	1.71463	11.8414	1.71967	0.145226		NM_027911	Raver1	11.422	16.5313	17.4502	15.3049	10.6283	11.6891	5.45295	6.82715	0.000390449	0.00665943	24	6	4.22076	11.9132	5.30368	0.445193		4.23622e-05	0.182	0.00343491	0.153128	5.32989e-07	0.349711	3.19793e-06	4.5
NM_153058	Mapre2	7.36553	3.67343	3.81778	5.03698	9.29345	10.9668	9.43648	7.84531	9.55942e-07	0.000216831	24	16.5	3.06789	7.17947	3.56307	0.496286		NM_153058	Mapre2	4.16418	5.24502	7.11633	9.0855	6.09524	9.2627	5.2961	5.06636	0.00323849	0.0274685	24	12	2.09008	6.41748	1.92041	0.299247		2.3538e-06	0.000903777	0.07716	0.137648	9.96662e-07	0.630382	5.97996e-06	4.5
NM_001045558	Pick1	8.87123	7.64111	6.85588	3.46296	3.28936	4.06859	5.90154	7.1201	9.55942e-07	0.000216831	24	1.5	2.52615	5.90135	2.60453	0.441346		NM_001045558	Pick1	5.91392	7.79681	7.87751	6.85492	2.96286	7.10242	1.3621	5.21724	0.0185719	0.0866638	24	6	1.93894	5.63597	2.00946	0.356541		0.00118637	1.32685e-06	0.820885	2.29367e-05	1.72466e-05	0.0650566	7.96107e-06	4.5
NR_033198	2700046G09Rik	0.2981	1.79152	0.63509	1.41252	0.0449209	0.0319161	0.489785	0.886193	0.0801831	0.356474	24	4.5	0.450712	0.698756	0.562055	0.562055		NR_033198	2700046G09Rik	0.085484	0.485118	0.973353	0.941443	0.966709	0.289164	0	0	0.000113388	0.00433873	24	9	0.62312	0.467659	0.561563	0.561563		0.000502616	0.734123	1.66753e-06	4.25135e-05	0.000167211	0.00152774	1.00051e-05	4.5
NM_025563	2010012O05Rik	2.08198	3.90837	3.01481	3.10611	4.60064	4.71381	3.39585	4.06969	0.0801831	0.356474	27	13.5	0.569532	3.57196	0.671635	0.18803		NM_025563	2010012O05Rik	1.89477	3.11352	4.54178	4.61212	3.30094	2.78607	0.81279	2.18783	2.83044e-05	0.0011862	24	9	1.40698	2.90623	1.50204	0.516836		1.93416e-06	0.0295354	0.00555082	0.569045	8.58613e-06	0.282883	1.16049e-05	4.5
NM_001039088	Seh1l	10.421	10.1419	12.1321	13.7315	13.2565	12.8769	12.7623	11.9302	0.000390449	0.0107383	24	13.5	1.43193	12.1565	1.5017	0.12353		NM_001039088	Seh1l	8.68531	15.3388	16.1617	16.6573	10.9701	11.4752	10.2055	8.5122	0.000390449	0.00665943	24	9	4.16726	12.2508	3.43682	0.28054		3.6126e-06	2.30401e-06	0.236425	0.000530888	2.0313e-06	0.00591123	1.21877e-05	4.5
NM_145927	Fntb	3.11315	2.07401	1.60885	0.603361	0.701929	1.96719	1.20594	1.25551	0.0801831	0.356474	24	1.5	0.627554	1.56624	0.646595	0.412832		NM_145927	Fntb	1.42077	1.99281	2.14832	1.72119	0.0955763	0.470788	0.0844833	0.524861	2.83044e-05	0.0011862	24	6	1.09766	1.05756	0.970406	0.917589		3.00223e-05	0.14635	0.00422303	0.203721	2.23789e-06	0.659742	1.34273e-05	4.5
NM_010664	Krt18	152.056	157.169	143.966	131.385	100.513	84.3888	97.1936	110.202	9.55942e-07	0.000216831	24	4.5	33.221	122.109	33.8405	0.277133		NM_010664	Krt18	160.924	150.119	159.438	147.907	102.872	127.236	161.876	213.451	0.0185719	0.0866638	24	0	24.0777	152.978	31.7291	0.20741		4.39082e-05	2.50452e-06	0.45981	0.000189953	0.000311257	0.00343606	1.5027e-05	4.5
NM_029623	3110002H16Rik	9.52945	10.5354	12.5291	8.4605	8.36948	6.82017	10.1027	10.9709	0.0801831	0.356474	24	3	1.74542	9.66471	1.73472	0.17949		NM_029623	3110002H16Rik	9.18425	10.0766	11.2512	11.1293	8.62199	10.6909	3.33383	4.01225	0.00323849	0.0274685	24	7.5	2.30492	8.53754	3.21552	0.376633		0.000685195	0.00602321	0.428506	0.0940899	4.33044e-06	0.7831	2.59824e-05	4.5
NM_007585	Anxa2	8.48215	12.6032	11.8898	8.4416	8.62671	5.08458	7.60058	9.8117	0.00323849	0.0418399	24	4.5	1.97389	9.06754	2.7476	0.303015		NM_007585	Anxa2	12.1117	9.9069	8.4595	7.74457	3.15222	6.14629	12.4162	18.6594	0.00323849	0.0274685	24	0	4.21818	9.8246	5.09174	0.518265		3.35245e-05	0.00115696	0.221627	0.0656186	4.51176e-06	0.123797	2.70703e-05	4.5
NR_040376	Gm16793	0	0	0.380695	0.221609	1.60605	0.540954	0.494192	0.160457	0.000113388	0.0076999	24	13.5	0.304092	0.425495	0.525118	0.525118		NR_040376	Gm16793	0.0802805	0.365423	0.410815	0.63311	0.504321	0.067864	0	0	0.000113388	0.00433873	24	9	0.297537	0.25775	0.30258	0.30258		0.000389577	0.62733	4.88159e-05	0.00128243	5.67002e-06	0.308827	3.40196e-05	4.5
NM_013623	Orm3	14.37	8.48415	6.89202	8.40194	6.74523	8.86859	13.256	17.0246	0.000390449	0.0107383	24	22.5	4.22006	10.5053	4.32473	0.411671		NM_013623	Orm3	12.3394	8.14858	13.0606	8.35498	23.6287	24.2242	30.1107	15.5096	0.00323849	0.0274685	24	18	8.54977	16.9221	8.21168	0.485264		5.97403e-06	0.00157223	0.0990813	0.156805	1.45888e-05	0.0232102	3.58437e-05	4.5
NM_001290376	Camk1d	36.4571	28.8298	17.3705	23.648	12.1776	20.4567	24.6764	29.2827	0.000390449	0.0107383	24	0	8.10295	24.1123	8.53158	0.353826		NM_001290376	Camk1d	28.0347	35.2262	28.545	25.3362	15.4609	8.90852	15.4025	24.8259	8.54112e-09	9.89061e-06	24	4.5	9.25186	22.7175	10.607	0.46691		7.43878e-06	0.144436	0.000589207	0.0637501	1.22164e-05	0.103428	4.46318e-05	4.5
NR_045822	Gm4890	0.00116323	0.000745636	0.00121056	0.00114834	0.000940659	0	0.000739544	0.000756138	0.0801831	0.356474	24	6	0.000289062	0.000838013	0.000314286	0.000314286		NR_045822	Gm4890	0	0.000692057	0.450218	0.329194	0.00114579	0.00157683	0.00152218	0	0.0398244	0.164857	24	10.5	0.00179426	0.0980436	0.11931	0.11931		0.0100824	9.10391e-06	0.947897	5.82306e-05	0.0146135	0.00924557	5.46222e-05	4.5
NM_147776	Vwa1	0	0.0507559	0.0840205	0.0283814	0.560727	0.308641	0.203194	0	0.00807112	0.0941075	24	13.5	0.14368	0.154465	0.209309	0.209309		NM_147776	Vwa1	0	0.281369	0.162134	0.20782	0.0253504	0	0	0	0.0801831	0.239504	24	9	0.114646	0.0845842	0.0808963	0.0808963		9.7501e-06	0.0358943	0.0177089	0.801685	7.00037e-05	0.890383	5.84992e-05	4.5
NM_001243968	Ube2m	34.4237	7.59411	20.6577	24.5648	34.9004	62.9544	29.6108	12.6807	0.0185719	0.134194	24	15	11.9714	28.4233	17.189	0.60475		NM_001243968	Ube2m	12.0573	21.6001	30.6269	30.9262	43.0447	9.5631	18.3783	1.26442	0.00323849	0.0274685	24	10.5	12.7427	20.9326	14.0284	0.670168		0.000980766	0.257689	0.0437875	0.459696	1.23275e-05	0.882942	7.39626e-05	4.5
NM_012006	Acot1	28.2119	13.8583	12.5748	4.38025	10.7997	15.333	20.4115	25.9776	2.83044e-05	0.00213271	24	22.5	7.64996	16.4434	9.61869	0.584958		NM_012006	Acot1	25.2399	8.21582	8.20592	8.46379	26.7939	27.9061	26.4565	22.8394	0.00323849	0.0274685	24	18	12.7228	19.2652	11.0175	0.57189		2.17218e-05	0.00395495	0.129438	0.214827	1.45757e-05	0.564431	8.74509e-05	4.5
NM_011774	Slc30a4	0.000158251	0.00011224	0.000192161	0.00019005	2.6873	1.40917	0.699678	0.00011064	0.0185719	0.134194	24	15	0.494707	0.599614	1.0164	1.0164		NM_011774	Slc30a4	0.000133364	1.94472	1.832	1.65228	2.8476	0.000223561	0.000214987	7.15313e-05	0.0185719	0.0866638	24	10.5	1.16819	1.03466	1.02851	0.994057		0.000463127	0.414	0.00398207	0.0747631	2.41868e-05	0.534209	0.000145112	4.5
NM_153565	Pcsk9	16.5597	21.9158	18.054	22.1822	22.2537	31.2834	20.9099	8.7415	0.0185719	0.134194	24	13.5	3.97571	20.2375	5.59612	0.276522		NM_153565	Pcsk9	14.6583	23.055	27.1736	29.7111	21.7188	15.2831	17.6101	8.44307	0.000390449	0.00665943	24	9	8.40785	19.7066	8.11011	0.411542		0.00254892	0.606383	0.00597654	0.0578139	2.57413e-05	0.0840572	0.000154438	4.5
NM_008591	Met	11.0661	8.24354	9.74865	11.1957	15.1388	17.7778	12.9703	9.91174	2.83044e-05	0.00213271	24	15	2.87983	12.0066	3.89815	0.324668		NM_008591	Met	9.81559	13.9663	11.6735	16.7854	17.5991	9.60366	10.7449	9.06727	0.0185719	0.0866638	24	10.5	1.9934	12.407	3.25187	0.262101		8.55468e-05	0.00847665	0.179809	0.255362	2.5848e-05	0.248402	0.000155078	4.5
NM_001081177	Kif13b	3.08878	3.36229	3.29216	3.02101	6.66446	6.87026	4.96669	3.62371	0.0801831	0.356474	24	15	1.20887	4.36117	1.87686	0.430357		NM_001081177	Kif13b	6.72743	6.06182	3.68212	3.82709	3.62436	7.11844	9.35301	6.62622	0.0185719	0.0866638	24	19.5	2.1942	5.87756	2.40715	0.40955		2.72082e-05	0.0687658	0.017608	0.618999	4.98045e-05	0.982242	0.000163238	4.5
NM_172563	Hlf	4.5482	9.38433	9.62885	8.62586	12.8312	10.951	15.5815	7.98315	0.0801831	0.356474	24	13.5	2.88334	9.94176	2.78632	0.280264		NM_172563	Hlf	4.32979	11.726	14.4995	14.9598	9.9826	10.3472	5.59726	7.33534	0.0185719	0.0866638	24	9	4.16541	9.84719	4.5056	0.457552		0.000127656	0.181608	0.0128703	0.31524	3.04748e-05	0.338548	0.000182835	4.5
NM_080461	Zfp358	10.0789	11.0102	6.0798	5.94905	4.96097	6.20468	11.2097	9.88147	0.0398244	0.258319	21	1.5	2.92024	7.85663	2.79887	0.356243		NM_080461	Zfp358	11.1687	11.7741	12.2432	15.4438	7.96814	3.36254	8.68491	9.55906	0.0185719	0.0866638	24	6	2.81329	10.0256	3.45929	0.345047		5.18639e-05	0.00333208	0.199597	0.139272	3.09442e-05	0.194851	0.000185651	4.5
NM_181328	Slc25a29	0.0806623	1.65386	3.14821	1.57729	1.34762	0.389168	0.938829	0.941734	0.0185719	0.134194	24	6	0.487223	1.25967	0.979619	0.777678		NM_181328	Slc25a29	2.79057	0.920026	1.03644	0.874208	0	0.174589	0.857949	2.17888	0.000390449	0.00665943	24	1.5	0.792298	1.10408	0.994761	0.900984		3.51181e-05	0.0689409	0.0218575	0.672264	4.28376e-05	0.523594	0.00021069	4.5
NM_025834	Proz	200.574	220.959	245.142	225.539	251.107	258.616	264.458	210.298	0.0398244	0.258319	27	13.5	28.1938	233.341	21.2044	0.0908731		NM_025834	Proz	232.979	288.016	250.092	262.995	235.743	238.232	190.261	181.097	0.00323849	0.0274685	24	9	35.722	234.874	29.6412	0.1262		3.78071e-05	0.00962869	0.115891	0.36333	0.000213052	0.109621	0.000226821	4.5
NM_199308	Mast3	3.57872	4.48288	4.77522	6.32911	8.7199	5.80038	5.36377	5.34297	2.83044e-05	0.00213271	24	13.5	1.16859	5.54912	1.65457	0.298169		NM_199308	Mast3	3.33833	4.90432	8.90687	6.21021	6.64944	2.5893	3.23917	3.15784	0.0185719	0.0866638	24	9	2.37637	4.87444	2.32232	0.47643		3.83675e-05	0.00336773	0.175699	0.155793	0.00035312	0.242545	0.000230183	4.5
NM_007932	Eng	14.7741	20.7064	20.5611	13.2451	0.222419	0.16098	16.1335	0.00476145	0.0801831	0.356474	24	4.5	10.333	10.726	8.20431	0.764896		NM_007932	Eng	0.20336	11.1898	23.2526	14.0022	14.3268	2.70191	2.61461e-05	0.294811	0.00323849	0.0274685	24	9	9.83968	8.24644	9.92453	1.20349		0.000693688	0.392181	0.00906399	0.134765	4.85082e-05	0.703648	0.000291014	4.5
NM_021307	Zfp112	0.74325	0.0150133	0	0	0	0	0.0300672	0.146158	0.00323849	0.0418399	24	0	0.0212607	0.116811	0.207105	0.207105		NM_021307	Zfp112	0.017882	0.166516	0.0863516	0.0922329	0.0673458	0	0	0	0.00807112	0.0609615	27	4.5	0.0610598	0.0502419	0.0604308	0.0604308		0.00460707	0.87394	6.65402e-05	0.000590792	7.01427e-05	0.266117	0.000399175	4.5
NM_181821	Hcfc1r1	74.9136	86.8068	119.544	127.849	100.059	111.111	98.2772	88.7943	0.0185719	0.134194	24	12	18.9652	100.919	17.6026	0.174422		NM_181821	Hcfc1r1	63.7961	88.5094	98.2251	86.4457	65.6989	68.7287	51.3224	57.1271	0.000390449	0.00665943	24	7.5	18.0916	72.4817	19.3782	0.267353		6.80403e-05	0.117895	0.0167359	0.465144	9.4674e-05	0.116351	0.000408172	4.5
NM_009565	Zbtb7b	29.2351	29.6951	28.409	21.4415	20.6834	23.7675	40.491	27.0582	0.0801831	0.356474	24	0	4.50766	27.5976	4.35185	0.157689		NM_009565	Zbtb7b	29.9093	48.0419	39.2228	33.1232	18.3695	19.4096	25.2197	25.622	0.000390449	0.00665943	24	4.5	9.85051	29.8648	11.9038	0.398592		7.08536e-05	0.102577	0.0220702	0.563593	0.000699122	0.737269	0.000425046	4.5
NM_145890	Grhl1	3.35937e-07	2.0738e-07	0	0	0.896651	8.44437e-08	0.123763	2.15376	0.0398244	0.258319	24	21	2.37588e-07	0.396772	0.361518	0.361518		NM_145890	Grhl1	0	0.141144	0.11507	4.71667e-06	0.385674	1.00115	0.785458	0.367789	0.0185719	0.0866638	24	16.5	0.367076	0.349527	0.426092	0.426092		0.391993	0.999842	7.54859e-05	9.25605e-05	0.197243	0.876848	0.00045283	4.5
NM_008175	Grn	86.3356	99.9491	67.5766	85.8621	97.4839	89.6491	138.565	139.671	0.0398244	0.258319	27	19.5	13.2646	102.913	25.2991	0.24583		NM_008175	Grn	117.434	116.829	116.304	151.576	142.308	150.781	122.022	140.976	0.0801831	0.239504	24	15	18.0164	132.279	13.7598	0.104022		0.000519957	0.516667	0.00116629	0.0232234	9.26599e-05	0.118256	0.00055583	4.5
NM_001252384	Slc25a19	9.86744e-31	4.79582e-29	0.499394	1.26904e-20	3.82745e-09	1.24775	0.548685	0.444556	0.0398244	0.258319	27	15	0.314349	0.336363	0.303227	0.303227		NM_001252384	Slc25a19	8.06118e-12	0.127122	0.28272	0.179587	0.303684	6.35803e-13	8.31887e-06	2.31895e-14	0.0185719	0.0866638	24	10.5	0.126987	0.11164	0.126506	0.126506		0.000254492	0.404499	0.00168498	0.0429463	9.28794e-05	0.459128	0.000557147	4.5
NM_133985	Oxsr1	4.68914	3.77126	3.89445	3.28586	4.73165	5.86235	5.70983	4.61659	0.00323849	0.0418399	24	16.5	0.915318	4.57014	1.08012	0.236343		NM_133985	Oxsr1	2.32253	4.89235	4.89809	5.29966	4.5715	5.15537	5.09512	4.51428	0.0801831	0.239504	24	12	0.228689	4.59361	0.716192	0.15591		0.00188417	0.00285313	0.623786	0.0324535	0.000110523	0.490954	0.000662956	4.5
NM_001253353	Fam214b	1.13489e-14	2.09519	4.33702	3.2886	0.962519	1.20682	0.943799	1.22673	0.0801831	0.356474	24	7.5	1.45796	1.75758	1.51005	0.859163		NM_001253353	Fam214b	3.98527	3.92419	2.55396	2.49221	1.6212	4.07104e-70	2.04497	4.79303	0.00323849	0.0274685	24	3	1.62846	2.67685	1.62457	0.606896		0.000120637	0.326802	0.00152766	0.0521061	0.000293887	0.0712664	0.000723602	4.5
NM_029331	1700019G17Rik	0.417676	1.36765	1.14626	2.24707	2.4941	4.51626	1.87894	1.60066	0.000390449	0.0107383	27	13.5	1.03327	1.88825	1.19745	0.634158		NM_029331	1700019G17Rik	0.413439	1.7755	1.85819	2.10004	1.24578	0.975733	1.06854	1.31358	0.0801831	0.239504	21	9	0.565521	1.38229	0.547434	0.396034		0.00012703	0.135589	0.0232846	0.49985	0.000362669	0.770431	0.00076194	4.5
NM_011211	Ptprd	16.2513	16.0184	16.0534	17.7801	21.0864	20.9551	21.9289	17.0965	0.000390449	0.0107383	24	16.5	3.39606	18.3963	2.95883	0.160839		NM_011211	Ptprd	15.4402	16.736	15.5539	17.4575	22.3924	17.534	14.9769	12.0516	0.0185719	0.0866638	24	12	1.75405	16.5178	2.96824	0.1797		0.00115168	0.000139085	0.717336	0.00221262	0.00298468	0.105803	0.000834219	4.5
NM_001170935	Lppr3	0.0961547	0	0	0.142547	0.216641	0.0775073	0.544286	0.694668	0.0569319	0.356474	27	18	0.1336	0.235639	0.241165	0.241165		NM_001170935	Lppr3	0.0608538	0.375282	0.193896	0.313135	0.356538	0.376118	0.202964	0.168148	0.0801831	0.239504	24	13.5	0.100513	0.255884	0.0876557	0.0876557		0.000642682	0.628167	0.000232397	0.00464048	0.000165516	0.0446001	0.000992685	4.5
NM_016661	Ahcy	943.464	888.524	770.73	1341.1	1398.63	1977.82	1589.19	1679.3	0.000390449	0.0107383	24	18	495.446	1323.59	428.101	0.323438		NM_016661	Ahcy	861.223	1038.35	1182.42	1281.39	1287.76	1546.83	1235.99	1363.43	0.00807112	0.0609615	27	13.5	177.943	1213.9	203.573	0.167702		0.000829872	0.23717	0.044514	0.488214	0.000178554	0.120678	0.00107084	4.5
NM_175187	Tmem161b	5.70576	3.65233	2.22345	1.51469	1.02387	4.40317e-05	1.33513	1.19074	0.000390449	0.0107383	27	0	1.8586	2.18918	1.84615	0.843306		NM_175187	Tmem161b	3.55304	2.12083	2.66747	2.45779	1.68937	0.351348	0.000102731	8.53344e-05	0.0185719	0.0866638	27	4.5	1.31781	1.53182	1.24607	0.813454		0.015005	0.266404	0.275514	0.98654	0.000179121	0.606976	0.00107425	4.5
NM_025907	Mettl6	3.55022	4.37048	3.25902	1.78183	2.86716	3.3041	2.82762	4.96157	0.0185719	0.134194	24	22.5	0.785921	3.36525	0.95294	0.283171		NM_025907	Mettl6	3.64313	2.72172	3.36071	3.07771	4.80081	5.55179	5.86812	7.06835	0.00118586	0.017653	27	18	1.54933	4.60975	1.67212	0.362735		0.000179201	0.166706	0.0218006	0.43131	0.000556027	0.578912	0.00107473	4.5
NM_001033379	Dcp1b	1.2653	2.22039	1.37556	2.11709	1.83231	1.18044	1.16738	0.342071	0.00807112	0.0941075	27	6	0.602306	1.38407	0.594576	0.429586		NM_001033379	Dcp1b	2.7616	1.43187	1.63823	1.38597	0.215193	0.0962939	0.222414	0.105296	0.0185719	0.0866638	27	1.5	1.15109	1.00145	0.948428	0.947052		0.00147747	0.00074771	0.67461	0.010047	0.000183544	0.364667	0.00110076	4.5
NM_028419	Glrx5	30.3435	25.8344	41.8605	35.0211	53.4772	46.5143	47.6288	29.9688	0.0185719	0.134194	24	15	11.6994	38.8311	10.771	0.27738		NM_028419	Glrx5	20.7219	37.1974	49.5532	41.6549	39.2396	37.6259	27.1313	32.2432	0.00323849	0.0274685	24	10.5	8.55599	35.6534	8.63832	0.242286		0.000524313	0.0779897	0.129406	0.835899	0.000223726	0.561236	0.00134161	4.5
NM_013890	Fbxw2	6.04078e-06	6.50012	9.0136	11.2326	13.3468	15.1601	7.84358	7.12797	2.83044e-05	0.00213271	24	13.5	4.34623	8.7781	5.37618	0.612454		NM_013890	Fbxw2	2.25586	9.28419	9.08348	9.68906	9.83341	8.22402	0.00011914	3.3292	0.0185719	0.0866638	24	9	4.6191	6.46242	4.51999	0.699427		0.000232782	0.0175893	0.207956	0.337007	0.00113086	0.0354329	0.00139588	4.5
NM_001290503	Zer1	7.82718	4.68324	7.0717	4.88065	4.254	4.29847	7.18768	7.49013	0.00323849	0.0418399	24	0	1.79365	5.96163	1.46055	0.244992		NM_001290503	Zer1	5.56179	8.37676	8.36814	6.98724	5.42031	5.17475	6.16123	3.64726	0.0398244	0.164857	27	4.5	1.35378	6.12055	1.56033	0.254933		0.00024266	0.130785	0.0430238	0.660916	0.000434773	0.580722	0.00145508	4.5
NM_134129	Prpf19	20.5675	17.5642	12.6376	15.6665	15.4442	10.2544	17.1295	16.2137	0.0185719	0.134194	24	1.5	1.34188	15.6847	2.47566	0.157839		NM_134129	Prpf19	5.52287	18.7855	18.3314	13.9181	14.4979	9.09866	7.04778	11.4565	0.0801831	0.239504	24	6	3.03134	12.3323	5.39381	0.437372		0.000642088	0.00492192	0.437742	0.0803298	0.000259238	0.436071	0.00155442	4.5
NM_025841	Kdelr2	45.8366	42.426	41.7426	26.9266	26.4221	40.7517	43.7674	40.7224	0.0185719	0.134194	24	0	4.4395	38.5744	7.67313	0.198918		NM_025841	Kdelr2	47.9304	49.1715	48.8035	44.21	44.2767	34.9983	43.9274	33.4291	0.00323849	0.0274685	24	4.5	6.30276	43.3434	5.33914	0.123182		0.000269474	0.171762	0.0300642	0.492087	0.00555098	0.845907	0.00161576	4.5
NM_028725	Sdr42e1	90.3416	82.9167	86.1887	63.8594	61.1866	68.287	109.636	99.0153	0.0185719	0.134194	24	0	18.3741	82.6789	16.8929	0.204319		NM_028725	Sdr42e1	86.6573	129.595	79.2534	89.3611	73.0203	70.1823	66.681	62.8582	0.00807112	0.0609615	27	4.5	12.8285	81.2732	15.7988	0.194391		0.000511273	0.0108942	0.336765	0.175578	0.000278727	0.588501	0.00167119	4.5
NM_025691	Srp72	31.4391	32.7208	39.267	34.0396	40.504	39.9429	29.441	26.0673	0.0185719	0.134194	24	12	6.01309	34.1777	5.20865	0.152399		NM_025691	Srp72	35.1377	38.7331	38.1736	39.1091	32.4999	32.8908	26.3279	31.7961	0.00323849	0.0274685	24	7.5	4.36426	34.3335	4.50751	0.131286		0.000451467	0.477134	0.0016256	0.0333731	0.00029548	0.198739	0.00177157	4.5
NM_080558	Ssfa2	9.89893	10.6741	7.76077	8.60973	13.6416	14.5842	12.8798	13.2336	0.0801831	0.356474	24	18	3.14448	11.4103	2.73883	0.24003		NM_080558	Ssfa2	8.28073	11.1178	12.5657	12.2613	14.3432	15.1699	8.8836	11.8213	0.0185719	0.0866638	24	13.5	1.25688	11.8054	2.06405	0.174839		0.000317208	0.0258552	0.200586	0.41778	0.000885627	0.872508	0.00190174	4.5
NM_022996	Ndfip1	119.739	126.936	159.225	168.467	155.033	126.426	137.258	126.756	0.0185719	0.134194	24	9	20.2282	139.98	21.0119	0.150106		NM_022996	Ndfip1	105.53	120.605	122.47	148.763	189.174	141.634	160.905	143.976	0.0185719	0.0866638	27	13.5	28.4964	140.136	25.4704	0.181754		0.00107572	0.0101668	0.438015	0.128167	0.000355181	0.223775	0.00212919	4.5
NM_007453	Prdx6	147.495	178.527	228.777	233.368	243.086	197.577	198.249	175.77	2.83044e-05	0.00213271	24	12	37.4816	200.356	37.7092	0.188211		NM_007453	Prdx6	203.675	149.511	178.048	194.097	257.062	220.661	206.813	206.188	0.000390449	0.00665943	24	16.5	24.4578	202.007	30.4266	0.150622		0.000360671	0.00878157	0.316248	0.163955	0.000427162	0.227098	0.00216208	4.5
NM_172836	9930021J03Rik	3.82602	3.28984	4.02584	5.76566	4.27387	5.2677	4.79847	3.9617	0.0185719	0.134194	24	15	0.904644	4.40114	0.734825	0.166962		NM_172836	9930021J03Rik	3.28155	4.87456	5.77893	5.0832	6.46582	4.5591	4.10242	2.79202	0.000390449	0.00665943	24	10.5	1.21749	4.6172	1.39488	0.302104		0.00147112	0.163234	0.119349	0.892698	0.000361493	0.272151	0.002167	4.5
NM_016813	Nxf1	9.94973	14.9298	15.2585	15.5001	21.4507	16.873	15.5821	17.572	0.00807112	0.0941075	27	13.5	2.45965	15.738	2.57971	0.163916		NM_016813	Nxf1	16.6176	11.4105	11.2921	10.4991	17.305	17.0308	26.8179	16.7964	0.00323849	0.0274685	24	18	4.16804	15.9712	6.09801	0.381814		0.000370511	0.0410474	0.168463	0.571601	0.00204828	0.784915	0.00222101	4.5
NM_024281	Rrbp1	62.6757	78.8297	56.6642	56.5559	53.2407	53.8109	75.0308	70.3213	0.0185719	0.134194	24	1.5	6.01635	63.3912	8.30811	0.131061		NM_024281	Rrbp1	64.6858	114.306	95.6912	95.3658	61.2922	47.7985	86.5814	54.1154	0.0185719	0.0866638	24	6	24.3238	77.4795	21.5037	0.27754		0.00403757	0.00227677	0.735762	0.0194392	0.000378063	0.382002	0.00226624	4.5
NM_029554	0610040J01Rik	10.9658	18.0101	23.8461	23.5616	23.3579	26.3685	22.7743	18.0753	0.0185719	0.134194	24	13.5	3.90245	20.8699	5.19226	0.248791		NM_029554	0610040J01Rik	15.4448	21.9073	28.4439	30.5369	13.577	20.1133	13.2668	18.1098	0.0801831	0.239504	24	9	5.32888	20.175	5.39081	0.267203		0.000960444	0.00432219	0.501449	0.061584	0.000393528	0.361338	0.00235884	4.5
NM_008197	H1f0	70.7338	60.1501	57.7013	68.4157	47.6401	54.6725	74.1431	78.0002	0.0801831	0.356474	24	0	10.3093	63.9321	8.91333	0.139419		NM_008197	H1f0	67.7113	88.8549	75.0859	62.6063	48.3651	53.955	62.1799	54.9563	0.000390449	0.00665943	24	4.5	11.73	64.2143	13.4828	0.209965		0.00112633	0.165196	0.0984623	0.826137	0.000419733	0.770157	0.00251576	4.5
NM_009251	Serpina3g	3.58653	2.64719	0.321506	1.54142	1.95735	0.354998	2.80842	3.14011	0.0185719	0.134194	24	22.5	1.48979	2.04469	1.20276	0.588237		NM_009251	Serpina3g	4.20542	3.05721	2.10583	3.22525	1.47908	5.90973	6.98364	3.7015	0.0185719	0.0866638	24	18	0.846736	3.83346	1.88317	0.491247		0.0324445	0.595333	0.121166	0.404652	0.00042904	0.169444	0.00257148	4.5
NM_025411	Pithd1	9.81802	13.1249	10.0267	8.57829	8.97844	7.95662	9.8905	13.7224	0.0801831	0.356474	21	4.5	1.46377	10.1232	1.97647	0.195241		NM_025411	Pithd1	12.0829	10.9951	7.97011	8.30398	4.01425	3.68205	7.27448	7.03673	0.00323849	0.0274685	27	0	2.80014	7.85561	3.18589	0.405557		0.00274592	0.0691635	0.318819	0.499719	0.000495197	0.55605	0.00296751	4.5
NM_133774	Stard4	15.829	16.4467	29.2269	20.8109	19.5781	19.5795	17.2075	10.2459	0.00323849	0.0418399	24	10.5	3.30435	18.6156	4.75575	0.255472		NM_133774	Stard4	16.1672	24.5066	22.5246	25.4278	14.8551	10.1897	12.7104	9.17301	0.00807112	0.0609615	27	6	5.89685	16.3533	6.51519	0.398403		0.0071949	0.458251	0.0691037	0.378659	0.000500577	0.418921	0.0029997	4.5
NM_146151	Tesk2	5.49384	5.04403	6.19529	11.1144	8.42455	9.05609	8.86365	4.30983	0.0801831	0.356474	24	12	2.14036	7.31271	2.65823	0.363508		NM_146151	Tesk2	7.45133	8.8811	10.2391	9.53843	11.5953	5.87387	4.40941	8.05968	0.0185719	0.0866638	24	7.5	2.54565	8.25603	2.40722	0.291571		0.000704138	0.101279	0.122672	0.936601	0.000505768	0.9358	0.00303078	4.5
NM_028982	8430419L09Rik	6.53457	9.17778	8.00954	8.99586	10.5255	10.9171	13.7148	13.5345	0.00323849	0.0418399	24	19.5	1.41828	10.1762	1.85429	0.182218		NM_028982	8430419L09Rik	7.74663	8.86411	9.92717	11.1594	7.90057	14.0108	12.5003	11.7792	0.0398244	0.164857	27	15	2.41319	10.4515	1.71024	0.163636		0.524085	0.499355	0.678351	0.817786	0.000522221	0.168444	0.00312924	4.5
NM_001253806	Ywhaz	0.000124535	5.91778e-05	0.000119151	0.000166875	0.00024505	0.000478092	0.00126798	0.000515267	2.83044e-05	0.00213271	27	16.5	0.000250003	0.000379716	0.000377388	0.000377388		NM_001253806	Ywhaz	6.58277e-05	0.000505499	0.000232149	0.00500446	0.000368083	0.000956742	0.000234838	0.00015199	0.0801831	0.239504	24	12	0.000310914	0.000939945	0.00104723	0.00104723		0.00272634	0.000554412	0.760955	0.00585722	0.000777613	0.519902	0.00332186	4.5
NM_145499	Cyp2c70	298.341	388.447	259.276	250.806	242.433	384.684	436.857	406.038	0.0185719	0.134194	24	22.5	94.3323	333.36	66.1163	0.198333		NM_145499	Cyp2c70	446.922	404.013	363.185	396.403	453.573	511.752	596.215	475.81	9.55942e-07	0.000141159	24	18	70.4275	455.984	92.1472	0.202084		0.0549379	0.976003	0.000582338	0.00172603	0.0223716	0.0154477	0.00348895	4.5
NM_030254	Tusc3	3.33736	4.9901	3.8729	8.55302	4.7023	9.55249	4.19524	0.337606	0.0801831	0.356474	24	10.5	2.62601	4.94263	2.61842	0.529763		NM_030254	Tusc3	1.60642	3.98605	3.84169	3.58228	2.43447	1.67928	0.703141	2.39309	0.00323849	0.0274685	24	6	1.09713	2.5283	1.47298	0.582596		0.00205702	0.679168	0.00145052	0.0165328	0.000592374	0.0155096	0.00354898	4.5
NM_001289619	Zyx	4.70962	7.5241	6.65049	2.72046	4.37064	1.82092	4.47214	0.77898	0.0801831	0.356474	24	4.5	1.82736	4.13092	1.91956	0.464682		NM_001289619	Zyx	1.14031	2.41144	4.96988	1.93067	11.6876	1.5241	1.88364e-06	1.54714e-05	0.0185719	0.0866638	24	9	2.03655	2.95955	3.24364	1.09599		0.0230525	0.000756116	0.935711	0.00324162	0.0420485	0.659083	0.00452813	4.5
NM_001142539	Gm9992	2.16117	0.945924	0.0597669	1.15806	0	0.0991394	0.470875	1.41175	0.0185719	0.134194	24	0	0.668869	0.788336	0.72645	0.72645		NM_001142539	Gm9992	0.79789	0.904161	0.799361	1.39268	0	0	0	0	0.0801831	0.239504	27	4.5	0.639338	0.45592	0.525132	0.525132		0.000791652	0.174693	0.0710062	0.707843	0.0027054	0.867117	0.00474052	4.5
NM_130860	Cdk9	6.25752	5.96611	5.54702	5.77555	7.74228	8.8545	8.01637	8.77969	0.000390449	0.0107383	24	18	1.76477	7.11738	1.59519	0.224126		NM_130860	Cdk9	8.37273	6.55023	7.19687	7.18874	5.98974	8.29067	7.62014	10.1372	0.0185719	0.0866638	24	22.5	0.566541	7.66829	1.10539	0.144151		0.00225308	0.0104967	0.536549	0.101724	0.000828259	0.0249043	0.00495928	4.5
NM_024182	Riok3	13.2007	9.83435	9.07458	11.1846	15.7086	17.0477	12.7928	16.2888	0.00323849	0.0418399	24	18	3.60891	13.1415	3.06715	0.233394		NM_024182	Riok3	8.01959	11.8472	13.1393	13.322	17.1144	15.6677	11.9062	14.1126	0.00323849	0.0274685	24	13.5	1.8675	13.141	2.71746	0.206793		0.00439225	0.204696	0.18294	0.958819	0.000831457	0.384484	0.00497839	4.5
NM_011707	Vtn	1539.97	1552.67	1420.36	1260.14	1286.67	1419.65	1749.81	1443.88	0.0801831	0.356474	24	0	138.741	1459.14	123.212	0.0844416		NM_011707	Vtn	1653.06	1914.97	1795.85	1837.27	1446.96	1423.58	1612.25	1756.82	0.00323849	0.0274685	24	4.5	162.373	1679.65	198.285	0.118052		0.000853774	0.224668	0.0504409	0.53461	0.00209334	0.673814	0.00511172	4.5
NM_001309910	Scamp3	30.8136	31.6811	24.2695	29.3508	17.0883	14.1087	27.6544	27.6779	0.00323849	0.0418399	24	3	4.85263	25.3305	6.51172	0.25707		NM_001309910	Scamp3	25.1536	37.9667	30.0087	27.4199	26.7449	23.2728	14.1827	2.52223	0.000390449	0.00665943	24	7.5	9.22382	23.4089	10.1594	0.433996		0.000884166	0.00274589	0.526366	0.0418506	0.000952485	0.167028	0.00529328	4.5
NR_075087	Nup88	0.72714	0.0418685	0.32546	5.47074e-303	0	0	0.0838318	4.07165e-92	0.00807112	0.0941075	24	1.5	0.059278	0.147288	0.183661	0.183661		NR_075087	Nup88	0.164866	0.123811	0.182242	0.219287	2.90119e-127	2.76359e-141	0	1.39656e-37	0.00323849	0.0274685	24	6	0.122721	0.0862399	0.102142	0.102142		0.0910991	0.985118	0.000905331	0.00216304	0.133285	0.0243047	0.0054197	4.5
NM_178795	Ppip5k1	1.15279	0.740895	0.676599	0.90155	0.424426	0.685371	0.733769	0.938561	0.0185719	0.134194	24	0	0.177654	0.781745	0.197249	0.197249		NM_178795	Ppip5k1	0.953924	1.26828	0.879738	0.804308	0.44036	0.71981	0.036678	0.577485	0.00323849	0.0274685	24	4.5	0.317775	0.710073	0.379075	0.379075		0.00287824	0.0157965	0.527663	0.135501	0.000952509	0.323921	0.00570146	4.5
NM_025541	Asf1a	6.36971	5.69256	2.0037	3.18132	1.80868	2.25749	1.79375	3.07358	0.0801831	0.356474	24	1.5	1.28871	3.2726	1.76366	0.538918		NM_025541	Asf1a	1.91919	1.93702	2.25177	1.68782	4.47649	1.38858	1.01278	0.838819	0.0398244	0.164857	27	6	0.600334	1.86916	0.776842	0.415611		0.000979418	0.0217196	0.343219	0.256792	0.00323252	0.743121	0.00586214	4.5
NM_001161797	Phactr4	1.18515	1.90916	10.2385	10.0254	1.29137	9.18621	5.13908	0.00053998	0.0801831	0.356474	24	10.5	5.14565	4.87193	3.52404	0.723336		NM_001161797	Phactr4	1.57901	3.23465	5.6459	4.77198	1.44643e-05	1.35192	0.821997	1.67356	0.0185719	0.0866638	24	6	2.19091	2.38488	2.17905	0.913694		0.0308145	0.699215	0.0636744	0.223369	0.00101288	0.550083	0.00606189	4.5
NR_027958	D930048N14Rik	2.67604	2.19954	1.04458	0.774163	2.43061	3.28408	4.72802	4.83639	2.83044e-05	0.00213271	24	21	1.62451	2.74668	1.64244	0.597974		NR_027958	D930048N14Rik	4.03207	3.89508	2.83084	1.9016	0.391142	1.54423	1.98787	3.42061	8.54112e-09	9.89061e-06	24	1.5	1.42754	2.50043	1.63714	0.654744		2.32966e-13	4.59666e-05	4.13384e-06	0.488949	3.1555e-11	0.481283	1.3978e-12	19.5
NM_019980	Litaf	36.5699	21.8453	14.4537	19.4271	23.9903	31.6763	37.8133	40.195	2.83044e-05	0.00213271	24	21	11.902	28.2464	11.3371	0.401365		NM_019980	Litaf	34.3644	30.9791	24.6523	24.148	21.4121	19.6354	25.0999	30.083	2.83044e-05	0.0011862	24	1.5	5.42994	26.2908	6.22798	0.236888		7.06702e-12	0.000278793	1.22495e-05	0.362034	9.99161e-08	0.379847	4.24021e-11	19.5
NM_009637	Aebp2	1.94706	1.92493e-22	5.8083e-69	2.07185e-136	0.0668771	1.13301e-297	1.79674	3.07817	0.0185719	0.134194	24	22.5	1.27049	0.861106	1.31713	1.31713		NM_009637	Aebp2	2.02995	2.43053	2.03188	1.94196	1.22887	0.946388	0.342704	0.623966	2.83044e-05	0.0011862	27	3	0.849702	1.42967	0.851035	0.595266		8.58014e-08	0.0923079	2.05336e-08	3.06498e-05	1.43608e-08	0.0315648	8.61648e-08	19.5
NM_033037	Cdo1	1511.96	1382.59	1260.36	1313.23	1047.8	1530.72	1501.93	2054.99	0.0185719	0.134194	24	22.5	177.908	1450.45	287.471	0.198194		NM_033037	Cdo1	1673.61	1715	1589.98	1401.51	1160.52	882.219	1167.75	1467.77	8.54112e-09	9.89061e-06	24	3	341.172	1382.58	378.708	0.273915		7.47419e-07	0.135582	3.65937e-06	0.00163153	5.14804e-08	0.00394011	3.08883e-07	19.5
NM_013683	Tap1	7.50471	5.12468	2.96425	0.000311635	2.42423	4.60714	5.60347	6.57226	9.55942e-07	0.000216831	24	22.5	2.55125	4.35013	2.99337	0.68811		NM_013683	Tap1	6.10208	8.68126	5.73833	6.83996	2.907	3.57445	4.0038	7.11183	0.0185719	0.0866638	24	3	2.00205	5.61984	2.26948	0.403834		6.42019e-07	0.00523898	0.0148522	0.727883	5.74066e-07	0.454562	3.44439e-06	19.5
NM_001017959	Lamp2	469.29	423.323	375.682	407.811	406.047	414.551	458.855	473.851	0.000390449	0.0107383	24	22.5	38.7063	428.676	38.6569	0.0901775		NM_001017959	Lamp2	446.177	516.646	436.356	416.138	420.529	372.429	313.158	411.921	0.000390449	0.00665943	27	3	39.1164	415.538	55.4383	0.133413		8.64575e-07	1.22177e-05	0.124764	0.0046915	6.08941e-06	0.00571466	5.18744e-06	19.5
NM_153407	Csrnp2	0.67815	0.643453	0	0.317566	0.417837	0.506827	0.467755	1.33935	0.00323849	0.0418399	24	22.5	0.239533	0.546367	0.353947	0.353947		NM_153407	Csrnp2	0.344766	0.735004	0.447674	0.32953	0.150527	0.126237	0	0.0414943	2.83044e-05	0.0011862	27	3	0.214445	0.266663	0.256944	0.256944		1.13621e-06	0.0236195	0.00467504	0.585182	9.9385e-07	0.567577	5.96309e-06	19.5
NM_011223	Pxn	11.9681	12.8756	10.2934	9.66222	16.477	13.5851	17.4106	17.2897	0.00323849	0.0418399	24	19.5	1.97904	13.6952	2.85507	0.208472		NM_011223	Pxn	20.6597	18.5237	14.7572	14.5867	12.8931	11.0455	7.44902	15.4409	0.00118586	0.017653	27	0	4.28485	14.6701	4.24431	0.289317		1.81366e-06	0.00515579	0.0297693	0.55103	1.05435e-06	0.67286	6.32611e-06	19.5
NM_009069	Rit1	9.88682	3.63123	2.39573	4.28236	8.24159	4.85093	7.742	11.9767	0.0398244	0.258319	27	19.5	1.87981	6.91542	3.21733	0.465241		NM_009069	Rit1	7.08609	6.49103	5.72716	6.46877	4.55658	4.42916	4.6236	6.22941	0.00118586	0.017653	27	0	1.18287	5.76439	1.07131	0.185849		0.000570076	0.745635	1.83241e-06	4.40466e-05	0.00209489	0.000400448	1.09944e-05	19.5
NM_009117	Saa1	54.7472	50.7231	50.23	36.5305	27.5138	42.4414	20.3516	304.896	0.0185719	0.134194	24	0	9.3686	73.4292	61.7749	0.841285		NM_009117	Saa1	76.6407	31.7524	17.0412	25.8243	52.1651	85.5246	59.8577	90.725	0.000390449	0.00665943	24	19.5	34.3592	54.9414	32.4099	0.5899		0.320054	0.999934	3.25247e-06	4.25421e-06	0.0981102	0.171655	1.95146e-05	19.5
NM_030262	Pofut2	10.0424	14.0759	5.85837	5.03633	9.25316	5.83221	7.46268	16.2387	0.0801831	0.356474	24	0	4.02745	9.22497	3.76602	0.408242		NM_030262	Pofut2	8.8733	8.70261	7.72194	7.76723	10.8065	13.2136	12.1698	13.6177	0.000390449	0.00665943	24	19.5	2.81271	10.3591	2.44053	0.235593		0.00286918	0.87947	4.23887e-06	4.8304e-05	0.00249773	0.0170578	2.5433e-05	19.5
NM_153151	Acat3	120.231	138.288	131.818	121.267	91.3228	93.7502	99.7785	136.355	0.0185719	0.134194	24	3	24.2594	116.601	23.5487	0.201959		NM_153151	Acat3	132.251	109.867	100.676	83.8125	99.0938	83.0887	167.08	166.434	0.0185719	0.0866638	24	22.5	35.0665	117.788	35.6562	0.302716		2.61231e-05	0.000423461	0.247484	0.0296095	4.26441e-06	0.227551	2.55862e-05	19.5
NM_025498	Psenen	95.7266	87.7969	85.3683	82.7543	72.5762	74.4059	57.3506	72.8052	0.00807112	0.0941075	27	1.5	10.9246	78.8367	11.7052	0.148473		NM_025498	Psenen	131.79	45.6402	64.1271	63.7281	124.286	87.4862	125.608	131.638	0.0801831	0.239504	24	21	43.7557	96.7879	28.2807	0.292193		5.20456e-05	9.64836e-06	0.44644	0.0006473	4.81422e-06	0.00694224	2.8885e-05	19.5
NM_017476	Akap8l	12.2177	11.8572	10.2183	8.0049	7.7074	8.69246	11.8889	12.0942	9.55942e-07	0.000216831	24	0	2.51271	10.3351	2.45118	0.23717		NM_017476	Akap8l	10.1589	9.30146	9.03463	9.39863	7.76164	10.4899	12.9534	17.672	0.00807112	0.0609615	27	19.5	1.69512	11.1299	3.15161	0.283166		0.0239211	8.69932e-06	0.978446	3.75805e-05	0.00485044	0.00349828	5.21948e-05	19.5
NM_013867	Bcar3	16.6669	12.3604	11.7076	15.384	16.06	18.3407	17.397	21.706	0.000390449	0.0107383	24	19.5	3.52588	16.2028	3.22302	0.198917		NM_013867	Bcar3	26.0733	19.1998	15.9034	17.27	13.3669	9.47149	7.27074	19.4449	0.0398244	0.164857	27	0	6.87895	16.3468	5.90351	0.361142		8.91371e-06	7.80241e-05	0.22273	0.00979772	1.18056e-05	0.0123419	5.34811e-05	19.5
NM_001290750	Rnf130	0.727769	0.575429	0.404089	0.186625	0.311347	0.289471	0.58734	0.484789	0.0185719	0.134194	24	0	0.202946	0.445857	0.206758	0.206758		NM_001290750	Rnf130	0.233426	0.540925	0.422457	0.538203	0.100082	0.70782	1.80415	0.781714	0.0801831	0.239504	24	19.5	0.219773	0.640508	0.376183	0.376183		0.0337288	1.86542e-05	0.983534	6.88257e-05	0.0067803	0.141496	0.00011192	19.5
NM_053115	Acox2	77.7452	74.4966	38.1863	60.0543	60.6012	68.6494	89.6174	86.0204	0.000390449	0.0107383	24	21	14.3996	69.4214	18.3834	0.264809		NM_053115	Acox2	121.59	92.6095	89.3458	79.9751	66.2989	55.204	73.209	59.844	0.00323849	0.0274685	27	1.5	26.4497	80.1564	19.4591	0.242765		2.43496e-05	0.0032742	0.145784	0.177462	2.4181e-05	0.547249	0.000145077	19.5
NM_146260	Tmie	9.23192	9.58929	1.84616	5.58501	7.27269	8.16627	16.0391	8.69381	0.0801831	0.356474	24	21	2.57875	8.30303	3.57208	0.430213		NM_146260	Tmie	12.6103	13.1416	8.7106	3.08651	0.977104	6.47373	6.34045	9.61612	0.000390449	0.00665943	24	1.5	4.66601	7.61955	5.14513	0.675253		2.43022e-05	0.16139	0.00238265	0.136527	4.56553e-05	0.504615	0.000145805	19.5
NM_145433	Mrm1	0	0.351224	0.0362662	0.294493	0.532124	1.06005	0.987299	1.92113	0.0801831	0.356474	24	19.5	0.495552	0.647823	0.547937	0.547937		NM_145433	Mrm1	2.028	0.66864	0.861788	0.842024	0.132296	0	0.482217	0.435744	0.0185719	0.0866638	27	0	0.515829	0.713939	0.555077	0.555077		0.000204138	0.078543	0.071002	0.968344	2.46541e-05	0.787437	0.000147915	19.5
NM_010295	Gclc	121.956	83.2505	89.8393	78.0846	93.4021	133.004	135.719	130.649	0.000390449	0.0107383	24	19.5	31.0218	108.238	30.1044	0.278131		NM_010295	Gclc	123.112	111.022	80.0362	91.5825	70.3355	69.9368	109.494	188.684	0.00323849	0.0274685	24	0	28.9107	105.525	39.7331	0.376527		0.00415598	2.95249e-05	0.880437	0.000277804	0.000125228	0.138275	0.000177136	19.5
NM_013697	Ttr	5560.49	5960.77	5023.88	4896.04	5502.77	4265.13	2886.79	5077.53	0.0801831	0.356474	27	1.5	624.545	4912.56	778.681	0.158508		NM_013697	Ttr	7473.87	2914.43	3605.69	2811.66	6167.77	5827.6	6294.88	6379.82	0.0185719	0.0866638	24	21	2059.92	5184.49	1578.84	0.304532		3.17387e-05	0.00308511	0.16674	0.154498	0.000224361	0.128689	0.000190417	19.5
NM_178281	Trim39	3.59646	1.45008	0.677671	2.22919	1.42868	2.15062	2.68936	6.84438	0.0185719	0.134194	24	21	1.09675	2.63331	1.84019	0.698815		NM_178281	Trim39	3.63655	2.77106	2.59158	1.94326	1.83627	1.27999	1.64421	1.87716	2.83044e-05	0.0011862	27	1.5	0.978692	2.21262	0.740741	0.33478		0.000847935	0.727635	3.29767e-05	0.00062476	0.000273249	0.0229948	0.000197844	19.5
NM_198644	Zfat	0.64693	0	0.0766846	0.0183822	0.387969	0.61065	0.498975	0.628501	0.0801831	0.356474	24	21	0.390193	0.358511	0.266472	0.266472		NM_198644	Zfat	0.710165	0.629991	0.506422	0.00692735	0	0.399106	0.0917021	0.13391	0.00323849	0.0274685	24	1.5	0.335715	0.309778	0.251008	0.251008		8.07923e-05	0.00182593	0.275173	0.0708219	3.6843e-05	0.07068	0.000221038	19.5
NM_133962	Arhgef18	4.9453	4.01914	2.94222	3.00704	3.98247	6.11361	7.11876	5.58648	2.83044e-05	0.00213271	24	19.5	1.67539	4.71438	1.83469	0.389168		NM_133962	Arhgef18	6.38939	5.57347	4.29288	4.65919	1.77085	6.19871	4.68065	4.75294	0.0801831	0.239504	24	0	0.646494	4.78956	1.04661	0.21852		0.00172183	4.98491e-05	0.791333	0.000685363	0.000150622	0.0226641	0.000299057	19.5
NM_031842	Smarcd1	2.19176	2.49275	1.84023	2.28862	5.81827	3.11873	6.22037	5.19629	0.0185719	0.134194	24	19.5	0.532897	3.64588	1.24022	0.34017		NM_031842	Smarcd1	6.23095	5.8824	2.88925	3.09045	1.91785	4.03174	3.92198	4.33229	0.00323849	0.0274685	24	0	1.48611	4.03711	1.60135	0.396657		0.000112306	0.289001	0.00245863	0.0815695	5.22808e-05	0.036206	0.000313644	19.5
NM_145524	Mettl8	6.85427	5.44314	2.23058	1.28907	1.0806	2.31345	4.46156	2.21367	0.0185719	0.134194	24	0	2.25746	3.23579	2.09967	0.648888		NM_145524	Mettl8	4.94043	4.68657	3.88839	4.0244	11.6521	4.7847	8.48736	6.60973	0.0185719	0.0866638	24	19.5	0.647731	6.13421	0.873997	0.142479		0.000425803	0.150035	0.0549803	0.684849	5.48292e-05	0.857595	0.00032893	19.5
NM_026438	Ppa1	136.762	191.431	139.495	128.615	122.892	137.596	104.518	122.153	0.0185719	0.134194	27	3	10.3301	135.035	19.5032	0.144431		NM_026438	Ppa1	154.568	105.49	120.961	106.673	102.027	134.142	141.463	156.473	0.00323849	0.0274685	24	22.5	19.2213	127.667	22.8137	0.178697		0.000121859	0.2791	0.00322149	0.100309	0.000224931	0.396438	0.000730931	19.5
NM_010107	Efna1	53.0697	28.7265	21.2579	26.4799	24.7966	31.9269	45.0891	61.506	0.000390449	0.0107383	24	21	16.8512	36.6066	17.8847	0.488564		NM_010107	Efna1	63.3656	61.4145	30.8323	37.4463	9.89252	22.3056	5.43642	73.1839	0.0801831	0.239504	24	1.5	29.0378	37.9839	28.0506	0.738487		0.00117044	0.000150845	0.716281	0.00237687	0.00170004	0.0384296	0.000904726	19.5
NR_027371	Arhgap1	0.0083208	0.0057497	1.34912e-06	0.0099275	3.19755e-10	0.00277865	1.68009	8.11681	0.0801831	0.356474	24	22.5	0.0104431	1.22796	2.03539	1.65754		NR_027371	Arhgap1	1.51042	1.78101	0.519324	0.943932	3.90978e-05	5.59144e-05	1.37024e-06	5.45493e-05	0.0185719	0.0866638	27	3	1.06799	0.581137	0.648032	0.648032		0.00439445	0.850084	0.000161523	0.0014403	0.00335419	0.918295	0.000968749	19.5
NM_001163217	Fgfr3	3.66348	1.08878	0.000846207	8.83129e-24	2.05213	2.21438	5.67472	0.818692	0.0801831	0.356474	24	21	1.6292	1.93913	1.49323	0.770051		NM_001163217	Fgfr3	5.9354	4.56467	5.87248	4.50481	0.450177	1.43588	4.62619	3.56292	0.0185719	0.0866638	24	1.5	1.52521	3.86907	1.9961	0.515914		0.000977037	0.654019	0.000405943	0.00664406	0.000168754	0.703975	0.0010121	19.5
NM_138755	Phf21a	0.222363	0.0288172	2.00393e-07	0.275685	1.011e-06	0.226434	0.669661	0.700159	0.0398244	0.258319	27	19.5	0.276594	0.290605	0.280226	0.280226		NM_138755	Phf21a	1.49464	0.750393	0.41788	0.333858	1.12845e-14	1.36835e-06	0.275308	8.06575e-14	0.00807112	0.0609615	27	0	0.525311	0.436652	0.470664	0.470664		0.000378008	0.0246173	0.22221	0.381668	0.000171927	0.7506	0.00103112	19.5
NM_183276	Nbeal2	1.59365	1.30393	0.808276	0.787288	1.31693	2.43675	2.35964	0.908918	0.0398244	0.258319	21	19.5	0.555343	1.39874	0.579342	0.414188		NM_183276	Nbeal2	2.7861	1.84283	0.889483	0.628859	0.186237	2.50797	1.15241	3.04314	0.00323849	0.0274685	24	0	0.858407	1.62933	0.990563	0.607958		0.00422697	0.0737959	0.367585	0.467518	0.000220709	0.932186	0.00132352	19.5
NM_012057	Irf5	7.19825	10.7083	4.90531	3.92799	4.02036	6.44637	11.5737	9.30531	0.00323849	0.0418399	24	22.5	3.6813	7.2607	3.02171	0.416173		NM_012057	Irf5	18.1096	18.1286	10.3445	12.3072	5.56186	9.47373	7.56336	6.55658	0.0801831	0.239504	24	3	3.36812	11.0057	4.47086	0.406232		0.00198983	0.081823	0.25185	0.624169	0.000309715	0.274932	0.00185685	19.5
NM_177171	Heatr5a	1.9068	1.73225	1.30978	1.43211	1.92238	1.72646	2.07194	2.95217	0.00807112	0.0941075	27	19.5	0.240197	1.92821	0.516507	0.267868		NM_177171	Heatr5a	4.12845	2.26088	1.66286	1.42699	1.42786	0.776086	1.20997	2.17618	0.00118586	0.017653	27	0	0.990016	1.93967	0.953615	0.491639		0.000748198	0.00096647	0.574538	0.0168628	0.000326865	0.14229	0.00195959	19.5
NM_183208	Zmiz1	9.0348	8.79422	6.14611	7.35881	14.3128	10.8971	13.7855	12.3551	0.00323849	0.0418399	24	19.5	2.04261	10.3356	2.43296	0.235397		NM_183208	Zmiz1	12.5596	11.5959	9.2936	8.81868	6.96405	10.606	13.7831	11.3124	0.0185719	0.0866638	24	0	2.28002	10.6167	2.07617	0.195558		0.000505143	0.337835	0.0106151	0.172379	0.00033745	0.555493	0.00202299	19.5
NM_001302811	Cic	4.77922	3.31281	2.38606	1.61873	1.88851	2.56354	4.2463	3.33658	2.83044e-05	0.00213271	24	22.5	1.2023	3.01647	1.31409	0.435639		NM_001302811	Cic	4.94287	5.00306	3.30817	4.02955	2.60755	1.30814	3.19735	5.2195	0.00323849	0.0274685	24	3	1.41423	3.70202	1.45225	0.392286		0.0039908	0.0741173	0.35867	0.476901	0.000355089	0.656615	0.00212865	19.5
NM_013490	Chka	5.48334	3.55064	1.14708	0.528687	1.74448	3.1122	9.99224	4.79674	0.000390449	0.0107383	24	21	2.61224	3.79443	3.26694	0.860983		NM_013490	Chka	8.16885	6.14292	2.62408	2.23858	0.886329	1.32766	1.71329e-05	11.9125	0.0185719	0.0866638	24	1.5	4.27721	4.16105	4.2582	1.02335		0.00761919	0.0395991	0.5552	0.225638	0.000383633	0.622066	0.00229959	19.5
NM_007721	Ccr10	0.0468576	0	0	0	0	0.0301136	0.066025	1.22194	0.000390449	0.0107383	24	21	0.0378602	0.170617	0.30724	0.30724		NM_007721	Ccr10	0.201123	0.18308	0.06333	0.0253756	0	0	0	0	0.00516726	0.0435427	27	1.5	0.129457	0.0607467	0.080065	0.080065		0.0251681	0.951301	0.000387537	0.00160914	0.00121661	0.122088	0.00232297	19.5
NM_015794	Fbxl17	2.02162	1.94357	1.4303	1.07474	1.62781	1.67387	1.84396	2.32927	2.83044e-05	0.00213271	24	22.5	0.375371	1.74314	0.446095	0.255914		NM_015794	Fbxl17	1.98688	2.07951	1.52433	1.77614	1.05239	1.71083	1.08348	1.42825	0.0801831	0.239504	24	3	0.252243	1.58023	0.314075	0.198753		0.000873627	0.00145367	0.569159	0.023262	0.000391964	0.00122683	0.00234948	19.5
NM_172584	Itpk1	10.8269	11.8946	4.90343	4.62585	6.05248	9.11744	13.7003	11.1892	0.00323849	0.0418399	24	21	3.41005	9.03877	4.06006	0.449183		NM_172584	Itpk1	9.28778	13.0652	9.43621	9.1293	5.46461	9.04096	9.60841	10.2826	0.0185719	0.0866638	24	1.5	0.815506	9.41438	1.98326	0.210662		0.000487539	0.162859	0.0541771	0.65462	0.00123066	0.788709	0.00292167	19.5
NM_001190444	Aamp	10.0222	7.84517	6.9931	2.39994	11.4063	12.9086	8.22022	13.5514	0.0398244	0.258319	27	19.5	2.1419	9.43283	2.9391	0.311582		NM_001190444	Aamp	11.2028	8.25722	8.38922	8.1911	1.60942	6.65589	3.53159	6.23322	0.0398244	0.164857	27	0	3.21224	6.9201	2.74448	0.396595		0.000538262	0.0910828	0.114836	0.924335	0.000630283	0.842166	0.00322523	19.5
NM_027482	5730508B09Rik	0.91938	2.7446	1.00864	2.05706	2.17088	2.91959	3.34395	5.32527	0.0398244	0.258319	27	19.5	0.884944	2.66316	1.13349	0.425617		NM_027482	5730508B09Rik	3.16709	2.26045	2.44949	2.18427	0.386914	1.93469	0.582479	1.26592	0.0398244	0.164857	27	0	0.871438	1.82727	0.823364	0.450598		0.000737532	0.16921	0.0704446	0.716157	0.000577699	0.641295	0.00346119	19.5
NM_001289463	Mme	6.84342	6.27999	4.37695	4.40479	5.40439	10.653	10.5323	13.0432	0.000390449	0.0107383	24	21	3.71133	7.69226	3.33202	0.433165		NM_001289463	Mme	10.757	5.12415	3.16008	4.79494	0.000167693	0.000226499	1.29593	1.07777	0.00807112	0.0609615	27	0	3.62316	3.47491	3.38197	0.973254		0.000163905	8.13153e-08	0.655696	3.62879e-06	1.29381e-05	0.111254	4.87892e-07	21
NM_021278	Tmsb4x	225.518	209.958	205.318	178.986	179.66	155.501	132.724	224.807	0.0398244	0.258319	27	0	35.2259	190.945	32.1192	0.168212		NM_021278	Tmsb4x	174.766	122.276	87.3999	118.36	119.316	145.934	173.551	168.181	0.00323849	0.0274685	24	21	37.116	138.723	37.2252	0.268342		5.5048e-07	0.0232472	0.00232128	0.445623	8.01294e-06	0.608876	3.30288e-06	21
NM_001033445	Garem	9.37002	4.25079	6.12279	5.77583	6.08591	9.24288	7.88472	9.53307	0.0185719	0.134194	24	22.5	1.27195	7.28325	1.31731	0.180868		NM_001033445	Garem	9.21141	8.87221	7.37915	8.33977	5.65234	4.82524	5.60305	5.26307	0.00807112	0.0609615	27	1.5	2.3122	6.93028	1.81395	0.261742		1.31523e-06	0.0377075	0.00245318	0.359085	5.18151e-06	0.423926	7.89135e-06	21
NM_025598	Ppdpf	113.842	89.0657	105.04	92.8685	68.4843	76.3124	84.3662	80.5972	0.0398244	0.258319	27	0	14.6186	89.6257	13.6842	0.152681		NM_025598	Ppdpf	154.297	75.546	87.1458	68.0182	85.0105	103.765	161.828	139.129	0.0185719	0.0866638	24	21	48.0852	109.344	43.0935	0.394108		1.81244e-06	0.00196333	0.05009	0.275898	2.74487e-06	0.341912	1.08746e-05	21
NM_138302	Tymp	61.7018	44.5373	27.052	20.9112	24.0395	38.7189	35.0981	68.3725	2.83044e-05	0.00213271	24	22.5	16.854	40.0539	20.9874	0.523979		NM_138302	Tymp	76.6525	35.3183	47.8075	28.1661	14.1073	14.6826	11.9751	55.6398	0.0185719	0.0866638	24	1.5	25.3373	35.5436	25.2469	0.710307		0.00770926	0.0017613	0.821773	0.0117079	4.31364e-06	0.0557792	2.58816e-05	21
NM_030215	Wrnip1	17.2296	17.0661	9.35886	12.957	16.0065	21.0687	26.199	26.9367	2.83044e-05	0.00213271	24	21	6.71875	18.3528	6.39204	0.348286		NM_030215	Wrnip1	31.3139	19.4557	10.3749	13.5031	9.83773	14.2057	21.9777	26.9874	0.000390449	0.00665943	24	0	8.86963	18.457	8.86034	0.480053		1.38682e-05	0.00251583	0.124066	0.172859	3.77392e-05	0.221384	8.32065e-05	21
NM_173185	Csnk1g1	1.77632	0.874818	0.410351	0.722415	0.583546	1.27686	1.21773	1.49925	0.0185719	0.134194	24	21	0.560104	1.04516	0.554255	0.530306		NM_173185	Csnk1g1	1.45836	1.18208	1.009	1.0902	0.554272	0.855349	0.87884	0.832365	0.0398244	0.164857	27	0	0.231034	0.997448	0.253533	0.253533		6.01614e-05	0.117865	0.0148742	0.441012	1.51986e-05	0.137205	9.1188e-05	21
NM_029423	Rab11fip1	2.10296	1.25389	0.881275	0.765313	1.30578	1.02175	1.57511	2.73538	0.000390449	0.0107383	24	22.5	0.586498	1.45518	0.72774	0.500102		NM_029423	Rab11fip1	2.67869	2.08219	1.7619	1.76222	1.32202	1.07569	0.237351	1.37912	0.00118586	0.017653	27	1.5	0.732831	1.55176	0.703948	0.453646		2.50368e-05	0.0139664	0.0760402	0.538062	2.73519e-05	0.577549	0.000150211	21
NM_027425	Rufy2	0.286767	0.74335	0.45883	0.245808	0.637628	1.58078	0.915859	1.27938	0.0801831	0.356474	24	21	0.37903	0.76855	0.248995	0.248995		NM_027425	Rufy2	1.02289	0.865607	0.756932	0.710177	0.450086	0.379895	0.322613	0.912747	0.00807112	0.0609615	27	0	0.331277	0.694131	0.27999	0.27999		3.0784e-05	0.348583	4.33694e-05	0.00339193	5.6123e-05	0.00152301	0.00018469	21
NM_009796	Capn7	12.1995	9.46663	10.8395	10.5555	8.41192	7.38545	9.84983	8.84257	0.0801831	0.356474	27	0	1.16248	9.76748	1.25343	0.128327		NM_009796	Capn7	12.6267	11.2892	10.1371	9.57229	11.7669	10.3711	19.2256	13.6428	0.00323849	0.0274685	24	21	1.71233	12.329	2.69348	0.218468		0.000633886	0.0120546	0.352788	0.178334	5.797e-05	0.70526	0.00034777	21
NM_016722	Galns	3.99612	2.82528	3.49351	2.79655e-05	1.2547	4.11695	3.80793	6.16727	0.00323849	0.0418399	24	22.5	1.46597	3.20772	1.96414	0.612315		NM_016722	Galns	5.01649	4.05738	3.74794	3.3656	0.818903	1.57885	0.398687	4.32454	0.00323849	0.0274685	24	1.5	2.10077	2.91355	1.93462	0.664009		8.79514e-05	0.0810509	0.0370881	0.766233	8.68752e-05	0.586988	0.000521138	21
NM_145154	Angptl6	7.83597	8.06883	6.83929	5.97988	7.46799	10.6372	11.3255	9.19702	0.00323849	0.0418399	24	21	1.83306	8.41896	1.58591	0.188373		NM_145154	Angptl6	11.6532	10.6083	10.8324	9.8486	5.18518	8.28582	13.429	12.857	0.0801831	0.239504	24	0	2.25418	10.3334	2.65215	0.256658		0.00145994	0.00855885	0.496518	0.0985795	9.72197e-05	0.0429718	0.000583176	21
NM_138950	Wdr81	6.05727	4.36305	5.08957	4.13048	4.46806	5.38433	7.6137	5.33409	0.0801831	0.356474	24	21	0.886606	5.30507	1.01543	0.191407		NM_138950	Wdr81	7.6114	7.43142	4.42742	6.79306	3.73582	2.68715	2.9634	6.64519	0.00323849	0.0274685	27	0	2.54627	5.40321	1.98116	0.366663		0.00012645	0.00271533	0.294477	0.0852571	0.000217002	0.115814	0.000758458	21
NM_172289	Slc36a4	1.63904	1.01398	2.38654	0.582712	1.11022	1.42327	1.79184	2.58877	0.0801831	0.356474	24	21	0.461981	1.56705	0.477049	0.304425		NM_172289	Slc36a4	2.59143	1.36192	1.33002	1.64304	0	0.414124	0.465031	1.20346	0.00807112	0.0609615	27	0	0.850975	1.17328	0.802926	0.68434		0.00737562	0.0993749	0.395533	0.515771	0.000138532	0.801748	0.000830906	21
NM_023716	Tubb2b	0.165372	0.379995	0	0	0	0.292506	0.379049	0.596184	0.0398244	0.258319	24	22.5	0.268028	0.226638	0.220531	0.220531		NM_023716	Tubb2b	0.176714	0.727443	0.279558	0.0448027	0	0.0597101	0.11732	0.340045	0.00323849	0.0274685	24	1.5	0.176549	0.218199	0.244237	0.244237		0.00117544	0.033683	0.31264	0.351563	0.000179082	0.614542	0.00107401	21
NM_030694	Ifitm2	576.322	497.525	485.889	390.283	515.218	427.934	469.109	553.368	0.0801831	0.356474	24	0	48.4616	489.456	56.7076	0.115858		NM_030694	Ifitm2	692.086	409.459	436.88	417.695	589.709	621.074	643.84	656.221	0.0185719	0.0866638	24	21	155.098	558.37	112.113	0.200787		0.000604727	0.0470905	0.198135	0.556468	0.000183746	0.57283	0.00110197	21
NM_009242	Sparc	33.3168	24.5325	17.8933	14.917	16.7956	17.173	19.0584	18.2648	0.000390449	0.0107383	24	0	3.43774	20.2439	5.76758	0.284904		NM_009242	Sparc	31.9671	22.5334	20.6407	15.8117	26.6039	46.1944	28.1057	40.5743	0.0185719	0.0866638	24	21	10.2796	29.0539	8.13338	0.279941		0.000854297	0.0596809	0.203639	0.608983	0.000265118	0.659019	0.00158965	21
NM_016882	Sart1	5.40165	5.46552	4.98034	3.54365	3.66586	4.58655	5.92594	6.07326	0.000390449	0.0107383	24	22.5	1.05613	4.95535	1.15974	0.234038		NM_016882	Sart1	5.80611	6.53321	5.4083	5.22486	3.69622	4.05102	8.527	5.4238	0.0185719	0.0866638	24	1.5	0.783623	5.58329	0.858984	0.153849		0.849256	0.000514093	0.999964	0.000461562	0.0376652	0.499342	0.00276618	21
NM_001005423	Mreg	33.0163	13.4039	4.17715	9.75874	10.1214	13.6829	35.4216	32.5544	0.000390449	0.0107383	24	21	16.119	19.017	15.2286	0.800786		NM_001005423	Mreg	26.9562	20.963	11.708	11.2531	14.6761	17.3356	16.5815	26.9291	0.00323849	0.0274685	24	0	6.79321	18.3003	6.63322	0.362465		0.000482424	0.394595	0.00534623	0.0958919	0.00047839	0.31074	0.00286691	21
NM_001033399	Gfod1	1.33962	0.618645	0.304551	0.192305	0.13608	1.1797	1.49434	1.46657	0.000390449	0.0107383	24	21	0.774612	0.841476	0.735919	0.735919		NM_001033399	Gfod1	1.48045	0.692797	0.43982	0.340536	0.101959	0.668399	0.921569	0.776235	0.000390449	0.00665943	24	0	0.40209	0.677721	0.426166	0.426166		0.00625739	0.0059536	0.726249	0.0410746	0.000838232	0.301254	0.00501887	21
NM_010236	Fpgs	114.786	97.4481	54.9517	48.8988	58.2066	76.383	129.862	101.922	0.000390449	0.0107383	24	21	32.0622	85.3073	36.941	0.433035		NM_010236	Fpgs	125.766	113.475	81.3737	53.9881	64.302	73.8495	86.0661	89.0261	2.83044e-05	0.0011862	24	0	23.7373	85.9808	28.0287	0.325988		0.00099009	0.2166	0.0606932	0.593445	0.00167727	0.978997	0.00592586	21
NM_029704	Ttc19	8.76726e-06	5.16983e-06	5.56056e-11	1.37656e-21	1.163	1.17275e-06	1.7573	0.0553792	0.0801831	0.356474	24	21	6.20133e-06	0.371962	0.0906342	0.0906342		NM_029704	Ttc19	6.65913	0.706182	0.939422	0.880066	4.52738e-07	0.000133068	5.55527	4.1683	0.0185719	0.0866638	24	0	2.94739	2.36356	2.43738	1.03123		0.0168659	0.906211	0.00113365	0.00551421	0.0161593	0.712002	0.00678264	21
NM_153069	Leap2	74.0449	90.0893	35.2316	36.1191	35.8861	26.5637	27.1158	30.806	0.00323849	0.0418399	27	1.5	27.5748	44.9089	20.9257	0.465959		NM_153069	Leap2	47.1107	19.5734	18.5965	12.163	17.8489	47.3479	19.9395	56.1167	0.000390449	0.00665943	24	22.5	5.49882	29.8371	14.3819	0.482013		0.00170294	0.0715415	0.253845	0.584733	0.00117313	0.745987	0.0070182	21
NM_001033225	Pnrc1	62.3989	34.1675	26.0051	23.0348	28.8125	50.8056	73.8998	87.4263	8.54112e-09	1.56601e-05	24	21	28.0299	48.3188	29.8693	0.61817		NM_001033225	Pnrc1	58.702	47.4686	26.734	33.5869	32.9703	22.469	49.4188	75.0615	0.0801831	0.239504	24	0	18.0861	43.3014	18.9561	0.437771		0.00151544	0.00227069	0.611188	0.0284941	0.00123097	0.0228613	0.00736311	21
NM_008179	Gspt2	0.061655	1.22052	0.18005	0	0.0556123	1.64831	0.479259	2.41615	0.0801831	0.356474	24	21	0.514066	0.757695	0.62194	0.62194		NM_008179	Gspt2	1.41187	0.663895	0.626098	0.317696	0	0.0441109	0.0870418	0.0720992	0.00118586	0.017653	27	0	0.442718	0.431018	0.479582	0.479582		0.00517754	0.469045	0.0475562	0.300709	0.0013263	0.184688	0.00793147	21
NM_007569	Btg1	8.60724	6.28035	4.16265	6.02051	5.86314	6.854	8.22415	8.92297	0.000390449	0.0107383	24	21	1.82909	6.86688	1.91538	0.278931		NM_007569	Btg1	7.93072	7.62635	5.71939	6.84819	3.01218	3.89693	8.53413	10.5148	0.0185719	0.0866638	24	0	2.67975	6.76034	2.63835	0.390269		0.0215993	0.001366	0.918381	0.00597972	0.0319239	0.0597181	0.00816808	21
NM_173752	Lgalsl	11.3404	10.8922	1.84313	3.15086	6.71833	10.9819	13.1656	10.7736	0.0185719	0.134194	24	21	4.47505	8.60825	4.72253	0.548606		NM_173752	Lgalsl	16.0438	10.6159	2.8114	2.54059	5.20241	4.54872	9.32898	10.1789	0.0185719	0.0866638	24	0	4.86949	7.65884	5.13753	0.670797		0.00829638	0.0890986	0.434404	0.454069	0.00144873	0.105342	0.00866099	21
NM_001042607	Ryk	12.2157	8.87333	11.7044	5.92233	0.000750366	3.8696	7.98707	6.61392	0.000390449	0.0107383	24	1.5	3.81336	7.14839	4.35125	0.608704		NM_001042607	Ryk	8.89934	3.38019	3.98823	6.33818	1.01473e-05	7.35913	7.95756	8.97813	0.0185719	0.0866638	24	22.5	1.86673	5.8626	2.66431	0.454459		0.00493833	0.0874132	0.3602	0.516501	0.00155504	0.396556	0.00929407	21
NM_001002012	Hspa2	1.12529	1.97027e-05	3.62565	2.98547e-06	1.74759e-06	4.46863e-06	1.8755e-05	3.56246e-06	0.0801831	0.356474	24	1.5	1.74938e-05	0.593874	0.548959	0.548959		NM_001002012	Hspa2	0.154083	0.0870244	7.83867e-05	6.22899e-06	6.01132e-06	0.000237779	0.857982	0.604017	0.000390449	0.00665943	24	22.5	0.116062	0.212929	0.265475	0.265475		0.00162694	0.612277	0.00255507	0.0309675	0.0329191	0.956134	0.00972205	21
NM_172442	Dtx4	5.84034	5.19215	0.941697	1.32357	1.97374	3.58646	6.73647	5.97513	0.000390449	0.0107383	24	21	2.80578	3.94619	2.88801	0.731848		NM_172442	Dtx4	5.93489	5.08348	1.5559	1.08961	1.15807	2.27674	2.3329	5.78513	2.83044e-05	0.0011862	24	0	2.71824	3.15209	2.5433	0.806862		0.00240522	0.0508793	0.348493	0.401677	0.00164228	0.42675	0.0098133	21
NM_023141	Tor3a	4.6291	3.45092	1.01944	0.97847	1.28028	1.77362	4.26539	4.60469	2.83044e-05	0.00213271	24	22.5	2.22058	2.75024	2.08204	0.757038		NM_023141	Tor3a	6.45333	2.36544	1.13354	0.783687	0.145541	8.82489	1.93385	6.32852	0.0185719	0.0866638	24	0	1.11847	3.4961	1.50781	0.431285		0.435697	7.65848e-07	0.999992	8.60084e-07	0.300354	0.0288822	4.59508e-06	22.5
NM_013769	Tjp3	15.8224	14.4948	7.85134	4.19924	4.90978	10.5532	18.9542	9.79534	0.0185719	0.134194	24	22.5	5.73763	10.8225	5.25233	0.485314		NM_013769	Tjp3	18.4386	16.4958	8.53822	3.80306	2.86092	8.59911	12.8618	16.9502	9.55942e-07	0.000141159	24	0	7.00063	11.0685	7.70956	0.696534		0.0498875	0.991098	1.32456e-05	4.09237e-05	0.00140756	0.0213625	7.94709e-05	22.5
NM_144880	Ppp2r5a	56.1181	47.3749	43.0929	37.3895	43.028	45.0986	50.3301	53.1939	9.55942e-07	0.000216831	24	22.5	7.09065	46.9532	7.58392	0.161521		NM_144880	Ppp2r5a	58.8077	41.3437	38.3166	40.5703	36.4895	29.5351	48.0503	44.4202	0.0185719	0.0866638	24	0	6.89129	42.1917	8.25476	0.195649		0.253274	2.09432e-05	0.999669	3.09153e-05	0.569164	0.000114587	0.000125653	22.5
NM_178060	Thra	7.03164	3.72244	0.767966	2.21729	2.43819	2.09635	4.62296	7.78393	0.00323849	0.0418399	24	22.5	2.86156	3.8351	2.87105	0.748627		NM_178060	Thra	6.42275	5.6032	4.12544	3.85009	0.296014	0.49731	3.18436	2.394	0.00118586	0.017653	27	0	2.28989	3.4345	2.34728	0.68344		2.90393e-05	0.0334059	0.0432308	0.924597	5.87448e-05	0.219646	0.000174223	22.5
NM_134255	Elovl5	273.196	207.095	108.65	92.4991	121.468	121.423	233.371	192.994	0.0185719	0.134194	24	22.5	79.1433	168.837	78.3844	0.464261		NM_134255	Elovl5	258.047	245.357	181.305	130.398	129.603	119.537	119.915	148.271	2.83044e-05	0.0011862	27	0	81.5556	170.193	61.9516	0.364009		0.000162263	0.147732	0.0249713	0.492169	4.12925e-05	0.505037	0.000247729	22.5
NM_025668	Spcs2	43.9186	38.1979	18.0646	25.96	17.4276	28.6216	21.5252	27.2409	0.0801831	0.356474	24	0	7.20199	27.6196	8.21484	0.297429		NM_025668	Spcs2	35.1117	27.532	25.1987	22.4261	28.2267	26.7974	29.2535	32.5739	0.00323849	0.0274685	24	22.5	3.95082	28.39	4.39227	0.154712		0.083731	0.994559	4.55235e-05	0.000111484	0.00466636	0.00205199	0.00027311	22.5
NM_001081656	Neurl1b	0.477689	0.0329472	0.0136819	0	0.0104837	0.203232	0.272684	0.353222	2.83044e-05	0.00213271	24	22.5	0.192817	0.170492	0.197982	0.197982		NM_001081656	Neurl1b	0.292243	0.175331	0.0632373	0.0886396	0	0.0163946	0.0814972	0.0405218	0.0398244	0.164857	27	0	0.0997144	0.0999316	0.0885619	0.0885619		0.000836351	0.0285552	0.291828	0.339588	8.6232e-05	0.475812	0.000517281	22.5
NM_010496	Id2	204.723	167.597	125.991	121.519	123.476	169.096	167.579	237.704	0.000390449	0.0107383	24	22.5	32.5821	164.711	49.4362	0.30014		NM_010496	Id2	232.313	177.274	104.806	97.3097	96.5689	162.609	68.9534	224.086	0.0185719	0.0866638	24	0	55.8234	145.489	59.0505	0.405876		0.229166	8.6356e-05	0.999148	0.000135026	0.0156444	0.287064	0.000518024	22.5
NM_019999	Pnkd	74.9195	78.3014	30.7428	15.4602	27.6309	61.2508	131.409	86.3202	0.000390449	0.0107383	24	22.5	39.2992	63.2544	38.5508	0.609457		NM_019999	Pnkd	104.132	93.7845	54.327	29.4176	20.2379	61.9332	89.9	97.1903	9.55942e-07	0.000141159	24	0	39.0083	68.8521	39.3714	0.571827		0.0147862	0.928993	0.000268569	0.00140718	0.0308356	0.437669	0.00161033	22.5
NM_011869	Med24	5.71255	5.13732	5.10033	4.04981	4.79191	3.71319	5.8873	6.0403	0.00323849	0.0418399	24	22.5	0.882745	5.05409	0.883921	0.174892		NM_011869	Med24	7.3758	6.47825	4.37554	4.71717	1.38894	3.01416	4.52294	4.18062	0.0398244	0.164857	27	0	1.87994	4.61527	1.84666	0.40012		0.00117637	0.000986563	0.630989	0.014343	0.000418333	0.00508823	0.00250737	22.5
NM_133996	Apon	500.577	430.648	344.988	353.838	341.777	285.996	345.919	390.993	0.00323849	0.0418399	27	25.5	81.9777	380.819	71.9824	0.18902		NM_133996	Apon	411.824	416.924	383.624	309.084	258.138	239.216	212.092	333.856	2.83044e-05	0.0011862	24	3	95.6302	320.595	101.213	0.315703		0.000739076	0.395507	0.00951797	0.137658	0.000443708	0.197962	0.0026593	22.5
NR_045619	Gm9776	0.826043	0.0761765	0	0.0425714	0	0	0.329618	0.937747	0.00807112	0.0941075	24	22.5	0.263178	0.276519	0.436372	0.436372		NR_045619	Gm9776	0.672695	0.304486	0.388802	0.253117	0	0	0	0.378862	0.00807112	0.0609615	27	0	0.274925	0.264494	0.251123	0.251123		0.000644733	0.383534	0.00900802	0.137462	0.00163712	0.0598113	0.00386217	22.5
NM_019820	Cbln3	0.371165	0.0109335	0	0.220184	0	0	0.339772	0.543213	0.0398244	0.258319	24	22.5	0.240255	0.185658	0.19389	0.19389		NM_019820	Cbln3	0.829896	0.3742	0.314639	0.285634	0	0.021834	0.0433491	0.0359201	0.00118586	0.017653	27	0	0.24916	0.254057	0.27027	0.27027		0.00337405	0.199765	0.160428	0.921058	0.000802298	0.960528	0.00480414	22.5
NM_013632	Pnp	53.2741	33.0311	23.1776	20.9982	22.5167	26.1112	29.5938	34.0493	2.83044e-05	0.00213271	24	0	7.56113	30.344	11.0641	0.364622		NM_013632	Pnp	43.9679	27.7251	19.9148	14.5737	20.2005	25.7716	32.4645	39.6372	2.83044e-05	0.0011862	24	22.5	10.509	28.0333	12.6596	0.451592		0.108214	0.955613	0.0110615	0.0250765	0.000963974	0.280218	0.00576992	22.5
NM_172557	Rufy1	10.0263	8.69316	8.29372	4.42839	6.94288	4.60972	12.0232	13.6712	0.000390449	0.0107383	24	22.5	3.69739	8.58607	3.59446	0.418638		NM_172557	Rufy1	12.7232	10.9146	11.5166	10.1775	3.54347	10.176	6.76642	8.29017	0.0801831	0.239504	27	0	2.28947	9.40974	2.42664	0.257886		0.00419549	0.122432	0.275793	0.710759	0.00122471	0.932343	0.00732577	22.5
NM_001163704	Fbxo6	6.82208	14.6385	1.0607	3.28712	3.43947	6.55108	4.51198	16.7236	0.0185719	0.134194	24	22.5	4.90193	7.12932	4.98862	0.699733		NM_001163704	Fbxo6	13.0409	8.5956	4.64032	4.12793	1.51211e-58	0.294471	0.43866	0.902559	0.000113388	0.00433873	27	0	5.76759	4.29109	4.87056	1.13504		0.00690536	0.13748	0.320776	0.689461	0.00123042	0.854359	0.00735984	22.5
NM_025380	Eef1e1	7.61233	8.59998	6.64193	5.69099	4.68999	6.87486	5.81183	8.60668	0.0185719	0.134194	24	0	1.29394	6.81607	1.56641	0.229811		NM_025380	Eef1e1	12.2454	6.06356	6.35686	5.61635	5.85044	11.8594	6.6015	9.76643	0.0185719	0.0866638	24	22.5	0.53108	8.04545	1.90366	0.236613		0.111864	0.00139354	0.986364	0.00305962	0.0377906	0.0812634	0.00833215	22.5

## Sheet: Rhythm both, Phase Change
Transcript ID	Gene ID	F-WT-ZT0	F-WT-ZT3	F-WT-ZT6	F-WT-ZT9	F-WT-ZT12	F-WT-ZT15	F-WT-ZT18	F-WT-ZT21	JTK_pvalue	JTK_BH.Q	JTK_period	JTK_adjphase	JTK_amplitude	meta2d_Base	meta2d_AMP	meta2d_rAMP		Transcript ID	gene_id	F-KO-ZT0	F-KO-ZT3	F-KO-ZT6	F-KO-ZT9	F-KO-ZT12	F-KO-ZT15	F-KO-ZT18	F-KO-ZT21	JTK_pvalue	JTK_BH.Q	JTK_period	JTK_adjphase	JTK_amplitude	meta2d_Base	meta2d_AMP	meta2d_rAMP		HANOVA	HarmNoisePred1	HarmNoisePred2	HarmScaleTest	robustDODR	robustHarmScaleTest	meta.p.val	Phase diff
NM_172471	Itih5	3.96496	3.84147	2.78513	1.48654	2.47226	1.04833	2.66638	2.62719	0.00323849	0.0418399	27	0	0.968178	2.66812	0.96348	0.361109		NM_172471	Itih5	2.88005	4.68307	3.3391	3.25241	2.18926	2.13807	2.02713	2.27475	2.83044e-05	0.0011862	24	6	0.806784	2.84798	0.919272	0.32278		0.00621929	0.526099	0.0390882	0.238107	0.00176173	0.275082	0.0105239	6
NM_001291121	Epb4.1l1	0.0242965	0.0197871	8.16476e-06	7.15833e-06	6.01197e-06	2.90694e-06	0.417035	0.793866	0.0185719	0.134194	24	0	0.0225775	0.156876	0.175726	0.175726		NM_001291121	Epb4.1l1	1.0825e-05	0.0948786	0.344606	0.280663	6.90314e-06	1.27975e-08	6.2773e-06	5.99975e-06	0.000390449	0.00665943	24	6	0.0670897	0.0900222	0.162058	0.162058		6.34967e-06	0.0933826	0.00201604	0.187706	0.000564109	0.40971	3.80974e-05	6
NM_178713	Aldh8a1	246.061	244.285	229.6	220.171	229.191	229.268	264.025	233.701	0.0185719	0.134194	24	0	11.8744	237.038	9.54803	0.0402806		NM_178713	Aldh8a1	224.435	253.178	278.908	265.509	199.97	191.761	217.26	222.982	0.00323849	0.0274685	24	6	34.9965	231.75	34.9045	0.150612		7.75833e-06	0.000825375	0.134962	0.0837377	0.00015484	0.195885	4.65491e-05	6
NM_029956	Mmab	24.8126	23.4016	20.9288	22.5037	19.3588	17.3334	22.021	21.12	0.0398244	0.258319	27	0	1.63264	21.563	2.17987	0.101093		NM_029956	Mmab	21.6611	25.8419	26.5991	21.8166	19.2115	14.2117	20.1367	13.2041	0.00323849	0.0274685	24	6	5.24567	20.3353	4.9704	0.244422		0.00196672	0.0019993	0.653648	0.0228214	0.000353729	0.177985	0.0021205	6
NM_011099	Pkm	12.5169	12.4116	10.6949	8.30272	5.11688	7.26599	10.8769	12.6184	2.83044e-05	0.00213271	24	0	3.05165	9.97554	3.54587	0.355456		NM_011099	Pkm	7.80333	9.89249	8.2352	9.52758	4.12022	6.35283	0.000303609	8.12073	0.0185719	0.0866638	24	6	2.54339	6.75659	2.91963	0.432116		0.00366467	1.49517e-06	0.906784	1.53929e-05	0.0185857	0.00125513	8.97099e-06	6
NM_010092	Dyrk1b	6.8052	6.69478	6.2221	3.29047	3.47947	4.38284	5.37616	9.23409	0.000390449	0.0107383	24	0	1.73239	5.68564	2.36133	0.415314		NM_010092	Dyrk1b	7.82103	7.92498	5.81757	9.58868	6.05717	3.43428	2.36291	5.18307	0.0185719	0.0866638	24	6	2.47134	6.02325	2.35771	0.391434		4.59522e-05	0.0027309	0.201408	0.122753	0.00011722	0.25713	0.000275682	6
NM_010832	Msl3	14.8717	13.2218	11.8792	11.4494	9.88849	13.8831	12.8246	15.4594	0.00323849	0.0418399	24	0	1.61531	12.9347	1.90187	0.147036		NM_010832	Msl3	7.55054	13.3746	11.5194	12.0489	9.78717	7.34858	6.04663	10.8019	0.0185719	0.0866638	24	6	1.81917	9.80972	2.83989	0.289498		2.18194e-05	4.16982e-05	0.317051	0.00377977	8.61656e-06	0.0697194	5.16982e-05	6
NM_001282044	Schip1	9.13928e-06	3.22596e-05	1.57843e-18	0	0	0	3.12624e-05	0.365069	0.00807112	0.0941075	24	0	2.21324e-05	0.0456427	0.073796	0.073796		NM_001282044	Schip1	1.45319e-05	2.89415e-05	0.322902	1.99655e-05	6.38223e-20	3.03023e-05	1.42714e-26	1.42357e-23	0.0185719	0.0866638	24	6	1.41421e-05	0.0403745	0.0855864	0.0855864		0.0189453	0.287883	0.287695	0.999733	0.997058	0.522195	0.108422	6
NM_026148	Lims1	8.80566	5.99402	5.0928	1.98684	3.06625	1.63964	3.94255	2.50847	0.0185719	0.134194	27	0	2.44175	4.26318	2.27571	0.533805		NM_026148	Lims1	3.7986	5.09166	4.23266	4.21105	4.91092	1.91196	3.01521	3.38576	0.0185719	0.0866638	24	6	0.689482	3.81973	1.0125	0.265071		0.00593467	0.776111	0.00248397	0.0181373	0.0116005	0.0754998	0.0148116	6
NM_001304540	Slc9a8	0.431345	2.42969	3.14067e-08	1.22525e-33	9.92428e-12	1.94365e-26	0.0794688	1.22122e-07	0.0185719	0.134194	24	0	0.0561929	0.367563	0.505807	0.505807		NM_001304540	Slc9a8	1.34904e-17	0.330722	3.43496e-06	2.66637e-06	3.15614e-19	1.59324e-29	1.461e-14	7.97201e-24	0.0185719	0.0866638	24	6	1.88541e-06	0.041341	0.0541496	0.0541496		0.961703	0.280656	0.915347	0.353604	0.999816	0.122139	0.542329	6
NM_011806	Dmtf1	8.64344	4.49603	1.90719	2.63698	3.53578	3.22754e-05	4.3253	5.64567	0.0185719	0.134194	24	0	2.38548	3.8988	2.586	0.663281		NM_011806	Dmtf1	1.38646	4.24711	5.45769	3.73803	2.7478	4.12683	1.38702	5.47996e-05	0.0398244	0.164857	27	6	1.39067	2.71578	1.90187	0.700305		1.28083e-05	0.0512115	0.0139586	0.642296	0.000167187	0.981274	7.68472e-05	6
NM_054052	B3gnt5	0.257316	0.0226066	1.21027e-165	0	0	0	0.0454707	0.143945	0.000113388	0.0076999	24	0	0.0321526	0.0586673	0.093985	0.093985		NM_054052	B3gnt5	0	0.0419597	0.0325999	3.0584e-07	0	0	0	0	0.0801831	0.239504	24	6	2.16262e-07	0.00931999	0.0155105	0.0155105		0.00118282	0.0365936	0.3028	0.375958	0.00216762	0.596401	0.00707596	6
NM_144832	BC017643	4.30952	5.20883e-09	0.000297156	5.65666e-09	2.36537e-09	0.00241847	1.36962	2.85275	0.0185719	0.134194	24	0	0.968573	1.06683	1.60929	1.50848		NM_144832	BC017643	4.76898	1.96071	2.16472	1.53865	4.1854	7.70323e-08	3.50729e-09	2.9037e-05	0.0801831	0.239504	24	6	1.38642	1.82731	0.957063	0.523755		0.000910018	0.128058	0.114209	0.96163	5.08991e-05	0.960054	0.000305356	6
NM_009716	Atf4	99.9576	77.8427	78.5882	73.2479	63.9028	56.9422	81.3554	78.679	0.0185719	0.134194	24	0	12.3409	76.3145	13.3784	0.175306		NM_009716	Atf4	66.3865	93.6985	76.1076	76.9344	88.6478	50.885	53.0465	60.27	0.0801831	0.239504	24	6	11.4912	70.747	16.3157	0.23062		0.000419137	0.0104743	0.317221	0.181403	0.0013049	0.512912	0.00251219	6
NM_001285991	Tbc1d5	0.142663	0.000606671	0.000639516	0.000903899	1.00407e-09	0.000552852	0.000567178	0.00058719	0.0398244	0.258319	27	0	0.000415205	0.020033	0.0292519	0.0292519		NM_001285991	Tbc1d5	0.000698144	0.978802	0.444068	0.659088	1.17749e-05	1.52552e-26	0.0011976	4.15355e-09	0.0801831	0.239504	24	6	0.314489	0.260472	0.407205	0.407205		0.0513832	0.973401	0.000620234	0.00189187	0.0160399	0.298083	0.00371564	6
NM_007456	Ap1m1	31.055	31.737	18.1374	15.4861	18.9759	16.2932	30.9529	21.2167	0.0801831	0.356474	24	0	9.06193	22.9818	6.70048	0.291556		NM_007456	Ap1m1	23.427	31.8066	34.257	30.2258	18.6951	22.9876	15.9007	17.5258	2.83044e-05	0.0011862	24	6	8.56685	24.3532	8.3596	0.343265		2.02922e-05	0.201189	0.000768405	0.055287	2.42836e-05	0.0899949	0.000121747	6
NM_009327	Hnf1a	17.3372	16.0375	13.6753	14.9186	12.3546	12.6087	26.2035	23.8264	0.0801831	0.356474	24	0	4.68964	17.1202	3.7816	0.220885		NM_009327	Hnf1a	15.0814	22.6352	19.9184	16.3787	13.8202	10.5499	13.3887	13.0141	0.000390449	0.00665943	24	6	4.12158	15.5983	4.30526	0.276008		1.83291e-06	0.102405	0.000216806	0.0454821	9.44927e-06	0.0154161	1.09974e-05	6
NM_001163170	Lix1l	2.78545	2.18572	0.464844	1.95973	1.6013	0.335227	1.44929	2.27284	0.0801831	0.356474	24	0	0.762207	1.6318	0.670712	0.411026		NM_001163170	Lix1l	0.752735	1.5981	1.40915	1.7433	0.684487	0.218952	0.0432084	0.286328	0.000390449	0.00665943	24	6	0.817759	0.841565	0.847202	0.847202		6.38385e-06	0.179518	0.000150212	0.0203003	1.85945e-05	0.0957397	3.83025e-05	6
NM_025279	Hnrnpk	67.1712	59.2577	41.2611	54.2711	40.0631	61.2899	46.836	68.9049	0.0801831	0.356474	24	0	8.01166	54.8819	9.20934	0.167803		NM_025279	Hnrnpk	55.1863	58.7771	53.5444	57.2531	51.0773	37.8526	36.9655	37.6018	0.00323849	0.0274685	24	6	12.2568	48.5323	10.7677	0.221868		3.34835e-05	0.263697	0.000478237	0.0299948	0.00023729	0.116667	0.000200884	6
NM_178269	Cenpm	4.26736	1.55078e-10	2.18907e-11	2.87128e-06	2.57285e-13	5.44873e-06	3.14977e-06	6.23602e-06	0.0801831	0.356474	24	0	2.22738e-06	0.533422	1.00257	1.00257		NM_178269	Cenpm	0.0002689	0.161245	1.99277e-06	0.12282	5.74275e-07	5.73268e-10	6.90706e-31	4.55616e-23	0.00323849	0.0274685	24	6	0.000190547	0.0355421	0.050537	0.050537		0.0992733	0.87404	0.0507328	0.120347	0.999784	0.122435	0.268303	6
NM_009125	Atxn2	18.3012	15.5446	18.1775	13.2763	12.3028	12.6719	20.0383	17.0824	0.0801831	0.356474	24	0	2.87598	15.9244	2.73414	0.171695		NM_009125	Atxn2	13.8708	18.6409	20.2647	16.5173	12.3891	12.0611	14.4497	14.6571	0.0185719	0.0866638	24	6	2.86803	15.3563	3.05028	0.198633		0.00139921	0.264963	0.0563958	0.510073	0.00422552	0.287445	0.00836597	6
NM_001290816	Ablim1	7.4985	6.40974	5.72224	0.685752	6.31986	1.9523e-10	6.93021	6.80067	0.0801831	0.356474	24	0	1.53243	5.04587	2.52757	0.500918		NM_001290816	Ablim1	6.76748	6.59438	5.81613	7.52154	5.75002	5.18945	1.75996	1.42907	0.0398244	0.164857	27	6	1.21754	4.90285	2.23656	0.456175		0.00106695	0.48804	0.00594117	0.0792113	0.00215388	0.100445	0.00638464	6
NM_028787	Slc35f5	14.4956	13.8936	12.6697	9.25738	10.8407	11.8458	11.9538	14.2219	2.83044e-05	0.00213271	24	0	1.87369	12.3973	2.16757	0.174842		NM_028787	Slc35f5	9.21116	13.0193	13.6651	12.7861	10.6888	12.6743	5.56997	10.6051	0.00323849	0.0274685	24	7.5	2.01113	11.0275	2.57801	0.233781		5.05945e-05	1.04585e-05	0.441308	0.000708123	5.34835e-06	0.0297048	3.20897e-05	7.5
NM_001146007	Trim12c	6.26989	3.01511	0.000192766	2.84786	1.66209	2.32997	2.36041	3.87893	0.0185719	0.134194	24	0	1.26752	2.79556	1.44761	0.517826		NM_001146007	Trim12c	2.25227	4.35714	2.27516	2.25351	3.79232	0.956038	0.000222163	0.68916	0.00323849	0.0274685	24	7.5	1.52086	2.07198	1.27056	0.613209		0.000760443	0.100846	0.129012	0.918276	0.00104672	0.544975	0.00455399	7.5
NM_001285888	Zmym6	0.00415646	0.0401762	6.89585e-20	1.72469e-21	3.98773e-30	6.26192e-06	4.94545e-05	1.0722e-09	0.0185719	0.134194	24	0	3.50025e-05	0.00554855	0.00764448	0.00764448		NM_001285888	Zmym6	1.07998e-05	0.000148589	0.000409094	0.000159456	2.81623e-58	6.65307e-16	8.46954e-34	1.0644e-96	0.00323849	0.0274685	24	7.5	0.000105068	9.09924e-05	0.000144091	0.000144091		0.193544	0.988859	0.00413855	0.00732225	0.0526603	0.95892	0.0245758	7.5
NM_009776	Serping1	753.589	693.236	676.272	612.902	644.549	559.914	729.7	753.147	0.00323849	0.0418399	24	0	77.0248	677.914	77.0262	0.113622		NM_009776	Serping1	762.55	791.201	702.206	817.412	720.333	689.756	637.038	684.188	0.0185719	0.0866638	24	7.5	45.9619	725.438	47.2579	0.065144		0.000116414	0.0527405	0.0719239	0.905011	7.62938e-07	0.743778	4.57762e-06	7.5
NM_024172	Hspbp1	7.92556	6.8271	7.57584	3.56933	2.37364	6.44789	6.08472	8.95362	0.00323849	0.0418399	24	0	1.77523	6.21971	2.46153	0.395763		NM_024172	Hspbp1	7.57384	6.89737	8.28948	7.33843	8.4879	6.77771	5.34287	6.00742	0.0185719	0.0866638	24	7.5	0.958554	7.08938	1.05111	0.148265		3.8503e-06	0.158703	0.000103388	0.0177448	1.04598e-06	0.042777	6.27587e-06	7.5
NR_033332	Gm12216	2.37336	0.0541345	0	0	0	0	0.160917	1.46614	0.00323849	0.0418399	24	0	0.113786	0.506819	0.865342	0.865342		NR_033332	Gm12216	0	0.397258	0.61878	0.413405	0	0.228286	0	0	0.0185719	0.0866638	24	7.5	0.280904	0.207216	0.255703	0.255703		5.37395e-05	0.242109	0.00168295	0.0765392	3.68665e-05	0.121239	0.000221178	7.5
NM_027057	Wdfy1	1.69533	2.10956	0.812626	0	2.82522e-08	1.94444e-07	1.60994	0.524588	0.0185719	0.134194	24	0	1.1384	0.844006	0.87137	0.87137		NM_027057	Wdfy1	0.0649703	0.891623	0.747935	3.1587e-06	0.189983	3.9613e-06	0	3.8723e-08	0.0185719	0.0866638	24	7.5	0.13434	0.236815	0.252431	0.252431		0.00854035	0.0158019	0.683143	0.0924116	0.00446957	0.145126	0.0265196	7.5
NR_027448	AA543186	1.00372	0.980006	0	0	0	0.890661	0.101003	0.426357	0.0398244	0.258319	24	0	0.30148	0.425218	0.332974	0.332974		NR_027448	AA543186	0	0.0622412	0.322958	0.0776443	0	0	0	0	0.0185719	0.0866638	24	7.5	0.0440112	0.0578554	0.0990611	0.0990611		0.00340512	0.0184466	0.53413	0.147254	0.00141205	0.785498	0.00844244	7.5
NM_001081977	Rnf144a	3.9072	0.404449	0.000702138	0	0.000553712	0.00039808	0.857201	2.48815	0.000390449	0.0107383	24	0	0.606238	0.957332	1.50069	1.50069		NM_001081977	Rnf144a	0.00021576	1.3681	0.876939	0.124714	0.000578601	0.000825293	1.34628e-06	0.000693898	0.0801831	0.239504	24	7.5	0.0882784	0.296509	0.33699	0.33699		0.000438864	0.0197697	0.259878	0.305224	0.000928309	0.145898	0.0026303	7.5
NR_104378	Fbxl4	1.79924	1.05189	4.70233e-30	7.43828e-32	0.141986	9.44096e-21	0.414518	0.290773	0.0801831	0.356474	24	0	0.402361	0.462301	0.626391	0.626391		NR_104378	Fbxl4	0.0478931	0.607865	0.758701	0.373776	0.112438	1.93077e-21	4.42344e-94	3.45346e-77	9.55942e-07	0.000141159	24	7.5	0.298165	0.237529	0.319382	0.319382		9.18166e-05	0.27189	0.0023524	0.0844097	0.000327194	0.0950838	0.000550773	7.5
NM_031159	Apobec1	1.56872	1.13749e-06	0.000524676	7.09175e-07	1.82017e-06	1.71632e-06	0.0910909	1.11709	0.0801831	0.356474	24	0	0.0644105	0.347179	0.595708	0.595708		NM_031159	Apobec1	0.000320026	0.123306	0.199603	0.246601	0.000102081	6.73353e-05	5.55946e-07	3.42871e-06	2.83044e-05	0.0011862	24	7.5	0.0872014	0.0712504	0.116208	0.116208		1.10246e-05	0.132839	0.00148378	0.121037	0.000158077	0.0641674	6.61457e-05	7.5
NM_001109750	Dgcr2	16.7938	13.8842	0.000929097	7.24507	3.8178	12.1512	11.4066	13.5583	0.0185719	0.134194	24	0	5.36609	9.85724	4.77277	0.484189		NM_001109750	Dgcr2	4.77542e-05	7.74816	8.17255	8.5264	3.8011	1.67801	2.1268e-05	7.76215e-05	0.000390449	0.00665943	24	9	5.47874	3.74091	4.16081	1.11225		5.56869e-10	0.000574599	0.000422124	0.925367	4.36178e-11	0.746357	2.61707e-10	9
NM_178611	Lair1	5.91019e-06	1.04233e-05	9.08883e-06	0	0	3.71302e-06	2.19534e-10	3.31146	0.0398244	0.258319	24	0	4.179e-06	0.413936	0.669317	0.669317		NM_178611	Lair1	4.01445e-62	0.00377135	0.0885547	0.16993	1.32962e-05	6.83179e-12	1.69373e-08	1.32855e-142	0.000390449	0.00665943	24	9	0.00266676	0.0327837	0.0581714	0.0581714		0.00266131	0.630909	0.00477046	0.0460777	0.702448	0.121975	0.015862	9
NM_030147	Brd8	4.61686	3.03032	2.95253	2.76481	0.295164	1.27511	3.74122	5.00787	0.000390449	0.0107383	24	0	1.53347	2.96049	1.82665	0.617009		NM_030147	Brd8	0.243841	5.24313	3.99464	4.15177	4.09499	2.31072	3.41623e-06	2.8053e-13	0.00323849	0.0274685	24	9	2.82463	2.50489	2.38383	0.951674		2.24755e-08	0.000169869	0.0127	0.180094	2.21127e-08	0.541605	1.32676e-07	9
NM_008060	Ganab	33.0472	28.0099	14.6364	0.000158842	0.00015051	3.05782	16.1842	8.55113	0.000390449	0.0107383	24	0	11.4439	12.9359	13.7269	1.06115		NM_008060	Ganab	0.000239358	18.7442	15.3816	16.845	12.5827	11.4915	4.44295	0.000313488	0.0185719	0.0866638	24	9	8.89712	9.93606	8.30745	0.836091		2.29113e-07	0.0165546	0.001642	0.451317	9.45219e-08	0.973393	5.67131e-07	9
NM_199196	Suz12	5.75449	4.42422	0.000702583	0.000685049	1.83261	4.29299e-06	3.3065	5.46445	0.00323849	0.0418399	24	0	3.12791	2.59796	2.77674	1.06882		NM_199196	Suz12	0.000475413	5.06651	3.70331	4.23846	3.1637	3.31988	1.55284	3.18564e-06	0.0185719	0.0866638	24	9	2.23674	2.63065	1.98749	0.755514		4.87513e-08	0.00327463	0.00321028	0.994929	9.52511e-09	0.679776	5.71507e-08	9
NM_026987	Dhx16	12.5992	9.60815	9.07876	10.1105	5.61632	8.36861	11.8336	12.2482	0.00323849	0.0418399	24	0	2.4468	9.93292	2.40535	0.242159		NM_026987	Dhx16	9.92896	13.2114	10.1948	12.376	9.41273	10.2896	8.70151	8.62023	0.0801831	0.239504	24	9	1.21216	10.3419	1.03487	0.100066		8.13204e-05	0.125269	0.0177345	0.461862	4.90922e-05	0.56771	0.000294517	9
NM_011849	Nek4	1.52714	1.87493	1.93043e-06	0.943951	4.17096e-06	8.34977e-05	1.34782	4.39501	0.0801831	0.356474	24	0	1.07985	1.26112	1.40485	1.11397		NM_011849	Nek4	1.44388e-05	1.52808	1.90436	1.27933	1.56775	0.863045	0.062396	1.58062e-05	0.0185719	0.0866638	24	9	1.06445	0.900624	0.914201	0.914201		1.05804e-06	0.119934	2.82195e-05	0.00926611	1.18244e-06	0.169274	6.34825e-06	9
NM_001134465	Dennd6a	2.70157	3.16365	2.32774	2.51361	0.000152959	1.75541	2.59876	3.71347	0.00323849	0.0418399	24	0	0.758733	2.3468	1.16387	0.495942		NM_001134465	Dennd6a	0.000500824	2.61276	2.03616	2.78427	2.94928	0.630516	1.55252	0.000200047	0.00323849	0.0274685	24	10.5	0.832367	1.57078	1.18074	0.751694		7.42765e-06	0.00134902	0.114992	0.128348	0.000139192	0.0828809	4.4565e-05	10.5
NM_023132	Renbp	3.6675	3.22049	0.000616721	0.000569148	0.910295	0.000280005	1.8854	5.31038	0.0185719	0.134194	24	0	2.27703	1.87444	2.26742	1.20965		NM_023132	Renbp	2.30796e-06	2.02795	1.43708	2.3221	1.54624	0.00037398	0.000743067	0.000627746	0.0801831	0.239504	24	10.5	0.969213	0.91689	0.83676	0.83676		3.10792e-09	0.00124466	0.000845295	0.904795	7.74773e-10	0.352947	4.64864e-09	10.5
NR_104438	Clmn	1.41763e-05	2.06761e-12	9.74652e-06	3.04459e-09	7.55724e-13	3.76317e-07	5.10542e-09	1.21074e-05	0.0801831	0.356474	24	0	1.6617e-06	4.55427e-06	5.62855e-06	5.62855e-06		NR_104438	Clmn	1.29608e-10	1.32979e-13	3.24933e-08	1.3952e-05	8.65494e-06	3.00853e-09	4.7271e-07	2.27434e-22	0.00323849	0.0274685	24	10.5	3.36338e-07	2.88941e-06	5.17966e-06	5.17966e-06		0.000143765	0.0199351	0.156746	0.428932	0.000980619	0.567183	0.000862278	10.5
NM_001204241	Clec4a3	2.55773	1.17021	0.95489	0.445024	0.136434	0	1.52086e-06	3.29337	0.00807112	0.0941075	27	0	1.49391	1.12421	0.927927	0.825407		NM_001204241	Clec4a3	0	3.37615e-06	8.10875e-06	8.97266e-06	0.33196	2.57644	3.23394e-07	2.54288e-06	0.00323849	0.0274685	24	12	8.97336e-06	0.363553	0.527139	0.527139		0.00244814	4.06509e-05	0.829897	0.000480882	0.00682682	0.564974	0.000243881	12
NM_197989	Fam58b	4.89292	7.72156	4.99759	4.6996	3.92153	4.81342	5.66972	7.08543	0.0185719	0.134194	24	0	1.23616	5.47522	1.21842	0.222533		NM_197989	Fam58b	0.682064	5.20124	6.21283	7.31754	6.86104	8.41419	2.85764	2.44927	0.00323849	0.0274685	24	12	3.13661	4.99948	3.02448	0.604959		1.6426e-07	0.000366104	0.0279087	0.166582	3.53238e-06	0.302451	9.8556e-07	12
NM_033146	Emc9	20.1302	16.2567	17.9712	14.0834	13.3836	10.4999	10.3546	14.5387	0.00323849	0.0418399	27	0	4.17341	14.8656	3.63141	0.244283		NM_033146	Emc9	9.17954	11.4521	14.0688	13.0232	28.4106	19.7606	8.62894	11.2281	0.0185719	0.0866638	24	12	4.5703	14.469	6.65428	0.4599		1.6938e-05	7.80385e-06	0.33921	0.000863127	4.32034e-06	0.0790073	2.59217e-05	12
NM_001272092	Tysnd1	5.82685e-07	7.63092e-12	1.87265e-12	1.37276e-29	4.85468e-28	8.684e-17	8.83837e-08	3.78427e-07	2.83044e-05	0.00213271	24	0	6.25096e-08	1.31176e-07	2.14704e-07	2.14704e-07		NM_001272092	Tysnd1	6.05426e-123	1.29078e-08	4.22488e-13	3.22568e-08	1.4043e-11	1.62009e-07	2.17368e-51	1.73544e-56	0.0801831	0.239504	24	12	9.12198e-09	2.58964e-08	3.16633e-08	3.16633e-08		0.00401219	0.00741131	0.649866	0.0597277	0.0461222	0.714606	0.023833	12
NM_028223	Tmem175	0.319725	4.2085e-06	0.000129797	6.29482e-45	6.71301e-283	4.37913e-07	2.02933e-05	2.68971e-05	0.00323849	0.0418399	24	0	1.43543e-05	0.0399883	0.0751213	0.0751213		NM_028223	Tmem175	1.47816e-316	0.375759	1.0915e-05	0.44973	7.78951e-05	2.99798	4.80046e-15	7.46763e-33	0.0801831	0.239504	24	12	0.0523528	0.477945	0.536078	0.536078		0.0230582	0.555653	0.111403	0.413439	0.997339	0.987207	0.130615	12
NM_011548	Tcf3	5.9134	3.17209	1.23232e-07	0.0600748	0.00205888	1.42428	1.17389	2.07382	0.0185719	0.134194	24	0	1.46641	1.72745	2.09607	1.21339		NM_011548	Tcf3	3.94569e-149	1.80444	1.49476	1.52854	2.61295	3.6208	0.646167	0.807712	0.0801831	0.239504	24	12	1.0689	1.56446	1.10618	0.707069		4.6692e-06	0.0699113	0.00284023	0.271294	1.54632e-05	0.0534436	2.80149e-05	12
NM_024260	Ccdc132	2.50932	1.38645	0.000450869	1.60514	0.000344252	0.000246044	2.12476	2.47051	0.0185719	0.134194	24	0	1.50211	1.26215	1.05544	0.836222		NM_024260	Ccdc132	0.000295877	2.46475	1.62343	2.5141	2.90964	0.924274	0.000544465	1.23212	0.0801831	0.239504	24	12	0.779924	1.45864	0.714331	0.489722		1.59373e-05	0.0575207	0.0143017	0.616998	1.19648e-05	0.883888	7.17868e-05	12
NM_028054	Zfyve19	15.1225	9.24278	2.99906	4.41668	7.83683	4.91075	9.17915	10.7817	0.0185719	0.134194	24	0	4.15471	8.06118	3.73696	0.463574		NM_028054	Zfyve19	3.50253	10.1358	11.0109	11.3571	14.5088	2.68944	9.32127	7.57352	0.0801831	0.239504	24	12	2.22798	8.76226	2.14693	0.24502		0.00010169	0.0178213	0.139929	0.434918	0.000205793	0.793426	0.000609985	12
NM_025537	Tsfm	12.0301	8.61127	6.60025	11.1595	3.97372	1.75861	6.03779	4.4706	0.0185719	0.134194	27	0	1.91767	7.00232	2.93021	0.418463		NM_025537	Tsfm	2.47387	6.93795	7.85449	6.13644	12.1166	8.507	1.28461	4.25193	0.0801831	0.239504	24	12	3.43328	6.19594	3.1193	0.503442		0.00129774	0.142572	0.127733	0.962476	0.00296965	0.277339	0.00776123	12
NM_016871	Tomm40	19.0848	22.0571	17.0392	17.0159	15.1331	20.5035	17.7425	22.7974	0.0185719	0.134194	24	0	1.98223	18.9217	2.37858	0.125707		NM_016871	Tomm40	14.9489	18.0859	22.6547	21.9671	35.6136	29.1264	23.9947	18.8851	2.83044e-05	0.0011862	24	13.5	5.70992	23.1595	7.88985	0.340674		1.10592e-07	0.00137884	0.0115682	0.492775	2.55089e-06	0.919882	6.63554e-07	13.5
NM_026476	U2surp	3.61187	4.56839	0.0177406	2.94921e-05	1.75651e-05	3.18889	0.939587	4.83055	0.00323849	0.0418399	24	0	2.55396	2.14463	2.04866	0.955249		NM_026476	U2surp	0.0755293	0.947378	1.93014	0.707038	4.48539	3.90864	3.18546	0.488187	0.00323849	0.0274685	24	13.5	1.80448	1.96597	1.86398	0.948122		5.88616e-06	0.0629755	0.00461119	0.364097	9.9575e-06	0.694865	3.53165e-05	13.5
NM_001171007	Nod1	2.06368	1.64696	1.70609	6.55594e-06	0.000102484	1.12442	0.000284429	3.10351	0.0185719	0.134194	24	0	0.664354	1.20563	1.17664	0.975953		NM_001171007	Nod1	0.000213127	0.00115074	1.31877	1.40334	3.53167	3.50939	1.87015	3.91489	0.0398244	0.164857	27	13.5	1.32225	1.85905	1.4413	0.775292		2.62567e-05	0.079796	0.0134805	0.517852	3.68222e-05	0.875788	0.00015753	13.5
NM_175335	Gtf2a1	5.00003	0.00510902	3.01874	0.000257094	3.41991e-06	0.000141272	4.07852e-05	0.907355	0.0185719	0.134194	27	0	2.13442	1.19945	1.41315	1.17816		NM_175335	Gtf2a1	7.4989e-06	1.3257e-05	0.13963	3.58419e-05	4.57006	2.83416	0.00223931	2.28923	0.0398244	0.164857	27	13.5	1.52028	1.15076	1.3329	1.15828		0.00128819	0.261995	0.0537235	0.501928	0.0421481	0.748143	0.00770427	13.5
NM_018854	Ift20	40.4784	35.6934	35.4193	23.0088	25.0897	23.175	21.4261	30.5074	0.0185719	0.134194	27	0	10.0885	29.8118	7.86652	0.263873		NM_018854	Ift20	18.4685	22.3016	21.5088	23.433	42.3684	29.6258	21.4195	28.8416	0.0801831	0.239504	24	13.5	3.4871	25.9874	6.60215	0.254052		5.66863e-06	8.09796e-05	0.189637	0.0121833	1.49855e-05	0.0365437	3.40113e-05	13.5
NM_027258	Rnf157	0.722378	0.521802	0.405254	0.0931578	0.452408	0	0.367258	0.400166	0.0398244	0.258319	27	0	0.220685	0.381271	0.186757	0.186757		NM_027258	Rnf157	0	0.184846	0.181042	0.281504	1.52075	0.687439	0.0660344	0.510695	0.0801831	0.239504	24	13.5	0.199053	0.429039	0.438432	0.438432		0.000328108	0.000746212	0.4861	0.0183847	0.000194006	0.15033	0.00116347	13.5
NM_026511	Apopt1	24.1986	15.7417	15.6096	12.8708	9.47988	22.338	12.979	21.8707	0.0185719	0.134194	24	0	2.06731	16.886	4.16338	0.246558		NM_026511	Apopt1	15.7338	10.5695	16.6743	17.7079	31.7196	30.2977	18.9995	14.2361	0.000390449	0.00665943	24	15	6.62594	19.4923	8.75514	0.449159		7.76118e-06	0.0695178	0.00509933	0.361191	8.94269e-05	0.408216	4.65662e-05	15
NM_001290808	Haus2	0.532967	0.000512307	1.85548	6.67852e-10	1.83724e-21	6.98535e-06	0.207189	3.274	0.0185719	0.134194	24	0	0.146505	0.733769	0.773396	0.773396		NM_001290808	Haus2	6.69036e-07	9.81776e-12	2.27979e-05	0.973431	0.00233516	1.14583	0.00295997	4.38494e-06	0.00323849	0.0274685	24	15	0.00270375	0.265573	0.312648	0.312648		0.0145683	0.236765	0.30263	0.90227	0.204212	0.818088	0.0842875	15
NM_001283048	Tmpo	4.51285	0.000258171	3.51571e-05	3.34191	2.5363e-05	2.91062e-05	1.13489	2.24392	0.0801831	0.356474	24	0	0.80247	1.40424	0.91584	0.652196		NM_001283048	Tmpo	1.37407	9.32771e-05	0.000610487	0.395108	4.36863	5.62938	2.92001	0.00139523	0.000390449	0.00665943	24	15	2.11747	1.83616	2.62988	1.43227		0.00266292	0.621526	0.0053596	0.051375	0.00861729	0.483651	0.0158715	15
NM_007806	Cyba	19.0981	14.6555	5.37181	2.87691	9.038	6.5552	7.41512	10.7664	0.0801831	0.356474	24	0	4.57847	9.47213	5.2149	0.550552		NM_007806	Cyba	3.97026	9.54951	6.79718	8.50814	13.825	11.3135	14.2884	10.1425	0.0398244	0.164857	27	15	3.3509	9.73628	3.09004	0.317373		3.40687e-05	0.189472	0.00221551	0.114158	0.000102924	0.119057	0.000204395	15
NM_025580	Pnkd	35.2313	31.6226	27.0979	20.4306	14.137	28.4056	15.1199	22.3628	0.0801831	0.356474	27	0	8.46973	24.68	6.45313	0.261473		NM_025580	Pnkd	37.5273	14.7581	18.2172	17.3022	20.6733	50.8885	38.5691	19.9488	0.00323849	0.0274685	24	16.5	4.18268	27.2356	13.0318	0.478483		0.000786474	0.00833407	0.41635	0.11976	0.000117248	0.784076	0.000703281	16.5
NM_021288	Tyms	2.0029	2.4395	2.14019	1.59565	0.807688	1.61024	1.51862	3.20747	0.0801831	0.356474	24	0	0.502705	1.91528	0.752294	0.392785		NM_021288	Tyms	0.720514	1.27412	1.4544	1.67096	1.81109	2.01625	2.10783	3.06193	0.00807112	0.0609615	27	16.5	0.654279	1.77497	0.53922	0.303792		0.00157716	0.0404476	0.3256	0.375196	9.5191e-05	0.568553	0.00057101	16.5
NM_023160	Cml1	165	133.286	163.862	121.09	128.94	152.206	129.494	177.395	0.0801831	0.356474	24	0	7.38644	146.409	16.1228	0.110122		NM_023160	Cml1	196.702	119.854	134.623	129.864	244.765	253.341	171.496	158.424	0.0185719	0.0866638	24	16.5	40.0498	176.134	51.3898	0.291766		0.00198083	0.00452254	0.595293	0.0490016	0.00330846	0.0770455	0.0118263	16.5
NM_001286347	Eml1	1.39187	0.000687089	0.00115683	0.00110498	4.50228e-53	0.000628496	0.000676842	0.000660694	0.0398244	0.258319	27	0	0.000485845	0.191367	0.285522	0.285522		NM_001286347	Eml1	0.000836899	5.67847e-18	0.000591692	5.8902e-09	0.0010558	0.00138537	0.00124931	0.00110867	0.000390449	0.00665943	24	18	0.000573174	0.000778635	0.000606349	0.000606349		0.0476357	0.996799	6.50998e-09	2.05046e-08	0.0298487	0.122152	3.90599e-08	18
NM_001163333	Cttnbp2nl	1.56536	1.0105	0.535308	0.797402	4.55922e-21	0.522894	0.631006	1.77524	0.00323849	0.0418399	24	0	0.553438	0.854714	0.662264	0.662264		NM_001163333	Cttnbp2nl	0.000264095	0.000822689	4.34132e-05	9.65673e-05	0.83516	0.518084	1.6219	0.238962	0.00323849	0.0274685	24	18	0.366745	0.401917	0.524705	0.524705		6.80505e-05	2.8585e-05	0.444241	0.00162936	3.31178e-05	0.0448472	0.000171498	18
NM_134130	Abhd3	45.2663	38.0348	39.8278	29.5724	29.0645	31.555	40.822	38.1549	0.00323849	0.0418399	24	0	6.34296	36.5372	6.69063	0.183118		NM_134130	Abhd3	43.021	31.6966	31.719	33.8362	45.6034	42.9063	50.2881	39.5096	0.0185719	0.0866638	24	18	7.47292	39.8225	7.90327	0.198462		1.9403e-06	0.00713995	0.0248504	0.670333	2.97307e-08	0.0793454	1.78384e-07	18
NM_017391	Slc5a3	0.331943	0.335	0.206042	0	0.0878615	0.142682	0.332122	0.393693	0.00323849	0.0418399	24	0	0.172655	0.228668	0.169531	0.169531		NM_017391	Slc5a3	0.173936	0.297636	0.229532	0.275194	0.339318	0.372713	0.470915	0.532898	0.0185719	0.0866638	27	18	0.101116	0.343014	0.109908	0.109908		1.2552e-06	0.0035595	0.0298673	0.473829	1.52115e-07	0.941789	9.12688e-07	18
NM_024219	Hsbp1	130.948	112.924	103.638	95.8218	88.5918	76.0705	71.7708	107.331	0.00118586	0.028958	27	0	24.838	99.6275	21.122	0.212009		NM_024219	Hsbp1	151.797	69.9644	79.2597	74.833	97.0325	101.396	147.732	101.252	0.0801831	0.239504	24	18	17.1892	102.908	30.6734	0.298065		0.000220826	0.000237663	0.497392	0.00738907	0.00031565	0.0803796	0.00132422	18
NM_001145881	Zfp212	5.24676	1.76568	1.63798	0.355872	0.000762027	2.53984	0.379148	4.6126	0.00323849	0.0418399	24	0	1.35682	2.06733	1.9464	0.941505		NM_001145881	Zfp212	1.29477e-06	0.354897	0.241506	0.497065	0.0024636	1.19076	2.24864	0.91776	0.0801831	0.239504	24	18	0.495485	0.681637	0.688818	0.688818		0.00389483	0.0605807	0.388652	0.404603	0.00073171	0.356144	0.00438224	18
NM_001142335	Lmo2	3.03951	3.07377	0.884729	0	2.99702	0.169068	2.45445	7.22082	0.0801831	0.356474	24	0	1.73556	2.47992	1.92536	0.776379		NM_001142335	Lmo2	1.59039	2.08068	1.22466	2.06088	2.88766	4.92234	6.4411	3.7972	0.000390449	0.00665943	24	18	1.82606	3.12561	2.04466	0.654162		0.00513546	0.875025	9.68543e-05	0.000814906	0.00327009	0.0814079	0.000580985	18
NM_026381	Shisa5	27.3859	27.6999	25.4652	24.9218	25.9089	16.8393	23.4587	23.0209	0.0185719	0.134194	27	1.5	2.77695	24.3987	2.99764	0.12286		NM_026381	Shisa5	23.0852	43.0645	41.9097	35.7712	23.779	19.0931	18.4671	10.3064	0.000390449	0.00665943	24	7.5	13.3109	26.9345	13.118	0.487034		4.82512e-06	0.000373253	0.13486	0.050508	8.02697e-05	0.0481069	2.89504e-05	6
NM_031998	Cep41	1.81713	1.36115	0.886577	0.43607	0.389703	0.390686	0.658484	0.13391	0.0185719	0.134194	24	1.5	0.351343	0.759214	0.495061	0.495061		NM_031998	Cep41	0.0545488	1.27219	1.11425	0.998304	0.777671	0.184064	0	0	0.00118586	0.017653	24	7.5	0.705693	0.5496	0.660309	0.660309		5.18476e-05	0.153509	0.00714939	0.261048	1.27343e-06	0.362097	7.64055e-06	6
NM_010697	Ldb1	1.47757e-05	1.38112e-05	9.62749e-06	8.60989e-06	5.66354e-06	2.68275e-06	0.883646	1.17451e-05	0.0185719	0.134194	24	1.5	3.2739e-06	0.110464	0.0658094	0.0658094		NM_010697	Ldb1	4.19721e-06	0.158163	0.579485	0.682609	0.400604	1.48054e-05	4.84134e-05	1.39984e-05	0.000390449	0.00665943	24	9	0.283284	0.227667	0.343815	0.343815		0.00256623	0.905154	5.84585e-08	7.25881e-07	0.00486985	0.121943	3.50751e-07	7.5
NM_145402	Tmem51	8.17221	5.80802	4.90631	3.5306	3.42196	3.28458	4.29164	7.21827	2.83044e-05	0.00213271	24	1.5	2.06944	5.0792	2.16066	0.425394		NM_145402	Tmem51	5.71791	5.7685	5.58277	6.45677	6.31371	2.21542	1.14811	1.65131	0.0185719	0.0866638	24	9	2.89793	4.35681	1.95483	0.448682		8.29931e-08	1.58407e-05	0.0467854	0.015497	1.09726e-08	0.251454	6.58354e-08	7.5
NM_145422	Rtcb	37.2229	33.9213	28.5569	31.652	25.0207	27.5215	30.2918	31.4956	0.00323849	0.0418399	24	1.5	2.7492	30.7103	4.07337	0.132638		NM_145422	Rtcb	26.9054	34.5815	33.7181	36.9848	50.6089	31.9515	22.5632	28.7798	0.0185719	0.0866638	24	9	6.46812	33.2734	8.28359	0.248956		2.92946e-05	3.46574e-05	0.350831	0.00280436	2.39988e-05	0.0783803	0.000143984	7.5
NM_001004176	Maml3	0.320401	0.52332	0.246551	0.183552	0.0198813	0.0214153	0.493707	0.395879	0.0185719	0.134194	24	1.5	0.159466	0.275588	0.195191	0.195191		NM_001004176	Maml3	0.369338	0.556662	0.434785	0.486345	0.857494	0.450618	0.309039	0.0128052	0.0185719	0.0866638	24	9	0.153777	0.434636	0.222391	0.222391		1.56495e-05	0.0622817	0.0124617	0.563832	5.07603e-05	0.833677	9.38936e-05	7.5
NM_011747	Zfp13	2.56191	1.34553	1.83538	0.824231	0.330358	0.212009	1.44674	2.36367	0.00323849	0.0418399	24	1.5	0.932866	1.36498	1.00879	0.739052		NM_011747	Zfp13	0.218227	1.40808	1.48565	1.54751	0	1.10536	0	0.0429105	0.0398244	0.164857	24	9	0.865861	0.725967	0.581663	0.581663		9.50403e-05	0.000116433	0.430925	0.00535239	3.48466e-07	0.0798451	2.09079e-06	7.5
NM_001146689	Ezh2	3.71983	0.256786	0.000958164	2.76881e-06	2.40861e-07	9.55457e-06	4.00805e-06	1.32332e-06	0.0801831	0.356474	24	1.5	0.000677354	0.497199	0.837331	0.837331		NM_001146689	Ezh2	5.81047e-06	6.22788e-06	0.103413	0.253847	6.19759e-06	5.64609e-06	1.1429e-06	2.07467e-08	2.83044e-05	0.0011862	24	9	5.82746e-06	0.0446606	0.0820131	0.0820131		0.00630049	0.559278	0.0312239	0.193325	0.282272	0.122402	0.0372125	7.5
NM_026582	Wls	2.72266	2.40618	3.44775	1.00897	0.255508	0.822482	1.43469	0.64369	0.0801831	0.356474	24	1.5	1.11984	1.59274	1.02307	0.642335		NM_026582	Wls	0.480006	1.54244	1.11211	1.60044	1.80876	0.404653	0.199581	0.165328	0.00323849	0.0274685	24	9	0.882976	0.913901	0.74009	0.74009		0.000282707	0.169781	0.0320489	0.509912	0.00169506	0.822277	0.00169505	7.5
NM_001289569	Rpap2	0.00568993	0.00543754	0.00915514	4.97996e-05	2.93905e-184	0.00416004	0.000372732	0.00148737	0.0801831	0.356474	24	1.5	0.00368306	0.00329407	0.00240067	0.00240067		NM_001289569	Rpap2	8.6214e-05	0.000283399	0.587502	1.50811	0.00789413	1.98454e-07	0.0109419	3.1377e-24	0.0185719	0.0866638	24	9	0.00952012	0.264352	0.482236	0.482236		0.0200039	0.00532898	0.863075	0.0235359	0.0358049	0.426243	0.0315509	7.5
NM_024465	Abhd12	19.8888	17.1929	16.3237	16.986	13.5253	12.7167	12.7516	11.5577	0.0398244	0.258319	27	1.5	3.65546	15.1742	2.76085	0.181944		NM_024465	Abhd12	13.3431	13.2516	14.5666	14.7048	16.9767	14.6971	12.2183	6.99786	0.00323849	0.0274685	24	12	1.75483	13.3478	2.73493	0.204898		0.000625529	0.0570283	0.1792	0.637982	0.0028913	0.529763	0.00374731	10.5
NM_026210	Tvp23b	10.3352	13.8316	6.22561	7.16114	3.50261	4.29998	7.57498	9.9747	0.000390449	0.0107383	24	1.5	3.02591	7.86323	4.00658	0.509534		NM_026210	Tvp23b	3.52318	7.3919	6.73531	8.24612	10.6433	6.29065	4.72432	5.32451	0.0185719	0.0866638	24	12	2.01139	6.60991	2.15147	0.325491		4.67542e-08	0.0046646	0.00210456	0.799109	3.03162e-09	0.688448	1.81897e-08	10.5
NM_025660	Ribc1	2.86079	2.37279	0.127676	0.847018	0.647079	0.812205	1.04491	1.35789	0.00323849	0.0418399	24	1.5	0.502619	1.25879	0.815176	0.647585		NM_025660	Ribc1	0.0475217	1.61039	1.07717	1.54801	1.67222	3.13688	0.157146	0.0650472	0.0185719	0.0866638	24	12	1.06241	1.16455	0.963679	0.827514		7.38597e-05	0.00692055	0.181947	0.226998	3.73878e-05	0.902843	0.000224306	10.5
NM_181058	Zbtb20	6.72178	5.80884	1.62224	0.778632	0.384482	6.50795	0.884746	3.36889	0.0185719	0.134194	24	1.5	1.75656	3.25969	1.56229	0.479274		NM_181058	Zbtb20	1.31317e-41	0.406404	0.704798	0.707846	8.34332	4.61944	3.04525	3.01331e-11	2.83044e-05	0.0011862	24	13.5	2.36431	2.22838	3.27809	1.47106		8.29428e-05	0.0329045	0.0856805	0.716659	1.61554e-05	0.51831	9.69284e-05	12
NM_145999	Rhot2	16.8964	12.8821	14.3518	9.84171	11.6746	12.6682	13.5735	12.7743	0.0801831	0.356474	24	1.5	1.51844	13.0828	1.58209	0.120929		NM_145999	Rhot2	11.5003	12.762	12.3408	12.4098	14.8704	14.9977	13.5625	12.9394	0.00323849	0.0274685	24	15	1.33275	13.1729	1.38682	0.105278		6.83608e-05	0.40101	9.97131e-05	0.00530761	0.00102212	0.0178402	0.000410094	13.5
NM_177562	Clec16a	0.118107	0.000465695	9.2824e-06	3.23376e-06	5.45313e-05	1.81269e-06	4.13589e-06	0.0838578	0.0185719	0.134194	24	1.5	0.000331651	0.0253129	0.0370584	0.0370584		NM_177562	Clec16a	2.81731e-06	5.94676e-06	1.39384e-05	7.54733e-06	0.000189815	0.00102058	0.000202013	6.54553e-05	0.000390449	0.00665943	24	16.5	0.000133007	0.000188465	0.00031645	0.00031645		0.000461424	0.0806434	0.116619	0.880702	0.00432354	0.122067	0.00276535	15
NM_026549	Pdcd2l	5.75076	4.49171	4.64054	3.00776	1.15124	1.32825	3.42623	5.49417	2.83044e-05	0.00213271	24	1.5	2.05015	3.66133	2.22283	0.60711		NM_026549	Pdcd2l	7.28611	3.90853	4.23818	5.63815	7.47483	8.00418	7.58809	2.22585	0.0185719	0.0866638	24	16.5	1.29873	5.79549	1.71707	0.296277		5.56532e-07	9.44929e-05	0.0742842	0.0349574	3.32376e-08	0.983037	1.99425e-07	15
NM_201392	Plec	3.15125	2.1179	7.22412e-05	3.59978	5.60343e-06	9.95986e-06	0.000145351	0.00788129	0.0801831	0.356474	24	1.5	0.00556587	1.10963	0.735783	0.663088		NM_201392	Plec	9.05506e-07	1.25594e-09	0.00272217	0.000310853	0.000851577	0.00755365	0.0193006	0.71133	0.0398244	0.164857	27	16.5	0.0053406	0.094915	0.105718	0.105718		0.0401816	0.00879698	0.90016	0.0293508	0.330119	0.573875	0.0516346	15
NM_022021	Cables1	1.07778	0.317864	0.751491	1.00624	0.0410177	1.42979e-08	1.51315e-05	0.0471109	0.0185719	0.134194	27	1.5	0.548658	0.413047	0.385234	0.385234		NM_022021	Cables1	0.870058	0.000161663	1.40915e-05	0.122823	0.0967284	0.521057	2.38702	0.373791	0.00323849	0.0274685	24	18	0.264248	0.546472	0.767415	0.767415		0.000155644	0.0179003	0.171653	0.385496	0.000392267	0.959822	0.000933499	16.5
NM_007507	Atp5k	834.847	816.141	709.534	584.148	510.315	430.688	294.499	520.697	0.000113388	0.0076999	27	1.5	222.138	591.818	206.354	0.348678		NM_007507	Atp5k	652.866	273.51	331.635	315.871	743.035	581.042	911.772	475.182	0.0801831	0.239504	24	18	188.452	535.614	238.03	0.444406		2.44804e-07	1.6789e-05	0.0730627	0.0105432	4.48972e-06	0.0057164	1.46882e-06	16.5
NM_001277080	Gas7	1.59275	5.04117e-10	0.392881	3.40906e-26	0	5.15882e-233	3.77712e-15	1.90688	0.000390449	0.0107383	24	1.5	0.277809	0.486564	0.64528	0.64528		NM_001277080	Gas7	1.96126	3.45203e-10	4.35926e-23	9.84171e-07	0.394655	0.175463	0.438343	0.229619	0.0801831	0.239504	24	19.5	0.162365	0.399918	0.402214	0.402214		0.735395	0.292188	0.882392	0.401155	0.367588	0.825281	0.87425	18
NM_023046	Asb1	0.576204	0.655356	0.205804	0.297208	1.29186e-06	0.339838	0.879442	0.40561	0.0801831	0.356474	21	1.5	0.253249	0.392709	0.24173	0.24173		NM_023046	Asb1	1.25774	0.000700175	0.241408	0.243731	0.776047	0.440933	1.31493	0.828111	0.0185719	0.0866638	24	19.5	0.41515	0.637935	0.484579	0.484579		0.171961	0.357365	0.60108	0.739861	0.219298	0.207462	0.677667	18
NM_026442	Cmc1	12.8057	18.4758	9.22839	9.80999	7.78743	7.29638	6.07057	10.1788	0.00323849	0.0418399	24	3	2.78245	10.2066	4.18803	0.410325		NM_026442	Cmc1	5.64464	7.30012	7.63002	7.83602	11.8306	7.04653	4.05441	2.56035	2.83044e-05	0.0011862	24	9	2.674	6.73401	3.00511	0.446259		1.04381e-05	0.0216555	0.0316207	0.892682	3.5515e-05	0.556597	6.26269e-05	6
NM_009523	Wnt4	0.754987	0.834854	0.952758	0.229639	0	0	0.534675	0.759625	0.00807112	0.0941075	24	3	0.511322	0.508317	0.444721	0.444721		NM_009523	Wnt4	0.130229	0.480813	0.498657	0.704301	0.858251	0.16454	0	0.0900838	0.000390449	0.00665943	24	9	0.367136	0.365859	0.368685	0.368685		1.52525e-08	0.000608873	0.00521318	0.500707	1.7502e-07	0.575016	9.15148e-08	6
NM_025275	Amz2	5.98284	8.74548	7.27214	3.57929	2.29186	4.49915	4.49002	5.41269	0.0185719	0.134194	24	3	2.08701	5.28418	2.26948	0.429485		NM_025275	Amz2	3.82884	4.54189	3.89577	4.81998	5.39855	3.27405	2.3165	1.51007	0.00323849	0.0274685	24	9	1.28308	3.69821	1.33122	0.359963		2.18397e-05	0.0451807	0.0255858	0.836128	8.12115e-05	0.328529	0.000131031	6
NM_029963	Mrps5	58.9971	64.0357	53.0392	51.4107	51.6047	44.0277	52.1007	59.1111	0.00323849	0.0418399	24	3	5.36439	54.2909	6.79839	0.125222		NM_029963	Mrps5	49.7271	57.5959	66.4013	55.8411	60.4683	50.317	52.9248	46.8512	0.0185719	0.0866638	24	9	6.76744	55.0158	6.42353	0.116758		7.91971e-06	0.00744242	0.057406	0.472976	8.5897e-05	0.112374	4.75173e-05	6
NM_194446	Cdk10	10.5197	22.3883	10.3879	10.3672	9.91513	9.67924	12.8051	17.0132	0.0185719	0.134194	24	3	2.30139	12.8845	3.26942	0.253749		NM_194446	Cdk10	9.08891	10.3197	11.8213	14.4295	9.39617	12.1559	3.58848	7.22396	0.0185719	0.0866638	24	9	2.24334	9.75299	3.23802	0.332003		0.00133865	0.34202	0.0304217	0.310167	0.000842133	0.52886	0.00504217	6
NM_011246	Rasgrp1	0.797937	0.906616	0.785871	0.693164	0.410417	0.156433	0.383826	0.863709	0.000390449	0.0107383	24	3	0.308176	0.624747	0.343526	0.343526		NM_011246	Rasgrp1	0.0119365	0.549857	0.347918	0.627037	0.269667	0.0200955	0	0.330768	0.0801831	0.239504	24	9	0.23469	0.269655	0.17989	0.17989		0.0145405	1.09137e-05	0.961865	5.90625e-05	0.00791299	0.0045321	6.54805e-05	6
NM_009950	Cradd	10.7121	15.8456	14.8588	9.88276	8.47983	8.15018	12.3753	10.4648	0.00323849	0.0418399	24	3	1.93097	11.3462	2.86156	0.252205		NM_009950	Cradd	11.3361	14.1072	12.5061	15.4479	12.3767	6.678	11.3904	8.44121	0.0801831	0.239504	24	9	2.8717	11.5355	2.02038	0.175146		0.0591916	0.407487	0.352702	0.934655	0.0418298	0.0984993	0.226151	6
NM_001081400	1810013L24Rik	5.60747	6.30459	5.40701	3.6265	2.83439	4.90347	4.47183	3.83592	0.0801831	0.356474	24	3	0.990741	4.6239	0.969265	0.209621		NM_001081400	1810013L24Rik	2.24905	6.37362	7.49295	6.55231	8.96533	4.40251	2.03062	2.83924	0.0185719	0.0866638	24	9	3.13966	5.1132	3.08179	0.602711		1.34396e-06	0.00288924	0.0350202	0.401343	0.00010024	0.0802865	8.06375e-06	6
NM_023292	Pus3	3.09946	3.18996	2.37761	5.34731	2.23184	1.18641	2.85113	2.23666	0.0801831	0.356474	24	3	0.0862246	2.81505	0.542549	0.192732		NM_023292	Pus3	1.40642	2.53192	2.25554	2.46648	1.72453	1.69673	0.55611	1.51982	0.0185719	0.0866638	24	9	0.600419	1.76969	0.572966	0.323766		0.599283	0.995828	0.0146131	0.0169659	0.0729089	0.0606936	0.0845371	6
NM_001163576	Parp10	2.69473	3.54666	0.000227995	0.236069	5.87074e-05	0.000127263	0.81765	0.000136163	0.0801831	0.356474	24	3	0.494753	0.911957	1.1427	1.1427		NM_001163576	Parp10	0.000157486	1.20517	1.45002	1.81445	0.622087	9.0276e-05	0.000255305	0.000217921	0.0398244	0.164857	21	9	1.02514	0.6964	0.852265	0.852265		0.000221893	0.556416	5.59971e-05	0.00186489	1.82351e-05	0.13022	0.000109406	6
NM_019637	Styx	1.41521	1.51297	2.48898	0.962311	1.32094	0.679576	1.33277	1.50926	0.0185719	0.134194	24	3	0.386751	1.40275	0.453937	0.323604		NM_019637	Styx	0.0434702	1.27504	1.41592	1.39666	2.50997	1.34221	0.0726254	0.441295	0.00323849	0.0274685	24	12	0.897732	1.06215	0.823633	0.77544		6.46395e-05	0.00671538	0.173569	0.231265	7.81229e-05	0.606481	0.000387774	9
NM_001163469	Phtf1	0.368736	2.04258	8.9123e-06	5.09622e-16	6.66443e-06	3.37906e-80	8.69797e-82	1.69185e-05	0.00323849	0.0418399	24	3	1.66594e-05	0.301419	0.562066	0.562066		NM_001163469	Phtf1	2.27473e-35	1.64179e-29	0.407345	1.93619e-30	1.86044	0.667584	2.34957e-34	4.39684e-33	0.0185719	0.0866638	24	12	0.288036	0.366921	0.589219	0.589219		0.00169448	0.41526	0.0217495	0.215465	0.0482503	0.813665	0.0101239	9
NM_001164039	Ly6e	87.6932	91.9453	106.083	38.8763	27.7629	42.7123	37.8653	81.5638	0.0185719	0.134194	24	3	37.5254	64.3128	36.2844	0.564186		NM_001164039	Ly6e	12.6647	72.1661	61.1055	65.4918	112.731	69.4142	23.1923	27.0483	0.0801831	0.239504	24	12	29.9337	55.4767	32.2978	0.582186		4.33022e-07	0.00025835	0.0511965	0.0898388	2.76489e-06	0.0962994	2.59813e-06	9
NM_198005	Dcaf17	1.98608	3.35552	0.584231	4.99444e-05	0.0668578	1.34762e-07	0.827169	2.35889	0.0185719	0.134194	24	3	1.40437	1.14735	1.2192	1.06263		NM_198005	Dcaf17	9.2176e-08	0.347414	1.10512	0.00413188	2.98786	0.616498	2.57119e-07	1.16767e-06	0.0801831	0.239504	24	12	0.465084	0.632628	0.815086	0.815086		0.00010207	3.54688e-05	0.482276	0.0016816	6.89692e-07	0.281951	4.13814e-06	9
NR_104427	Hnrnpa1	5.40221	12.4499	4.04424	8.35971	0.00011349	0.849861	3.55116	0.00151365	0.0801831	0.356474	24	3	1.51874	4.33234	3.74378	0.864148		NR_104427	Hnrnpa1	0.48543	3.53273	1.8713	9.04448	22.5373	4.95813	7.04159	1.07294	0.000390449	0.00665943	24	12	3.09438	6.31799	7.21323	1.1417		0.000203878	0.057196	0.095351	0.840865	0.000238294	0.418148	0.00122265	9
NM_145996	Arid5a	0.0247151	0.193731	0.383294	0.138406	0	0	2.31748e-11	0.30625	0.0398244	0.258319	24	3	0.136989	0.1308	0.137365	0.137365		NM_145996	Arid5a	0	2.34085e-07	9.6123e-05	0.000123742	0.783847	0.423028	0.273402	8.81351e-151	2.83044e-05	0.0011862	24	13.5	0.193392	0.185062	0.311338	0.311338		6.82056e-05	0.0426084	0.0614799	0.889951	7.55154e-05	0.573196	0.000409164	10.5
NM_013506	Eif4a2	76.7623	77.3419	75.5758	77.242	57.6252	64.948	57.7368	63.8443	0.0801831	0.356474	24	3	8.35397	68.8845	9.19173	0.133437		NM_013506	Eif4a2	51.0087	57.0253	53.2707	69.7627	96.6105	65.2814	67.3971	63.3821	0.00323849	0.0274685	24	13.5	9.98887	65.4673	14.4696	0.22102		7.17971e-06	4.77823e-05	0.220772	0.0068228	1.15471e-06	0.0604447	6.92825e-06	10.5
NM_001128601	Mthfsl	24.0629	22.2318	21.3328	22.2942	21.1509	20.4508	13.7321	17.1508	0.0398244	0.258319	27	3	2.56616	20.2427	2.84872	0.140728		NM_001128601	Mthfsl	15.5204	13.0815	17.0645	15.7065	57.1749	16.2154	28.17	19.4775	0.0801831	0.239504	24	15	3.92225	22.8013	10.548	0.462606		0.0250647	5.92383e-07	0.986405	2.51835e-06	0.000206436	0.0793483	3.55429e-06	12
NM_001099674	1810022K09Rik	144.072	159.134	148.254	108.374	101.549	121.635	61.5888	55.2958	0.0185719	0.134194	27	3	34.6878	111.758	35.7644	0.320016		NM_001099674	1810022K09Rik	132.343	69.7721	97.8709	77.8369	266.9	215.614	161.303	146.341	0.00323849	0.0274685	24	16.5	64.7221	145.998	70.6809	0.484124		7.74635e-06	0.00646426	0.0613647	0.430161	5.56453e-05	0.248407	4.64772e-05	13.5
NM_001301160	Cast	1.18703e-13	0.896122	0.476266	3.13139e-12	1.89066e-26	5.33396e-29	5.37218e-15	4.12418e-09	0.000390449	0.0107383	24	3	2.91336e-09	0.171549	0.308581	0.308581		NM_001301160	Cast	6.24704e-27	3.05182e-27	6.83331e-11	2.94272e-23	8.58163e-19	1.5806e-14	5.50583e-17	2.1927e-19	0.0801831	0.239504	24	16.5	6.06813e-19	8.54362e-12	1.6923e-11	1.6923e-11		0.607355	0.0443744	0.98604	0.0543512	0.999999	0.122087	0.2384	13.5
NM_026610	Ndufb4	352.281	327.285	306.937	318.457	293.4	295.232	181.443	252.968	0.0398244	0.258319	27	3	41.6352	290.074	45.4112	0.15655		NM_026610	Ndufb4	278.773	164.254	195.351	193.7	300.254	280.219	245.442	233.847	0.0801831	0.239504	24	16.5	42.4826	236.48	48.5759	0.205412		0.000147529	0.0310339	0.123606	0.593467	8.41162e-05	0.351637	0.000504591	13.5
NM_023402	Myl12b	109.076	122.956	127.09	93.757	87.7707	65.651	97.3935	97.2886	0.00323849	0.0418399	24	3	20.6468	100.123	23.7553	0.237261		NM_023402	Myl12b	107.53	76.0939	81.0763	100.474	119.104	119.512	126.198	102.183	0.000390449	0.00665943	24	18	18.1896	104.021	19.4628	0.187104		1.80432e-10	0.000890573	7.80214e-05	0.466153	9.12578e-09	0.0626836	1.08259e-09	15
NM_001033355	Zfp568	1.6252	2.11331	1.15909	1.303	0.824024	6.45265e-05	0.000814956	1.67605	0.00323849	0.0418399	24	3	0.819289	1.08769	0.897171	0.824838		NM_001033355	Zfp568	0.380583	0.00176433	1.23729e-10	0.837168	0.392414	1.16534	2.51208	2.10594	0.000390449	0.00665943	24	18	0.87298	0.924411	0.998371	0.998371		2.23798e-07	0.000398862	0.0318113	0.16041	2.24961e-06	0.0257519	1.34279e-06	15
NM_023231	Stoml2	33.7527	34.4041	29.9758	32.7887	19.9367	21.8761	22.4026	32.8207	0.000390449	0.0107383	24	3	7.69622	28.4947	7.15863	0.251227		NM_023231	Stoml2	31.412	23.6234	26.4597	26.9975	30.9331	40.72	33.6544	38.0511	0.00323849	0.0274685	24	18	6.43096	31.4814	6.67215	0.211939		1.28088e-08	0.00417962	0.000708558	0.578106	1.63848e-06	0.772771	7.68527e-08	15
NM_026068	Med31	5.45798	5.84248	3.84844	4.21555	3.09449	3.54108	2.12471	0.518504	0.0398244	0.258319	27	3	1.67124	3.55079	1.45194	0.408906		NM_026068	Med31	4.79062	1.81939	2.19562	2.45616	2.51031	3.95288	9.73314	3.89107	0.00323849	0.0274685	24	18	1.10186	3.91812	2.59664	0.662727		7.51672e-05	0.0197128	0.113315	0.510765	0.000170045	0.738166	0.000450919	15
NM_001184980	Sult2a5	30.0955	33.6075	17.4603	17.3341	24.7389	7.36942	11.7053	19.0191	0.0185719	0.134194	24	3	6.70319	20.1663	8.15111	0.404195		NM_001184980	Sult2a5	33.1675	2.9774	5.6598	9.68464	10.2387	50.5123	25.6614	36.2118	0.0185719	0.0866638	24	18	13.7924	21.7579	18.7465	0.861594		2.85592e-05	0.00214951	0.177907	0.11838	5.29212e-05	0.139551	0.000171343	15
NM_011354	Serf2	45.3368	55.4963	47.7834	45.2945	42.9144	51.6675	24.1247	42.5896	0.0801831	0.356474	27	3	2.70737	44.2703	6.40374	0.144651		NM_011354	Serf2	32.3282	23.1099	25.1192	24.6167	34.4732	34.4919	42.3146	41.2657	0.000390449	0.00665943	24	18	7.87317	32.2149	9.10735	0.282706		2.16593e-06	0.158104	2.5733e-05	0.00634214	9.03764e-07	0.254544	5.42257e-06	15
NM_001271443	Ndufs8	118.49	124.677	106.409	82.1032	113.913	92.5777	68.5523	116.495	0.0801831	0.356474	24	3	19.2385	102.902	15.4899	0.15053		NM_001271443	Ndufs8	112.295	66.0828	82.9198	79.3945	112.628	118.843	132.564	97.2414	0.00323849	0.0274685	24	18	23.4052	100.359	25.9532	0.258604		3.65668e-05	0.120654	0.00852862	0.334298	9.35246e-05	0.577017	0.000219381	15
NM_001278272	SlcUbl4a	4.65531	20.6769	13.8546	3.06055	3.90997	2.22994	4.10471	3.4022	0.0185719	0.134194	24	3	1.72165	6.98677	6.46084	0.924725		NM_001278272	SlcUbl4a	4.84084	4.60523	2.19018	2.50673	3.60851	8.83108	18.8749	9.29162	9.55942e-07	0.000141159	24	19.5	4.19437	6.84364	5.73212	0.837585		4.13378e-06	0.0758178	0.00201388	0.216031	4.19776e-05	0.487045	2.48024e-05	16.5
NM_010860	Myl6	280.61	297.451	267.12	228.609	178.387	260.983	152.421	195.631	0.0185719	0.134194	27	3	60.0892	231.796	41.9363	0.180919		NM_010860	Myl6	267.039	157.383	158.933	170.422	216.191	244.777	322.177	273.888	0.000390449	0.00665943	24	19.5	74.0525	226.351	74.4193	0.328778		1.60213e-07	0.0476151	5.90503e-05	0.0376076	2.66968e-10	0.691334	1.60181e-09	16.5
NM_001290820	Zscan29	2.00755	2.0729	1.27087	2.55699	1.3372e-05	3.09449e-06	1.25272	4.02498e-05	0.0185719	0.134194	24	3	0.432618	1.14514	0.813792	0.710651		NM_001290820	Zscan29	2.70822	1.83704	1.87814	2.07721	2.53307	2.33459	6.54187	2.88356	0.00323849	0.0274685	24	19.5	0.578565	2.84921	1.28672	0.451604		0.000569857	0.449887	0.00352678	0.0620761	4.09881e-05	0.16274	0.000245903	16.5
NR_045594	Slc12a4	1.39164	1.148	2.99653	0.475648	3.18481e-05	2.42566e-08	0.00197654	2.42957	0.0185719	0.134194	24	3	1.38163	1.05542	1.16596	1.10473		NR_045594	Slc12a4	1.23529	0.025873	0.000454758	0.000515672	2.20675	0.273119	2.93645	1.95689	0.00323849	0.0274685	24	19.5	0.855187	1.07942	1.01964	0.944621		0.000378696	0.111735	0.0738565	0.867406	0.000207864	0.402304	0.00124654	16.5
NM_001083955	Hba-a2	145.697	0.0442244	0.0170698	119.227	0.0150274	0.0135406	0.0128148	0.0147683	0.0185719	0.134194	27	3	84.2958	32.6673	22.694	0.694702		NM_001083955	Hba-a2	0.0142541	0.012723	0.0121243	0.00953565	0.0395243	0.0710414	0.0225123	143.721	0.00807112	0.0609615	27	19.5	0.0189514	21.1875	35.5597	1.67833		0.12682	0.131083	0.793048	0.289393	0.994322	0.507299	0.556777	16.5
NM_172570	Trim47	1.60197	2.66802	0.984303	0.380645	0.206382	0.0689049	0.959734	1.5004	2.83044e-05	0.00213271	24	3	0.88159	1.04629	0.943831	0.90207		NM_172570	Trim47	0	0.859057	0.446349	0.352361	0.98455	1.28177	2.58936	1.81018	0.0185719	0.0866638	24	19.5	0.537601	1.04045	0.701337	0.674068		1.64758e-06	0.00108933	0.0607249	0.18044	2.55432e-06	0.425169	9.88546e-06	16.5
NM_010817	Psmd7	64.3458	69.7444	69.9866	56.8762	53.3284	62.4657	53.5847	61.3055	0.0801831	0.356474	24	3	7.18801	61.4547	6.67145	0.108559		NM_010817	Psmd7	66.3977	55.3366	51.8984	49.2407	80.3869	66.3797	89.8327	68.3335	0.00323849	0.0274685	24	19.5	10.2534	65.9717	12.4616	0.188893		6.28728e-06	0.00027532	0.159708	0.0350068	3.66235e-06	0.118915	2.19739e-05	16.5
NM_023422	Hist1h2bc	157.174	168.67	135.566	141	93.9503	83.3975	126	205.62	0.00323849	0.0418399	24	3	39.9312	138.922	38.9789	0.280581		NM_023422	Hist1h2bc	239.779	91.6663	111.039	68.0675	130.926	114.366	136.429	168.15	0.0185719	0.0866638	24	21	37.3301	132.553	50.5431	0.381305		0.110218	0.0295661	0.919316	0.0672308	0.0175334	0.302123	0.100696	18
NM_019652	Asna1	37.6695	44.7487	33.9926	34.07	26.6516	31.4964	26.7197	29.9344	0.0185719	0.134194	24	3	4.75388	33.1604	6.27686	0.189288		NM_019652	Asna1	44.1291	28.0795	36.8131	30.7757	24.8697	44.0432	52.1809	45.2325	0.0185719	0.0866638	24	21	11.288	38.2655	9.53629	0.249214		1.20581e-05	0.00267489	0.113877	0.190346	0.000151308	0.193975	7.23462e-05	18
NM_009762	Smyd1	3.80339	4.83774	0.920881	1.734	1.43859e-05	0.870358	0.000117715	1.36239	0.0185719	0.134194	24	3	1.36256	1.69111	1.76216	1.04201		NM_009762	Smyd1	3.30076	7.21367e-05	0.0014572	8.48622e-05	2.92879	0.765538	1.96093	3.38189	0.0801831	0.239504	24	21	1.38653	1.54244	1.24093	0.804525		0.000772539	0.0440436	0.230825	0.493887	0.00919944	0.451566	0.00462629	18
NM_015786	Hist1h1c	30.3265	36.7376	28.4275	16.9436	19.3885	15.9918	68.1533	25.8	0.0801831	0.356474	24	3	6.66349	30.2211	0.857918	0.028388		NM_015786	Hist1h1c	52.6272	24.1537	12.7049	11.9857	20.8724	38.7806	41.1615	40.2624	0.000390449	0.00665943	24	21	18.9469	30.3185	17.8821	0.589809		0.461426	0.998408	0.00299273	0.00365837	0.000885571	0.282396	0.00530168	18
NM_007898	Ebp	248.225	259.588	258.785	225.204	246.635	215.921	241.703	248.99	0.00323849	0.0418399	24	4.5	6.92611	243.131	12.436	0.0511494		NM_007898	Ebp	214.943	234.403	256.418	234.293	259.419	209.255	224.251	207.275	0.0801831	0.239504	24	10.5	15.5544	230.032	17.1845	0.0747047		0.000784307	0.0406314	0.242229	0.46126	0.000139376	0.127616	0.000835967	6
NM_009142	Cx3cl1	0.0239058	0.878857	0.41967	0	0	0	0.236815	0.986913	0.0801831	0.356474	21	4.5	0.296752	0.29256	0.366151	0.366151		NM_009142	Cx3cl1	0.121023	0.234232	0.34013	0.324383	0.658415	0	0.134553	0	0.0398244	0.164857	24	10.5	0.144581	0.22654	0.196207	0.196207		0.00108583	0.440234	0.0100695	0.126659	9.88112e-05	0.347114	0.000592721	6
NM_020603	Wdr46	8.34398	13.9693	11.502	10.2329	6.16192	7.37053	8.26194	6.97404	0.0185719	0.134194	24	4.5	2.48732	9.10208	2.82777	0.310673		NM_020603	Wdr46	8.48904	9.39878	11.7796	10.9659	11.7822	9.19115	9.56001	5.9278	0.0185719	0.0866638	24	12	1.68533	9.63681	1.79012	0.185759		0.000433942	0.43439	0.00276143	0.0550146	0.00140268	0.0313727	0.00260083	7.5
NM_001271729	Tk1	5.68356e-06	0.36348	2.48763e-05	5.49605e-06	4.80778e-06	2.96658e-06	3.64239e-06	1.18576e-05	2.83044e-05	0.00213271	24	4.5	6.97914e-06	0.0454424	0.0833862	0.0833862		NM_001271729	Tk1	4.95958e-06	0.13904	0.186144	0.426646	2.63601e-05	0.772525	6.85148e-06	5.72468e-06	0.0801831	0.239504	24	12	0.164129	0.19055	0.190007	0.190007		0.0295946	0.883063	0.00732543	0.0275942	0.429284	0.122108	0.0431555	7.5
NM_001141948	Nmi	7.06001	7.00739	11.0749	4.58079	4.87136	4.82179	3.81834	2.63856	0.0398244	0.258319	27	4.5	1.67866	5.60197	2.25052	0.401737		NM_001141948	Nmi	0.683249	4.83715	3.63053	4.25059	6.45237	8.77181	2.12336	2.68587	0.0801831	0.239504	24	12	2.23179	4.17937	2.41818	0.578599		0.000774347	0.0163264	0.345848	0.216891	0.00111237	0.167379	0.00463709	7.5
NM_001197147	Slc4a4	7.35136	4.35136	7.36115	7.28875	0.350343	4.06341	3.00622	0.0052808	0.0801831	0.356474	27	4.5	3.02821	4.09458	2.17361	0.530852		NM_001197147	Slc4a4	4.86464e-08	2.47417	2.55234	3.29821	9.65747	3.48034	7.45554	0.000228873	0.000390449	0.00665943	24	13.5	2.92727	3.61479	3.33005	0.921231		0.00108956	0.0694678	0.208732	0.642239	0.00286284	0.29153	0.0065196	9
NM_144896	Gatb	17.0751	18.4172	17.4586	14.0658	12.9807	10.6922	11.1815	10.0492	0.000390449	0.0107383	24	4.5	4.3404	13.99	3.80023	0.271638		NM_144896	Gatb	10.2842	9.88917	10.9191	11.9747	13.2385	14.7053	17.2481	11.3345	2.83044e-05	0.0011862	24	15	2.38313	12.4492	2.83013	0.227334		2.96397e-10	0.000269394	0.00051391	0.845373	2.27097e-07	0.528477	1.77838e-09	10.5
NM_001289702	Pde4dip	3.16524	3.93643	4.6124	3.56859	1.15249e-12	4.041e-05	0.00419821	3.00837e-05	0.0801831	0.356474	27	4.5	2.71615	1.78698	2.10934	1.18039		NM_001289702	Pde4dip	0.984119	2.42286	1.02894	1.8002	3.72083	7.65804	5.79566	4.27241	0.00807112	0.0609615	27	15	2.32517	3.41033	2.45388	0.719543		1.27882e-12	4.91614e-05	2.25353e-05	0.820588	2.71748e-09	0.501329	7.67291e-12	10.5
NM_028448	Cenpv	11.359	13.0132	11.8475	19.6802	10.0803	7.59296	8.67996	10.2247	0.000390449	0.0107383	24	4.5	2.45139	11.5597	3.11087	0.269112		NM_028448	Cenpv	5.61813	10.3786	11.8461	12.4909	10.799	14.0639	16.4855	16.1738	0.0398244	0.164857	27	16.5	3.66343	12.2862	2.56753	0.208977		0.000861339	0.114874	0.123125	0.9768	0.000446847	0.600784	0.00267809	12
NM_026943	Snrpd2	51.7623	63.7097	57.812	61.7291	34.5807	15.1843	31.9307	51.9065	0.000390449	0.0107383	24	4.5	18.544	46.0769	20.6882	0.448993		NM_026943	Snrpd2	36.3483	26.0519	28.3182	34.7527	52.9768	41.1597	30.0231	40.6279	0.0801831	0.239504	24	16.5	7.12156	36.2823	6.21588	0.17132		1.25585e-06	0.00631914	0.0203612	0.692249	1.24153e-06	0.851683	7.44913e-06	12
NM_025291	Sra1	45.0295	54.6476	66.3958	38.2412	37.4136	63.3253	32.8724	37.1874	0.0801831	0.356474	27	4.5	6.64108	46.4999	6.62738	0.142525		NM_025291	Sra1	36.0156	31.2783	45.3869	42.881	57.2069	48.3705	58.4596	56.7103	0.0185719	0.0866638	27	16.5	12.1069	47.2275	8.99664	0.190496		0.00624998	0.749265	0.00427939	0.0299729	0.0016977	0.63174	0.010143	12
NR_108041	9030619P08Rik	153.654	118.221	187.03	94.5043	93.3384	115.999	78.6803	53.7945	0.0398244	0.258319	27	4.5	27.9595	110.06	31.3806	0.285123		NR_108041	9030619P08Rik	84.6832	70.0487	64.4133	60.1676	135.501	126.641	148.158	83.5389	0.0185719	0.0866638	24	18	44.0016	96.644	35.3419	0.365692		1.62332e-05	0.16044	0.00135681	0.0979261	0.000390214	0.0282978	9.73952e-05	13.5
NM_001252528	Pqbp1	17.2578	4.42583	24.1843	9.73007	4.30165	0.000189558	4.32968	7.61162	0.0185719	0.134194	24	4.5	6.82088	8.98014	7.06303	0.786516		NM_001252528	Pqbp1	46.3666	0.000494351	0.0836561	7.59405	26.8658	17.5654	46.014	48.7053	0.0398244	0.164857	27	19.5	18.8505	26.17	22.4553	0.858055		3.58427e-05	0.16139	0.00399257	0.183502	6.78984e-06	0.481635	4.07384e-05	15
NM_009296	Supt4a	41.9951	48.2907	32.495	36.8572	32.2136	18.5911	24.5903	34.6867	0.000390449	0.0107383	24	4.5	9.14674	33.715	9.73238	0.288667		NM_009296	Supt4a	37.8342	22.6595	22.4284	22.7514	36.34	21.9982	50.6573	44.1445	0.0801831	0.239504	24	19.5	10.7301	32.3517	11.3881	0.352008		1.67244e-05	0.00149318	0.158197	0.105077	9.08767e-08	0.544062	5.4526e-07	15
NM_025589	Rpl36al	384.362	438.332	421.574	384.02	297.716	333.413	177.606	311.301	0.000390449	0.0107383	24	4.5	76.0819	343.541	94.3406	0.274613		NM_025589	Rpl36al	400.079	192.815	203.253	187.559	346.378	392.271	428.555	402.195	0.000390449	0.00665943	24	21	141.037	319.138	99.6804	0.312342		9.00374e-11	0.000243995	0.000204562	0.957955	1.08099e-10	0.602787	5.40224e-10	16.5
NM_001081325	Sult2a6	15.455	27.8305	18.5056	8.51066	12.2226	1.34735	4.22169	1.63772	0.000390449	0.0107383	24	4.5	9.87295	11.2164	9.96633	0.88855		NM_001081325	Sult2a6	2.39672	1.55251	1.93541	0	0	4.51709	8.3916	4.51108	0.0398244	0.164857	24	21	2.19398	2.91305	2.58674	0.887982		3.03464e-07	0.00153379	0.0204625	0.396938	1.00151e-06	0.0284135	1.82078e-06	16.5
NM_198001	1110008P14Rik	26.3991	44.5234	33.7034	26.3188	36.3529	20.9346	21.4417	31.3821	0.0801831	0.356474	24	4.5	3.65631	30.132	7.15747	0.237537		NM_198001	1110008P14Rik	46.4357	21.4633	25.2658	19.2861	24.0461	37.2175	32.7367	56.3679	0.00323849	0.0274685	24	22.5	9.65323	32.8524	12.9436	0.393994		3.9082e-05	0.0310226	0.0562553	0.825565	0.000187741	0.421153	0.000234469	18
NM_023835	Trim12a	6.88297	7.01244	9.43536	10.8478	4.16751	0.556673	4.53752	4.12493	0.0185719	0.134194	24	6	3.72493	5.94565	3.58414	0.602817		NM_023835	Trim12a	10.3864	5.95856	6.98952	5.39652	2.4694	1.18767	2.6307	2.62627	0.00323849	0.0274685	27	0	3.37353	4.88733	3.0937	0.633004		0.0850696	0.232692	0.606821	0.576358	0.253873	0.797006	0.413419	6
NM_018773	Skap2	12.0904	13.614	14.2231	11.9647	7.9625	9.14104	8.82869	11.537	0.00323849	0.0418399	24	6	2.64819	11.1702	2.17978	0.195143		NM_018773	Skap2	19.2198	10.8174	9.64661	13.1183	6.50815	6.51596	15.1684	13.9673	0.0185719	0.0866638	24	0	4.11473	11.8684	4.09683	0.345188		0.00904699	1.25361e-05	0.940111	8.40155e-05	0.00630028	0.0114245	7.52142e-05	6
NR_028401	Taf1d	4.19874	12.9744	11.7664	9.08627	6.09525	2.74215e-24	2.39931	4.7054	0.00323849	0.0418399	24	6	4.79634	6.40322	5.54856	0.866526		NR_028401	Taf1d	2.64439e-316	1.93814	2.71548	2.1953	5.38999	1.17001e-21	7.76951e-53	2.20322e-42	0.0185719	0.0866638	24	12	1.73622	1.52986	1.47063	0.961279		0.00618954	7.22645e-05	0.894825	0.000562844	0.0110968	0.350123	0.000433509	6
NM_010637	Klf4	0.915835	0.892478	1.2164	0.499032	0.803133	0.143639	0.455299	0.289498	0.0185719	0.134194	24	6	0.325453	0.651914	0.338812	0.338812		NM_010637	Klf4	2.17338	0.371831	0.670742	0.564213	0.131188	0.0352296	0.10453	0.606183	0.0185719	0.0866638	27	0	0.61239	0.614857	0.556694	0.556694		0.0661283	0.000579479	0.981007	0.00158591	0.0992726	0.431739	0.00347184	6
NM_001252538	Ciz1	2.31162	4.22524	6.56057	5.4727	1.04703	0.211414	1.82136	0.75918	0.00323849	0.0418399	24	6	2.66199	2.80114	2.77961	0.992312		NM_001252538	Ciz1	3.33584	1.17288	1.63163	1.09726	5.33506e-22	0.398632	0.680337	0.000341569	0.0398244	0.164857	27	0	0.829351	1.09348	0.917153	0.838747		0.0554467	0.0065351	0.934134	0.0192514	0.0502384	0.180999	0.0385755	6
NM_172294	Sulf1	0.000349743	0.000220399	0.000426788	0.000422602	0.000341212	0.000233897	2.88827e-06	0	0.00807112	0.0941075	27	6	0.000139907	0.000233367	0.00018142	0.00018142		NM_172294	Sulf1	0.000298442	0.000218183	3.09248e-06	2.47443e-13	0	3.38475e-06	0	0.000365381	0.0398244	0.164857	24	0	0.000154279	0.00011106	0.00017957	0.00017957		2.90875e-07	3.2268e-05	0.0700444	0.0176001	1.15084e-06	0.123891	1.74525e-06	6
NM_010240	Ftl1	4704.55	5149.5	4815.86	4977.42	4474.68	3881.55	3787.26	4059.63	2.83044e-05	0.00213271	24	6	648.622	4481.31	625.416	0.139561		NM_010240	Ftl1	4893.39	2995.29	4025.34	3904.82	3684.65	3980.82	4076.59	5215.23	0.0801831	0.239504	24	0	225.164	4098.04	391.302	0.0954852		0.000112161	2.82776e-07	0.599238	1.47566e-05	6.21886e-08	0.0577889	3.73132e-07	6
NM_026952	Cdk12	1.23945	3.83093	4.43037	1.28901	1.61598	2.40999	0.97783	0.646015	0.0398244	0.258319	27	6	0.685869	1.96142	1.03942	0.529933		NM_026952	Cdk12	2.11689	1.493	0.558439	0.802803	0.345072	3.08536	1.27284	4.5732	0.0801831	0.239504	24	0	0.736271	1.78095	0.917861	0.515377		0.000192004	0.0487807	0.104552	0.765303	0.000199733	0.614735	0.00115147	6
NM_025736	Emc2	47.4126	46.0896	57.127	40.9153	29.3213	37.4378	24.6911	30.1727	0.0185719	0.134194	24	6	12.0399	39.1459	10.9161	0.278857		NM_025736	Emc2	24.6763	26.6352	29.9938	28.3577	30.3404	38.5582	54.7103	25.2822	0.0398244	0.164857	27	13.5	4.5334	31.8888	7.33001	0.229862		1.53085e-05	0.00143121	0.154307	0.104611	1.25166e-05	0.675491	7.50973e-05	7.5
NM_009108	Nr1h4	49.6364	48.3109	67.0468	45.2084	43.5006	40.1291	38.2784	53.597	0.0801831	0.356474	24	6	4.90025	48.2135	7.42958	0.154098		NM_009108	Nr1h4	36.2178	36.4886	37.8447	41.1111	51.894	48.9583	41.5519	37.1255	9.55942e-07	0.000141159	24	13.5	5.41778	41.3958	7.4248	0.179361		5.53516e-06	0.220002	2.36389e-05	0.003963	8.74218e-06	0.107731	3.32105e-05	7.5
NM_023742	Dtx2	2.16012e-07	0.634483	6.06529e-07	1.26483e-06	5.32699e-06	8.53125e-08	6.77541e-11	2.42689e-07	0.0801831	0.356474	24	6	4.29166e-07	0.0793113	0.103882	0.103882		NM_023742	Dtx2	1.22083e-62	7.41256e-09	2.20978e-07	7.76625e-06	4.59928e-05	3.95787e-07	3.66202e-07	2.65336e-07	2.83044e-05	0.0011862	24	13.5	4.09319e-07	6.87685e-06	1.21933e-05	1.21933e-05		0.0120913	0.518079	0.0781977	0.362252	0.789324	0.122169	0.0703898	7.5
NM_001044718	Zfp41	0.610536	0.997282	1.77551	0.649258	0.550023	0.407465	1.07322	0.434712	0.0801831	0.356474	24	6	0.170973	0.812251	0.326675	0.326675		NM_001044718	Zfp41	0.3545	1.00435	0.442321	0.582957	1.75803	1.07526	0.532479	0.147012	0.0185719	0.0866638	24	13.5	0.30826	0.73736	0.429872	0.429872		0.020516	0.183805	0.422103	0.670496	0.00398101	0.0683413	0.0236496	7.5
NM_029821	Urah	556.141	620.204	621.296	556.698	531.053	513.195	386.5	471.674	9.55942e-07	0.000216831	24	6	69.7391	532.095	90.0093	0.16916		NM_029821	Urah	460.618	408.466	465.608	447.939	508.979	521.267	509.176	404.667	0.0801831	0.239504	24	15	39.4601	465.84	48.7189	0.104583		9.05803e-08	0.00397568	0.00437733	0.975184	1.48339e-06	0.866714	5.43482e-07	9
[truncated: 649 more rows]

## Sheet: Rhythm WT Fem only
Transcript ID	Gene ID	F-WT-ZT0	F-WT-ZT3	F-WT-ZT6	F-WT-ZT9	F-WT-ZT12	F-WT-ZT15	F-WT-ZT18	F-WT-ZT21	JTK_pvalue	JTK_BH.Q	JTK_period	JTK_adjphase	JTK_amplitude	meta2d_Base	meta2d_AMP	meta2d_rAMP		Transcript ID	gene_id	F-KO-ZT0	F-KO-ZT3	F-KO-ZT6	F-KO-ZT9	F-KO-ZT12	F-KO-ZT15	F-KO-ZT18	F-KO-ZT21	JTK_pvalue	JTK_BH.Q	JTK_period	JTK_adjphase	JTK_amplitude	meta2d_Base	meta2d_AMP	meta2d_rAMP		HANOVA	HarmNoisePred1	HarmNoisePred2	HarmScaleTest	robustDODR	robustHarmScaleTest	meta.p.val	Phase diff
[truncated: 901 more rows]

[truncated: 1 more sheets: Rhythm KO Fem only]
