# Supplementary material for: “The ubiquitin ligase SIAH2 is a female-specific regulator of circadian rhythms and metabolism”
Source: PLoS Genet. 2022 Jul 5;18(7):e1010305. doi: 10.1371/journal.pgen.1010305 (PMC9286287; doi:10.1371/journal.pgen.1010305)
Supplement: S3 Dataset — (XLSX) [file pgen.1010305.s003.xlsx]

## Sheet: Key
Supplemental Dataset 2 - Differences in rhythmic expression in wild type and Siah2 KO male livers
	Data are classified as described in the Materials and Methods
TOP ROW KEY
Transcript ID	Mapped transcript
gene_id	Gene ID
M-WT-ZT0	Wild type male FPKM
M-WT-ZT3
M-WT-ZT6
M-WT-ZT9
M-WT-ZT12
M-WT-ZT15
M-WT-ZT18
M-WT-ZT21
JTK_pvalue	Wild type Male JTK cycle data
JTK_BH.Q
JTK_period
JTK_adjphase
JTK_amplitude
meta2d_Base
meta2d_AMP
meta2d_rAMP
Transcript ID	Mapped transcript
gene_id	Gene ID
M-KO-ZT0	Siah2 KO Male FPKM
M-KO-ZT3
M-KO-ZT6
M-KO-ZT9
M-KO-ZT12
M-KO-ZT15
M-KO-ZT18
M-KO-ZT21
JTK_pvalue	Siah2 KO Male JTK cycle data
JTK_BH.Q
JTK_period
JTK_adjphase
JTK_amplitude
meta2d_Base
meta2d_AMP
meta2d_rAMP
HANOVA	DoDR results
HarmNoisePred1
HarmNoisePred2
HarmScaleTest
robustDODR
robustHarmScaleTest
meta.p.val
Phase diff	Phase differences, 6-18 hrs = absolute difference greater than 6 hours.

## Sheet: Rhythm both, NC
Transcript ID	gene_id	M-WT-ZT0	M-WT-ZT3	M-WT-ZT6	M-WT-ZT9	M-WT-ZT12	M-WT-ZT15	M-WT-ZT18	M-WT-ZT21	JTK_pvalue	JTK_BH.Q	JTK_period	JTK_adjphase	JTK_amplitude	meta2d_Base	meta2d_AMP	meta2d_rAMP		Transcript ID	gene_id	M-KO-ZT0	M-KO-ZT3	M-KO-ZT6	M-KO-ZT9	M-KO-ZT12	M-KO-ZT15	M-KO-ZT18	M-KO-ZT21	JTK_pvalue	JTK_BH.Q	JTK_period	JTK_adjphase	JTK_amplitude	meta2d_Base	meta2d_AMP	meta2d_rAMP		HANOVA	HarmNoisePred1	HarmNoisePred2	HarmScaleTest	robustDODR	robustHarmScaleTest	meta.p.val	Phase diff
NM_021329	Rangrf	0.000233182	1.10845e-05	4.73337	6.81798e-21	2.08638e-05	0.00567571	5.09577	2.04161	0.0801831	0.331116	24	19.5	0.00401333	1.48459	0.453176	0.305254		NM_021329	Rangrf	1.26536	0	6.00181e-05	0.000106789	2.59894e-05	0.981142	3.96257	2.53111	0.0185719	0.138187	24	19.5	1.14114	1.09255	1.67768	1.53557		0.132161	0.986514	0.00216868	0.00445663	0.261055	0.453093	0.0129418	0
NM_001254744	E030030I06Rik	0.0371422	1.84458e-09	3.132e-07	3.26547e-08	0.311044	3.62094e-07	0.838375	0.907387	0.0185719	0.124201	24	21	0.219941	0.261744	0.302592	0.302592		NM_001254744	E030030I06Rik	1.15093	0.0635526	0.0889852	0	0.617014	0.700359	0.793941	1.03342	0.00323849	0.044589	24	21	0.515399	0.556025	0.472956	0.472956		0.372853	0.997934	0.00224668	0.00298359	0.0956024	0.0814922	0.0134046	0
NM_009938	Copa	50.0481	50.626	43.1924	44.6615	42.6271	37.4806	44.4911	42.5164	0.0185719	0.124201	24	3	3.8089	44.4554	4.21893	0.0949025		NM_009938	Copa	48.8862	50.2982	38.8111	42.2669	35.0258	36.6393	38.8144	41.5132	0.0185719	0.138187	24	3	4.67378	41.5319	5.78596	0.139314		0.263498	0.324199	0.710447	0.599283	0.00305526	0.784032	0.0181921	0
NM_001163006	Minos1	16.6298	13.6627	16.0331	14.4879	14.2971	17.0602	19.2117	19.1353	0.0185719	0.124201	24	19.5	2.24761	16.3147	2.27689	0.13956		NM_001163006	Minos1	20.6928	11.6422	12.5445	16.7973	13.712	15.4518	22.1175	17.0121	0.0801831	0.364276	24	19.5	3.70358	16.2463	3.3901	0.208669		0.682762	0.00309257	0.999426	0.00320704	0.834947	0.0164155	0.0184125	0
NM_133943	Hsd3b7	162.765	165.697	108.701	94.0414	89.5399	56.8941	150.539	249.854	0.00323849	0.0388301	24	0	52.6384	134.754	67.7787	0.502981		NM_133943	Hsd3b7	225.585	171.548	189.504	115.256	90.1939	74.3455	122.456	162.392	0.000390449	0.0109996	27	0	65.3176	147.266	57.1441	0.388033		0.00907501	0.808249	0.00327599	0.0200196	0.00525415	0.164994	0.0194957	0
NM_021022	Abcb11	148.439	144.085	114.223	86.5325	62.679	74.345	123.47	155.762	2.83044e-05	0.00189287	24	0	43.3801	113.692	46.5269	0.409237		NM_021022	Abcb11	162.984	173.874	81.8358	75.9223	87.8901	88.4954	115.495	133.532	0.0185719	0.138187	24	0	44.119	115.004	43.708	0.380058		0.927362	0.00358596	0.999745	0.00328385	0.636221	0.0360063	0.0195421	0
NM_011584	Nr1d2	12.8138	15.4472	22.4147	17.8227	17.207	6.84926	4.40503	2.57841	2.83044e-05	0.00189287	24	9	7.80799	12.4423	7.43403	0.597482		NM_011584	Nr1d2	3.92802	13.141	14.5331	16.7824	13.1408	13.3757	3.3025	2.39503	0.000390449	0.0109996	24	9	7.49892	10.0748	7.18259	0.712925		0.00360091	0.0678181	0.359044	0.455536	0.00452079	0.847806	0.0214119	0
NM_016851	Irf6	14.0263	12.2392	13.2238	8.29841	6.41812	12.0509	14.011	14.9042	0.000390449	0.00978436	24	0	2.37188	11.8965	3.20679	0.269557		NM_016851	Irf6	13.5349	13.0239	11.6603	8.57163	10.0228	8.86997	6.46781	12.7708	0.0398244	0.267629	27	0	2.96926	10.759	2.44666	0.227407		0.0084781	0.173107	0.300286	0.791642	0.00388376	0.856255	0.0230774	0
NM_019699	Fads2	304.16	352.125	382.568	503.133	468.878	475.67	421.805	330.233	0.000390449	0.00978436	24	12	87.3595	404.822	93.5019	0.230971		NM_019699	Fads2	340.196	322.945	395.026	527.367	659.548	494.444	406.197	297.665	0.000390449	0.0109996	24	12	126.809	430.423	152.74	0.35486		0.0260094	0.00396873	0.89839	0.0158774	0.0157715	0.219411	0.0235774	0
NM_001289878	Per3	0.000767036	2.30244e-06	1.23845e-88	2.16383e-148	2.02749e-08	3.54579e-08	2.07987e-06	0.0010828	2.83044e-05	0.00189287	24	22.5	2.28933e-06	0.000231784	0.000427667	0.000427667		NM_001289878	Per3	0.00066275	0.000971745	1.66049e-13	9.53336e-06	9.74624e-15	1.78812e-08	0.00105203	0.00139439	0.0185719	0.138187	24	22.5	0.000718863	0.000511308	0.000666551	0.000666551		0.552722	0.998672	0.00398844	0.00455776	0.7464	0.0294974	0.0236933	0
NM_181849	Fgb	4298.78	4182.85	3664.9	3156.81	2889.1	3404.72	3173.92	4300.97	0.000390449	0.00978436	24	0	555.546	3634.01	690.611	0.190041		NM_181849	Fgb	4071.73	4339.65	3956.38	2329.52	3321.58	2630.93	3439.91	4507.95	0.0185719	0.138187	24	0	752.524	3574.71	882.43	0.246854		0.53719	0.00988197	0.996507	0.0117947	0.321591	0.00446938	0.0265184	0
NM_008295	Hsd3b5	235.935	268.629	216.336	150.511	173.707	97.2951	134.632	215.724	2.83044e-05	0.00189287	24	3	63.7619	186.596	69.7034	0.373552		NM_008295	Hsd3b5	237.155	350.439	263.276	134.125	94.5004	111.707	96.8683	178.147	0.000390449	0.0109996	24	3	100.872	183.277	114.587	0.62521		0.0105144	0.0355655	0.619094	0.183846	0.00468101	0.959874	0.0277594	0
NM_198091	Usp2	0.474879	2.80377	12.1048	16.0554	22.2058	12.5129	10.098	3.26879	9.55942e-07	0.000241754	24	12	8.51217	9.94054	9.44521	0.950171		NM_198091	Usp2	0.640216	2.2376	10.4434	23.9804	14.6896	16.5807	2.20151	3.30434	0.0185719	0.138187	24	12	9.66111	9.25972	9.85362	1.06414		0.277361	0.0096174	0.98843	0.0149722	0.773412	0.00588699	0.0348062	0
NM_028999	Ppp6r3	10.4078	14.9999	14.457	0.461155	4.92351	3.19911	9.32953	11.3336	0.0185719	0.124201	24	3	5.75195	8.63895	5.17196	0.598679		NM_028999	Ppp6r3	12.0637	14.9587	9.11697	9.52825	11.615	8.98038	0.0004429	3.9341	0.0398244	0.267629	27	3	3.58567	8.6937	3.97104	0.456773		0.00605684	0.165509	0.264217	0.826432	0.006127	0.456961	0.0357952	0
NM_010332	Ednra	1.59739	1.75364	1.42704	0.73014	0.139851	0.653079	1.44556	1.41508	0.00323849	0.0388301	24	3	0.585993	1.14522	0.566543	0.494701		NM_010332	Ednra	1.82063	2.22677	1.3612	0.842026	0.0184367	0.351954	1.54522	0.550833	0.0185719	0.138187	24	3	0.586953	1.08963	0.741836	0.680812		0.333306	0.00666355	0.993726	0.00953296	0.148364	0.0353922	0.0393212	0
NM_020577	As3mt	29.1022	21.3489	14.4244	23.7351	30.61	38.9203	35.0044	34.6026	9.55942e-07	0.000241754	24	18	8.15778	28.4685	10.2491	0.360014		NM_020577	As3mt	22.4335	22.3979	13.9302	17.0193	25.0032	26.2646	24.6749	17.7325	0.0801831	0.364276	21	18	2.73417	21.0761	4.22688	0.200554		0.0250689	0.00675779	0.872207	0.0271944	0.0236115	0.0236064	0.0398679	0
NM_144550	Spice1	1.94831	1.01182	0.344983	0.105967	0.139148	0.93109	0.743748	0.863138	0.0185719	0.124201	24	0	0.471525	0.761026	0.593358	0.593358		NM_144550	Spice1	1.09513	0.751064	0.729938	0.129191	0.198604	0	0.480652	0.541032	0.000390449	0.0109996	27	0	0.434502	0.513136	0.381983	0.381983		0.0361631	0.784125	0.0386544	0.130718	0.00686715	0.293158	0.040502	0
NM_028270	Aldh1b1	22.0182	14.5165	12.2594	18.8207	22.6652	21.3303	29.2099	28.598	0.000390449	0.00978436	24	18	6.00532	21.1773	7.07103	0.333897		NM_028270	Aldh1b1	20.2709	12.6069	14.2391	19.0863	20.9968	23.3891	37.6694	15.8872	0.00323849	0.044589	24	18	4.06873	20.5182	7.32181	0.356845		0.367029	0.00789512	0.993946	0.0109137	0.311046	0.310621	0.0464455	0
NM_021282	Cyp2e1	4275.33	5962.37	6161.55	7497.27	6240.16	5002.28	3530.74	3671.05	2.83044e-05	0.00189287	24	9	1719.42	5292.59	1747.96	0.330265		NM_021282	Cyp2e1	4419.01	5480.1	8084.32	6416.98	5800.21	5008.09	3685.93	5109.06	0.00323849	0.044589	24	9	1132.45	5500.46	1339.05	0.243443		0.157851	0.00823329	0.976542	0.0160111	0.114619	0.453164	0.048394	0
NM_016898	Cd164	107.453	114.545	108.891	62.8013	82.4385	75.3404	109.762	132.909	0.0801831	0.331116	24	0	23.155	99.2675	26.4145	0.266094		NM_016898	Cd164	117.616	99.8189	87.9064	75.9867	80.7669	87.6874	88.0565	100.013	9.55942e-07	0.000256496	24	0	12.0956	92.2315	15.4443	0.167451		0.185424	0.98112	0.00824871	0.0150397	0.0771039	0.0304779	0.0484828	0
NM_001104530	Med7	2.20862	2.57625	6.77174e-05	6.0101e-07	1.96227	0.000376698	3.55017	4.75014	0.000390449	0.00978436	24	21	1.12292	1.88099	1.82928	0.97251		NM_001104530	Med7	1.87706	0.00174656	2.07205e-06	2.33933	4.87517e-06	0.210872	2.54216	10.0099	0.0185719	0.138187	24	21	1.32728	2.12263	2.55929	1.20572		0.832336	0.00876494	0.998934	0.00870759	0.861536	0.526574	0.0511213	0
NM_134156	Actn1	1.4162	4.98215	7.19862	10.0475	7.53449	6.56982	4.83815	4.99799	0.000390449	0.00978436	24	10.5	1.85569	5.94811	2.95715	0.497157		NM_134156	Actn1	5.00777	6.5332	8.92802	10.2799	11.0434	7.89888	4.15356	4.70165	0.000390449	0.0109996	24	10.5	3.18227	7.3183	3.26989	0.44681		0.450932	0.995193	0.00948226	0.0121305	0.417906	0.0393592	0.0555618	0
NM_026178	Mmd	55.5396	62.5447	55.7411	47.5282	47.4752	33.6021	43.7129	50.8572	9.55942e-07	0.000241754	24	4.5	8.32712	49.6251	10.0432	0.202382		NM_026178	Mmd	49.6739	54.4175	35.4642	45.0273	44.4641	33.4692	33.8276	41.7122	0.0185719	0.138187	24	4.5	5.91908	42.257	5.6737	0.134267		0.512022	0.00954906	0.996265	0.0116061	0.403063	0.946394	0.0559439	0
NM_001164090	Bcap29	8.44317	5.65336	7.61483	2.68932	2.5256	2.1512	3.93506	7.08156	0.00323849	0.0388301	27	0	3.22155	5.15791	2.48843	0.48245		NM_001164090	Bcap29	5.82714	4.36324	3.83387	2.96926	4.0377	2.02299	4.71318	4.57652	0.0801831	0.364276	24	0	1.1365	4.04299	1.13854	0.281608		0.0122383	0.43334	0.121711	0.53516	0.00983646	0.288999	0.0575863	0
NM_145572	Gys2	53.36	67.8879	137.089	151.643	113.523	89.4476	71.8806	62.9759	0.000390449	0.00978436	24	12	42.5417	93.4759	35.6407	0.381282		NM_145572	Gys2	55.0762	57.7801	75.1151	90.5575	122.422	78.3007	66.3164	51.2266	9.55942e-07	0.000256496	24	12	19.1443	74.5993	27.9053	0.374069		0.0162915	0.405962	0.168429	0.658732	0.0109401	0.196469	0.0638714	0
NM_009280	Ss18	0.520923	1.65232e-05	1.96432	3.2969e-05	3.13231	2.33606	1.35684	2.05895	0.0801831	0.331116	24	15	0.388239	1.42118	0.907999	0.638905		NM_009280	Ss18	3.68979e-06	1.38795e-06	2.58054e-26	0.738926	7.63951	8.29663	0.225413	1.10922e-07	0.0185719	0.138187	24	15	0.522502	2.11256	3.74424	1.77237		0.0430782	0.0248716	0.844948	0.0797732	0.0115829	0.120663	0.0675159	0
NM_013771	Yme1l1	26.5109	30.1065	21.28	18.5372	17.9869	20.1057	20.5045	20.9886	0.000390449	0.00978436	24	3	3.03869	22.0025	4.05608	0.184346		NM_013771	Yme1l1	26.0001	20.6561	19.9389	20.0849	17.3436	17.2893	15.5787	14.9684	0.0398244	0.267629	27	3	4.28592	18.9263	2.75419	0.145522		0.173358	0.174792	0.788116	0.352921	0.0122976	0.721156	0.0715538	0
NM_133765	Fbxo31	3.46581	3.13949	3.8319	10.5028	12.8304	9.36584	8.31856	5.50436	0.000390449	0.00978436	24	15	4.40269	7.11989	4.15543	0.583636		NM_133765	Fbxo31	5.33466	4.00858	6.39424	4.14674	13.0205	8.461	8.96154	7.80321	0.0185719	0.138187	24	15	2.13963	7.26631	2.92057	0.401933		0.0282226	0.0326062	0.77007	0.120817	0.0122991	0.966768	0.0715624	0
NM_146251	Pnpla7	35.7518	32.4407	33.6927	24.4567	24.2111	20.246	24.9474	40.9471	0.00323849	0.0388301	24	1.5	7.98684	29.5867	8.33993	0.281881		NM_146251	Pnpla7	46.0948	43.2362	31.2857	20.2449	18.0926	21.9403	22.6332	24.2485	2.83044e-05	0.0021851	24	1.5	9.59247	28.472	12.0068	0.421704		0.0631612	0.0878717	0.756592	0.242107	0.0126907	0.197789	0.0737689	0
NM_010196	Fga	482.408	438.367	452.02	354.603	232.19	372.626	316.893	385.147	0.0185719	0.124201	27	0	85.8951	383.956	79.5813	0.207267		NM_010196	Fga	437.495	564.908	347.533	254.187	319.771	280.365	385.36	594.764	0.00323849	0.044589	24	0	134.346	398.048	143.512	0.36054		0.0302361	0.0575045	0.710958	0.203854	0.0129379	0.166397	0.0751596	0
NM_001289660	Upp2	5.5092	2.19026	10.052	16.3158	19.2791	11.3746	7.84061	4.36326	0.000390449	0.00978436	24	12	6.29959	9.6156	7.27016	0.756079		NM_001289660	Upp2	3.45986	4.83943	0.522712	10.2023	15.646	7.83257	5.84331	3.81616	0.00323849	0.044589	24	12	2.84673	6.52029	4.71286	0.722798		0.49982	0.0129712	0.994683	0.0161102	0.455775	0.781761	0.0753467	0
NM_001276410	Fn1	81.6094	62.8558	92.6349	58.8294	61.9211	49.828	48.8	57.4745	0.000390449	0.00978436	24	6	12.0789	64.2441	12.6471	0.19686		NM_001276410	Fn1	70.858	90.7052	100.213	98.2628	56.9453	34.6214	48.5629	57.6272	0.000390449	0.0109996	24	6	29.5075	69.7245	30.3245	0.434919		0.0131632	0.61286	0.0474834	0.223312	0.0134053	0.250331	0.0764255	0
NM_133974	Cdcp1	0.953704	0.453788	0	0.258146	0.685589	1.82809	1.27636	2.13934	2.83044e-05	0.00189287	24	19.5	0.851164	0.949377	0.85558	0.85558		NM_133974	Cdcp1	1.18706	0.373605	0	0.146966	0.0868879	1.63367	1.63908	0.384601	0.00323849	0.044589	24	19.5	0.891001	0.681484	0.684056	0.684056		0.980286	0.0145897	0.998689	0.0139055	0.787167	0.268845	0.0805858	0
NM_028820	1700017B05Rik	2.90841	3.24877	2.51807	1.0052	2.83637	6.03544	3.84133	3.90483	0.00323849	0.0388301	24	21	0.944942	3.2873	0.927743	0.28222		NM_028820	1700017B05Rik	3.92418	3.07562	2.02834	2.09823	3.68209	3.04107	5.27331	5.61092	0.00323849	0.044589	24	21	1.31585	3.59172	1.44803	0.403159		0.36789	0.98942	0.0149447	0.0210793	0.241149	0.197563	0.0863838	0
NM_030564	Rnf34	5.49986	2.91541	2.31412	3.26773	3.00813	4.13596	4.38564	4.9799	0.0398244	0.239404	27	19.5	1.21069	3.91965	1.18146	0.30142		NM_030564	Rnf34	5.26438	5.59931	3.62486	4.92855	4.5698	6.78211	5.88474	5.46035	0.0801831	0.364276	24	19.5	0.78217	5.26426	0.826026	0.156912		0.0261966	0.511367	0.150752	0.526291	0.0154988	0.732395	0.089463	0
NM_010286	Tsc22d3	46.175	18.9424	13.5241	20.9608	65.2674	58.2538	80.4418	67.4814	2.83044e-05	0.00189287	24	18	32.7567	46.3808	31.7463	0.684471		NM_010286	Tsc22d3	31.384	14.9451	13.144	27.5504	60.4177	48.0728	50.2421	50.1632	0.00323849	0.044589	24	18	23.2407	36.9899	18.5014	0.500175		0.0608502	0.215681	0.568012	0.585513	0.0162738	0.168077	0.0937554	0
NM_001003948	Pid1	49.3263	51.1092	24.7725	24.7938	21.244	29.4257	36.2614	50.3368	0.0185719	0.124201	24	0	17.3471	35.9087	15.5685	0.433558		NM_001003948	Pid1	52.5315	47.421	39.0521	26.3611	37.4837	25.4101	45.5135	30.6254	0.0801831	0.364276	27	0	8.97389	38.4709	7.17056	0.186389		0.0229933	0.016781	0.805555	0.0683121	0.143393	0.0727541	0.0965554	0
NM_138595	Gldc	48.9089	52.0266	29.5032	28.752	32.5109	45.9793	78.4716	82.231	2.83044e-05	0.00189287	24	21	20.771	49.7979	24.2646	0.48726		NM_138595	Gldc	63.1012	42.0399	24.2316	30.8555	44.6227	49.5062	54.0367	64.0438	0.000390449	0.0109996	27	21	15.5591	48.352	16.283	0.33676		0.194425	0.853369	0.125525	0.241808	0.0184131	0.285699	0.105516	0
NM_001033352	Klhl21	6.51715	5.24859	7.47093	7.56178	7.02971	3.59113	4.36106	4.75887	0.0185719	0.124201	24	9	1.74637	5.8174	1.2863	0.221113		NM_001033352	Klhl21	5.34948	3.37271	5.31568	6.50063	6.2968	2.8733	2.19787	1.46197	0.00323849	0.044589	24	9	2.02584	4.17105	1.90361	0.456386		0.125354	0.0242299	0.937522	0.0523959	0.0189883	0.0987366	0.108656	0
NM_028394	Hspb11	11.0696	11.3454	20.709	34.296	15.9958	37.699	14.2571	10.4398	0.0185719	0.124201	24	12	9.3203	19.4765	10.2221	0.524841		NM_028394	Hspb11	12.7894	13.0625	15.1052	13.6366	18.9431	18.7281	2.99753	12.4773	0.0801831	0.364276	24	12	4.15821	13.4675	2.92049	0.216855		0.195119	0.759927	0.220084	0.432755	0.0197009	0.665444	0.112534	0
NM_001195253	Gm3336	0	0	0	0	0.105277	0.30521	1.10338	0.454256	0.00198389	0.0388301	27	18	0.215816	0.267657	0.368482	0.368482		NM_001195253	Gm3336	0.475412	0	0	0.118845	0.630947	1.01409	0.561774	1.31595	0.00516726	0.0708791	27	18	0.397234	0.543045	0.483867	0.483867		0.269191	0.978183	0.0199135	0.0320438	0.423707	0.240276	0.113688	0
NM_007408	Plin2	146.279	222.177	164.326	120.666	91.9096	171.967	208.817	254.234	0.0801831	0.331116	24	0	54.3615	172.547	49.2478	0.285417		NM_007408	Plin2	219.982	164.959	145.805	157.345	120.34	123.249	184.801	217.441	0.000390449	0.0109996	24	0	43.9074	166.74	43.8713	0.263112		0.698992	0.995679	0.0200907	0.0222856	0.107913	0.35385	0.11465	0
NM_001163010	Mup1	0	0	587.43	960.916	1408.48	1232.17	1272.09	0	0.00118586	0.0265694	24	13.5	871.276	682.636	782.713	1.1466		NM_001163010	Mup1	0	0	759.004	1076.37	466.132	1109.14	819.219	0	0.0398244	0.267629	24	13.5	579.275	528.733	487.053	0.92117		0.399973	0.020368	0.987734	0.0281318	0.26066	0.51418	0.116152	0
NM_010187	Fcgr2b	41.7186	26.6926	28.4016	26.4658	25.8711	30.4194	29.0452	30.7932	0.0185719	0.124201	24	0	1.75751	29.9259	3.98759	0.133249		NM_010187	Fcgr2b	30.8869	40.7732	24.3507	23.0002	17.9385	26.9373	40.3986	36.1462	0.0801831	0.364276	24	0	9.64584	30.054	8.31318	0.276609		0.163875	0.170575	0.784507	0.350029	0.0207946	0.220896	0.118458	0
NM_026842	Ubqln1	36.9367	34.594	21.7158	30.048	18.2989	16.4581	25.2295	23.1562	0.0398244	0.239404	27	0	4.87105	26.2102	6.90466	0.263435		NM_026842	Ubqln1	36.0076	24.6244	13.4948	23.2979	11.4806	22.3253	27.3252	26.4472	0.0185719	0.138187	24	0	8.98712	23.1254	7.14916	0.309148		0.024891	0.172439	0.470443	0.60266	0.021179	0.205013	0.120533	0
NM_010356	Gsta3	1174.16	1266.83	835.558	1454.19	1330.66	1562.16	1737.18	1737.6	0.00807112	0.0875214	27	18	234.42	1404.49	292.787	0.208465		NM_010356	Gsta3	1494.13	1214.09	1163.68	1397.71	1385.4	1747.42	1525.77	1632.03	0.00323849	0.044589	24	18	175.698	1445.03	227.103	0.157161		0.305932	0.980561	0.0215209	0.0330465	0.279763	0.0947598	0.122374	0
NM_028074	Ddx42	12.1763	14.1235	11.9026	11.8876	8.1228	10.5863	8.51817	13.1577	0.00323849	0.0388301	24	3	2.39315	11.3094	2.3111	0.204352		NM_028074	Ddx42	11.2753	11.4543	5.05364	10.571	7.99519	7.83933	9.31238	10.5401	0.0801831	0.364276	24	3	1.10459	9.25516	0.763978	0.0825462		0.190598	0.0224561	0.962587	0.0413909	0.871302	0.956858	0.127395	0
NM_001085509	Myom3	0.607485	0	0	0	0.0178106	0.0390218	0.20311	0.127437	0.00807112	0.0875214	24	19.5	0.102706	0.124358	0.161476	0.161476		NM_001085509	Myom3	0.126838	0	0	0	0.187591	0.483019	0.300913	0.843524	0.00323849	0.044589	27	19.5	0.212778	0.268566	0.287069	0.287069		0.0692154	0.897293	0.0225003	0.06069	0.0526493	0.476809	0.127632	0
NM_026183	Slc47a1	26.4752	23.191	21.6858	24.1497	31.0134	26.0012	28.259	30.8608	0.0801831	0.331116	24	18	3.3963	26.4545	3.23096	0.122133		NM_026183	Slc47a1	34.0923	23.1793	22.1748	32.4655	27.9652	34.9642	43.151	26.3994	0.0185719	0.138187	24	18	3.18569	30.549	6.59183	0.215779		0.440676	0.0227036	0.988383	0.0303378	0.122104	0.0228603	0.12872	0
NM_177301	Hnrnpl	21.7239	22.1712	26.868	18.2179	15.3516	11.5452	17.756	23.4721	0.00323849	0.0388301	24	3	4.97105	19.6382	5.76819	0.293723		NM_177301	Hnrnpl	21.8429	27.4479	22.9348	18.7492	18.3406	15.954	15.4073	14.9643	0.000390449	0.0109996	27	3	4.55066	19.3639	4.47363	0.23103		0.119615	0.747292	0.162298	0.36568	0.0249651	0.131767	0.140747	0
NM_025886	Rassf7	14.9181	7.71096	7.30724	12.7044	8.04173	13.0409	14.7047	16.6414	0.00807112	0.0875214	27	19.5	3.72676	12.2102	3.62907	0.297215		NM_025886	Rassf7	13.214	12.0544	7.21035	7.86226	8.1481	13.3665	19.5199	18.9372	9.55942e-07	0.000256496	24	19.5	4.86687	12.5391	5.96825	0.475972		0.127489	0.935996	0.025759	0.0553999	0.402866	0.351831	0.144936	0
NM_146216	Vac14	4.97201	8.39395	8.85508	13.0474	15.6302	21.9013	14.9619	10.1513	9.55942e-07	0.000241754	24	15	4.91714	12.2391	6.43631	0.525879		NM_146216	Vac14	9.42766	7.6901	6.74522	16.6065	19.519	15.2883	10.9399	8.4936	0.0801831	0.364276	24	15	5.37656	11.8388	4.81349	0.406586		0.116036	0.186511	0.714077	0.424454	0.0258743	0.229276	0.145543	0
NM_001301722	Atp5g3	3.13924e-05	3.41099e-05	0.000328069	3.81143e-05	0.000668752	0.0362823	3.41825	9.49313	0.0398244	0.239404	27	16.5	0.0256333	1.66122	2.08989	1.25804		NM_001301722	Atp5g3	4.7326e-05	2.77659e-05	1.85337e-05	5.07596e-05	0.000121387	0.000845002	0.000422777	2.49992e-05	0.00323849	0.044589	24	16.5	7.63583e-05	0.000194821	0.000301629	0.000301629		0.0258783	0.754867	0.033774	0.128828	0.0680585	0.398875	0.145565	0
NM_001128607	Epb4.1	25.0076	23.4586	24.1143	25.4299	28.7437	24.2767	22.9174	22.9135	0.0801831	0.331116	24	12	0.963928	24.6077	1.60105	0.065063		NM_001128607	Epb4.1	20.51	24.4666	31.101	28.3347	32.2537	23.5945	24.547	24.2928	0.0185719	0.138187	24	12	4.63438	26.1375	3.55558	0.136033		0.0491304	0.041573	0.814697	0.126187	0.0261892	0.243536	0.1472	0
NM_023493	Cml5	24.2631	24.5817	8.70838	29.1722	56.1349	46.8554	63.0548	59.5994	0.00323849	0.0388301	24	18	23.9586	39.0462	21.7608	0.557309		NM_023493	Cml5	40.2524	12.7927	12.3172	35.2431	22.1545	77.8226	40.4485	34.8146	0.0185719	0.138187	24	18	9.6263	34.4807	19.0515	0.552527		0.93483	0.0267302	0.996723	0.0268938	0.43757	0.0594308	0.150038	0
NM_007824	Cyp7a1	31.2333	12.6393	43.016	47.3496	57.7819	72.7115	46.3047	57.5467	0.000390449	0.00978436	24	15	12.374	46.0729	19.7979	0.429708		NM_007824	Cyp7a1	28.0201	20.4558	41.0604	108.849	70.0316	67.6092	48.306	44.4581	0.00323849	0.044589	24	15	25.8345	53.5988	21.3246	0.397856		0.0271592	0.0549277	0.701574	0.202118	0.157162	0.723873	0.152284	0
NM_175177	Bdh1	47.1704	70.3629	80.4378	78.4455	56.0508	45.4482	47.3255	54.8895	0.00323849	0.0388301	24	7.5	17.6174	60.0163	16.6336	0.277152		NM_175177	Bdh1	62.8411	61.1975	72.4137	63.6908	49.5282	51.9785	47.5631	49.1259	0.000390449	0.0109996	24	7.5	7.52535	57.2923	8.057	0.14063		0.0405686	0.805327	0.0361603	0.117669	0.0278199	0.370924	0.155732	0
NR_105032	Gm29766	3.45423	4.30805	4.96825	3.54844	2.43651	1.5854	1.78434	4.06344	0.00323849	0.0388301	24	6	1.28443	3.26858	1.21336	0.37122		NR_105032	Gm29766	3.41093	5.77042	5.70266	3.42329	4.55905	1.55321	0.317576	3.67689	0.0185719	0.138187	24	6	1.39698	3.55175	2.07014	0.582851		0.151858	0.0296088	0.940997	0.0598057	0.0924535	0.0822411	0.16501	0
NM_026753	Fam96b	25.1716	23.0952	21.4596	23.5926	30.9446	28.233	31.6291	35.845	0.000390449	0.00978436	24	18	5.63652	27.4963	5.31554	0.193318		NM_026753	Fam96b	33.8913	19.0719	21.298	22.3747	40.9578	30.2272	41.0499	33.5605	0.0801831	0.364276	24	18	8.6709	30.3039	9.04127	0.298353		0.37054	0.0296801	0.980305	0.0428851	0.234204	0.0564473	0.165378	0
NM_001017966	Ddi2	43.2068	38.0396	29.8589	27.9372	35.4292	40.989	41.4325	49.4715	9.55942e-07	0.000241754	24	21	8.08357	38.2956	8.71025	0.227448		NM_001017966	Ddi2	46.6019	39.6384	32.224	38.7507	45.712	37.4496	48.1292	52.4736	0.0185719	0.138187	27	21	5.39169	43.3181	6.30266	0.145497		0.176994	0.0299043	0.949519	0.0570699	0.0896078	0.193106	0.166535	0
NM_010344	Gsr	18.8441	25.2848	13.0067	18.7359	16.8504	20.0814	21.7885	27.4183	0.0801831	0.331116	24	21	2.19366	20.2513	3.98729	0.196891		NM_010344	Gsr	22.1242	21.4672	19.7289	14.0942	21.2122	19.9754	23.0404	21.462	0.0185719	0.138187	24	21	1.16895	20.3881	2.61754	0.128386		0.568581	0.985904	0.0407009	0.0508333	0.325665	0.0300066	0.167062	0
NM_023805	Slc38a3	24.1928	44.1324	56.8865	32.4054	56.2764	29.542	34.2951	23.9625	0.0801831	0.331116	24	9	14.9027	37.7116	11.7316	0.311086		NM_023805	Slc38a3	27.0225	32.4512	41.3828	68.7454	62.723	28.2459	11.4819	23.0019	2.83044e-05	0.0021851	24	9	21.1431	36.8818	23.0503	0.624976		0.068931	0.415156	0.371767	0.949214	0.0307048	0.452352	0.170653	0
NM_010106	Eef1a1	3147.19	3349.54	3215.3	3303.39	3042.87	2940.41	3121.6	2943.93	0.0185719	0.124201	24	6	172.697	3133.03	154.594	0.0493432		NM_010106	Eef1a1	3270.9	3257.28	3629.92	3071.96	3242.12	2840.24	3172.8	2994.97	0.0801831	0.364276	24	6	163.851	3185.02	196.191	0.0615979		0.76665	0.0331683	0.993472	0.0365251	0.849742	0.0505658	0.18322	0
NM_028758	Gga2	1.26004	3.59298	0.477877	1.73534	1.06327	1.94084	4.01036	3.96057	0.0185719	0.124201	24	19.5	0.620536	2.25516	1.14862	0.50933		NM_028758	Gga2	1.36575	1.3934	0.487423	1.52568	1.02333	1.76232	3.10848	2.48875	0.0185719	0.138187	24	19.5	0.774529	1.64439	0.857376	0.521394		0.491568	0.977056	0.0518479	0.0693348	0.185841	0.0333364	0.184071	0
NM_133833	Dst	4.30534	2.92914	3.81695	3.79699	4.8092	4.97687	4.42384	3.48759	0.0185719	0.124201	24	15	0.637846	4.06824	0.769499	0.189148		NM_133833	Dst	3.59662	2.97324	2.25383	5.48956	5.32597	5.85835	4.36356	3.30733	0.0185719	0.138187	24	15	1.59928	4.14606	1.49426	0.360404		0.0406929	0.0345511	0.810118	0.112421	0.0336575	0.346069	0.185696	0
NM_001161765	Fmo5	7.44207	14.6731	19.7248	18.0567	43.1533	30.619	31.9946	17.0169	0.000390449	0.00978436	24	13.5	10.9331	22.8351	13.1087	0.574062		NM_001161765	Fmo5	9.10779	11.1045	17.4474	25.2383	24.9427	48.7495	8.77263	16.2562	0.0801831	0.364276	24	13.5	6.5453	20.2024	12.6832	0.627809		0.775929	0.0351244	0.993155	0.0386412	0.853932	0.514674	0.193085	0
NM_025685	Col27a1	3.9523	5.39018	5.06187	7.5364	10.8462	12.7224	15.3393	16.9629	0.00807112	0.0875214	27	18	5.18466	10.0158	4.92692	0.491914		NM_025685	Col27a1	4.14923	3.39033	3.26916	9.19114	4.72581	9.47506	7.59246	5.67139	0.0185719	0.138187	24	18	1.3312	5.93307	1.40106	0.236143		0.0563316	0.224749	0.542987	0.621353	0.0358098	0.274042	0.196518	0
NM_172520	Arhgef19	13.6145	13.4224	10.4836	7.02531	10.2232	11.2201	18.4641	16.0508	2.83044e-05	0.00189287	24	22.5	3.9366	12.563	3.8421	0.305827		NM_172520	Arhgef19	13.3692	18.6575	11.2255	9.24996	10.459	11.7912	15.4312	13.8609	0.0185719	0.138187	24	22.5	2.94331	13.0056	2.79642	0.215018		0.0363627	0.117081	0.621164	0.37886	0.0704071	0.83722	0.199278	0
NM_133903	Spon2	3.66767	4.93884	3.10194	1.43273	0.525461	1.60058	4.53782	6.32272	0.000390449	0.00978436	24	0	2.27744	3.26597	2.32774	0.712724		NM_133903	Spon2	8.6963	3.83491	0.593773	0.534301	1.10493	1.98575	2.56143	4.50393	0.000390449	0.0109996	24	0	2.32337	2.97692	2.90371	0.975409		0.321106	0.0367694	0.970694	0.0565813	0.879432	0.188364	0.201304	0
NM_001005423	Mreg	18.2251	14.0838	8.60015	10.2937	8.54769	15.0486	21.5562	30.7444	0.000390449	0.00978436	24	21	6.84296	15.8875	8.90384	0.560432		NM_001005423	Mreg	20.3475	9.90601	5.21646	4.82345	9.55722	17.6373	20.7546	14.837	0.000390449	0.0109996	24	21	7.6505	12.8849	7.15642	0.55541		0.296191	0.40489	0.656922	0.739543	0.0402991	0.839139	0.218705	0
NM_011914	Nelfa	6.94505	7.0619	6.13434	5.05169	4.56961	3.94293	8.11075	11.1087	0.0801831	0.331116	24	0	2.14295	6.61562	2.35169	0.355475		NM_011914	Nelfa	10.9119	7.50579	0.42751	6.05742	5.48322	5.56936	5.93448	7.87936	0.0185719	0.138187	24	0	1.69433	6.22113	2.0274	0.32589		0.912246	0.0405404	0.994013	0.042339	0.364731	0.348015	0.219882	0
NM_153529	Nrn1	223.176	237.409	183.044	218.594	169.524	159.473	194.915	276.749	0.0185719	0.124201	24	3	33.7127	207.861	31.4924	0.151507		NM_153529	Nrn1	197.104	266.933	204.283	170.073	133.949	162.128	152.161	184.547	0.000390449	0.0109996	24	3	33.7788	183.897	47.199	0.25666		0.0511448	0.548739	0.206654	0.588738	0.0408481	0.920219	0.221382	0
NM_001163815	Vav1	0.00131225	0.00115264	0.00181518	0.724288	0.00184781	0.00127957	0.000955387	4.87618e-05	0.000390449	0.00978436	24	10.5	0.000619502	0.0915875	0.167496	0.167496		NM_001163815	Vav1	0.000832302	0.00117967	0.305283	0.906604	0.00120692	0.0709592	0.302452	1.16213e-48	0.0185719	0.138187	24	10.5	0.0513241	0.198565	0.216431	0.216431		0.693218	0.989555	0.0419272	0.0486923	0.987813	0.122351	0.226623	0
NM_009177	St3gal1	15.1108	21.3931	10.8723	13.6817	16.3931	14.4023	20.018	26.3288	0.0801831	0.331116	24	21	2.52964	17.275	4.40564	0.25503		NM_009177	St3gal1	23.0392	17.667	18.9764	16.2424	13.7362	19.0839	27.7742	24.7617	0.00323849	0.044589	24	21	4.91139	20.1601	5.27609	0.261709		0.996071	0.99425	0.0448556	0.0456475	0.943032	0.2353	0.240699	0
NM_032002	Nrg4	0.525965	0.766314	4.51951	6.59963	4.63871	3.04688	1.63943	2.16357	0.00323849	0.0388301	24	12	2.38736	2.9875	2.24045	0.749942		NM_032002	Nrg4	0.658841	0.190808	5.5762	11.5953	5.57689	4.53659	0.866018	4.26258	0.0185719	0.138187	24	12	3.33109	4.1579	3.31474	0.797215		0.965517	0.0472824	0.993422	0.0488817	0.791397	0.110735	0.252201	0
NM_016739	Caprin1	14.1036	25.2731	14.9719	12.5652	13.4158	23.5837	17.9314	31.706	0.0801831	0.331116	24	22.5	3.79448	19.1938	5.02457	0.261781		NM_016739	Caprin1	29.1475	15.5259	0.000630142	12.2305	17.94	9.04054	22.0887	35.9888	0.0185719	0.138187	24	22.5	11.5088	17.7453	10.8097	0.609157		0.114847	0.119269	0.794107	0.271329	0.147169	0.0475336	0.253383	0
NM_153151	Acat3	158.437	92.1757	110.448	89.7692	65.1535	92.0424	73.6109	111.782	0.00323849	0.0388301	24	0	6.92357	99.1773	26.3883	0.266072		NM_153151	Acat3	119.753	108.686	89.7796	58.9731	65.6726	73.1278	139.288	112.814	0.00323849	0.044589	24	0	34.1709	96.0118	30.2147	0.314697		0.0625348	0.75096	0.0903808	0.249694	0.0483974	0.574206	0.257436	0
NM_008389	Ipp	11.7273	6.69331	5.46458	3.97519	4.87809	2.5162	3.35855	6.75113	0.00807112	0.0875214	27	0	2.99455	5.8277	2.67583	0.459157		NM_008389	Ipp	6.09431	3.08515	1.50662	2.72942	1.9149	0.785821	4.74748	4.23522	0.0801831	0.364276	24	0	1.96617	3.13737	1.73577	0.553256		0.134283	0.257479	0.659483	0.564158	0.0489856	0.455893	0.260186	0
NM_026550	Pak1ip1	18.8806	16.7684	12.453	15.7201	24.1269	21.8694	20.2966	24.86	0.0185719	0.124201	24	19.5	3.41688	19.3719	3.68202	0.19007		NM_026550	Pak1ip1	20.1092	16.8293	14.5164	15.7925	18.194	13.5419	22.7579	20.6216	0.0185719	0.138187	24	19.5	2.68156	17.7953	2.9466	0.165582		0.0505456	0.423836	0.310769	0.862449	0.1652	0.662805	0.267438	0
NM_008828	Pgk1	174.252	181.516	114.056	184.357	191.48	203.833	232.432	203.961	0.000390449	0.00978436	24	18	20.9622	185.736	36.8047	0.198156		NM_008828	Pgk1	182.672	150.19	151.698	163.804	195.376	179.202	209.844	177.627	0.0185719	0.138187	24	18	19.4483	176.302	22.5199	0.127735		0.256417	0.944667	0.0552353	0.0938257	0.386824	0.277514	0.288882	0
NM_029692	Upp2	136.174	97.704	303.495	584.271	476.842	183.306	238.02	105.984	0.00323849	0.0388301	24	10.5	170.931	265.724	203.608	0.766236		NM_029692	Upp2	89.9899	193.36	326.731	430.899	578.955	310.206	120.714	79.3184	9.55942e-07	0.000256496	24	10.5	174.947	266.272	225.029	0.845112		0.861893	0.989782	0.0560223	0.0612202	0.323909	0.104791	0.292428	0
NM_022026	Aqp9	113.903	128.457	129.148	132.314	102.859	79.9395	97.0202	113.552	0.00323849	0.0388301	24	6	20.8278	112.149	20.3213	0.181199		NM_022026	Aqp9	110.095	126.7	169.384	120.025	103.008	85.6709	82.1945	98.8468	8.54112e-09	1.3423e-05	24	6	22.0103	111.991	33.3205	0.297529		0.0571333	0.0665196	0.780906	0.190278	0.191222	0.656729	0.29741	0
NM_030258	Gpr146	18.4538	29.8564	31.6156	28.5109	19.0795	18.6457	15.7165	21.379	0.00323849	0.0388301	24	6	6.97575	22.9072	7.55331	0.329735		NM_030258	Gpr146	20.6334	23.1441	25.9365	22.1776	12.4563	19.9646	16.6289	14.8008	0.0185719	0.138187	24	6	4.91156	19.4678	4.02794	0.206903		0.331232	0.196852	0.853413	0.328741	0.0584161	0.636575	0.303126	0
NM_182783	Fam167b	5.13203	4.9965	0	1.15538	8.21183	10.1893	6.98552	8.21711	0.00323849	0.0388301	24	18	3.8972	5.61096	3.96539	0.706723		NM_182783	Fam167b	4.84632	3.69176	0	1.24234	6.13198	7.89445	1.66489	6.66386	0.0801831	0.364276	24	18	2.15535	4.01695	2.19768	0.547102		0.769728	0.0597247	0.986503	0.0683831	0.865908	0.221886	0.308917	0
NM_029956	Mmab	26.6049	17.3996	13.5705	13.8903	13.2461	18.6111	18.6603	29.5868	0.000390449	0.00978436	24	22.5	6.09819	18.9462	7.08194	0.373792		NM_029956	Mmab	20.3055	15.0894	9.93342	11.7274	12.2849	12.6148	16.9654	14.8316	0.0185719	0.138187	24	22.5	3.30961	14.2191	3.479	0.244671		0.1706	0.50367	0.452917	0.945701	0.0613055	0.869683	0.315859	0
NM_008996	Rab1	65.1389	77.9777	60.7001	48.4558	51.379	47.0519	51.1375	56.6858	0.000390449	0.00978436	24	3	9.69023	57.3158	11.8342	0.206474		NM_008996	Rab1	45.2305	62.0098	67.355	58.8888	48.7553	44.1276	51.7171	61.3049	0.0801831	0.364276	24	3	6.97253	54.9236	7.50836	0.136705		0.0641175	0.0718016	0.78651	0.197462	0.161031	0.224617	0.328064	0
NM_134101	Psmd2	55.8589	56.2312	43.8582	48.6818	43.0603	46.3345	51.4489	51.8531	0.00323849	0.0388301	24	1.5	3.45683	49.6659	4.94376	0.0995404		NM_134101	Psmd2	59.7542	55.4098	46.2339	43.9622	41.4368	41.9662	55.0073	52.8959	2.83044e-05	0.0021851	24	1.5	6.54502	49.5833	7.60714	0.153421		0.0937181	0.538603	0.308649	0.74082	0.0654878	0.848475	0.333945	0
NM_026931	1810011O10Rik	9.31406	16.2014	11.7233	17.7779	28.3699	54.1284	35.1125	30.7088	0.00118586	0.0265694	27	15	13.4745	25.1033	15.3833	0.612799		NM_026931	1810011O10Rik	19.4579	9.30116	11.4682	18.9838	33.9619	32.2698	18.3057	16.1162	0.0801831	0.364276	24	15	8.89475	19.9831	10.2123	0.511047		0.0655172	0.484896	0.297639	0.780015	0.0680195	0.747093	0.334071	0
NM_001111059	Cd34	6.21492e-05	5.15152e-05	0	0	9.07923e-05	5.63832e-05	0.301787	0.644733	0.00118586	0.0265694	24	21	8.58781e-05	0.118348	0.201559	0.201559		NM_001111059	Cd34	3.79859e-05	5.57379e-05	0	0	5.48418e-05	7.59534e-05	6.61622e-05	0.146171	0.00807112	0.100555	24	21	3.84313e-05	0.0183077	0.0343501	0.0343501		0.889172	0.0680414	0.987473	0.0746673	0.997257	0.122185	0.344791	0
NM_010012	Cyp8b1	124.991	144.155	106.761	149.904	99.7253	180.823	264.71	195.796	0.0801831	0.331116	24	19.5	41.4907	158.358	50.1293	0.316556		NM_010012	Cyp8b1	342.823	160.728	106.759	130.635	189.875	175.4	383.661	237.924	0.000390449	0.0109996	24	19.5	97.8996	215.976	110.11	0.509828		0.248954	0.257554	0.762115	0.476276	0.29736	0.0688371	0.34814	0
NM_019975	Hacl1	95.5009	108.851	57.7374	71.134	69.9812	104.092	182.115	228.746	0.0185719	0.124201	24	21	50.4506	114.77	63.1612	0.55033		NM_019975	Hacl1	158.837	122.52	75.2472	66.5816	111.483	137.97	177.361	112.227	0.00323849	0.044589	24	21	36.3657	120.278	38.2002	0.317599		0.109551	0.822901	0.0926725	0.213573	0.0700451	0.346341	0.353198	0
NM_138302	Tymp	49.9201	40.0158	34.6561	14.3874	7.6984	22.0367	42.6066	71.6754	2.83044e-05	0.00189287	24	0	20.3243	35.3746	24.7994	0.701052		NM_138302	Tymp	60.3438	34.8853	27.2856	13.5695	9.88213	18.5707	28.0756	42.1327	8.54112e-09	1.3423e-05	24	0	15.8667	29.3432	20.4675	0.697523		0.236433	0.718206	0.295954	0.559763	0.07794	0.238791	0.385453	0
NM_001161744	Hsd3b3	107.268	50.4846	51.4618	27.0756	24.4651	0.00171572	33.6536	36.9552	0.000390449	0.00978436	27	0	35.6968	43.1905	30.1337	0.697694		NM_001161744	Hsd3b3	44.5962	42.2402	21.0909	63.6729	0.00193397	8.4998	34.5823	66.4779	0.0801831	0.364276	24	0	19.2932	35.1453	18.0737	0.514258		0.438596	0.231998	0.860966	0.360929	0.0812566	0.845384	0.398597	0
NM_030611	Akr1c6	995.179	1189.79	998.741	1110.88	1019.14	794.113	712	890.78	0.00323849	0.0388301	24	6	150.164	963.828	177.755	0.184426		NM_030611	Akr1c6	959.256	1089.86	1026.87	1054.56	920.04	911.234	755.7	780.305	0.000390449	0.0109996	24	6	126.537	937.228	143.331	0.152931		0.444546	0.956006	0.0839246	0.119891	0.195026	0.78606	0.409	0
NM_030743	Rnf114	18.7587	20.5142	17.0233	13.7072	17.7671	18.6424	26.1936	27.0804	2.83044e-05	0.00189287	24	21	4.01594	19.9609	4.97569	0.249272		NM_030743	Rnf114	26.3452	17.8289	16.8006	15.1329	20.4612	19.8608	21.668	20.6733	0.0185719	0.138187	24	21	2.7597	19.8464	3.38294	0.170456		0.273303	0.471916	0.577548	0.890328	0.0850106	0.606209	0.413192	0
NR_033136	Atf5	149.475	166.248	102.314	57.4334	56.3661	76.7422	134.702	182.891	2.83044e-05	0.00189287	24	0	60.1334	115.771	62.7495	0.542012		NR_033136	Atf5	163.986	118.221	76.5489	47.1064	40.8444	58.2024	137.282	109.934	0.000390449	0.0109996	24	0	52.4996	94.0156	52.7296	0.56086		0.818742	0.0922547	0.978517	0.107095	0.512197	0.983896	0.440521	0
NM_011342	Sec22b	30.2775	24.8057	18.162	16.9169	19.1673	25.4205	25.7566	25.8146	2.83044e-05	0.00189287	24	21	5.13253	23.2901	5.67168	0.243523		NM_011342	Sec22b	25.9383	22.6274	18.293	18.2878	20.318	21.5029	27.0123	37.9113	9.55942e-07	0.000256496	24	21	4.73542	23.9864	7.26648	0.302942		0.397931	0.0924207	0.944499	0.138064	0.729169	0.523366	0.441134	0
NM_007978	F8a	2.65055	2.1897	0.405787	1.93438	0.84744	0.277906	2.1724	2.61102	0.00323849	0.0388301	24	0	1.2553	1.63615	0.924717	0.565179		NM_007978	F8a	4.62035	1.77232	2.38903	0.757641	1.48308	1.51613	1.42878	1.79522	0.0801831	0.364276	24	0	0.204983	1.97032	0.966994	0.49078		0.678553	0.506399	0.7202	0.782418	0.0934517	0.551258	0.444933	0
NR_003258	Gnas	75.7327	78.03	150.898	114.628	57.6637	76.8078	65.5528	54.3777	0.00807112	0.0875214	27	6	15.1003	81.5989	29.0331	0.355803		NR_003258	Gnas	107.298	115.282	111.462	114.737	112.102	63.4408	102.28	59.5183	0.0398244	0.267629	27	6	8.80843	96.5757	18.7746	0.194403		0.298625	0.923305	0.0939186	0.154947	0.168621	0.192978	0.446646	0
NM_029550	Keg1	123.178	123.384	117.501	186.226	214.468	148.255	214.932	187.87	0.0801831	0.331116	27	16.5	45.7442	165.112	31.1592	0.188715		NM_029550	Keg1	125.507	117.583	97.1779	132.535	134.412	178.729	161.762	115.726	0.00323849	0.044589	24	16.5	21.0128	132.929	30.0447	0.22602		0.8407	0.978631	0.0947003	0.109173	0.245296	0.845168	0.449504	0
NM_001252266	Ica1	1.25183	0.520423	0.0750365	0	0.703731	1.79362	1.89023	0.344588	0.0185719	0.124201	24	19.5	0.832119	0.822432	0.694315	0.694315		NM_001252266	Ica1	1.99052	0.427233	0	0	1.53935	2.17396	2.79782	1.28891	0.00118586	0.0301981	24	19.5	1.11367	1.27722	1.16635	0.913191		0.938261	0.981865	0.0951679	0.105582	0.84427	0.871298	0.451208	0
NM_153591	Nars2	13.1581	8.43757	7.48225	5.77836	4.73833	7.13263	5.68489	8.77433	0.000390449	0.00978436	24	0	1.76924	7.64831	2.79411	0.365324		NM_153591	Nars2	6.01074	6.04668	4.49524	2.47518	4.60411	5.1895	4.84106	5.54901	0.0801831	0.364276	24	0	0.764374	4.90144	1.05658	0.215565		0.0994359	0.716333	0.164153	0.390706	0.156554	0.5671	0.466557	0
NM_173752	Lgalsl	7.86377	6.30737	3.12905	2.72619	1.90646	7.56903	8.86171	15.6027	2.83044e-05	0.00189287	24	21	4.0536	6.74578	5.17372	0.766955		NM_173752	Lgalsl	12.1247	2.57252	0.0802601	3.46988	1.94045	5.26464	8.58331	8.93647	0.0185719	0.138187	24	21	4.65109	5.37153	4.71712	0.87817		0.876418	0.190952	0.946783	0.234244	0.100866	0.636175	0.471621	0
NM_009983	Ctsd	175.358	222.223	161.395	190.69	229.732	242.156	248.763	217.278	0.0185719	0.124201	24	18	36.392	210.949	29.0225	0.13758		NM_009983	Ctsd	207.856	162.944	176.979	203.443	230.222	212.022	244.472	193.598	0.0185719	0.138187	24	18	23.2274	203.942	23.9741	0.117553		0.761093	0.885083	0.294119	0.400159	0.102946	0.203548	0.478911	0
NM_025993	Mis12	11.004	11.0668	7.86466	9.52291	7.95945	6.10529	6.41397	7.87238	0.0185719	0.124201	24	4.5	2.19723	8.47618	1.82329	0.215108		NM_025993	Mis12	7.34446	13.5392	8.0351	8.38293	6.84666	7.00623	7.63502	7.68434	0.0801831	0.364276	24	4.5	0.61746	8.30924	1.75336	0.211014		0.960619	0.103127	0.980444	0.11437	0.294953	0.571452	0.479541	0
NM_009760	Bnip3	70.8331	92.3327	92.1695	124.032	140.943	79.5092	99.0702	77.1441	0.0185719	0.124201	24	12	16.5197	97.0042	23.9457	0.246852		NM_009760	Bnip3	61.0823	77.1755	117.649	100.218	140	126.627	101.556	68.3394	0.000390449	0.0109996	24	12	30.7711	99.0809	34.2074	0.345247		0.199744	0.784851	0.198269	0.385544	0.107507	0.391722	0.494608	0
NM_177920	Serpina7	6.56548	18.9504	17.683	8.95526	6.39372	6.92188	5.28253	11.8744	0.0801831	0.331116	24	6	3.99136	10.3283	4.9158	0.475953		NM_177920	Serpina7	12.5616	15.4007	20.2289	19.0789	3.15307	1.48022	10.9361	1.645	0.00323849	0.044589	24	6	9.03009	10.5606	7.70964	0.730041		0.322819	0.18961	0.85604	0.318286	0.108755	0.242709	0.498831	0
NM_019639	Ubc	69.057	65.1096	64.1725	65.5392	76.7936	69.3192	118.636	91.6113	2.83044e-05	0.00189287	24	18	10.9012	77.5298	18.2625	0.235555		NM_019639	Ubc	61.3025	50.2943	42.2483	97.0519	75.1008	75.7029	106.296	70.3413	0.0185719	0.138187	24	18	15.2683	72.2922	14.8199	0.204999		0.126819	0.132564	0.791264	0.29271	0.110788	0.278313	0.505653	0
NM_001024945	Qsox1	30.7643	10.2853	12.6335	8.77207	14.7685	15.6976	23.9699	27.35	0.00323849	0.0388301	24	21	9.67647	18.0301	9.52467	0.528263		NM_001024945	Qsox1	19.1989	18.4533	1.77269	5.86263	7.07261	17.1446	22.5327	22.6421	2.83044e-05	0.0021851	24	21	9.43017	14.3349	9.97298	0.695712		0.27289	0.643719	0.402643	0.749892	0.115019	0.918835	0.519599	0
NM_025374	Glo1	168.839	183.367	132.955	97.8722	91.3212	111.2	120.142	150.734	2.83044e-05	0.00189287	24	1.5	38.0818	132.054	41.3833	0.313382		NM_025374	Glo1	170.817	131.632	104.296	94.1312	84.7072	83.3361	102.149	154.698	2.83044e-05	0.0021851	24	1.5	35.6541	115.721	38.3142	0.331092		0.268948	0.172861	0.847946	0.30513	0.116916	0.553823	0.525744	0
NM_008140	Gnat1	2.7473	7.30951	10.3731	7.39597	3.05405	3.98988	2.43517	1.76053	0.000390449	0.00978436	24	9	3.28711	4.88319	2.77042	0.567339		NM_008140	Gnat1	2.21197	8.56832	5.05268	10.5744	10.1888	2.24939	1.29961	2.62212	0.0185719	0.138187	24	9	5.13975	5.34591	4.0322	0.754259		0.212021	0.121125	0.867447	0.226592	0.278127	0.26432	0.539147	0
NM_001080944	Atp8b4	1.2653	0.165641	0.15274	0.10563	0.143808	0.210045	0.458812	0.300116	0.000390449	0.00978436	24	22.5	0.137522	0.350262	0.328985	0.328985		NM_001080944	Atp8b4	0.376055	0.303216	0.565487	0.0800441	0.0828345	0	0.579795	0.641802	0.0801831	0.364276	24	22.5	0.213383	0.328654	0.227852	0.227852		0.767682	0.965996	0.12175	0.148386	0.576608	0.265519	0.54111	0
NM_001164358	Slc25a25	0.674583	2.06775e-05	3.14538e-10	3.92396e-05	5.32907e-12	2.21103e-12	1.35526e-08	0.0397302	0.0185719	0.124201	24	0	2.85011e-05	0.0892966	0.166513	0.166513		NM_001164358	Slc25a25	2.60491e-05	4.94568e-11	3.38727e-12	4.77482e-13	5.55946e-25	5.59872e-10	1.56192e-12	2.60171e-08	0.00323849	0.044589	24	0	3.96841e-10	3.25333e-06	6.1136e-06	6.1136e-06		0.997446	0.537569	0.763156	0.768512	0.999846	0.122325	0.54291	0
NM_001040398	Setd1b	4.29089	3.45891	6.42439	3.85897	3.84719	3.58461	2.34376	3.09065	0.0185719	0.124201	24	7.5	0.534955	3.86242	1.02555	0.26552		NM_001040398	Setd1b	3.67084	5.06522	6.53159	5.93281	5.30707	2.67036	3.50677	4.16568	0.00323849	0.044589	24	7.5	1.59945	4.60629	1.5251	0.33109		0.805635	0.967889	0.122535	0.146991	0.765264	0.31802	0.543565	0
NM_172134	Pdxk	13.8663	10.0979	10.1968	21.9601	19.2966	22.988	17.6334	14.8037	0.000390449	0.00978436	24	15	5.75518	16.3554	5.71286	0.349296		NM_172134	Pdxk	11.8621	7.2434	11.431	18.4982	24.0697	23.3741	16.3511	13.7057	0.000390449	0.0109996	24	15	6.83659	15.8169	7.36097	0.465386		0.17152	0.82318	0.139929	0.281504	0.12508	0.671048	0.551452	0
NR_046011	Particl	0.0806822	0.0347286	0	0.257321	0.338409	0.164209	1.04855	1.80659	0.00807112	0.0875214	27	18	0.214734	0.499261	0.56103	0.56103		NR_046011	Particl	0.101056	0	0.161928	0.0631725	0.149267	0.871933	0.259037	0.288824	0.0801831	0.364276	24	18	0.136448	0.236902	0.21329	0.21329		0.127149	0.653737	0.253946	0.564548	0.588539	0.684171	0.557777	0
NM_029436	Klhl24	4.55481	4.74732	7.78468	6.839	3.92375	1.33618	3.83487	4.57279	0.00323849	0.0388301	24	6	2.06139	4.69918	2.08783	0.444298		NM_029436	Klhl24	7.31032	7.66366	9.55878	5.54741	7.43508	3.60106	4.53243	6.73681	0.0185719	0.138187	24	6	1.37628	6.54819	1.75152	0.267482		0.361079	0.912766	0.129159	0.203763	0.198418	0.424591	0.563852	0
NM_025566	Tnfaip8l1	17.6014	12.3155	10.0301	10.7108	6.73157	7.74918	12.4399	11.1275	0.00323849	0.0388301	24	1.5	2.33241	11.0882	3.34131	0.301338		NM_025566	Tnfaip8l1	12.6	12.2616	13.9415	11.7905	4.20986	10.0236	6.67068	15.7067	0.0801831	0.364276	24	1.5	3.95338	10.9006	3.68204	0.337784		0.48955	0.134666	0.933426	0.192737	0.508384	0.48272	0.580141	0
NM_011845	Mid2	2.20077	1.48141	0.835972	0.513968	1.35659	0.954124	1.21848	1.57372	0.0185719	0.124201	24	0	0.463323	1.26688	0.489867	0.386672		NM_011845	Mid2	1.431	1.51422	1.18129	0.391449	0.0440935	1.44381	0.746052	2.00108	0.0801831	0.364276	24	0	0.485816	1.09412	0.661007	0.604142		0.488855	0.135154	0.933045	0.193585	0.3563	0.207273	0.581561	0
NM_011802	Clpx	59.2696	55.4146	25.4268	17.7102	22.4309	45.8644	74.4799	108.503	9.55942e-07	0.000241754	24	22.5	29.3869	51.1374	35.0857	0.686105		NM_011802	Clpx	98.9135	54.6156	12.1175	15.033	27.1789	25.0818	63.506	82.0391	0.00323849	0.044589	24	22.5	37.5646	47.3107	39.7868	0.840969		0.141299	0.268604	0.656563	0.580922	0.13656	0.145276	0.585625	0
NM_027469	Gfod2	1.94105	1.57048	1.9244	0.727534	1.16924	3.13427	3.63045	5.96983	0.000390449	0.00978436	24	21	1.45409	2.50841	1.66251	0.662774		NM_027469	Gfod2	3.64042	3.29853	2.49141	2.26088	0.0702973	3.90352	4.23209	4.15875	0.00323849	0.044589	24	21	1.17025	3.00699	1.4162	0.470969		0.142063	0.786067	0.150611	0.321799	0.158001	0.149978	0.601221	0
NM_024223	Crip2	46.8221	42.8358	24.7109	20.6908	21.3997	36.3086	54.6748	73.0494	9.55942e-07	0.000241754	24	22.5	18.4776	40.0615	21.4562	0.535581		NM_024223	Crip2	85.888	44.4887	18.3836	23.251	35.6651	32.7412	82.8385	82.3308	0.0185719	0.138187	24	22.5	35.513	50.6984	32.536	0.641756		0.415747	0.146424	0.913243	0.222593	0.167678	0.16846	0.613228	0
NM_007414	Adprh	3.79943	3.29188	1.6709	1.15965	1.78047	1.91551	5.19304	5.96347	9.55942e-07	0.000241754	24	21	1.78733	3.09679	2.15469	0.695782		NM_007414	Adprh	3.38983	4.99624	1.09215	0.399791	1.65243	3.02493	5.608	6.67911	2.83044e-05	0.0021851	24	21	1.85625	3.35531	2.63992	0.786788		0.767707	0.178735	0.943126	0.227003	0.1798	0.147084	0.61502	0
NM_172611	Gramd4	2.61126	2.26516	1.1995	0.720752	1.03062	1.09256	2.29489	1.77665	0.00323849	0.0388301	24	0	0.861564	1.62392	0.790939	0.487054		NM_172611	Gramd4	2.60251	2.15243	1.33426	0.738282	0.00075905	1.25915	2.48624	2.24803	2.83044e-05	0.0021851	24	0	0.974926	1.60271	1.0958	0.683718		0.153519	0.446436	0.489647	0.953382	0.599469	0.746146	0.632123	0
NM_153484	Tef	0.00013126	11.0695	22.8681	20.825	23.082	9.9657	7.3895	3.02495	0.00323849	0.0388301	24	12	9.50033	12.2781	9.03358	0.735747		NM_153484	Tef	0.000936099	6.42218	13.1137	25.46	21.2554	13.6633	1.05888	5.57165	0.000390449	0.0109996	24	12	10.0747	10.8183	10.3241	0.954321		0.223034	0.175447	0.821985	0.328268	0.177879	0.163475	0.657332	0
NM_007520	Bach1	4.17653	4.2408	5.33734	7.36936	5.70246	1.79201	3.61067	4.14049	0.0185719	0.124201	24	9	1.35003	4.54621	1.3682	0.300954		NM_007520	Bach1	3.67484	5.67428	5.62895	7.60883	3.99842	4.24505	3.01503	3.90802	0.0185719	0.138187	24	9	1.38176	4.71918	1.42078	0.301065		0.985431	0.963405	0.163593	0.189394	0.607119	0.188493	0.657622	0
NM_027689	Rfx4	1.04231	1.27346	0.734074	0.798645	0	0.457852	1.0592	2.47205	0.0185719	0.124201	24	0	0.479063	0.979699	0.739475	0.739475		NM_027689	Rfx4	3.80799	0.910473	1.07849	1.15537	0	0.182221	2.16665	2.02561	0.0801831	0.364276	24	0	0.898295	1.41585	1.23408	0.871619		0.82821	0.416169	0.821083	0.587351	0.727485	0.171286	0.676086	0
NM_175770	Taf7	3.63746	3.02058	0.826511	0.892784	0.653015	2.81274	1.50644	1.98915	0.0185719	0.124201	24	0	0.872161	1.91734	0.959867	0.500626		NM_175770	Taf7	3.88384	3.20988	0.712376	0.624396	0.471628	1.80559	1.24039	1.92853	0.000390449	0.0109996	24	0	1.22625	1.73458	1.30246	0.750881		0.450666	0.589704	0.562019	0.971747	0.294068	0.178558	0.692772	0
NM_024264	Cyp27a1	213.42	243.262	217.609	299.059	252.014	273.467	326.861	310.388	0.0801831	0.331116	27	16.5	42.4596	267.706	34.1319	0.127497		NM_024264	Cyp27a1	308.396	216.159	220.382	247.643	322.435	318.968	295.524	254.012	0.0185719	0.138187	24	16.5	42.2076	272.94	47.7545	0.174963		0.885587	0.797739	0.46471	0.659825	0.43343	0.185581	0.708199	0
NM_031868	Ppp1ca	122.417	126.126	105.186	108.83	75.5808	79.8958	107.184	138.279	0.0185719	0.124201	24	0	21.5852	107.937	25.4124	0.235436		NM_031868	Ppp1ca	134.189	124.918	82.8605	110.965	92.6892	82.4384	101.421	104.656	0.0398244	0.267629	27	0	15.9221	105.146	14.9614	0.142292		0.459426	0.208965	0.881901	0.317337	0.188789	0.514098	0.715027	0
NM_198292	Tex2	33.6687	36.8932	30.2511	22.2748	21.5196	30.9085	30.5462	38.1711	0.00323849	0.0388301	24	0	5.96498	30.5292	7.07473	0.231737		NM_198292	Tex2	47.694	36.9946	35.3485	28.897	35.293	32.4351	33.8687	40.2264	0.00323849	0.044589	24	0	3.87664	36.3447	5.83984	0.160679		0.309448	0.502445	0.572384	0.927795	0.191807	0.65341	0.72133	0
NM_025594	Zmat2	48.9099	36.7874	25.9265	33.1183	29.9364	30.5915	32.1167	34.4386	0.0185719	0.124201	24	1.5	2.66219	33.9782	5.14186	0.151328		NM_025594	Zmat2	41.3736	34.8721	29.3912	34.0634	26.6586	26.4726	35.2866	31.7647	0.0801831	0.364276	24	1.5	2.35719	32.4853	4.47196	0.137661		0.783893	0.938735	0.192099	0.244439	0.918734	0.65103	0.721932	0
NR_033510	1500017E21Rik	19.0061	40.4205	32.9033	16.6832	13.4575	9.20737	4.78346	23.4353	0.000390449	0.00978436	24	4.5	9.99939	19.9871	14.1621	0.70856		NR_033510	1500017E21Rik	27.0852	32.2547	12.5558	17.8452	13.0141	0.875397	10.2557	11.8102	0.00323849	0.044589	24	4.5	10.7163	15.712	9.20838	0.586071		0.660012	0.262334	0.88774	0.366299	0.996061	0.194382	0.726615	0
NM_146093	Ubxn1	389.887	303.894	248.006	191.295	161.925	150.82	199.626	255.346	9.55942e-07	0.000241754	24	1.5	73.8198	237.6	96.8489	0.407613		NM_146093	Ubxn1	271.469	245.561	194.902	157.87	131.935	118.352	217.732	214.492	0.000390449	0.0109996	24	1.5	54.132	194.039	65.8172	0.339195		0.199732	0.786417	0.19666	0.382293	0.409596	0.593492	0.731221	0
NM_007646	Cd38	3.83962	2.89146	1.02952	1.28574	3.97609	4.18541	3.40851	4.63884	0.0185719	0.124201	24	19.5	1.22009	3.1569	1.43982	0.456086		NM_007646	Cd38	2.51532	3.45229	0.36316	1.42786	1.84761	2.94381	3.02263	2.54882	0.0801831	0.364276	24	19.5	0.76895	2.26519	0.929082	0.410157		0.622291	0.208372	0.912177	0.287987	0.77593	0.405449	0.753891	0
NM_001163166	Hmg20b	14.8538	7.20816	1.10881	6.46155	0.558382	7.94095e-05	5.92961	5.21412	0.0398244	0.239404	27	0	4.17417	5.38401	3.69813	0.686873		NM_001163166	Hmg20b	2.84784	15.9026	5.00375	0.00597984	0.000124571	0.470983	11.4553	6.12045	0.0801831	0.364276	24	0	5.71898	5.22588	4.59076	0.878466		0.989451	0.210635	0.947014	0.251826	0.935105	0.480414	0.758082	0
NM_007981	Acsl1	335.611	357.815	271.064	300.417	359.896	451.754	518.79	462.086	2.83044e-05	0.00189287	24	19.5	93.0149	382.179	96.521	0.252554		NM_007981	Acsl1	350.128	266.522	258.382	312.524	325.018	409.423	443.083	523.435	2.83044e-05	0.0021851	24	19.5	95.1971	361.064	101.697	0.281659		0.687873	0.213107	0.918496	0.286211	0.903793	0.264267	0.762593	0
NM_008719	Npas2	1.90553	1.43943	0	0	0	0	0.433219	3.74489	0.00323849	0.0388301	24	0	1.01783	0.940384	1.45004	1.45004		NM_008719	Npas2	3.4429	1.12416	0	0	0	0	1.1306	2.0247	0.00323849	0.044589	24	0	1.11557	0.965295	1.42172	1.42172		0.967777	0.943968	0.21474	0.259257	1	0.761831	0.765534	0
NM_001159301	Lgals9	339.403	456.603	378.544	335.805	275.795	339.386	349.907	520.699	0.0185719	0.124201	24	0	55.196	374.518	72.6593	0.194008		NM_001159301	Lgals9	623.325	485.84	397.948	363.578	367.3	281.206	357.403	394.642	0.000390449	0.0109996	27	0	90.8187	414.956	103.033	0.248298		0.221772	0.605967	0.401075	0.784926	0.328805	0.481247	0.777852	0
NM_016847	Avpr1a	18.2027	16.9278	15.723	1.68769	4.31235	9.28756	13.0358	19.154	0.000390449	0.00978436	24	0	6.64029	12.2914	8.01266	0.651894		NM_016847	Avpr1a	19.3667	16.2658	7.56526	4.90438	8.79895	9.29029	11.3296	17.8352	0.000390449	0.0109996	24	0	6.2709	11.9195	6.23006	0.522677		0.30721	0.817489	0.229362	0.396171	0.667933	0.349211	0.790539	0
NM_001115087	Fancf	0.658239	0.447083	0.703242	0.429777	0	0.863584	1.80669	1.64091	0.0801831	0.331116	24	21	0.610646	0.818691	0.587659	0.587659		NM_001115087	Fancf	2.57493	1.15703	0	0.148006	0.87405	1.91108	0.40365	2.94681	0.0185719	0.138187	24	21	1.15038	1.25194	1.08161	0.863942		0.611357	0.233994	0.896139	0.329595	0.244891	0.275273	0.797981	0
NM_144520	Sec14l2	299.866	312.374	237.845	249.428	210.491	309.693	364.917	407.232	0.0185719	0.124201	24	22.5	68.9705	298.981	69.5045	0.232471		NM_144520	Sec14l2	346.289	264.111	197.714	230.132	230.368	248.577	322.773	328.741	0.000390449	0.0109996	24	22.5	65.5071	271.088	63.0006	0.232399		0.787786	0.917404	0.238904	0.312202	0.638589	0.348076	0.805627	0
NM_008898	Por	128.248	119.471	171.289	355.426	394.699	253.659	161.807	101.803	2.83044e-05	0.00189287	24	12	115.512	210.8	137.483	0.652196		NM_008898	Por	94.21	141.141	219.43	307.599	478.336	287.345	169.38	117.951	8.54112e-09	1.3423e-05	24	12	118.742	226.924	157.093	0.692272		0.893588	0.592747	0.696763	0.893572	0.896568	0.243295	0.812259	0
NM_011719	Wnt9b	0.354313	0	0	0	0.0222296	0.113598	0.265784	0.106064	0.0398244	0.239404	24	19.5	0.123021	0.107749	0.140022	0.140022		NM_011719	Wnt9b	0.297043	0	0	0	0.0439255	0.0215248	0.682603	0.17825	0.00807112	0.100555	24	19.5	0.141262	0.152918	0.228874	0.228874		0.722154	0.248162	0.904699	0.334762	1	0.48555	0.819388	0
NM_001288617	Gsta3	126.78	75.3634	79.7266	162.441	148.825	176.653	144.875	134.89	0.000390449	0.00978436	24	15	38.7215	131.194	41.6025	0.317106		NM_001288617	Gsta3	95.631	48.693	101.216	118.028	127.938	180.51	144.255	86.711	0.000390449	0.0109996	24	15	35.9081	112.873	48.1709	0.426772		0.363361	0.443368	0.659708	0.778114	0.253219	0.693336	0.826556	0
NM_009516	Wee1	2.92054	0.552309	2.54694	6.89842	4.52209	3.80153	2.52618	1.97274	0.0801831	0.331116	24	12	1.41132	3.21759	1.87607	0.583065		NM_009516	Wee1	0	0.56574	2.71537	7.84937	3.90958	4.20267	1.81502	1.92263	0.00323849	0.044589	24	12	2.18836	2.87255	2.67139	0.929974		0.257465	0.272032	0.754229	0.500054	0.347611	0.675058	0.832389	0
NM_010517	Igfbp4	454.897	447.053	572.694	595.567	703.699	475.346	540.082	399.993	0.00323849	0.0388301	24	12	94.1552	523.666	104.538	0.199627		NM_010517	Igfbp4	436.003	426.272	560.654	633.145	732.268	549.06	486.527	482.617	0.000390449	0.0109996	24	12	99.3485	538.318	123.247	0.228948		0.669308	0.878061	0.281529	0.395233	0.885675	0.264421	0.841593	0
NM_001111048	Fga	1981.7	1987.29	1490.21	1087.76	1146.41	1299.91	1693.77	2579.19	0.000390449	0.00978436	24	0	522.545	1658.28	614.933	0.370825		NM_001111048	Fga	2092.62	1767.69	1636.13	913.614	1455.36	1033.81	1492.44	2126.39	0.00323849	0.044589	24	0	429.951	1564.76	508.325	0.324859		0.375324	0.26575	0.815821	0.438388	0.344403	0.269308	0.843301	0
NM_146002	Rhbdd2	2.2603	2.84085	5.60663	4.2338	6.5348	2.0139	3.09216	2.59858	0.0801831	0.331116	24	12	1.27268	3.64763	1.25532	0.344146		NM_146002	Rhbdd2	3.09497	2.0412	5.19447	9.27756	5.0229	6.27993	4.5699	1.64113	0.0185719	0.138187	24	12	2.29367	4.64026	2.63901	0.568721		0.267764	0.539865	0.506082	0.964882	0.294748	0.761571	0.845863	0
NM_013889	Zfp292	3.25938	2.17425	2.57832	2.38937	2.02909	1.73956	1.79328	2.38139	0.0185719	0.124201	27	1.5	0.498227	2.30119	0.397419	0.172702		NM_013889	Zfp292	3.05704	2.92251	2.84324	1.27976	1.80901	1.83394	1.70926	1.91754	0.0185719	0.138187	24	1.5	0.801845	2.17154	0.673391	0.310099		0.331522	0.270164	0.79451	0.462392	0.538872	0.328558	0.84887	0
NM_001113550	4833420G17Rik	10.5773	6.23015	9.99397	4.6078	5.152	3.77322e-05	3.07001	9.9152	0.0185719	0.124201	27	0	4.40535	6.39736	3.47431	0.543085		NM_001113550	4833420G17Rik	9.1009	7.38405	4.24298	3.00129	5.81972	2.40887	2.84851	7.66546	0.0398244	0.267629	27	0	3.29807	5.43398	2.12844	0.391691		0.408326	0.799828	0.301702	0.492095	0.322284	0.271968	0.851097	0
NM_178668	Pde12	1.46409	3.82517	1.96903	2.22871	2.63379	3.96993	4.29927	4.77991	0.0398244	0.239404	27	19.5	1.17767	3.23032	0.934492	0.289288		NM_178668	Pde12	3.42003	2.55805	3.9498	1.67833	3.64434	4.56615	6.59516	5.06707	0.0185719	0.138187	24	19.5	1.37142	3.93487	1.49104	0.378931		0.856606	0.904725	0.280142	0.365302	0.691371	0.745984	0.860851	0
NM_146013	Sec14l4	53.198	64.8242	52.8675	42.5967	67.7259	77.5877	77.7792	62.2189	0.0185719	0.124201	24	18	13.7594	62.3498	11.983	0.192189		NM_146013	Sec14l4	63.2158	46.144	44.8445	69.3827	61.8284	71.4257	76.1032	61.8661	0.0185719	0.138187	24	18	9.3447	61.8513	10.9473	0.176994		0.700299	0.87812	0.290111	0.403622	0.995171	0.922349	0.87202	0
NM_053074	Nup62	4.24997	5.88382	1.08872	3.88659	5.47072	11.4072	9.8043	9.22196	0.00323849	0.0388301	24	18	3.77268	6.37666	4.03437	0.632678		NM_053074	Nup62	6.95928	1.5303	0.93529	5.22083	4.43658	6.279	10.258	5.97948	0.00323849	0.044589	24	18	2.33255	5.19984	3.40127	0.654111		0.963552	0.295321	0.908616	0.375032	0.865479	0.292846	0.87495	0
NM_019979	Selk	109.495	131.506	109.105	83.8872	73.2089	82.6852	97.5987	94.5464	0.000390449	0.00978436	24	3	18.3945	97.7541	20.94	0.214212		NM_019979	Selk	104.021	121.177	76.9781	73.9283	74.6253	66.5112	72.7578	90.5567	0.000390449	0.0109996	24	3	17.0027	85.0694	19.705	0.231635		0.80004	0.295856	0.889523	0.397035	0.747358	0.795156	0.87811	0
NM_007618	Serpina6	135.876	180.921	399.356	480.349	281.295	244.416	195.267	139.075	0.000390449	0.00978436	24	12	116.178	257.069	112.225	0.436555		NM_007618	Serpina6	146.885	185.145	431.185	377.542	359.684	259.474	247.419	185.747	0.0185719	0.138187	24	12	123.418	274.135	102.508	0.373932		0.332884	0.773436	0.296192	0.510371	0.316649	0.925336	0.878459	0
NM_178082	Insig2	63.3728	89.6652	35.34	11.6372	9.04685	44.207	55.3968	103.77	0.000390449	0.00978436	24	0	37.4982	51.5545	39.2257	0.760859		NM_178082	Insig2	95.6255	70.9958	17.6282	14.976	18.4491	62.1546	46.3908	77.4818	0.00323849	0.044589	24	0	37.4464	50.4627	32.3351	0.640772		0.701604	0.626058	0.61661	0.990377	0.297407	0.984895	0.879711	0
NM_001037999	Dbi	4.27536e-06	6.20758e-07	1.05133e-06	1.48278e-06	0.409518	1.71507e-06	0.860821	0.936968	0.00807112	0.0875214	27	18	0.289572	0.297436	0.366446	0.366446		NM_001037999	Dbi	0.366142	6.82124e-07	1.05935e-06	8.3169e-07	5.44903	0.792574	2.54654	11.5074	0.0398244	0.267629	27	18	1.80068	2.74895	2.8305	1.02967		0.891888	0.300947	0.898196	0.392246	0.811593	0.798943	0.883303	0
NM_175260	Myh10	3.57223	3.7286	3.31668	1.48077	2.54454	1.85914	2.59699	2.9554	0.000390449	0.00978436	24	3	0.827985	2.75679	0.790315	0.286679		NM_175260	Myh10	3.89332	4.35169	2.88037	2.81617	2.07992	2.42874	2.5163	2.02731	0.0185719	0.138187	24	3	0.566004	2.87423	0.803031	0.27939		0.315534	0.363512	0.70614	0.647158	0.68001	0.438753	0.897172	0
NM_172132	Kdm4b	2.96508	0.936162	3.23739	2.23072	5.13668	3.47994	3.39461	3.38542	0.00323849	0.0388301	24	15	0.364061	3.09575	1.05886	0.342037		NM_172132	Kdm4b	1.71584	1.64475	1.74354	2.66687	3.75585	2.27621	3.75964	2.06251	0.00323849	0.044589	24	15	0.921134	2.45315	0.884842	0.360696		0.942635	0.895394	0.317597	0.411051	0.840662	0.408521	0.899018	0
NM_027052	Slc38a4	274.352	318.985	364.553	376.161	288.981	192.239	295.085	236.877	0.0801831	0.331116	24	9	60.9204	293.404	47.915	0.163307		NM_027052	Slc38a4	285.451	337.846	305.817	354.645	374.558	238.86	257.776	231.521	0.0185719	0.138187	24	9	65.7524	298.309	53.4635	0.179222		0.385034	0.771874	0.325526	0.54392	0.60631	0.321883	0.902764	0
NM_001168295	Serpina3f	0	0	0.620435	1.41564	1.05933	2.66099	0.168539	0.723228	0.00807112	0.0875214	24	15	0.562295	0.83102	0.799386	0.799386		NM_001168295	Serpina3f	0.109091	0.107158	0.000169794	0.596371	0.560442	1.74043	0.364973	0	0.0801831	0.364276	21	15	0.396172	0.473251	0.547178	0.547178		0.659932	0.326214	0.848781	0.469691	0.706036	0.549752	0.906431	0
NM_021512	Nup160	0.86188	1.75928	0.315301	0.638516	1.58915	1.07133	1.99135	2.10746	0.0398244	0.239404	27	19.5	0.306046	1.34134	0.550695	0.410557		NM_021512	Nup160	0.979305	1.81453	0.66585	0.894174	0.896621	1.4039	2.44087	1.97217	0.000390449	0.0109996	24	19.5	0.442889	1.38343	0.609732	0.44074		0.948674	0.891087	0.327263	0.425031	0.886694	0.627975	0.907302	0
NM_016702	Agxt	174.34	148.464	144.151	147.62	99.3075	92.3545	111.759	155.848	0.00323849	0.0388301	24	3	31.765	134.231	34.0134	0.253396		NM_016702	Agxt	180.381	181.058	139.896	112.341	111.114	72.8567	137.451	131.29	2.83044e-05	0.0021851	24	3	33.013	133.298	39.7542	0.298235		0.430563	0.363108	0.759191	0.596141	0.339002	0.836913	0.916594	0
NM_021366	Klf13	2.01866	3.25277	6.90259	7.14809	7.48832	3.66541	3.97256	1.51696	0.000390449	0.00978436	24	12	2.64023	4.49567	2.52247	0.561089		NM_021366	Klf13	3.61334	3.46906	6.10654	7.25032	9.76434	4.831	4.25758	1.83328	0.000390449	0.0109996	24	12	2.5661	5.14068	2.83166	0.550833		0.391758	0.350625	0.754004	0.587814	0.345311	0.525893	0.921257	0
NM_001271727	Trim2	1.59002	2.1064	9.77734e-23	6.39398e-23	9.43072e-20	3.55411e-24	2.53087	2.76625	0.0185719	0.124201	24	21	1.12431	1.12419	1.42306	1.26586		NM_001271727	Trim2	5.31523	0.209612	3.59896e-21	3.46064e-19	9.83953e-21	2.40289	2.95845	3.86831	0.00323849	0.044589	24	21	2.48773	1.84431	2.45561	1.33145		0.349655	0.483801	0.614566	0.865658	0.438867	0.873372	0.92434	0
NM_007812	Cyp2a5	127.056	137.123	281.457	636.546	594.722	380.054	210.176	112.134	2.83044e-05	0.00189287	24	12	231.162	309.909	257.1	0.8296		NM_007812	Cyp2a5	95.3355	113.474	302.815	530.094	508.386	305.059	219.822	151.586	2.83044e-05	0.0021851	24	12	187.29	278.321	206.216	0.740927		0.719259	0.798458	0.418372	0.613413	0.732648	0.350704	0.92507	0
NM_001289895	Tns1	8.1479	10.9096	11.6499	13.3438	12.2825	18.8952	15.0657	12.0191	0.000390449	0.00978436	27	13.5	2.93881	12.607	3.10241	0.246086		NM_001289895	Tns1	10.122	11.8236	6.79372	15.3624	17.3655	13.2936	15.241	11.9059	0.0185719	0.138187	24	13.5	3.6626	12.7385	3.12485	0.245308		0.970344	0.351014	0.881005	0.458833	0.701238	0.408385	0.925284	0
NM_016974	Dbp	11.0847	12.3694	67.1837	55.8673	29.317	3.4808	3.71438	0.667801	0.000390449	0.00978436	24	9	23.5631	22.9606	27.9178	1.2159		NM_016974	Dbp	0	9.91053	57.1254	33.4116	25.1922	5.07114	0.813487	0.0973667	0.000390449	0.0109996	24	9	20.0397	16.4527	22.6544	1.37694		0.864824	0.372191	0.854968	0.508055	0.84262	0.829154	0.93877	0
NM_172631	Ldlrad4	3.19472	1.9785	8.14988	3.09088	2.96207	0.832607	1.45401	2.62773	0.0801831	0.331116	24	6	0.835133	3.0363	2.03372	0.669803		NM_172631	Ldlrad4	3.61187	3.02604	7.72359	2.79004	2.59889	1.3095	2.23761	1.39097	0.00323849	0.044589	24	6	1.10153	3.08606	1.90748	0.618096		0.983376	0.86581	0.381243	0.504601	0.82826	0.916556	0.94388	0
NM_007703	Elovl3	250.233	308.965	80.6441	24.7604	33.5064	98.5535	309.298	519.278	2.83044e-05	0.00189287	24	22.5	176.233	203.155	206.282	1.01539		NM_007703	Elovl3	513.74	250.678	26.0477	17.8234	56.4574	96.9988	302.862	362.032	2.83044e-05	0.0021851	24	22.5	200.099	203.33	226.306	1.113		0.787249	0.835403	0.383503	0.540151	0.963067	0.43561	0.945098	0
NM_019580	Gde1	20.9379	27.0865	27.7118	42.5867	36.6684	44.0718	37.826	22.6635	0.00323849	0.0388301	24	13.5	11.0417	32.4441	10.6974	0.329718		NM_019580	Gde1	26.7778	18.4256	37.1479	41.6881	38.1012	38.0404	38.9751	27.9626	0.0185719	0.138187	24	13.5	7.98536	33.3898	8.7371	0.26167		0.631741	0.474156	0.734149	0.735578	0.496212	0.390467	0.948716	0
NM_153557	BC029214	16.774	15.6393	18.3857	9.36033	8.64638	18.7583	33.6875	57.9954	0.0185719	0.124201	24	21	9.25455	22.4059	15.5512	0.694067		NM_153557	BC029214	50.5617	7.95114	6.5692	7.27674	14.6186	27.9695	26.1085	47.8103	0.0185719	0.138187	27	21	25.4156	25.7822	19.6959	0.763933		0.870212	0.843655	0.391962	0.539459	0.511055	0.653219	0.949466	0
NM_019999	Pnkd	60.6661	57.5863	47.8279	19.4148	24.7141	89.4446	103.612	129.529	2.83044e-05	0.00189287	24	21	41.3189	66.5994	42.2624	0.634576		NM_019999	Pnkd	80.6117	43.9523	0.00132834	20.1598	34.5109	38.3265	90.3597	85.8983	0.000390449	0.0109996	24	21	36.3364	49.2276	40.3348	0.819354		0.403585	0.721003	0.395762	0.667673	0.530079	0.503585	0.951332	0
NM_009999	Cyp2b10	15.0863	3.33931	0.37272	6.80188	6.88032	15.8699	14.5114	9.67381	0.00323849	0.0388301	24	18	4.37754	9.06696	6.72088	0.74125		NM_009999	Cyp2b10	7.94235	5.19207	3.18124	8.10063	5.40227	26.3066	15.0386	19.6679	0.0185719	0.138187	24	18	8.1793	11.354	8.50181	0.748797		0.745055	0.400489	0.816272	0.577073	0.929207	0.617618	0.953572	0
NM_016674	Cldn1	29.0677	29.2039	17.2731	7.41198	8.47199	25.3667	39.401	43.8225	2.83044e-05	0.00189287	24	22.5	14.9863	25.0024	15.6508	0.625974		NM_016674	Cldn1	42.7065	31.7474	13.1761	7.32778	13.8109	23.5514	39.8914	31.0944	0.00323849	0.044589	24	22.5	15.7331	25.4132	15.5034	0.610051		0.686922	0.402751	0.802591	0.593577	0.908047	0.731116	0.954613	0
NM_145434	Nr1d1	23.5116	37.9021	54.7535	17.5025	13.9251	3.96176	1.66583	2.16261	2.83044e-05	0.00189287	24	6	16.9543	19.4231	21.4734	1.10556		NM_145434	Nr1d1	12.6726	55.0694	49.2031	25.9174	5.95275	5.00122	0.752232	2.70024	2.83044e-05	0.0021851	24	6	18.5921	19.6586	24.9871	1.27105		0.803001	0.432376	0.805399	0.619949	0.759163	0.747108	0.966553	0
NM_172784	Lrp11	0.653495	0.444942	0	0.0196787	0.51267	0.506006	1.77255	0.791746	2.83044e-05	0.00189287	24	19.5	0.377144	0.587636	0.603243	0.603243		NM_172784	Lrp11	0.699397	0	0	0	0.29826	0.23349	0.717191	0.616038	0.00807112	0.100555	24	19.5	0.435605	0.320547	0.377209	0.377209		0.613628	0.742042	0.458203	0.711384	0.744157	0.685965	0.974706	0
NM_001013785	Akr1c19	64.2338	77.5114	82.1215	140.053	114.862	132.13	114.115	84.7581	0.00323849	0.0388301	27	13.5	35.3613	99.5951	27.7205	0.278332		NM_001013785	Akr1c19	73.0199	76.9554	71.185	110.909	140.114	113.752	108.954	70.5917	0.00323849	0.044589	24	13.5	28.2989	95.6851	32.4426	0.339056		0.970497	0.741169	0.559019	0.813208	0.865404	0.932858	0.992646	0
NM_009672	Anp32a	210.178	136.493	158.894	120.998	90.8426	170.256	173.364	209.513	0.00323849	0.0388301	24	0	34.0364	158.817	41.0179	0.258271		NM_009672	Anp32a	170.514	175.772	122.885	92.2544	95.9007	116.235	194.661	153.867	0.0801831	0.364276	24	0	47.16	140.261	40.9197	0.291739		0.806099	0.601381	0.668721	0.931266	0.686675	0.90644	0.995988	0
NM_011416	Smarca2	16.6591	16.2199	18.3137	19.6	26.9651	24.2507	17.6303	17.096	2.83044e-05	0.00189287	24	13.5	2.7679	19.5919	4.58608	0.234081		NM_011416	Smarca2	17.9994	18.6794	20.9653	27.7927	28.0366	28.8981	18.3411	21.1898	0.0185719	0.138187	27	13.5	5.45059	22.5085	3.90345	0.173421		0.681492	0.625408	0.611268	0.985603	0.898968	0.752163	0.996549	0
NM_010321	Gnmt	1485.89	1651.01	1336.93	1936.85	1671.73	1801.41	2156.96	2100.82	0.0185719	0.124201	24	18	229.923	1767.7	236.471	0.133773		NM_010321	Gnmt	2395.66	1699.42	1611.78	1853.06	2646.43	2224.9	2569.31	2136.87	0.0185719	0.138187	24	18	371.57	2142.18	400.68	0.187043		0.804605	0.638966	0.631796	0.992682	0.979875	0.946563	0.997508	0
NM_001033306	Shb	7.07094	6.01535	9.59398	11.7665	13.4716	7.18548	11.7597	8.92339	0.0185719	0.124201	24	13.5	2.32071	9.47337	2.2087	0.233148		NM_001033306	Shb	3.58587	9.6278	12.2139	13.8123	10.7504	11.8535	10.7072	6.89103	0.00323849	0.044589	24	12	2.72899	9.93025	3.41676	0.344076		0.225749	0.705919	0.300648	0.576246	0.00174125	0.717558	0.0104021	1.5
NM_177646	Dgkd	1.72061	3.33007	3.03613	2.90219	2.66695	2.34241	2.09179	2.06201	0.0398244	0.239404	27	6	0.573039	2.46864	0.559886	0.226799		NM_177646	Dgkd	1.218	2.70503	3.88805	3.64772	1.77847	1.8403	1.00401	2.29874	0.0185719	0.138187	24	7.5	1.06071	2.29754	1.15846	0.504218		0.0671746	0.00417289	0.956058	0.011385	0.00175021	0.00940985	0.0104554	1.5
NR_030671	AW011738	1.01365	1.56757	0.404646	0.248138	0.494521	0	0.518296	0.762998	0.0185719	0.124201	24	3	0.398855	0.626227	0.471676	0.471676		NR_030671	AW011738	1.37601	1.77081	2.43454	1.10453	0.125538	0	0.904061	0.249977	0.000390449	0.0109996	24	4.5	0.972986	0.995683	0.960697	0.960697		0.0230834	0.334743	0.271668	0.913602	0.00175693	0.635085	0.0104954	1.5
NM_133996	Apon	405.835	309.906	277.187	260.592	257.528	346.21	304.534	394.662	0.000390449	0.00978436	24	0	38.0593	319.557	55.9674	0.175141		NM_133996	Apon	397.804	375.099	297.053	274.246	307.369	211.105	313.485	364.183	0.00323849	0.044589	24	1.5	60.7744	317.543	67.0061	0.211014		0.0175263	0.194711	0.381829	0.733175	0.00177238	0.681353	0.0105873	1.5
NM_133781	Cab39	15.7578	17.581	16.6212	13.6959	14.2753	16.0941	18.0006	18.4996	0.0185719	0.124201	24	22.5	1.5399	16.3157	1.72614	0.105797		NM_133781	Cab39	14.2635	15.0964	14.0795	7.59919	12.879	16.4583	17.9705	19.5158	0.000390449	0.0109996	24	21	2.83596	14.7328	3.81457	0.258917		0.0107742	0.00301478	0.830573	0.0172513	0.00179688	0.161861	0.0107329	1.5
NM_010109	Efna5	0.000232887	4.99202e-07	1.61796e-06	0.798752	0.211097	0.196335	1.01458	0.542213	0.0801831	0.331116	27	16.5	0.383074	0.350489	0.249428	0.249428		NM_010109	Efna5	0.383524	0.37629	1.64555e-05	0.728177	1.35613	0.969768	1.00491	1.40277	0.00807112	0.100555	27	18	0.444501	0.801624	0.407377	0.407377		0.942689	0.999861	0.002317	0.00207467	0.957586	0.127514	0.0123837	1.5
NM_175149	2310022B05Rik	3.923	5.15328	4.42283	4.2338	3.44601	2.71756	3.68387	4.41638	0.000390449	0.00978436	24	3	0.650171	3.99959	0.874205	0.218574		NM_175149	2310022B05Rik	7.0348	5.00593	6.13416	3.80948	2.76371	3.45506	4.83438	3.03528	0.0185719	0.138187	24	1.5	1.11121	4.5091	1.29265	0.286676		0.432151	0.0022423	0.998546	0.00279691	0.195891	0.0131704	0.0133786	1.5
NM_130450	Elovl6	11.2911	21.3867	16.2335	27.4523	19.7148	33.5053	29.4081	17.0676	0.0801831	0.331116	27	13.5	8.72605	21.626	6.49496	0.300332		NM_130450	Elovl6	16.1164	15.268	16.5374	44.0139	33.6782	34.1928	17.7505	9.40146	0.0185719	0.138187	24	12	12.9	23.3698	14.1642	0.60609		0.010428	0.193492	0.304183	0.825561	0.00225952	0.425996	0.0134807	1.5
NM_172667	Cwc22	0.0297251	1.28697	8.66128e-06	0.0040994	0.660387	5.69706	1.42787	1.67492	0.0185719	0.124201	24	18	1.00965	1.34763	1.4129	1.04843		NM_172667	Cwc22	0.58268	1.98773e-05	0.0780231	0.985983	0.99691	4.58797	3.47962	2.15195	9.55942e-07	0.000256496	24	16.5	1.74096	1.60789	1.99482	1.24064		0.969416	0.999849	0.00269404	0.0023961	0.411623	0.0332367	0.0142907	1.5
NM_023154	Ethe1	73.8871	63.084	48.675	44.6361	25.9274	32.0858	81.4062	132.238	0.00323849	0.0388301	24	0	28.5285	62.7424	35.0497	0.558629		NM_023154	Ethe1	112.107	90.714	77.8396	35.6199	43.3847	26.5039	72.8984	85.1121	2.83044e-05	0.0021851	24	1.5	33.4669	68.0225	36.5407	0.537186		0.0243667	0.910044	0.00245263	0.010141	0.0117361	0.0314845	0.0146259	1.5
NM_009007	Rac1	93.9753	74.7562	64.8548	63.8206	51.3838	72.0875	58.0229	71.3643	0.0185719	0.124201	24	1.5	9.47177	68.7832	11.4874	0.167008		NM_009007	Rac1	64.527	64.6358	63.2407	58.2023	63.2189	52.1313	62.8084	66.7918	0.0801831	0.364276	24	3	3.27242	61.9445	3.80183	0.0613748		0.0835505	0.973437	0.00245596	0.0061166	0.16477	0.132805	0.0146456	1.5
NM_029814	Chmp5	55.8214	49.4276	44.8963	31.3413	31.6482	30.8435	46.0864	41.372	0.0185719	0.124201	24	3	9.58483	41.4296	8.77883	0.211898		NM_029814	Chmp5	37.3585	39.4406	38.1711	38.655	25.6255	27.8314	35.3468	25.766	0.0801831	0.364276	24	4.5	8.20304	33.5244	5.44455	0.162406		0.00255171	0.0478718	0.365607	0.374896	0.0037907	0.345652	0.0152129	1.5
NM_001115085	Tssc4	4.05082	3.57515	5.89009e-23	6.8479e-06	0.364499	3.52119	7.60696	4.69952	0.000390449	0.00978436	24	21	2.86436	2.97727	3.14037	1.05478		NM_001115085	Tssc4	5.02496	7.80613e-07	1.89507e-06	6.8399e-14	3.38804e-05	12.0644	5.30768	4.55937	0.0185719	0.138187	24	19.5	3.65315	3.36956	3.90439	1.15873		0.122275	0.00299109	0.98202	0.00637032	0.321914	0.302699	0.0178129	1.5
NM_015830	Capn15	3.3608	2.40073	0.797116	1.58995	2.87402	3.21306	3.60501	2.86328	0.00323849	0.0388301	24	19.5	0.904177	2.588	1.0947	0.422993		NM_015830	Capn15	3.6928	1.74933	1.19278	1.39397	1.46263	1.78366	2.85163	3.57858	0.000390449	0.0109996	24	21	1.20917	2.21317	1.24363	0.561921		0.00313125	0.244785	0.118694	0.745284	0.00487817	0.945446	0.0186411	1.5
NM_019641	Stmn1	9.10174	4.05779	5.77184	6.32492	14.5385	12.3089	13.5463	11.7	0.00323849	0.0388301	24	18	4.86434	9.66875	4.2751	0.442157		NM_019641	Stmn1	9.65541	6.72108	0.112902	1.98917	7.81991	10.9467	7.05368	11.9118	0.00323849	0.044589	24	19.5	3.82002	7.02633	4.53602	0.645574		0.0142763	0.00315741	0.856002	0.0161275	0.00827128	0.221872	0.0187955	1.5
NM_001199113	Slc29a1	19.7443	28.1189	12.9806	20.4605	15.7753	34.7848	44.254	29.7626	0.0185719	0.124201	24	19.5	9.94213	25.7351	10.0467	0.390388		NM_001199113	Slc29a1	27.3357	20.7851	19.1381	26.1062	21.8243	32.38	30.9662	24.5615	0.0185719	0.138187	24	18	3.05343	25.3871	4.93524	0.194399		0.0747447	0.964203	0.00347283	0.00906777	0.0804549	0.00315918	0.018806	1.5
NM_021424	Pvrl1	10.1702	8.94335	9.30307	5.53731	5.87802	11.5223	13.0295	19.6574	0.000390449	0.00978436	24	21	3.58925	10.5051	4.78409	0.455405		NM_021424	Pvrl1	13.1381	9.20952	8.21844	11.3774	9.18237	13.3526	16.0693	15.6831	0.000390449	0.0109996	24	19.5	3.3982	12.0289	3.50956	0.291762		0.0660694	0.960657	0.00317962	0.00873088	0.1324	0.0578914	0.0189267	1.5
NM_028788	Stra6l	24.408	49.3139	33.6155	20.7121	20.2071	37.6416	42.132	58.7865	0.0801831	0.331116	24	0	11.3181	35.8521	10.733	0.29937		NM_028788	Stra6l	60.3644	53.1607	30.4025	27.227	22.3764	24.4008	44.3234	43.2663	2.83044e-05	0.0021851	24	1.5	13.3399	38.1902	15.8804	0.415823		0.14027	0.983804	0.00348516	0.00702466	0.167103	0.551297	0.0207296	1.5
NM_133217	Bco2	17.9603	16.0724	15.8955	6.74721	6.60542	9.92226	11.9067	19.4644	2.83044e-05	0.00189287	24	0	5.01628	13.0718	6.23737	0.477163		NM_133217	Bco2	16.2266	15.6138	16.3685	8.26643	10.6272	12.2151	11.271	13.6153	0.0801831	0.364276	24	1.5	3.5151	13.0255	3.05053	0.234197		0.00365593	0.178388	0.189166	0.978742	0.00393733	0.946156	0.0217361	1.5
NM_011066	Per2	3.30439	2.46224	5.75428	6.42112	8.05082	12.7276	8.81633	6.57843	9.55942e-07	0.000241754	24	16.5	2.93839	6.7644	3.51917	0.520248		NM_011066	Per2	1.99552	1.93674	2.55795	12.0423	8.01578	8.53844	6.56144	2.49966	0.00323849	0.044589	24	15	4.26369	5.51848	3.63249	0.658242		0.0105737	0.00493158	0.801733	0.0280078	0.00369567	0.683579	0.0219701	1.5
NR_125903	Sumo3	0.601599	0.542582	1.0538e-07	3.83906e-13	0.113076	0.985406	2.22184	2.31122	9.55942e-07	0.000241754	24	21	0.989859	0.846965	1.01182	1.01182		NR_125903	Sumo3	2.63906	8.67746e-11	6.25044e-11	2.989e-08	4.69278e-10	0.231351	1.45098	0.847894	0.0185719	0.138187	24	19.5	0.599552	0.646161	0.903074	0.903074		0.179309	0.00389051	0.987946	0.00709653	0.241818	0.0730047	0.0231172	1.5
NM_023900	Plekhj1	10.6097	8.64485	6.02588	7.9518	9.21313	9.82137	15.7847	16.4405	2.83044e-05	0.00189287	24	21	3.64308	10.5615	3.92428	0.371565		NM_023900	Plekhj1	11.78	13.3793	5.23823	3.07211	12.1894	7.34029	9.6123	13.6707	0.0801831	0.364276	24	22.5	4.27022	9.53529	3.34962	0.351287		0.171129	0.00397026	0.98689	0.00738527	0.0308819	0.322999	0.0235864	1.5
NM_016675	Cldn2	27.132	41.6541	31.7175	25.1772	24.3671	24.653	35.7164	43.2853	0.0185719	0.124201	24	0	8.02517	31.7128	7.24881	0.228576		NM_016675	Cldn2	44.2629	38.8821	33.9489	32.8731	28.7906	21.7186	32.1801	28.4589	0.00323849	0.044589	27	1.5	8.0538	32.7672	6.26679	0.191252		0.102844	0.847693	0.0699887	0.164372	0.00426016	0.163084	0.0252903	1.5
NM_008795	Cdk18	11.5807	15.1114	16.7847	20.6179	23.9304	26.4627	19.9832	18.8482	2.83044e-05	0.00189287	27	13.5	5.94146	18.853	5.30985	0.281644		NM_008795	Cdk18	12.361	9.82441	17.3718	22.3887	27.9451	17.8339	15.1506	15.6323	0.000390449	0.0109996	24	12	5.22746	17.3135	6.49297	0.375024		0.0429917	0.00436597	0.93063	0.0142635	0.0431141	0.00773492	0.0259116	1.5
NM_008667	Nab1	12.66	18.2326	17.5645	14.5728	9.17972	10.6847	12.2107	13.1939	0.00323849	0.0388301	24	4.5	3.10437	13.5374	3.62434	0.267729		NM_008667	Nab1	7.81601	15.9341	18.1029	15.0703	13.0443	10.9987	11.1151	10.3635	0.0398244	0.267629	27	6	3.32821	12.4992	3.40585	0.272487		0.00555866	0.0866102	0.379079	0.495973	0.005219	0.666478	0.0309082	1.5
NM_001252637	Rhobtb1	1.67261e-20	3.4865e-22	3.34782	15.8101	4.71207	9.86367e-22	0.425808	6.94608e-24	0.00323849	0.0388301	24	10.5	2.36727	3.03697	5.01955	1.65281		NM_001252637	Rhobtb1	8.13342e-24	6.43508e-21	1.02439e-21	9.89527e-14	2.57619	1.00853e-20	6.66378	3.31269e-21	0.0801831	0.364276	24	12	4.80126e-21	1.155	0.551449	0.477447		0.00548887	0.0368307	0.515685	0.234928	0.0272517	0.615075	0.0324846	1.5
NM_008774	Pabpc1	109.09	119.602	115.719	111.949	101.557	100.619	85.5214	90.5566	2.83044e-05	0.00189287	24	6	13.2641	104.327	14.0929	0.135084		NM_008774	Pabpc1	99.8567	110.273	101.583	103.293	98.0451	76.8457	92.5887	103.531	0.0185719	0.138187	24	4.5	6.35993	98.252	10.5513	0.10739		0.0311972	0.0441051	0.749644	0.156283	0.00565315	0.56175	0.0334431	1.5
NM_144800	Mtss1	7.00245	20.0289	22.8189	23.3663	32.0447	31.0267	30.1686	25.092	0.000113388	0.00702752	27	13.5	9.96366	23.4594	8.2443	0.351429		NM_144800	Mtss1	12.8789	18.1312	17.789	38.3803	23.7347	29.0927	22.6796	15.4486	0.00323849	0.044589	24	12	6.78637	22.2669	8.73454	0.392266		0.134425	0.25115	0.666477	0.549966	0.00587887	0.565431	0.0347588	1.5
NM_026191	Dhx40	9.81747	13.0298	10.9173	8.32583	9.12415	5.40209	7.45961	7.2491	0.000390449	0.00978436	24	4.5	2.24801	8.91567	2.68842	0.301539		NM_026191	Dhx40	8.60982	8.90214	11.5211	8.22303	8.13837	6.84877	7.75597	7.45162	0.000390449	0.0109996	24	6	0.89536	8.43135	1.43968	0.170754		0.0611148	0.664857	0.143862	0.395953	0.00593396	0.864634	0.0350797	1.5
NM_008537	Amacr	49.5454	55.4978	47.8637	38.9795	34.4133	36.537	41.8029	49.5457	2.83044e-05	0.00189287	24	1.5	9.19833	44.2732	9.65954	0.218181		NM_008537	Amacr	44.1923	49.2977	34.9876	36.442	35.3635	33.3621	38.1725	45.8262	0.0801831	0.364276	24	3	6.2429	39.7055	5.36073	0.135012		0.116749	0.0213689	0.938213	0.0473846	0.155105	0.00632354	0.0373465	1.5
NM_007483	Rhob	5.92499	6.79582	6.74648	7.29372	8.25787	10.5262	8.07346	5.98774	0.00323849	0.0388301	27	13.5	1.47483	7.36489	1.46251	0.198579		NM_007483	Rhob	4.46697	6.575	5.8761	6.65911	9.51905	7.4261	3.27309	6.49197	0.0801831	0.364276	24	12	1.55008	6.28592	1.4622	0.232616		0.148654	0.00650392	0.978166	0.0129098	0.313843	0.0799548	0.0383945	1.5
NM_001038492	Ctsa	4.94009	5.67068	3.85504	3.92555	1.09967	5.50718e-06	2.55545	2.61221	2.83044e-05	0.00189287	24	3	1.73169	3.08234	2.31534	0.751162		NM_001038492	Ctsa	3.93309	7.55474	4.91821	1.54471	0.400599	0.160104	5.09229	6.75184	0.0801831	0.364276	21	4.5	3.19443	3.58117	3.0373	0.84813		0.0253734	0.0156589	0.82215	0.0615853	0.00664946	0.994977	0.0392394	1.5
NM_033561	Eif4h	41.6996	41.4117	26.808	31.8513	34.0268	34.8518	38.7354	39.0847	0.0185719	0.124201	24	0	5.16835	36.0587	4.44531	0.12328		NM_033561	Eif4h	39.9518	31.6455	33.4047	30.1733	26.6868	27.7166	31.699	35.6521	0.000390449	0.0109996	24	1.5	3.9481	32.1162	4.76784	0.148456		0.0638641	0.753375	0.0907443	0.249002	0.00696618	0.321164	0.0410759	1.5
NM_010828	Cited2	24.0636	19.6511	9.82231	12.2013	11.8723	14.4305	17.7803	17.8445	0.00323849	0.0388301	24	0	5.32596	15.9582	4.96936	0.311398		NM_010828	Cited2	22.6526	21.2332	8.13718	20.4681	9.20535	10.7783	11.7518	14.7831	0.0801831	0.364276	24	1.5	2.83182	14.8762	4.4101	0.296453		0.129995	0.00698628	0.972863	0.014651	0.0124397	0.164532	0.0411923	1.5
NM_001290527	Psip1	7.16032	8.22746	7.42658	8.14419	9.8377	14.3252	12.3707	16.7234	0.0801831	0.331116	27	19.5	3.03181	10.8092	3.13665	0.290184		NM_001290527	Psip1	8.81686	8.18193	7.35027	2.33736	3.29367	10.3892	18.844	8.59945	0.0185719	0.138187	24	21	4.19221	8.47659	4.4976	0.53059		0.182905	0.00706855	0.982674	0.0129215	0.166308	0.019992	0.0416689	1.5
NM_178283	Asb13	25.0712	22.44	14.5337	16.3338	19.2026	16.8735	28.984	25.7575	0.00323849	0.0388301	24	21	4.62731	21.1495	5.94835	0.281252		NM_178283	Asb13	18.8372	15.8599	17.8808	16.3076	10.8554	18.2709	16.5533	21.574	0.0801831	0.364276	24	22.5	1.00674	17.0174	2.70227	0.158795		0.0913944	0.300247	0.543133	0.725624	0.007469	0.856401	0.0439855	1.5
NM_001254761	Rnf128	1.44664e-05	2.32714e-05	2.7401e-05	8.40712e-06	3.16679e-06	6.18835e-06	1.87252e-06	3.35025e-06	0.00323849	0.0388301	24	6	1.00833e-05	1.10237e-05	9.84815e-06	9.84815e-06		NM_001254761	Rnf128	5.21365e-06	4.70215e-05	4.16847e-05	5.38469e-06	2.61398e-06	3.40264e-06	7.9563e-06	4.32441e-06	0.0801831	0.364276	24	4.5	4.45831e-06	1.46975e-05	1.87779e-05	1.87779e-05		0.827376	0.0157478	0.997785	0.0161313	0.688263	0.00773639	0.0455298	1.5
NM_146054	Fermt2	67.6883	47.0225	39.9847	29.7937	27.3015	38.1866	41.2734	55.3431	8.54112e-09	1.44555e-05	24	0	12.1826	43.3242	16.1944	0.373794		NM_146054	Fermt2	59.5961	44.3482	41.4389	37.6756	28.0424	32.956	41.2756	41.0689	2.83044e-05	0.0021851	24	1.5	8.0555	40.8002	10.0912	0.247332		0.0264483	0.229484	0.405382	0.765362	0.00775366	0.537817	0.0456294	1.5
NM_001081423	Ttll5	1.22871	2.22248	2.12999	3.00918	3.12121	3.98426	2.88623	2.26814	0.000390449	0.00978436	27	13.5	1.13976	2.55498	0.873412	0.341847		NM_001081423	Ttll5	1.36226	2.39877	3.58717	2.90054	4.0972	1.88158	2.68204	2.01876	0.0185719	0.138187	24	12	0.725099	2.61604	0.759914	0.290483		0.00844745	0.0110054	0.715583	0.065869	0.00941459	0.0658129	0.0496263	1.5
NM_009530	Atrx	8.2131	7.46916	10.2714	4.81951	5.3845	6.52397	6.47274	6.99985	0.0801831	0.331116	24	1.5	1.50791	7.01928	1.42703	0.203302		NM_009530	Atrx	9.35805	9.73323	9.32534	7.26345	7.91185	6.59836	5.53193	6.98949	0.000390449	0.0109996	27	3	1.67482	7.80775	1.53026	0.195993		0.305388	0.990987	0.00858843	0.012822	0.123801	0.640996	0.0504368	1.5
NR_028353	Nt5c2	0.000544745	2.56641e-05	0.000969689	3.90525e-12	3.32191	4.35503	0.819969	0.267371	0.00323849	0.0388301	24	15	0.579787	1.09573	1.92611	1.75783		NR_028353	Nt5c2	2.15571e-07	0.850753	0.000680564	0.000805857	2.39472	0.000929165	0.000723906	5.68929e-31	0.0801831	0.364276	24	13.5	0.000511879	0.406077	0.399047	0.399047		0.23626	0.00861199	0.986338	0.0142592	0.044556	0.955067	0.0505722	1.5
NM_011067	Per3	0.562487	0.45161	5.28966	4.99461	5.94669	3.87496	2.08805	1.2619	0.00323849	0.0388301	24	12	2.79562	3.05875	2.64452	0.864576		NM_011067	Per3	0.165611	0.317723	4.01672	7.03954	3.17249	2.3177	0.422953	0.114436	2.83044e-05	0.0021851	24	10.5	2.37089	2.1959	2.82915	1.28838		0.0364247	0.00865795	0.892866	0.0300141	0.0120811	0.192264	0.0508362	1.5
NM_029858	Ston1	1.82797	0.896881	0.960194	0.362492	1.73633	2.83626	2.47784	3.0509	0.00323849	0.0388301	24	21	1.11791	1.76861	0.908952	0.513936		NM_029858	Ston1	2.18544	2.10858	0	1.74425	1.00807	3.96468	3.78151	2.78818	0.00323849	0.044589	24	19.5	1.37651	2.19759	1.38716	0.631217		0.986081	0.0603132	0.991169	0.0630779	0.982237	0.00891183	0.0522937	1.5
NR_110344	Tcerg1	2.40503e-21	2.62297e-196	6.00197e-13	7.71441e-06	2.33617e-05	3.79209e-07	1.01166	2.10614	0.0398244	0.239404	27	16.5	1.65463e-05	0.400274	0.516994	0.516994		NR_110344	Tcerg1	0.000108136	1.66157e-60	0	7.61832e-08	0.714132	2.4849	0.296808	8.93398e-12	0.00323849	0.044589	24	15	0.209875	0.436994	0.847623	0.847623		0.00923762	0.23963	0.236647	0.995168	0.0251432	0.849893	0.0541614	1.5
NM_153145	Abca8a	14.6567	22.6068	28.5307	23.1391	21.4513	19.2954	19.8689	21.0889	0.0185719	0.124201	24	7.5	2.51514	21.3297	3.75305	0.175954		NM_153145	Abca8a	17.3006	23.3628	27.0902	23.0125	24.5047	17.9851	15.7948	15.385	0.000390449	0.0109996	24	9	5.37242	20.5545	5.06976	0.24665		0.160308	0.97227	0.0109209	0.0212088	0.00936692	0.0734964	0.0549018	1.5
NM_134005	Enpp3	40.7874	37.3889	37.9794	26.0927	22.497	21.2582	32.945	41.877	0.00323849	0.0388301	24	1.5	10.6369	32.6032	10.4065	0.319187		NM_134005	Enpp3	37.718	42.263	24.0317	16.7328	28.4724	20.7254	35.2067	42.5202	0.0185719	0.138187	24	0	12.2951	30.9588	10.9351	0.353215		0.0765239	0.00955056	0.941457	0.0247764	0.0199514	0.289462	0.0559525	1.5
NM_175417	Adtrp	76.3809	84.7937	88.8741	71.6771	70.4267	71.4045	69.0832	85.1756	0.0801831	0.331116	21	6	8.85347	77.0272	7.97122	0.103486		NM_175417	Adtrp	84.9822	101.984	93.0311	90.4399	77.403	59.6792	66.9869	87.989	2.83044e-05	0.0021851	24	4.5	13.5222	82.8119	17.5066	0.211402		0.009761	0.209213	0.276321	0.892617	0.016118	0.987285	0.0571553	1.5
NR_073193	Crem	1.45208e-15	5.91584e-17	2.27286e-22	2.6855e-38	3.54261e-36	2.82534e-88	0.500397	0.622262	0.00323849	0.0388301	24	22.5	1.0253e-15	0.140332	0.191597	0.191597		NR_073193	Crem	1.94793	1.11636e-103	1.54069e-100	1.05893e-232	1.06182e-40	9.33801e-16	5.99899e-23	4.15493e-11	0.0185719	0.138187	24	21	6.60438e-16	0.243491	0.393717	0.393717		0.121362	0.0110625	0.960941	0.0239764	1	0.122073	0.0645663	1.5
NM_013769	Tjp3	6.91095	9.4652	7.5522	3.43629	1.52911	13.6049	15.656	18.3169	0.0185719	0.124201	24	21	5.73025	9.55894	5.86852	0.613929		NM_013769	Tjp3	19.1075	7.56536	4.8992	2.46494	3.49689	10.3895	17.1213	16.2195	0.000390449	0.0109996	24	22.5	8.47202	10.158	7.68158	0.756208		0.289093	0.987695	0.0112756	0.0173423	0.179595	0.216086	0.065775	1.5
NM_026189	Eepd1	9.672	8.55328	10.4178	8.73812	5.13138	4.93977	6.59789	6.84706	0.00323849	0.0388301	24	4.5	2.53762	7.61216	2.32455	0.305374		NM_026189	Eepd1	10.0427	9.90996	13.2469	10.2381	7.55047	2.6143	6.45586	4.94852	0.00323849	0.044589	24	6	3.60213	8.12585	3.82579	0.470817		0.0202547	0.035337	0.716028	0.146406	0.011755	0.0364756	0.0684893	1.5
NM_010197	Fgf1	31.4302	24.6599	23.2916	42.0826	46.867	64.0527	52.1597	41.824	2.83044e-05	0.00189287	24	16.5	14.658	40.796	17.4255	0.427138		NM_010197	Fgf1	30.1818	27.3684	26.4269	44.6936	47.3779	61.1381	38.8533	33.3072	0.000390449	0.0109996	24	15	12.2051	38.6684	14.3215	0.370366		0.0236139	0.0362517	0.734441	0.142335	0.0119809	0.34109	0.0697661	1.5
NM_013692	Klf10	2.7569	3.95151	6.18633	8.84891	4.93813	5.45133	2.85499	2.47767	2.83044e-05	0.00189287	24	10.5	2.1027	4.68322	2.43756	0.520489		NM_013692	Klf10	1.96684	4.56382	1.99719	9.50595	6.40347	4.84352	2.43829	2.07355	0.0185719	0.138187	24	12	2.21455	4.22408	2.54544	0.602603		0.513262	0.0121184	0.995287	0.0148513	0.589194	0.222156	0.0705429	1.5
NM_172881	Ugt2b35	69.8212	89.5818	81.9696	55.4723	66.2316	39.3833	53.3822	71.0161	0.000390449	0.00978436	24	4.5	11.5004	65.8573	17.6658	0.268244		NM_172881	Ugt2b35	66.9131	67.6968	70.4161	69.6537	53.0747	46.3077	34.5984	47.5643	9.55942e-07	0.000256496	24	6	15.372	57.0281	16.0771	0.281916		0.0202344	0.81523	0.0121589	0.0523888	0.0321213	0.0362416	0.0707715	1.5
NM_172668	Lrp4	1.84543	1.29559	3.8856	4.32052	2.61078	3.40517	2.30321	1.57656	0.0185719	0.124201	24	10.5	1.29302	2.65536	1.16376	0.438268		NM_172668	Lrp4	1.70867	0.4939	4.35863	5.67167	5.43297	5.48472	2.08092	1.09273	0.0185719	0.138187	24	12	2.73278	3.29053	2.66561	0.810088		0.0127156	0.321781	0.202885	0.819589	0.0128267	0.69518	0.0739092	1.5
NM_017373	Nfil3	8.58045	6.17282	2.32144	7.84941	9.42684	3.84778	16.4114	26.5945	0.0801831	0.331116	24	18	5.02428	10.1506	5.93674	0.584867		NM_017373	Nfil3	22.3263	6.76372	4.7966	9.33505	10.02	11.1103	20.9418	18.8512	0.00323849	0.044589	24	19.5	8.37718	13.0181	7.78596	0.598086		0.818385	0.998202	0.0129943	0.0132401	0.529464	0.474183	0.0754765	1.5
NM_011481	Srms	0.0891646	0	0	0	0.123961	1.41539	1.3069	1.14474	0.000113388	0.00702752	24	18	0.861069	0.510019	0.752613	0.752613		NM_011481	Srms	0.166163	0	0	0	0	0.799239	1.26677	0.060361	0.0185719	0.138187	24	19.5	0.117495	0.286567	0.386511	0.386511		0.877798	0.0133809	0.998437	0.0132735	0.952928	0.0529598	0.0770443	1.5
NM_029368	Tex30	1.51789	2.13606	3.79744	6.39108	1.40322	0	1.13286	2.33059	0.0801831	0.331116	21	9	1.61189	2.46657	1.82184	0.738614		NM_029368	Tex30	0.632432	1.57741	4.22365	4.00538	1.99034	2.25442	0.642445	0	0.000390449	0.0109996	24	10.5	1.66421	1.91576	1.64615	0.859265		0.177062	0.971105	0.0139119	0.0261019	0.0371325	0.142651	0.0806215	1.5
NM_011281	Rorc	11.9785	17.0456	14.8238	34.7453	35.5937	87.2151	85.6582	59.8684	0.00118586	0.0265694	27	15	33.8633	42.6992	32.6933	0.765664		NM_011281	Rorc	29.3732	9.6849	12.4539	35.325	56.1918	50.0919	53.619	43.3316	0.000390449	0.0109996	24	16.5	20.6322	36.2589	22.2856	0.614624		0.0762594	0.92682	0.0142844	0.0371422	0.0276367	0.776133	0.0827033	1.5
NM_010612	Kdr	3.98789	4.68877	3.91764	3.00426	5.33181	4.76047	5.93007	7.15108	0.00807112	0.0875214	27	19.5	0.877732	4.95709	1.22906	0.247939		NM_010612	Kdr	5.85203	4.17649	5.62242	5.63078	6.44309	7.65763	7.89446	5.08254	0.0185719	0.138187	24	18	1.27675	6.04493	1.09358	0.180908		0.0145278	0.685828	0.0306058	0.143147	0.0356177	0.0220596	0.0840615	1.5
NM_145478	Pim3	6.9813	7.75402	14.1569	16.7513	33.1259	7.30183	11.4114	8.80096	0.0185719	0.124201	24	12	4.80072	13.2855	7.97026	0.599924		NM_145478	Pim3	8.11756	3.09978	7.27736	12.7665	19.4815	16.0795	4.92917	6.58587	0.0801831	0.364276	24	13.5	5.62994	9.79215	6.32606	0.646034		0.542806	0.926862	0.160398	0.225362	0.0145828	0.578003	0.0843683	1.5
NM_025574	Pyurf	8.55296	8.39418	6.27026	7.52845	5.82982	6.151	8.0602	9.00083	0.000390449	0.00978436	24	0	1.58237	7.47346	1.36806	0.183056		NM_025574	Pyurf	11.8046	8.66104	6.10112	6.22408	5.54505	6.2163	7.85213	6.92815	0.00323849	0.044589	24	1.5	1.06984	7.41656	1.84955	0.249381		0.301248	0.0155154	0.984966	0.0237068	0.293366	0.230428	0.0895554	1.5
NM_027382	Hdac8	8.49647	6.42727	4.59923	1.88819	3.47775	0.749495	5.04295	4.09686	0.0185719	0.124201	27	0	2.44201	4.47936	2.24899	0.502078		NM_027382	Hdac8	2.42645	6.4732	1.60377	1.15563	1.02373	1.49269	1.2316	1.83897	0.000390449	0.0109996	24	1.5	0.660268	2.15576	1.531	0.710193		0.539246	0.0155927	0.994473	0.0189345	0.133359	0.561399	0.0899843	1.5
NM_030687	Slco1a4	10.355	14.9862	25.6037	22.7433	14.3959	9.98211	5.85064	9.43099	8.54112e-09	1.44555e-05	24	7.5	7.60983	14.1685	8.61074	0.607739		NM_030687	Slco1a4	10.1815	16.4507	35.6303	23.9529	27.8147	9.51326	13.4932	8.27117	0.0185719	0.138187	24	9	11.0887	18.1635	10.9056	0.600413		0.404075	0.0357801	0.979208	0.050459	0.365622	0.0157611	0.0909181	1.5
NM_001160257	Smg7	3.26995e-05	1.51182	4.68497	2.90428	7.13577	7.21331	4.60416	0.000767419	0.00323849	0.0388301	24	12	3.11024	3.50689	3.30256	0.941735		NM_001160257	Smg7	0.00036317	2.4693	2.60299	5.9522	3.00091	0.362107	4.64346	0.000146176	0.0185719	0.138187	24	10.5	0.587448	2.37893	1.67097	0.702403		0.145985	0.0158039	0.960188	0.0320373	0.0648521	0.154371	0.0911551	1.5
NM_001285457	Gfra1	22.7694	20.0602	25.9358	25.6381	26.5205	24.8359	17.9664	16.1135	0.00323849	0.0388301	24	10.5	4.64502	22.48	4.28562	0.190642		NM_001285457	Gfra1	18.8874	21.4438	22.1971	28.188	31.2563	25.8318	21.9895	23.48	0.000390449	0.0109996	24	12	3.85649	24.1592	4.66631	0.193148		0.0243781	0.491703	0.155637	0.552468	0.0173856	0.803203	0.0998836	1.5
NM_029219	Rnf19b	8.8246	12.998	14.8253	12.668	14.9731	9.63923	9.50374	9.17851	0.0185719	0.124201	24	12	2.46744	11.5763	1.68291	0.145375		NM_029219	Rnf19b	10.4818	8.81072	13.4333	20.5419	17.8521	10.6594	8.19229	8.50634	0.000390449	0.0109996	24	10.5	4.77313	12.3097	5.16045	0.419217		0.032789	0.017509	0.841947	0.0624637	0.0521633	0.0733892	0.100562	1.5
NM_010271	Gpd1	195.098	243.92	149.102	121.577	129.055	168.715	173.747	164.275	0.0801831	0.331116	24	0	32.063	168.186	36.7464	0.218486		NM_010271	Gpd1	203.442	168.325	158.777	156.193	107.016	130.131	154.085	175.929	2.83044e-05	0.0021851	24	1.5	27.0072	156.737	33.9931	0.21688		0.889985	0.997863	0.0176026	0.0176184	0.262041	0.207968	0.101076	1.5
NM_001199218	Slc38a3	5.238e-05	14.0867	4.59929	22.3399	35.9754	38.9495	14.8506	13.694	0.00323849	0.0388301	24	15	15.4983	18.0619	14.8937	0.82459		NM_001199218	Slc38a3	10.2151	3.43899	17.2377	67.4409	63.9411	23.353	10.0672	6.60566	0.0185719	0.138187	21	13.5	23.3712	27.9463	26.2041	0.937659		0.0177272	0.0566481	0.632455	0.239094	0.0516253	0.0530943	0.101759	1.5
NM_009381	Thrsp	402.757	331.154	199.197	1145.53	1003.47	1481.28	1246.91	820.821	0.000390449	0.00978436	24	16.5	464.178	828.89	533.625	0.643783		NM_009381	Thrsp	440.114	330.322	411.794	1127.12	1602.36	2119.81	672.854	329.742	0.0185719	0.138187	21	15	821.832	931.68	746.467	0.801206		0.0353268	0.0183185	0.846593	0.0635184	0.111864	0.278317	0.104999	1.5
NM_010722	Lmnb2	1.9986	2.28067	0.872847	1.5874	2.43267	2.79507	3.52515	4.45627	0.000390449	0.00978436	24	19.5	0.967037	2.49358	1.21747	0.488241		NM_010722	Lmnb2	2.63114	0.553926	0.493407	1.11929	0.882214	3.67862	3.12588	1.70827	0.00323849	0.044589	24	18	0.816244	1.77409	1.3942	0.785866		0.284253	0.0184287	0.981064	0.0289637	0.223201	0.0244509	0.105601	1.5
NM_010110	Efnb1	5.33693	5.40645	2.75937	4.78209	3.84748	5.63574	6.31546	6.51564	0.00323849	0.0388301	24	21	1.17437	5.07489	1.29554	0.255284		NM_010110	Efnb1	8.10366	3.31685	2.3608	4.25756	3.50341	3.78264	7.14456	7.01769	0.0801831	0.364276	24	19.5	2.59579	4.9359	2.3327	0.472599		0.108377	0.0188204	0.938605	0.0428659	0.087889	0.0238839	0.107741	1.5
NM_026849	Mtmr14	5.94258	7.05071	7.325	7.29829	3.20803	1.3974	6.54702	6.91331	0.0801831	0.331116	21	7.5	1.56713	5.75149	1.64388	0.285818		NM_026849	Mtmr14	5.52186	5.96501	9.60519	5.1564	5.16512	3.29222	1.5295	3.88534	2.83044e-05	0.0021851	24	6	1.88995	5.01508	2.71524	0.541414		0.01886	0.512171	0.117015	0.458142	0.0344278	0.12111	0.107957	1.5
NM_009652	Akt1	10.5017	13.4461	14.5222	15.6547	23.7665	15.6516	25.2982	23.4815	0.0398244	0.239404	27	15	6.33518	17.6956	4.64561	0.26253		NM_009652	Akt1	15.8444	9.4735	12.2453	19.3334	23.2887	20.4679	24.004	18.917	0.000390449	0.0109996	24	16.5	5.28619	17.9468	5.93803	0.330869		0.643168	0.99522	0.0188849	0.0215788	0.586482	0.21572	0.108093	1.5
NM_207624	Ace	0	3.2123e-07	5.98598e-07	3.45626e-07	0.244448	0.208243	2.19754e-07	2.74413e-07	0.00323849	0.0388301	24	12	4.56791e-07	0.0565866	0.0976661	0.0976661		NM_207624	Ace	0	0	0	5.51505e-07	0.134037	4.9492e-07	4.82412e-07	2.96389e-07	0.00118586	0.0301981	24	13.5	3.50018e-07	0.0167549	0.0328709	0.0328709		0.769238	0.0210235	0.996281	0.0225117	0.999995	0.122098	0.119694	1.5
NM_015818	Hs6st1	28.723	29.0566	33.5551	38.9574	41.5009	33.3575	29.1822	27.0275	2.83044e-05	0.00189287	24	12	5.76391	32.67	6.2378	0.190933		NM_015818	Hs6st1	29.7938	31.6361	32.2641	31.6588	39.2721	31.9893	31.1525	23.8836	0.000390449	0.0109996	24	10.5	1.56228	31.4563	4.12518	0.13114		0.195299	0.037463	0.946077	0.0693395	0.250934	0.0213605	0.121511	1.5
NM_001252661	5830473C10Rik	17.2074	22.1506	22.1265	14.9202	15.0647	17.1197	13.6379	14.374	0.0185719	0.124201	27	3	2.52402	17.0145	2.97242	0.174699		NM_001252661	5830473C10Rik	26.761	23.7351	29.264	16.3165	16.1309	15.7159	14.0231	9.12904	0.00118586	0.0301981	27	4.5	6.09512	18.55	5.69457	0.306985		0.201059	0.0214033	0.966176	0.0386085	0.453388	0.172972	0.121741	1.5
NM_001085449	Ctnnd1	16.3474	11.4254	12.5225	11.5959	8.61183	11.1404	8.79325	16.9838	0.0801831	0.331116	24	1.5	2.90265	12.1776	2.86919	0.235613		NM_001085449	Ctnnd1	17.0845	16.0538	16.0279	5.47815e-05	11.4997	9.63605	10.8667	15.9651	0.00807112	0.100555	27	0	4.39665	12.3584	3.69006	0.298586		0.330831	0.0229491	0.981644	0.0342725	0.285743	0.974656	0.130032	1.5
NM_001080934	Slc16a5	0.864865	1.93829	2.33189	5.47662	1.9187	10.919	3.84406	1.40688	0.0801831	0.331116	24	13.5	2.10661	3.58754	2.89087	0.805809		NM_001080934	Slc16a5	0.550487	0.0462314	1.04689	7.26568	6.87135	7.12746	1.83929	0.575166	0.00323849	0.044589	24	15	4.46953	3.16532	3.28692	1.03842		0.126558	0.939652	0.0233385	0.0502612	0.0535704	0.490498	0.132111	1.5
NM_027870	Armcx3	5.07282	6.97889	3.41139	3.08162	1.45308	0.088337	4.82737	3.656	0.00323849	0.0388301	24	3	1.53956	3.57119	2.18234	0.611096		NM_027870	Armcx3	2.72734	4.02355	3.40948	2.83631	1.21758	1.3184	3.08873	3.62208	0.0185719	0.138187	24	1.5	0.970912	2.78043	1.13642	0.40872		0.193011	0.904421	0.0750701	0.142451	0.0240709	0.54858	0.136008	1.5
NR_027980	1700001L05Rik	0.311381	1.10437	2.13711	1.85248	1.43504	1.33728	0.976116	0.645134	0.000390449	0.00978436	24	10.5	0.672552	1.22486	0.671748	0.548427		NR_027980	1700001L05Rik	0.667947	0.144681	1.72937	1.35847	1.94328	1.00658	0.304049	0.805129	0.0801831	0.364276	24	12	0.748064	0.994938	0.582203	0.582203		0.677757	0.0245415	0.9942	0.0278491	0.912499	0.0402856	0.138505	1.5
NM_010236	Fpgs	69.2073	62.7056	40.9065	32.2204	41.1165	79.4115	97.8621	125.56	9.55942e-07	0.000241754	24	21	33.3691	68.6237	37.2013	0.542106		NM_010236	Fpgs	108.48	65.6873	50.8072	48.0412	65.0911	62.1783	102.186	109.172	2.83044e-05	0.0021851	24	22.5	31.2737	76.4554	29.3921	0.384434		0.0455314	0.713199	0.0852995	0.26108	0.0248481	0.50546	0.140128	1.5
NM_008645	Mug1	603.564	693.789	605.077	545.187	448.627	462.526	537.24	505.44	0.000390449	0.00978436	24	4.5	85.9022	550.181	86.2411	0.15675		NM_008645	Mug1	643.436	643.445	687.621	664.906	632.402	530.025	465.133	712.326	0.0801831	0.364276	24	6	39.0457	622.412	70.4574	0.113201		0.170786	0.068892	0.900418	0.136012	0.0248948	0.512113	0.140375	1.5
NM_001134480	Plcxd2	17.3152	20.3354	15.3251	11.9792	14.4607	11.592	8.74022	17.6617	0.0185719	0.124201	24	3	4.10048	14.6762	3.93826	0.268343		NM_001134480	Plcxd2	15.6028	20.7337	20.6296	11.6326	12.8435	9.39187	9.0624	14.4518	0.000390449	0.0109996	24	4.5	4.41688	14.2935	5.39159	0.377205		0.127488	0.668902	0.240479	0.533978	0.0250833	0.655954	0.141372	1.5
NM_001281819	Ace	0	1.05508e-07	2.33034e-07	1.06263e-07	0.000127096	9.52461e-05	7.54443e-08	9.27776e-08	0.00807112	0.0875214	24	12	1.7409e-07	2.78636e-05	4.85154e-05	4.85154e-05		NM_001281819	Ace	0	0	0	1.73256e-07	5.59176e-05	1.898e-07	4.34335e-37	1.12038e-07	0.00118586	0.0301981	24	13.5	1.2834e-07	7.04688e-06	1.37558e-05	1.37558e-05		0.79891	0.0263687	0.995473	0.0281818	0.994431	0.122071	0.148142	1.5
NM_001199271	Slc19a1	5.94273e-06	1.95276	2.26859	3.02634	3.88361	4.38149	1.5116	2.43972	0.0185719	0.124201	27	13.5	1.37304	2.36344	1.18457	0.501204		NM_001199271	Slc19a1	6.65431e-05	1.246	2.35463	3.65492	1.72134	2.5642	1.48743	0.899867	0.000390449	0.0109996	24	12	1.10277	1.74106	1.15942	0.665927		0.171732	0.353284	0.604937	0.731393	0.0263707	0.967679	0.148152	1.5
NM_173748	Nudcd3	5.30919	6.89778	6.73807	5.08934	3.91159	5.00045	5.89466	4.0994	0.0801831	0.331116	24	4.5	0.844123	5.36756	0.844358	0.157308		NM_173748	Nudcd3	5.41201	10.8324	6.14629	6.41129	4.835	2.32651	5.19949	4.41839	0.0185719	0.138187	24	6	1.3155	5.69767	2.02896	0.356103		0.0821523	0.0285812	0.897672	0.0723782	0.407595	0.161025	0.159691	1.5
NM_153198	Hbp1	35.0923	48.4214	34.4705	26.5675	33.1891	24.2262	41.1577	47.1009	0.0801831	0.331116	21	3	7.68349	35.4476	8.18554	0.230919		NM_153198	Hbp1	46.9418	48.7349	30.379	38.9759	33.4389	25.4069	25.882	32.7467	0.0185719	0.138187	27	1.5	9.54799	35.4774	8.0488	0.226871		0.0527331	0.415402	0.325608	0.891327	0.0288654	0.14101	0.161165	1.5
NM_013614	Odc1	36.498	32.4094	22.1582	37.1632	46.8984	61.7954	48.1974	38.5065	9.55942e-07	0.000241754	24	16.5	10.7045	40.4533	14.5611	0.359948		NM_013614	Odc1	30.7033	26.8728	34.35	30.1486	35.3605	43.039	45.0018	43.309	0.00323849	0.044589	24	18	8.72266	36.0981	7.36494	0.204026		0.0297135	0.694166	0.0635043	0.225445	0.0433307	0.385834	0.165551	1.5
NM_001044389	Clpx	4.31837e-05	8.28757	0.000206195	3.02223e-05	4.93921e-05	2.45374	7.39606	12.9632	0.0801831	0.331116	24	22.5	5.22977	3.88761	4.2598	1.09574		NM_001044389	Clpx	4.77265	4.90242	0.195467	0.000312425	8.66482e-05	6.90002	6.72419	14.4156	0.0185719	0.138187	24	21	4.74083	4.73884	5.44527	1.14907		0.861779	0.995476	0.0298984	0.0312683	0.321237	0.797856	0.166504	1.5
NM_011145	Ppard	2.44663	4.83632	1.32595	1.64826	4.18889	6.41402	9.80083	24.6078	0.00118586	0.0265694	27	19.5	3.3699	7.55353	7.16753	0.948899		NM_011145	Ppard	11.8404	1.27283	1.34311	0.749189	3.20545	3.12528	9.44291	14.1631	0.00323849	0.044589	24	21	6.14739	5.64278	6.26836	1.11086		0.68471	0.992584	0.0308185	0.0352854	0.236911	0.874517	0.171236	1.5
NM_010764	Man2b1	16.3424	13.7095	23.9033	25.5229	23.5676	20.6883	22.2034	17.8683	0.0801831	0.331116	24	12	4.27787	20.4757	4.37385	0.213612		NM_010764	Man2b1	19.3695	22.1545	21.0346	26.2578	24.0549	17.7454	20.7183	17.5892	0.00323849	0.044589	24	10.5	1.50596	21.1155	2.69281	0.127528		0.0311268	0.62533	0.100394	0.34325	0.110984	0.511147	0.172817	1.5
NM_011448	Sox9	4.00272	1.00293	1.06124	0.906244	0.584599	2.52461	1.61564	3.32431	0.0185719	0.124201	24	0	0.957493	1.87779	1.04458	0.556281		NM_011448	Sox9	2.12726	1.5284	0.906168	0.895733	0.481451	0.754648	1.64523	1.06561	0.000390449	0.0109996	24	1.5	0.340847	1.17556	0.502853	0.427755		0.12131	0.876709	0.0621302	0.137747	0.0332244	0.0814703	0.183504	1.5
NM_011498	Bhlhe40	50.8727	30.2476	53.7194	67.9779	67.7903	47.435	41.5525	38.854	0.0185719	0.124201	24	10.5	12.1388	49.8062	13.4426	0.269897		NM_011498	Bhlhe40	25.9743	26.1668	69.2478	77.0529	55.1885	70.5674	29.4667	26.8772	0.00323849	0.044589	24	12	30.4969	47.5677	24.5865	0.516874		0.0338507	0.103645	0.632987	0.34489	0.0399236	0.240572	0.186672	1.5
NM_001161763	Fmo5	263.907	150.277	115.3	195.988	253.619	304.365	284.554	201.122	0.00323849	0.0388301	24	18	60.7654	221.142	74.6088	0.337381		NM_001161763	Fmo5	149.148	153.668	136.447	193.999	331.879	300.938	250.327	225.116	0.00323849	0.044589	24	16.5	80.5253	217.69	81.1634	0.372839		0.0362817	0.637365	0.1075	0.349646	0.248192	0.637863	0.198874	1.5
NM_008189	Guca1a	0.315857	0.377757	0.163624	1.0884	2.43968	4.18244	1.78151	0.513129	0.000390449	0.00978436	24	15	1.15994	1.3578	1.68946	1.24427		NM_008189	Guca1a	1.38806	0	0	0.173451	1.02177	3.36821	1.62087	0.338017	0.00118586	0.0301981	24	16.5	0.7225	0.988797	1.24272	1.24272		0.229181	0.0534529	0.939283	0.0944069	0.0364673	0.637708	0.1998	1.5
NM_133678	Sac3d1	1.01644	1.87562	0.631209	1.64951	2.44964	2.08531	3.24946	3.23589	0.00323849	0.0388301	24	19.5	0.555963	2.02413	0.765789	0.378329		NM_133678	Sac3d1	2.05272	3.41856	0.243208	3.42135	3.59008	3.74773	4.06383	0.495801	0.0801831	0.364276	24	18	0.454302	2.62916	0.550265	0.209293		0.134119	0.0366407	0.922346	0.0777668	0.0365233	0.151208	0.200079	1.5
NM_029509	Gbp8	0.277982	0.158608	0.685838	0.280212	0.773403	1.53421	0.773438	1.16994	0.00323849	0.0388301	24	16.5	0.43475	0.706704	0.44739	0.44739		NM_029509	Gbp8	0.844956	0	0.082126	0.480218	0.822955	0.997203	2.37071	0.0627771	0.0801831	0.364276	24	18	0.412134	0.707618	0.703958	0.703958		0.5519	0.0369686	0.986696	0.0464352	0.566333	0.323528	0.202294	1.5
NM_023480	Fahd1	71.5075	50.8085	54.2139	33.3343	37.5832	47.5565	48.8178	59.4045	0.000390449	0.00978436	24	0	10.1495	50.4033	13.6613	0.27104		NM_023480	Fahd1	50.0549	44.1144	27.2427	43.8375	17.8683	38.1547	43.8112	42.3144	0.0801831	0.364276	24	1.5	3.04855	38.4248	7.40908	0.192821		0.865694	0.0374754	0.994003	0.0397088	0.650654	0.0585419	0.20481	1.5
NM_010936	Nr1i2	29.7526	27.0354	36.5371	43.0893	48.7693	30.6186	40.2811	35.2062	0.0185719	0.124201	24	13.5	6.00677	36.4112	6.33981	0.174117		NM_010936	Nr1i2	10.9215	31.1021	27.9614	38.1937	54.181	29.7903	36.9938	30.325	0.0801831	0.364276	24	12	5.01452	32.4336	11.7	0.360737		0.223036	0.0377829	0.953148	0.0666148	0.507063	0.140471	0.206333	1.5
NM_001170486	Arpc4	2.38253e-06	1.31615e-06	1.29076e-06	6.49147e-07	0.942599	4.90294e-06	0.183182	0.0936011	0.0185719	0.124201	24	19.5	2.55266e-06	0.152424	0.0433979	0.0433979		NM_001170486	Arpc4	2.59369e-07	3.53613e-07	9.8767e-16	4.29291e-08	6.75782e-07	2.20486e-06	3.66495e-07	3.02323e-07	0.0801831	0.364276	24	18	2.60215e-07	5.24988e-07	4.74827e-07	4.74827e-07		0.537036	0.984651	0.0404689	0.0516212	1	0.79899	0.219534	1.5
NM_175093	Trib3	0.490737	2.43337	4.32173	3.50436	1.52843	0.422112	1.43997	0.478633	0.00323849	0.0388301	24	7.5	1.45974	1.82742	1.69015	0.924887		NM_175093	Trib3	0.802184	0.319994	2.06719	2.35988	1.21988	1.62994	0.484267	0.115624	0.00323849	0.044589	24	9	0.518151	1.12487	0.917382	0.815545		0.0410685	0.383053	0.315119	0.914876	0.0947313	0.82353	0.222455	1.5
NM_172704	Dnajc11	19.506	20.0827	12.7012	15.0541	18.0727	19.8321	20.8408	20.6233	0.000390449	0.00978436	24	19.5	1.95734	18.3391	3.35307	0.182837		NM_172704	Dnajc11	17.4237	12.906	9.25154	15.8875	17.4562	19.7349	16.5061	19.5952	0.00323849	0.044589	24	18	2.73548	16.0951	3.71562	0.230854		0.0929062	0.0618032	0.848993	0.150154	0.0443622	0.104098	0.238342	1.5
NM_022331	Herpud1	160.373	262.569	251.367	267.065	438.085	277.297	312.219	170.768	0.00323849	0.0388301	24	13.5	75.3274	267.468	86.4256	0.323125		NM_022331	Herpud1	161.718	164.77	227.466	278.263	384.921	195.914	147.805	162.869	0.00323849	0.044589	24	12	57.673	215.466	83.8691	0.389246		0.284634	0.476126	0.581463	0.89085	0.0448214	0.90605	0.240536	1.5
NM_008609	Mmp15	6.20843	6.97658	9.66069	11.8077	11.9419	12.1211	13.2648	7.19307	0.00118586	0.0265694	27	13.5	3.63772	9.72844	2.86639	0.294641		NM_008609	Mmp15	9.15044	6.84939	9.50315	15.9825	10.1791	12.2236	9.81731	7.74472	0.0185719	0.138187	24	15	2.13584	10.1813	1.77165	0.174011		0.192604	0.0481507	0.933242	0.0902113	0.53752	0.163181	0.25628	1.5
NM_010685	Lamp2	66.6771	84.9099	91.7361	54.7624	43.4408	26.1936	69.9035	64.7564	0.0185719	0.124201	24	3	20.5783	62.7975	23.8062	0.379094		NM_010685	Lamp2	65.8315	88.618	66.0079	57.642	60.6814	47.3953	43.0151	72.1108	0.0185719	0.138187	24	4.5	10.3428	62.6628	14.44	0.230439		0.381232	0.929092	0.111683	0.171376	0.287408	0.0508348	0.268775	1.5
NM_023341	Adck3	83.5506	49.1695	32.2161	38.8916	21.1593	43.0643	83.2798	88.7731	2.83044e-05	0.00189287	24	22.5	32.321	55.013	31.401	0.570793		NM_023341	Adck3	95.7003	53.3409	29.2913	32.9672	42.7252	50.0749	106.453	61.4257	0.00323849	0.044589	24	21	26.6198	58.9973	30.5511	0.517839		0.458141	0.0525325	0.974295	0.0721428	0.361869	0.0925775	0.276587	1.5
NM_028064	Slc39a4	26.5378	17.2051	23.7781	34.4199	26.6595	27.7457	41.4107	24.8812	0.0185719	0.124201	24	16.5	2.03746	27.8298	5.63941	0.20264		NM_028064	Slc39a4	21.9165	14.8093	7.67038	19.8801	26.5399	34.1309	21.5985	27.5259	0.00323849	0.044589	24	18	8.29479	21.7589	8.24982	0.379146		0.148105	0.45052	0.478599	0.969615	0.0565262	0.551824	0.294692	1.5
NM_001160379	Fam46a	0.962215	1.095	1.9963	1.14	1.50876	2.03464	1.75104	1.41613	0.0801831	0.331116	24	16.5	0.320966	1.48801	0.221293	0.148717		NM_001160379	Fam46a	1.62203	0.673274	1.00343	1.57802	1.1855	2.00927	1.8033	2.00362	0.0185719	0.138187	24	18	0.30494	1.48481	0.502574	0.338478		0.0565576	0.571795	0.202531	0.562313	0.0673233	0.958396	0.294832	1.5
NM_009197	Slc16a2	36.0822	49.4082	43.5945	38.6052	39.1793	32.6745	34.8625	28.8956	0.0185719	0.124201	24	7.5	6.49034	37.9128	5.77724	0.152382		NM_009197	Slc16a2	53.2259	51.5734	54.8421	51.968	45.6727	33.558	33.8375	42.1321	0.00323849	0.044589	24	6	9.61128	45.8512	9.84566	0.214731		0.239749	0.938543	0.0573303	0.0998931	0.104193	0.111886	0.298291	1.5
NM_016694	Park2	0.116064	0.731613	0.6839	0.0419683	0.225124	0	0.437728	0.552726	0.0801831	0.331116	24	3	0.296405	0.34864	0.237749	0.237749		NM_016694	Park2	0.64567	0.39056	1.84211	0.358823	0.106053	0.0933638	0	0	0.000690299	0.0194219	27	4.5	0.366443	0.40045	0.495856	0.495856		0.0584898	0.0767281	0.765178	0.217242	0.0937287	0.726213	0.303454	1.5
NM_134037	Acly	27.2913	45.5248	33.5351	67.2132	48.8239	102.769	111.624	112.833	0.0398244	0.239404	27	18	30.672	70.6774	33.6379	0.475936		NM_134037	Acly	70.0612	29.9117	45.6275	99.6863	87.2133	73.9612	106.953	62.5476	0.0801831	0.364276	24	16.5	14.8438	71.9952	23.0095	0.319597		0.058569	0.579852	0.201049	0.553161	0.0806177	0.470384	0.303805	1.5
NM_008960	Pten	15.7848	17.8353	17.3844	9.58143	11.1671	12.0174	12.6458	13.7131	0.0185719	0.124201	24	3	3.47397	13.7662	3.15018	0.228835		NM_008960	Pten	15.3101	13.6302	19.0975	13.1616	11.0377	11.9055	11.7577	10.579	0.0398244	0.267629	27	4.5	2.00281	13.1793	2.22464	0.168799		0.0591114	0.225638	0.550472	0.615902	0.174582	0.141403	0.306208	1.5
NM_001310086	Adnp	1.25698	1.09196e-07	6.61187e-08	0.268549	4.37648e-08	6.41668e-25	2.10431e-11	2.1975e-10	0.00807112	0.0875214	27	1.5	0.189893	0.194549	0.189121	0.189121		NM_001310086	Adnp	0.548292	0.903669	0.0492649	3.35796e-29	7.84055e-09	9.02159e-26	3.06177e-09	2.08329e-16	0.0801831	0.364276	24	3	0.0348355	0.187653	0.314264	0.314264		0.724968	0.984343	0.0621559	0.0729665	0.453249	0.314382	0.319569	1.5
NM_007714	Clk4	10.8893	17.5358	13.2955	15.4945	12.3595	10.0096	11.933	14.6818	0.0801831	0.331116	24	4.5	1.46109	13.2749	2.23868	0.16864		NM_007714	Clk4	10.8807	16.9758	9.48295	9.40428	7.13424	8.12258	6.09932	9.85541	0.00323849	0.044589	24	3	2.36477	9.74441	3.46699	0.355793		0.0630863	0.101845	0.733494	0.27996	0.147134	0.633207	0.32361	1.5
NM_008135	Slc6a9	6.21261	8.53403	14.7582	13.4426	15.3883	4.74195	10.8043	7.28614	0.0801831	0.331116	24	12	3.47088	10.146	2.80506	0.276469		NM_008135	Slc6a9	5.09938	7.39458	10.0127	8.86382	14	9.48211	10.5032	5.10995	0.0185719	0.138187	24	13.5	2.66186	8.80822	3.08793	0.350573		0.0975354	0.850572	0.0642166	0.153476	0.415632	0.804975	0.328491	1.5
NM_001081243	Filip1	0	0	0	0	0	0.280086	0.24772	0.217436	0.0801831	0.331116	24	18	0.15375	0.0931552	0.144069	0.144069		NM_001081243	Filip1	0.373987	0	0	0.32068	0.0158002	0.255417	0.625877	0.349713	0.0398244	0.267629	24	19.5	0.247284	0.242684	0.208095	0.208095		0.0650758	0.439902	0.337985	0.879944	0.166475	0.738568	0.332182	1.5
NM_053200	Ces1d	176.888	288.983	308.444	525.786	551.338	592.8	665.415	541.405	0.000113388	0.00702752	27	15	246.708	452.661	182.461	0.403086		NM_053200	Ces1d	419.366	239.795	316.108	528.589	547.22	693.847	595.132	453.378	9.55942e-07	0.000256496	24	16.5	133.941	474.179	178.734	0.376934		0.705806	0.982579	0.0654605	0.0779034	0.94627	0.466119	0.333829	1.5
NM_001163818	Ppp1r10	6.08611	9.6414	2.63898	6.60899	7.37895	12.6721	11.7486	7.50929	0.0801831	0.331116	24	18	2.46692	8.03555	3.02201	0.37608		NM_001163818	Ppp1r10	7.22419	6.10637	3.69001	8.06239	16.9595	8.41586	8.39493	8.27005	0.000390449	0.0109996	24	16.5	1.63306	8.39041	2.68048	0.31947		0.191185	0.230796	0.746172	0.457344	0.065687	0.586002	0.334797	1.5
NR_045886	Gm10658	7.54802	4.71622	3.33521	2.86711	6.45267	0.623444	7.83389	8.76632	0.0185719	0.124201	24	21	2.00238	5.26786	2.46413	0.467766		NR_045886	Gm10658	5.39276	4.78712	4.24177	6.67967	5.08619	5.17889	12.5408	8.70042	0.0185719	0.138187	24	19.5	1.42889	6.57595	2.2913	0.348436		0.183028	0.799956	0.170686	0.33876	0.0668781	0.872565	0.339869	1.5
NM_001039522	Leo1	19.0361	14.8903	4.42294	7.80733	4.74102	16.0905	14.2788	24.5942	0.0185719	0.124201	24	21	7.93994	13.2326	8.46587	0.639771		NM_001039522	Leo1	21.1664	6.56163	3.73911	7.27222	11.7917	7.08711	14.6003	13.6837	0.0801831	0.364276	24	19.5	5.1089	10.7378	5.3538	0.498595		0.565031	0.0668889	0.975063	0.0864187	0.486398	0.0840688	0.339914	1.5
NM_146214	Tat	938.052	818.794	623.473	673.395	1190.79	963.104	1702.24	1078.16	0.000390449	0.00978436	24	19.5	204.855	998.501	320.326	0.320807		NM_146214	Tat	879.319	721.579	502.632	814.505	1642.96	875.991	987.009	812.248	0.0801831	0.364276	24	18	149.214	904.53	148.42	0.164085		0.0768946	0.0756197	0.803696	0.195742	0.197614	0.50858	0.376116	1.5
NM_008304	Sdc2	78.2409	73.6235	69.4405	62.9581	51.5268	61.3421	58.6065	70.4494	2.83044e-05	0.00189287	24	1.5	9.57393	65.7735	10.7228	0.163026		NM_008304	Sdc2	82.0262	82.0493	70.4485	59.4146	50.3027	67.7667	61.6783	69.4707	0.00323849	0.044589	24	3	11.0951	67.8946	10.7316	0.158062		0.705845	0.0764259	0.978893	0.0920496	0.195951	0.968337	0.379373	1.5
NM_001190448	Ddc	61.2729	69.9396	27.4458	32.8967	59.8629	75.477	98.8835	108.478	0.000390449	0.00978436	24	21	27.4212	66.782	30.5923	0.458091		NM_001190448	Ddc	82.9075	58.2758	17.3616	26.3874	47.2272	52.7137	80.5673	89.956	2.83044e-05	0.0021851	24	22.5	28.3316	56.9246	29.5026	0.518275		0.0783865	0.608476	0.219202	0.55579	0.110592	0.880799	0.387236	1.5
NM_001037170	Tomm40l	10.7876	11.3669	20.5657	22.3548	25.842	16.6922	19.4415	21.1146	0.0801831	0.331116	24	12	3.89556	18.5207	4.72804	0.255284		NM_001037170	Tomm40l	11.6785	7.31438	11.7791	17.2216	16.0424	13.1027	12.729	10.9499	0.00323849	0.044589	24	13.5	3.17244	12.6022	3.15459	0.250321		0.985097	0.94021	0.227406	0.275276	0.866639	0.0825112	0.403508	1.5
NM_001033041	Acmsd	19.1198	7.084	6.6926	5.24553	12.0206	23.105	22.8871	17.6496	0.00323849	0.0388301	24	19.5	8.78736	14.2255	8.85044	0.622152		NM_001033041	Acmsd	12.8595	6.17562	2.51934	11.8908	19.398	17.1198	22.8103	20.8459	2.83044e-05	0.0021851	24	18	7.73434	14.2024	8.38908	0.59068		0.0843242	0.378465	0.445092	0.92383	0.101443	0.735525	0.410545	1.5
NM_028546	1700066M21Rik	10.7246	11.7906	13.8013	6.22109	5.30132	4.49359	8.28709	7.74151	0.00323849	0.0388301	24	3	3.83484	8.54514	3.80164	0.444889		NM_028546	1700066M21Rik	10.4935	11.2408	8.64489	11.6418	9.22034	4.06346	6.5206	9.59797	0.0801831	0.364276	24	4.5	1.76912	8.92792	2.5162	0.281835		0.125234	0.452782	0.444151	0.990521	0.0858281	0.973458	0.41633	1.5
NM_177660	Zbtb10	1.13088	1.04439	1.09175	0.439068	0.316393	0.500842	0.550784	0.565805	0.000390449	0.00978436	24	1.5	0.417835	0.704989	0.361365	0.361365		NM_177660	Zbtb10	0.715312	0.773863	0.439632	0.33728	0.563739	0.293763	0.222817	0.297629	0.00323849	0.044589	27	3	0.153311	0.452302	0.156983	0.156983		0.37415	0.0877249	0.943626	0.133439	0.596636	0.179311	0.423559	1.5
NM_144822	Micu1	13.2262	15.2933	10.4468	11.4213	9.05024	8.92298	10.7123	16.3917	0.0185719	0.124201	24	3	2.95285	11.9331	2.58357	0.216505		NM_144822	Micu1	14.0312	14.4543	11.3065	11.9306	7.25514	8.57656	18.2153	13.3573	0.0801831	0.364276	24	1.5	1.62613	12.3909	2.61488	0.211033		0.578471	0.0882723	0.966693	0.115395	0.474297	0.942015	0.425631	1.5
NM_001033319	Ppfia1	8.96982	4.74995	3.1053	4.16827	6.15459	5.78566	5.15035	9.20355	0.0801831	0.331116	27	21	1.99067	6.14619	2.13131	0.34677		NM_001033319	Ppfia1	5.2137	3.91898	2.47541	3.6405	6.8001	4.73118	7.65006	7.04935	0.000390449	0.0109996	24	19.5	1.37224	5.18491	1.83034	0.353012		0.0920273	0.715653	0.155012	0.377581	0.0903245	0.166338	0.433345	1.5
NM_001302471	Itga10	0.675075	0.182535	0	0.181037	0.198072	0.723144	0.333558	0.283478	0.00323849	0.0388301	24	19.5	0.259337	0.322112	0.214175	0.214175		NM_001302471	Itga10	0.149922	0	0	0.132336	0.130422	0.326096	0.410632	0.115481	0.0398244	0.267629	24	18	0.109333	0.158111	0.159383	0.159383		0.100142	0.811671	0.0926056	0.219761	0.121134	0.488255	0.441817	1.5
NM_007817	Cyp2f2	948.461	953.343	905.772	1176.09	1042.32	1190.45	1371.32	1211.81	0.00323849	0.0388301	24	18	171.112	1099.95	152.485	0.138629		NM_007817	Cyp2f2	1137.83	990.233	762.368	919.239	1109.26	992.886	1121.11	1109.62	0.00323849	0.044589	24	19.5	106.082	1017.82	133.248	0.130916		0.0975893	0.470477	0.380219	0.89845	0.0927703	0.995792	0.442424	1.5
NM_001033155	Dnajb14	1.27088	2.95768	0.947592	1.50691	2.1345	10.2254	4.2168	3.40205	0.0185719	0.124201	24	18	1.68527	3.33273	2.41564	0.724824		NM_001033155	Dnajb14	1.06285	3.51977	0	1.92677	3.57119	5.4414	4.99114	2.55988	0.00323849	0.044589	24	16.5	1.79189	2.88413	1.9325	0.670046		0.865025	0.980018	0.0930733	0.106049	0.158994	0.251535	0.443541	1.5
NM_026384	Dgat2	132.15	129.669	147.342	181.675	189.929	164.54	176.684	131.415	0.00323849	0.0388301	24	13.5	32.01	156.675	29.8371	0.190439		NM_026384	Dgat2	134.743	112.642	142.138	188.658	196.985	164.171	137.28	125.084	0.000390449	0.0109996	24	12	36.3297	150.213	36.3817	0.242201		0.188413	0.140315	0.834638	0.274101	0.0944778	0.167889	0.448692	1.5
NM_001114347	Clasp2	3.07111	2.89981e-48	5.4766e-76	2.85145e-74	4.14671e-59	1.27835	1.0933	0.364485	0.0398244	0.239404	21	0	0.77308	0.641416	0.832668	0.832668		NM_001114347	Clasp2	0.90316	3.02242e-40	1.69023e-38	0.528715	4.04421e-50	9.37329e-65	2.12866e-58	1.18019e-54	0.0398244	0.267629	27	1.5	0.264773	0.182037	0.149638	0.149638		0.26923	0.0956657	0.913539	0.163628	0.152943	0.611692	0.453017	1.5
NM_019667	Stam2	4.2735	7.79814	5.31035	4.41303	4.87483	3.84413	4.31519	5.22524	0.0801831	0.331116	24	4.5	0.305785	5.0068	1.0663	0.21297		NM_019667	Stam2	4.42068	5.23929	4.25286	4.20392	4.09951	3.34403	3.1963	2.57202	0.00118586	0.0301981	27	3	0.761307	3.89929	0.823047	0.211076		0.321311	0.927005	0.0963997	0.155344	0.248869	0.325163	0.455675	1.5
NM_008777	Pah	636.749	688.608	759.433	1050.46	1084.47	848.382	868.292	823.484	0.000390449	0.00978436	24	13.5	162.918	844.985	172.695	0.204376		NM_008777	Pah	699.003	675.586	785.94	898.531	1258.33	806.927	718.691	736.012	0.000390449	0.0109996	24	12	103.895	822.378	193.698	0.235534		0.738606	0.0998217	0.972306	0.121013	0.543885	0.959572	0.467927	1.5
NM_008120	Gja4	0.141339	0.244375	0.704719	0.516807	2.44599	2.06729	1.55704	0.411087	2.83044e-05	0.00189287	24	13.5	0.982267	1.01108	1.05078	1.03927		NM_008120	Gja4	1.45331	0.222971	1.77317	0.964071	2.05835	2.93642	1.5674	0	0.0801831	0.364276	24	15	0.752122	1.37196	0.858654	0.625859		0.172632	0.142739	0.821043	0.286751	0.103308	0.461835	0.480171	1.5
NM_013495	Cpt1a	54.167	68.9401	87.195	93.0013	90.9636	52.8901	57.6087	59.5678	0.0801831	0.331116	24	10.5	19.5354	70.5417	17.5161	0.248308		NM_013495	Cpt1a	63.2029	56.3625	77.2201	82.9222	93.9057	64.1435	58.8363	58.3584	0.0185719	0.138187	24	12	14.7486	69.3689	13.8662	0.199891		0.104318	0.500006	0.36381	0.847889	0.136355	0.92242	0.483676	1.5
NM_026280	Mxra7	0.64255	1.42731	0.0685985	0.838627	1.35154	1.12348	2.64309	1.63147	0.0801831	0.331116	24	19.5	0.338295	1.21583	0.641769	0.527843		NM_026280	Mxra7	0.952593	0.347318	0	1.37137	1.27879	2.17537	2.16616	2.63877	0.00807112	0.100555	27	18	0.858121	1.42331	0.970715	0.682014		0.440549	0.934746	0.119419	0.175379	0.643427	0.162174	0.533753	1.5
NM_011611	Cd40	4.5541e-09	0	0	0	1.81636e-09	2.21769e-10	0.181434	8.92246e-09	0.00118586	0.0265694	24	19.5	3.37431e-09	0.0226793	0.0402056	0.0402056		NM_011611	Cd40	2.88792e-10	0	0	0	1.00941	1.13767e-09	1.77333	0	0.0801831	0.364276	24	18	8.06102e-10	0.347843	0.432522	0.432522		0.61699	0.955542	0.1203	0.157781	0.999999	0.271973	0.536546	1.5
NM_001024922	Ddx49	5.8461	13.2331	9.12378	7.76	5.59258	4.89436	6.4187	6.93965	0.00323849	0.0388301	24	4.5	1.7286	7.47603	2.78355	0.37233		NM_001024922	Ddx49	7.41711	8.41096	6.52714	4.88077	5.12252	5.75248	3.33973	6.60256	0.0801831	0.364276	24	3	1.62252	6.00666	1.62065	0.269809		0.348675	0.911811	0.126266	0.201205	0.120641	0.666393	0.537621	1.5
NM_199466	Eml4	1.11962e-06	7.09528e-06	6.11064e-05	0.000113088	1.78794	1.1368e-05	4.17932e-06	5.03504e-07	9.55942e-07	0.000241754	24	10.5	4.46948e-05	0.223517	0.412992	0.412992		NM_199466	Eml4	7.03603e-07	1.43195e-06	0.131992	0.493264	0.00142421	8.17381e-05	6.74813e-07	2.92602e-06	0.00323849	0.044589	24	9	0.00100737	0.078346	0.147766	0.147766		0.262132	0.882143	0.129668	0.227166	0.961536	0.122335	0.542942	1.5
NR_033472	Gm10768	90.7665	171.327	209.782	187.352	120.915	112.048	116.121	100.457	0.0185719	0.124201	24	9	51.8079	138.596	42.9509	0.3099		NR_033472	Gm10768	85.0826	101.284	190.933	162.498	118.265	80.8875	79.8538	129.538	0.0185719	0.138187	24	7.5	33.2955	118.543	40.742	0.34369		0.923175	0.138798	0.968425	0.161081	0.853025	0.125749	0.553506	1.5
NM_198652	Hjurp	1.17686	2.8989	4.01754	3.49349	3.43441	4.09712	3.06647	2.53721	0.0185719	0.124201	24	12	0.759889	3.09025	0.936283	0.30298		NM_198652	Hjurp	1.37713	0.693456	3.32379	3.03282	3.02954	2.00922	2.45372	1.31077	0.0801831	0.364276	24	10.5	1.17075	2.15381	0.988519	0.458964		0.463773	0.127812	0.933453	0.185465	0.450696	0.849418	0.559789	1.5
NM_001040112	Arap1	9.50835	7.50259	1.68468	4.1153	4.18767	1.89115	6.27122	6.8657	0.0801831	0.331116	24	1.5	1.91924	5.25333	2.41293	0.459315		NM_001040112	Arap1	9.15683	7.16996	4.23042	2.72616	3.18954	2.75323	3.08778	8.67153	0.00323849	0.044589	24	0	3.13172	5.12318	3.32002	0.64804		0.493409	0.93761	0.128232	0.182318	0.564898	0.348032	0.561059	1.5
NM_011518	Syk	0.226618	0.065993	0.0622382	0.14663	0.478487	0.297832	0.20553	0.26684	0.0801831	0.331116	24	18	0.114571	0.218771	0.0970363	0.0970363		NM_011518	Syk	8.56716e-06	0.250368	4.92419e-06	0.271835	0.295763	0.359368	0.313727	0.199255	0.00323849	0.044589	24	16.5	0.130137	0.211291	0.116001	0.116001		0.839254	0.626053	0.653175	0.972291	0.128264	0.75453	0.561155	1.5
NM_029788	Rnft1	8.77339	10.6062	9.27803	6.08509	6.75903	4.189	9.03608	10.649	0.0801831	0.331116	21	4.5	2.25775	8.0048	2.38082	0.297425		NM_029788	Rnft1	8.68889	10.3755	7.63601	2.70367	6.75298	4.65584	4.97959	7.2256	0.00323849	0.044589	24	3	2.62287	6.62726	2.25146	0.339727		0.651101	0.128683	0.954791	0.16675	0.224585	0.864296	0.562419	1.5
NM_153133	Rdh9	7.70437	11.2081	19.096	16.16	10.5456	6.41567	6.53003	3.96249	2.83044e-05	0.00189287	24	7.5	5.55123	10.2028	6.46237	0.633393		NM_153133	Rdh9	6.90914	12.9214	12	15.5025	13.2824	6.41288	5.79569	6.51148	0.0185719	0.138187	24	9	4.72985	9.91694	4.40604	0.444295		0.137699	0.620325	0.298567	0.651036	0.366985	0.632619	0.588895	1.5
NM_010295	Gclc	110.467	204.518	141.189	100.234	81.9394	104.083	123.908	175.588	0.0185719	0.124201	24	1.5	36.5433	130.241	41.5711	0.319186		NM_010295	Gclc	144.294	116.612	86.2733	107.081	77.7773	59.7014	109.888	120.951	0.000390449	0.0109996	24	0	26.5588	102.822	28.9219	0.281281		0.867842	0.965547	0.139001	0.164752	0.378389	0.938657	0.592604	1.5
NM_031197	Slc2a2	54.86	85.7672	91.8428	123.621	80.389	71.591	67.369	76.0326	0.0185719	0.124201	24	9	15.4852	81.4341	21.0922	0.25901		NM_031197	Slc2a2	95.6867	87.6023	103.861	119.756	108.13	91.3594	64.9699	47.1804	0.000390449	0.0109996	24	10.5	21.0077	89.8182	23.717	0.264056		0.803497	0.887957	0.299577	0.402307	0.139483	0.417971	0.593972	1.5
NM_011843	Esyt1	4.73418	2.58126	2.20243	2.48821	3.4535	3.02396	3.86255	3.71852	0.00323849	0.0388301	24	19.5	0.889344	3.25808	0.889085	0.272887		NM_011843	Esyt1	3.65811	1.73354	3.21626	2.12541	3.73314	3.58355	5.0243	3.68764	0.0801831	0.364276	24	18	1.06932	3.34524	1.06353	0.317922		0.142385	0.312542	0.611828	0.676129	0.156291	0.61489	0.602118	1.5
NM_001081979	Mecp2	0.37007	1.73639	0.644802	0.731257	0.121195	3.01353e-06	0.39263	0.359955	0.0185719	0.124201	24	4.5	0.336693	0.544538	0.532438	0.532438		NM_001081979	Mecp2	0.167588	1.00685	2.3351	0.532596	5.02987e-06	7.92136e-05	4.80051e-06	0.425985	0.000390449	0.0109996	24	6	0.539783	0.558526	0.816087	0.816087		0.320848	0.142822	0.89181	0.235693	0.590363	0.68192	0.603333	1.5
NM_010279	Gfra1	9.61922	7.65005	7.5453	8.65206	20.7151	15.1871	19.5109	10.7461	0.000390449	0.00978436	24	18	5.70848	12.4532	4.59913	0.369312		NM_010279	Gfra1	11.0022	7.42792	1.9952	11.3772	15.8716	18.478	8.43519	11.696	0.0185719	0.138187	24	16.5	3.62219	10.7854	4.81981	0.446883		0.956655	0.146925	0.967405	0.169577	0.804919	0.488318	0.614589	1.5
NM_198311	Ttc8	2.208e-05	1.77373	1.61785	2.33941	1.21176e-05	1.03794e-06	9.51031e-06	3.14636e-06	0.0185719	0.124201	24	6	1.14399	0.71638	1.17924	1.17924		NM_198311	Ttc8	2.34065	0.00178794	3.74639	2.27689	5.32306e-06	7.97849e-07	6.70645e-06	0.628378	0.0185719	0.138187	24	4.5	1.61	1.12426	1.25254	1.11409		0.377542	0.195887	0.869394	0.314165	0.147397	0.835021	0.615868	1.5
NM_145510	Rabif	4.84826	5.09553	1.7157	6.66119	3.77693	9.37987	9.68669	8.07189	0.0185719	0.124201	24	18	2.2094	6.15451	2.93615	0.477073		NM_145510	Rabif	7.0399	3.18489	3.98624	5.16281	4.62982	6.33297	6.50538	11.0511	0.0398244	0.267629	27	19.5	1.70418	6.20619	2.44001	0.393157		0.196895	0.523634	0.46104	0.933727	0.148744	0.360649	0.619494	1.5
NM_001045531	Spata22	6.87063	7.55315	10.7962	5.85243	2.41086	2.69113	5.15435	10.2172	0.0185719	0.124201	24	3	3.46687	6.44324	3.3439	0.518978		NM_001045531	Spata22	10.906	8.56823	7.92696	2.82052	1.47946	3.66492	7.9251	2.1108	0.0185719	0.138187	24	1.5	3.24044	5.67525	3.05894	0.538997		0.798447	0.150642	0.95705	0.185244	0.193869	0.944342	0.624556	1.5
NM_001024932	Pilrb2	0.0435331	0	0.584705	0	0.731615	1.81869	0.767372	1.04957	0.0398244	0.239404	27	16.5	0.680593	0.635378	0.536486	0.536486		NM_001024932	Pilrb2	0.901894	0.534663	0	1.43508	0.565071	1.53117	1.67941	0.713957	0.0185719	0.138187	24	18	0.247137	0.920156	0.476084	0.476084		0.306941	0.881193	0.150666	0.253044	0.27052	0.356519	0.62462	1.5
NM_013851	Abca8b	13.2174	14.611	11.0837	7.99614	9.17241	4.23265	6.196	11.8571	0.000390449	0.00978436	24	3	3.92525	9.7958	4.25297	0.434162		NM_013851	Abca8b	14.3738	18.5016	12.0527	7.48203	9.85031	7.505	7.24185	7.97644	0.0185719	0.138187	27	1.5	4.85698	10.7024	3.89378	0.363824		0.733324	0.15467	0.950507	0.196206	0.495686	0.415715	0.635114	1.5
NM_172496	Cobl	0.000125424	8.72491e-16	0.000180039	8.9742e-05	2.46459	4.55716	5.46454	2.69981	0.000390449	0.00978436	24	18	2.56566	1.89831	2.55681	1.34689		NM_172496	Cobl	1.62787	6.84474e-05	0.00082707	0.000185747	4.39815	4.29709	4.15412	3.63434	0.00323849	0.044589	24	16.5	2.93705	2.26408	2.5783	1.13878		0.159962	0.700661	0.246962	0.515561	0.162197	0.454691	0.648606	1.5
NM_007704	Inadl	3.91224e-13	1.10651	1.56874e-08	1.63144	0.07603	6.75755e-07	7.01918e-06	6.52764e-32	0.0801831	0.331116	24	10.5	4.78004e-07	0.351748	0.288513	0.288513		NM_007704	Inadl	1.72309e-14	1.89828e-14	0.853884	0.200207	2.72578	0.152035	6.77871e-06	7.73005e-10	0.000390449	0.0109996	24	12	0.178291	0.491489	0.760369	0.760369		0.161149	0.448362	0.497131	0.947592	0.377503	0.424136	0.651575	1.5
NM_080633	Aco2	49.3028	69.2689	64.8318	99.6039	92.7236	109.698	106.691	93.3674	0.0185719	0.124201	27	15	30.7031	85.2379	21.9631	0.257668		NM_080633	Aco2	88.5175	76.4408	64.1575	98.1997	132.844	100.89	91.0565	66.3793	0.0398244	0.267629	21	16.5	17.2251	90.2926	19.2319	0.212995		0.223702	0.170347	0.827149	0.317994	0.298634	0.161296	0.651942	1.5
NM_001039546	Myo6	7.99806	9.65342	8.04039	6.63796	7.41141	3.77696	6.94698	7.84059	0.000390449	0.00978436	24	4.5	0.779797	7.28822	1.60374	0.220045		NM_001039546	Myo6	8.41414	8.83319	7.95119	6.26208	6.57152	4.54987	7.56044	6.52195	0.00323849	0.044589	24	3	1.24032	7.08305	1.45579	0.205532		0.833745	0.86923	0.340361	0.461874	1	0.165263	0.661703	1.5
NM_001033225	Pnrc1	43.9343	34.581	29.4599	23.8602	37.1195	47.6821	65.0143	78.3266	2.83044e-05	0.00189287	24	21	18.2846	44.9972	20.227	0.449517		NM_001033225	Pnrc1	56.7628	33.7188	16.3791	20.1222	37.6088	27.3229	61.4668	56.7986	0.000390449	0.0109996	24	19.5	16.3199	38.7725	20.7432	0.534998		0.412691	0.166626	0.899206	0.256511	0.54595	0.626435	0.665005	1.5
NM_001199217	Slc38a3	377.145	545.367	677.433	1016.95	705.587	468.537	526.965	512.354	0.00323849	0.0388301	24	10.5	127.054	603.792	199.452	0.330332		NM_001199217	Slc38a3	581.387	653.328	754.686	966.081	907.722	465.237	480.209	422.37	0.000390449	0.0109996	24	9	234.983	653.878	239.221	0.365849		0.642393	0.933856	0.171597	0.229836	0.615277	0.328871	0.676815	1.5
NM_013612	Slc11a1	0	0.938384	1.62315	0.843698	3.32715	3.93874	2.44648	2.05334	0.00323849	0.0388301	27	13.5	1.20491	1.81654	1.35917	0.748217		NM_013612	Slc11a1	1.05388	0	1.54621	1.24017	2.62584	1.60839	3.64645	0.911775	0.0801831	0.364276	24	15	0.898917	1.57909	1.06355	0.673522		0.815295	0.222561	0.928016	0.285016	0.559278	0.171634	0.676902	1.5
NM_001290656	Mbd5	1.21299	0.302009	0.357991	0.442108	1.70699e-06	1.19382e-05	0.201789	0.532721	0.0185719	0.124201	24	1.5	0.243567	0.381203	0.366098	0.366098		NM_001290656	Mbd5	0.224397	1.19156	0.343254	1.7263e-05	7.05049e-08	0.0797261	7.72581e-06	0.539979	0.0801831	0.364276	24	3	0.308204	0.297368	0.401076	0.401076		0.541802	0.173223	0.919576	0.245321	0.840448	0.278992	0.680604	1.5
NM_172785	Zc3h12d	1.60867	1.39619	0.419865	0.306244	0.0987771	0	0.496777	0.600986	2.83044e-05	0.00189287	24	1.5	0.533799	0.615939	0.675583	0.675583		NM_172785	Zc3h12d	1.1994	1.1996	0.447571	0	0.292868	0.119538	0.77708	0.288092	0.0801831	0.364276	24	3	0.298767	0.540519	0.355579	0.355579		0.509196	0.181499	0.90937	0.263354	0.355408	0.244105	0.699314	1.5
NM_133768	Asl	174.992	190.201	229.77	362.156	328.086	352.628	427.568	268.694	0.0185719	0.124201	27	13.5	114.853	286.145	95.6378	0.334229		NM_133768	Asl	269.945	175.343	179.619	273.974	460.414	386.422	385.44	256.832	0.000390449	0.0109996	24	15	94.6576	298.499	127.817	0.428199		0.609817	0.640642	0.5724	0.930556	0.18588	0.50225	0.70884	1.5
NM_008048	Igfbp7	52.14	49.1533	43.6613	52.2436	40.3865	59.4719	60.9155	52.1857	0.0801831	0.331116	24	18	5.11118	51.2697	6.32192	0.123307		NM_008048	Igfbp7	57.4615	53.151	44.5295	40.8112	65.5964	66.8539	53.7347	72.5029	0.0398244	0.267629	27	19.5	7.77909	57.6514	9.12712	0.158316		0.602916	0.208784	0.909076	0.291481	0.186047	0.739693	0.709199	1.5
NM_016661	Ahcy	820.135	730.884	639.473	1017.86	1085.67	1149.4	1337.68	1069.66	2.83044e-05	0.00189287	24	18	239.551	981.345	246.162	0.250841		NM_016661	Ahcy	816.422	637.078	789.396	930.914	1397.44	1144.38	1158.27	1094.59	0.000390449	0.0109996	24	16.5	255.922	996.061	270.277	0.271345		0.207303	0.191453	0.796791	0.367661	0.201516	0.987505	0.720597	1.5
NM_175250	Sult2a8	70.2288	188.533	206.179	198.353	145.23	88.9797	72.7432	153.587	0.0185719	0.124201	24	7.5	73.8667	140.479	60.5484	0.431013		NM_175250	Sult2a8	163.615	313.12	126.965	253.53	172.481	109.015	94.0966	117.582	0.0185719	0.138187	24	6	59.3227	168.801	66.417	0.393464		0.712806	0.194499	0.930596	0.255502	0.797853	0.356599	0.726852	1.5
NM_133955	Rhou	23.5738	19.9909	14.0483	15.7155	10.8088	14.9705	16.0576	16.4963	0.000390449	0.00978436	24	1.5	3.02316	16.4577	3.9173	0.238022		NM_133955	Rhou	20.4244	20.5215	19.2386	13.7545	13.2503	12.9653	17.0275	14.2391	2.83044e-05	0.0021851	24	3	4.21188	16.4276	3.45298	0.210193		0.194802	0.759915	0.219843	0.432465	0.274668	0.538431	0.727468	1.5
NM_023733	Crot	181.636	217.206	158.921	78.4516	71.8233	77.0022	134.774	228.906	0.000390449	0.00978436	24	1.5	73.9873	143.59	78.9823	0.550054		NM_023733	Crot	233.387	181.309	129.389	92.4864	80.914	60.2021	145.363	190.507	2.83044e-05	0.0021851	24	0	70.1505	139.195	76.6013	0.550318		0.912178	0.947833	0.194817	0.236538	0.480028	0.800257	0.7275	1.5
NM_181344	C1rl	46.7706	62.6101	58.5457	51.9806	46.0782	35.659	53.0954	56.7092	0.0185719	0.124201	24	3	7.12205	51.4311	8.63455	0.167886		NM_181344	C1rl	56.9222	75.2127	63.6332	55.1901	48.6829	43.352	54.5607	52.8567	2.83044e-05	0.0021851	24	4.5	7.99547	56.3013	10.6464	0.189097		0.666679	0.92398	0.197149	0.264958	0.676435	0.404593	0.732201	1.5
NM_007514	Slc7a2	48.3998	80.8269	129.253	87.3153	77.7219	25.6798	53.9995	37.0814	0.00323849	0.0388301	24	7.5	31.8147	67.5347	37.1491	0.550074		NM_007514	Slc7a2	50.5133	67.4127	98.6177	72.2859	105.042	35.9401	48.1535	47.1888	0.0801831	0.364276	24	9	29.8577	65.6442	24.6052	0.374826		0.199198	0.513843	0.473156	0.956954	0.218915	0.320246	0.736274	1.5
NM_027908	Amdhd1	84.1081	81.1806	103.939	79.4598	41.5769	43.5159	87.9629	129.052	0.0801831	0.331116	24	1.5	28.3535	81.3494	27.7262	0.340829		NM_027908	Amdhd1	122.217	104.499	82.5257	52.7292	65.5519	36.6107	86.265	73.0163	0.0185719	0.138187	27	0	28.066	79.4623	26.144	0.329011		0.714721	0.928546	0.199208	0.262208	0.496202	0.491262	0.736296	1.5
NM_145986	Fam83f	0.87327	1.29785	0	0.564332	0.242199	1.08496	1.60186	0.991224	0.0801831	0.331116	24	19.5	0.446235	0.831962	0.521822	0.521822		NM_145986	Fam83f	1.08099	0.350149	0	1.50614	0.456533	1.70731	1.91042	1.69204	0.000390449	0.0109996	24	18	0.454269	1.08795	0.736735	0.677179		0.200053	0.563264	0.4243	0.853085	0.224951	0.458127	0.737961	1.5
NM_144861	Rprd1a	3.76976	5.23074	1.71922	3.1531	3.79878	4.74135	6.3096	5.02391	0.0185719	0.124201	24	19.5	1.09866	4.21831	1.42762	0.338435		NM_144861	Rprd1a	3.26984	1.26569	1.63271	2.48204	3.69198	4.04131	3.40191	4.78681	0.00807112	0.100555	27	18	1.10257	3.14182	1.19673	0.380903		0.21797	0.556566	0.447976	0.885815	0.477476	0.743174	0.771261	1.5
NM_025794	Etfdh	149.454	153.314	126.95	115.949	116.835	115.206	136.527	199.382	0.0185719	0.124201	24	0	24.217	139.202	31.051	0.223064		NM_025794	Etfdh	170.065	166.94	101.379	112.314	109.566	95.1539	127.169	131.8	0.00323849	0.044589	24	1.5	20.3081	126.798	29.6825	0.234092		0.255639	0.403921	0.630209	0.764423	0.220832	0.299041	0.776237	1.5
NM_177250	Lingo4	0	0	0	0	0	0.539675	0.287963	0.218762	0.0801831	0.331116	24	18	0.154688	0.1308	0.201042	0.201042		NM_177250	Lingo4	0	0	0	0	0.0232526	0.170485	0.0810746	0	0.0185719	0.138187	24	16.5	0.0164421	0.0343515	0.0632672	0.0632672		0.521013	0.266115	0.858396	0.399211	0.787754	0.224449	0.782398	1.5
NM_027275	Ptcd3	19.1915	14.9633	11.9712	14.9416	16.7563	21.0337	16.0434	24.3	0.00323849	0.0388301	24	19.5	3.83768	17.4001	3.84324	0.220875		NM_027275	Ptcd3	13.2361	15.7827	9.12635	15.148	18.3585	19.4555	19.6065	24.0913	0.00323849	0.044589	27	18	3.62208	17.1089	4.39729	0.257018		0.356108	0.431737	0.666551	0.759034	0.524058	0.226206	0.785339	1.5
NM_025786	Rnf186	4.79732	6.23913	8.47854	14.753	10.2038	8.29344	7.95832	7.46919	0.000390449	0.00978436	24	12	2.2029	8.52409	3.00788	0.352868		NM_025786	Rnf186	5.74945	5.16169	12.6168	9.04998	8.54421	7.7409	6.27165	2.08174	0.00323849	0.044589	24	10.5	2.55613	7.15205	3.10876	0.434667		0.230725	0.248525	0.758606	0.468567	0.265866	0.941918	0.792752	1.5
NM_009155	Sepp1	3352.49	3834.05	3940.65	4071.89	3875.4	4240.54	3857.6	3268.1	0.0185719	0.124201	24	12	333.571	3805.09	352.289	0.0925836		NM_009155	Sepp1	3501.17	3511.29	4378.73	3768.83	4416.12	3822.38	3646.83	3760.38	0.00323849	0.044589	24	13.5	95.8413	3850.72	223.966	0.0581623		0.829374	0.237307	0.922588	0.304951	0.774804	0.6668	0.803167	1.5
NM_010914	Nfyb	10.321	19.733	18.6443	9.76141	11.2559	7.75278	9.93765	16.1489	0.0185719	0.124201	24	4.5	1.81601	12.9444	4.49761	0.347457		NM_010914	Nfyb	12.4718	22.9759	11.4644	8.61479	10.1276	9.64983	12.2926	11.0822	0.0185719	0.138187	24	3	1.69861	12.3349	3.61963	0.293447		0.69999	0.402722	0.805458	0.590577	0.242861	0.463824	0.811612	1.5
NM_011801	Cfdp1	79.8954	80.6667	91.7991	73.9949	72.8152	69.1477	70.583	84.2684	0.00323849	0.0388301	24	4.5	5.43843	77.8963	7.82974	0.100515		NM_011801	Cfdp1	72.9676	82.3612	72.9146	80.1109	67.2328	57.9374	66.0471	82.7829	0.0801831	0.364276	24	3	6.74545	72.7943	9.07669	0.12469		0.930363	0.244573	0.928741	0.304646	0.831711	0.979739	0.814153	1.5
NM_145925	Pttg1ip	94.8902	109.483	89.6051	90.5854	69.4411	95.7636	117.777	123.957	0.0185719	0.124201	24	22.5	17.9952	98.9378	17.5936	0.177825		NM_145925	Pttg1ip	121.559	101.806	81.4373	92.3397	100.45	84.8688	130.673	108.87	0.0801831	0.364276	24	21	13.9675	102.75	16.7445	0.162962		0.770305	0.590918	0.669548	0.919814	0.255915	0.765061	0.830279	1.5
NR_027934	Sgsm1	0.100623	1.56798e-12	0	4.86213e-13	0	0.169037	1.11654	0.839769	0.000113388	0.00702752	24	19.5	0.130915	0.278246	0.452809	0.452809		NR_027934	Sgsm1	0.371768	4.00414e-14	1.2585e-06	0	0.274581	1.07981e-12	0.195529	0.675293	0.0801831	0.364276	24	21	0.17262	0.189647	0.215712	0.215712		0.261154	0.474785	0.565762	0.905319	0.26527	0.3132	0.837324	1.5
NM_001111314	Ngef	5.02096	6.07185	12.6147	17.2966	12.1638	9.35318	8.35449	7.80365	0.00323849	0.0388301	24	12	4.06692	9.8349	4.09323	0.416194		NM_001111314	Ngef	4.89435	9.72526	13.0607	12.4247	11.7377	13.1524	6.55717	4.76413	0.0185719	0.138187	24	10.5	4.75126	9.53955	4.30004	0.45076		0.91518	0.919681	0.261736	0.331059	0.941127	0.585479	0.838091	1.5
NM_023162	Znrd1	23.3807	9.08199	15.2814	8.32101	7.62955	4.69401	8.71452	10.2038	0.00323849	0.0388301	27	0	5.41068	11.2065	4.99145	0.445406		NM_023162	Znrd1	20.5659	18.2215	13.1502	0.751888	14.5887	7.71471	10.8644	13.6242	0.0801831	0.364276	24	1.5	5.20226	12.4352	5.19763	0.417978		0.641855	0.681626	0.538876	0.854737	0.265976	0.544004	0.843591	1.5
NM_010220	Fkbp5	2.92828	1.49268	0.721606	5.26664	16.1912	17.5715	11.5749	2.76677	0.000390449	0.00978436	24	15	7.67444	7.3142	8.68792	1.18782		NM_010220	Fkbp5	1.18722	1.88527	4.58436	6.22931	13.3719	18.6823	5.77181	4.53255	9.55942e-07	0.000256496	24	13.5	4.54916	7.03059	7.03332	1.00039		0.363671	0.343754	0.74753	0.586534	0.268772	0.866847	0.847132	1.5
NM_144900	Atp1a1	58.9783	69.6035	87.8667	105.821	90.0086	84.7964	81.8635	57.6414	9.55942e-07	0.000241754	24	10.5	18.2562	79.5724	20.323	0.255402		NM_144900	Atp1a1	71.158	62.8605	83.8393	90.4195	101.166	84.3581	66.5138	68.2151	0.0185719	0.138187	24	12	14.926	78.5663	15.5644	0.198105		0.357575	0.510473	0.593407	0.914851	0.271509	0.676288	0.850533	1.5
NM_153104	Phospho1	0.204442	0.176058	0	0	0.0571833	0	0.781793	1.14824	0.00118586	0.0265694	24	21	0.196773	0.295965	0.432975	0.432975		NM_153104	Phospho1	1.66514	0.308604	0	0.896787	0	0.276242	1.05044	3.09585	0.00807112	0.100555	24	22.5	0.796884	0.911633	0.996107	0.996107		0.458994	0.736572	0.403692	0.660818	0.605579	0.282437	0.863492	1.5
NM_016895	Ak2	153.956	161.972	206.65	278.653	228.406	201.622	193.478	181.649	0.000390449	0.00978436	24	12	33.3836	200.798	42.9387	0.21384		NM_016895	Ak2	134.466	127.869	215.392	221.633	220.417	175.059	168.417	127.867	2.83044e-05	0.0021851	24	10.5	59.3411	173.89	50.5181	0.290517		0.358231	0.693077	0.403498	0.703006	0.287601	0.52771	0.86928	1.5
NM_023544	Rsc1a1	4.73656e-06	2.52784	16.4286	3.74899	9.67897	0.000599627	0.000165724	6.58748e-05	0.00323849	0.0388301	24	9	3.11303	4.04815	5.51755	1.36298		NM_023544	Rsc1a1	2.92528e-05	10.8929	19.7277	11.2507	0.655591	12.3878	6.6598e-05	5.39532e-05	0.0801831	0.364276	24	10.5	7.95541	6.86436	4.78035	0.696402		0.644818	0.867499	0.291893	0.416348	0.757419	0.435585	0.873936	1.5
NM_178309	Brip1	0.0928656	0.802289	1.58305	0.899409	0.624759	0.352681	0.2697	0.467243	0.00323849	0.0388301	24	7.5	0.384096	0.6365	0.516797	0.516797		NM_178309	Brip1	0.0947421	0.766438	1.16361	0.42652	0.308305	0.385162	0.261784	0.134445	0.0398244	0.267629	27	6	0.206528	0.415076	0.306173	0.306173		0.892255	0.300168	0.898636	0.391016	0.86807	0.482183	0.88252	1.5
NM_001024619	Tsku	25.7374	33.4052	20.7503	57.5185	116.564	103.537	66.619	34.7306	0.00323849	0.0388301	24	15	37.7949	57.3578	43.9104	0.765553		NM_001024619	Tsku	18.316	24.249	42.9494	82.7901	79.8663	105.316	41.5237	70.1963	0.0185719	0.138187	27	13.5	30.2995	56.4101	29.6395	0.525428		0.38585	0.339209	0.760981	0.568931	0.322961	0.305894	0.888171	1.5
NM_007376	Pzp	1486.18	1373.7	1503.88	1312	1240.99	1235.32	1087.49	954.256	0.00118586	0.0265694	27	4.5	173.376	1263.88	176.2	0.139412		NM_007376	Pzp	1232.79	1418.54	1662.38	1310.63	1311.79	1054.27	1188.97	1305.41	0.00323849	0.044589	24	6	106.13	1310.6	192.596	0.146953		0.915311	0.818026	0.442599	0.616356	0.907383	0.306813	0.889056	1.5
NM_010333	S1pr2	0.319901	1.0468	0.275498	1.08619	1.55407	1.3219	1.61297	2.47375	0.00807112	0.0875214	27	18	0.545393	1.2453	0.577534	0.46377		NM_010333	S1pr2	0.181734	2.37152	0	1.0742	1.66049	1.86134	2.5249	2.1071	0.0801831	0.364276	24	19.5	0.315801	1.47266	0.565984	0.384327		0.988409	0.362601	0.876838	0.474479	0.567599	0.310268	0.892333	1.5
NM_008853	Pja1	0.000363337	4.70585e-05	6.99432e-06	3.39665e-06	7.66018e-05	7.77036e-06	0.319108	1.13034	0.000390449	0.00978436	24	21	0.000267426	0.181244	0.318584	0.318584		NM_008853	Pja1	1.66495e-05	5.89974e-06	2.30689e-09	2.11252e-07	1.08479e-05	4.23777e-05	0.000300697	6.61346e-06	0.000390449	0.0109996	24	19.5	1.4176e-05	4.79025e-05	7.24144e-05	7.24144e-05		0.392659	0.533881	0.589416	0.943144	0.454817	0.313122	0.894978	1.5
NM_033080	Nudt19	25.741	24.2958	31.3273	39.5916	26.2858	27.6438	25.0843	22.4193	0.00323849	0.0388301	24	9	2.60463	27.7986	5.49384	0.19763		NM_033080	Nudt19	18.8704	18.3067	29.992	30.8422	25.2807	19.1986	23.944	16.4058	0.00323849	0.044589	24	10.5	4.93136	22.855	5.47891	0.239724		0.694534	0.409133	0.799709	0.602922	0.340676	0.446703	0.917853	1.5
NM_009391	Ran	32.1302	26.453	17.5987	30.4593	33.3465	23.7494	33.7339	37.8074	0.0801831	0.331116	24	18	4.3492	29.4098	4.82423	0.164035		NM_009391	Ran	33.6578	28.1834	16.2965	30.26	22.2498	35.0314	30.8627	41.1495	0.0398244	0.267629	27	19.5	5.81355	30.3704	7.324	0.241156		0.575081	0.654463	0.545321	0.888936	0.446673	0.34793	0.923129	1.5
NM_001130529	Zkscan17	2.31721	2.05554e-05	5.54749	5.15243	8.09327e-09	6.16682e-07	5.12683e-12	4.18464e-05	0.0185719	0.124201	24	6	1.63853	1.62715	2.35005	1.44428		NM_001130529	Zkscan17	1.97566e-05	1.16296e-06	4.31713e-05	1.49333e-05	2.80141e-05	3.95655e-09	4.04176e-13	3.86739e-08	0.0185719	0.138187	24	7.5	1.30249e-05	1.33878e-05	1.40151e-05	1.40151e-05		0.705079	0.800824	0.410794	0.60342	0.655658	0.691953	0.958159	1.5
NM_001146122	Psap	7.13521	8.35012	6.93717	4.32994	0.348739	18.2435	16.4182	18.2839	0.0185719	0.124201	24	21	7.99478	10.0058	6.07082	0.606727		NM_001146122	Psap	9.90114	27.533	5.12224	7.76684	8.14882	20.6889	24.2303	29.851	0.0185719	0.138187	27	19.5	9.13728	17.428	8.58723	0.492727		0.577321	0.603581	0.599061	0.995399	0.675694	0.429617	0.965565	1.5
NM_008590	Mest	0	3.84462e-05	1.48915e-07	3.92078e-05	0.327981	3.94091e-05	1.25194	0.449067	0.0185719	0.124201	24	18	0.231918	0.253638	0.374645	0.374645		NM_008590	Mest	2.82254e-05	4.09833e-05	0	0	0	0.515261	0.314064	4.53929e-05	0.0398244	0.267629	24	19.5	5.50129e-05	0.10368	0.114074	0.114074		0.431186	0.542809	0.59956	0.942034	0.516923	0.973902	0.96613	1.5
NM_001304544	Pakap	7.18453e-19	2.33794e-17	4.107e-45	1.56534e-15	7.97649e-09	6.70597e-09	0.511086	5.86269e-07	0.00323849	0.0388301	24	18	7.56604e-09	0.0638858	0.12705	0.12705		NM_001304544	Pakap	2.78903e-16	2.48295e-51	1.06848e-17	2.77491e-16	1.22803e-08	4.77328e-06	2.0579e-09	1.17817e-08	0.000390449	0.0109996	24	16.5	8.34386e-09	5.9952e-07	1.18394e-06	1.18394e-06		0.463091	0.588902	0.568438	0.979128	0.996301	0.431829	0.966358	1.5
NM_001286033	Stx2	2.05574	4.304	0.0035978	0.0644668	1.44986	3.62048	5.14943	2.73358	0.0185719	0.124201	24	19.5	1.49297	2.42264	1.82929	0.755079		NM_001286033	Stx2	1.31907	0.750065	1.09723	1.03555e-05	4.99217e-07	3.02503	3.55161	2.43494	0.0801831	0.364276	24	21	1.60864	1.52224	1.22339	0.803677		0.562304	0.745448	0.435351	0.684689	0.660268	0.628279	0.96759	1.5
NM_015780	Cfhr1	79.5371	91.8615	116.132	98.8673	103.128	117.738	95.1523	83.8826	0.00323849	0.0388301	24	12	15.1188	98.2874	13.2687	0.134999		NM_015780	Cfhr1	77.1937	86.4194	93.8013	100.638	112.846	84.3164	97.215	90.1355	0.0185719	0.138187	24	13.5	7.92044	92.8207	9.11512	0.0982015		0.817504	0.801505	0.441825	0.633369	0.836057	0.871216	0.969757	1.5
NM_001286253	Nadk2	15.15	9.04844	0.000243693	9.73363	11.2215	15.2969	12.2526	15.8563	0.00323849	0.0388301	24	19.5	4.28849	11.07	5.26963	0.476031		NM_001286253	Nadk2	14.3484	5.20263	6.71102	2.90325	9.69443	19.291	13.932	14.9915	0.0801831	0.364276	24	21	6.46704	10.8843	4.96553	0.456211		0.708673	0.77528	0.4467	0.665709	0.699118	0.977654	0.971308	1.5
NM_009087	Polr1d	15.8796	23.2526	22.9064	33.5236	29.6871	42.3665	24.9331	24.8548	0.00323849	0.0388301	27	13.5	7.47935	26.7424	7.37392	0.275739		NM_009087	Polr1d	20.3295	17.3439	17.0783	27.4813	30.6791	36.8399	19.213	15.1343	0.0801831	0.364276	21	15	8.69289	23.5944	8.28875	0.351301		0.864034	0.447855	0.805773	0.634717	0.684146	0.981753	0.971665	1.5
NM_019760	Serinc1	83.5288	105.469	80.6161	90.433	79.1929	56.9	75.5241	79.9268	0.000390449	0.00978436	24	4.5	8.19735	81.4488	14.1021	0.17314		NM_019760	Serinc1	70.9993	96.3998	77.2185	73.0863	73.2117	68.5758	57.5646	69.891	0.000390449	0.0109996	24	6	5.18132	73.3684	10.1753	0.138688		0.693166	0.741898	0.48467	0.738233	0.450907	0.911051	0.972592	1.5
NM_175507	Slc35g1	2.36299	7.20877	5.26202	10.9018	10.9312	6.66376	7.76015	6.5679	0.0185719	0.124201	24	12	2.22148	7.20732	2.76988	0.384314		NM_175507	Slc35g1	4.06006	7.53405	4.72415	6.93339	10.6645	8.29838	6.91709	4.06241	0.00323849	0.044589	24	13.5	2.03175	6.64925	2.31014	0.347429		0.83255	0.797632	0.451284	0.64678	0.85418	0.957861	0.972705	1.5
NM_001083809	Slc43a1	0.000542331	0.000730883	0.00124563	3.66725	7.76618e-05	0.00093713	0.000658309	6.23106e-05	0.0185719	0.124201	24	10.5	0.000415299	0.458938	0.846979	0.846979		NM_001083809	Slc43a1	0.000535361	0.000818208	0.00114521	0.00129596	2.10993	0.00120414	0.000941111	0.000861798	9.55942e-07	0.000256496	24	12	0.000317488	0.264591	0.533844	0.533844		0.463354	0.582182	0.575326	0.993007	0.996277	0.483414	0.976115	1.5
NM_001286844	Etv3	1.50577e-05	3.02302e-08	2.73309e-15	9.05907e-09	3.63554e-08	1.51502e-05	2.90299e-06	0.394954	0.000390449	0.00978436	24	19.5	1.06795e-05	0.0493734	0.0828577	0.0828577		NM_001286844	Etv3	8.72027e-10	3.41484e-12	7.71548e-23	1.58616e-09	8.42489e-06	5.20524e-08	0.0810908	1.04098e-11	0.0185719	0.138187	24	18	3.71462e-08	0.0101374	0.0201581	0.0201581		0.463598	0.578828	0.578795	0.999966	0.99956	0.68321	0.97618	1.5
NM_001047435	Pard6a	1.15259e-05	3.45401e-05	0	4.84593e-07	4.61741e-06	9.84228e-06	1.67471	0.415711	0.00323849	0.0388301	24	21	2.93768e-05	0.26131	0.375631	0.375631		NM_001047435	Pard6a	1.43067	4.39021e-20	4.4651e-71	0	5.89699e-09	2.98365	8.15262e-07	9.85792e-29	0.0801831	0.364276	21	19.5	5.80464e-07	0.511563	0.572894	0.572894		0.494027	0.496734	0.669483	0.824025	0.999813	0.611862	0.983221	1.5
NM_021388	Extl2	3.98315e-07	0.285996	5.56736e-07	2.49141e-07	0.000453378	5.43766	2.25734	1.48552	0.0801831	0.331116	24	18	1.05074	1.18337	1.71288	1.44745		NM_021388	Extl2	0.000201648	4.62665e-09	5.66188e-07	0.000524275	1.35303	1.22674	0.000350879	1.0883	0.00323849	0.044589	24	16.5	0.769597	0.458643	0.500021	0.500021		0.532443	0.656024	0.527342	0.869002	0.859952	0.574903	0.98885	1.5
NM_022328	Mllt1	4.47257	4.65433	4.05428	6.32425	5.70716	5.21555	8.3773	6.79651	0.0801831	0.331116	24	18	1.16876	5.70024	1.15361	0.20238		NM_022328	Mllt1	7.07947	4.82268	4.0172	7.34027	5.86659	8.36819	8.30275	5.27575	0.0185719	0.138187	24	16.5	0.801573	6.38411	1.63166	0.255581		0.852749	0.630893	0.651671	0.978764	0.764913	0.550474	0.991749	1.5
NM_001243769	Cdc42	5.61841	8.55606	3.23311	2.34931e-06	4.72352	3.28549e-05	1.12585	2.17038	0.0801831	0.331116	24	3	2.28615	3.17842	2.54874	0.801889		NM_001243769	Cdc42	6.43312	3.01198	2.38521	1.29735	2.7534	6.47271e-06	2.48996e-06	1.5993	0.0398244	0.267629	27	1.5	2.24232	2.21806	1.61833	0.729615		0.994713	0.651676	0.662387	0.989001	0.5588	0.846262	0.992624	1.5
NM_013759	Msrb1	360.332	358.21	306.053	391.906	392.518	411.198	439.753	481.574	0.000113388	0.00702752	27	18	38.381	395.864	53.9921	0.13639		NM_013759	Msrb1	444.239	384.429	284.562	374.442	389.274	450.512	429.586	438.012	0.0185719	0.138187	24	19.5	44.1263	399.382	60.8736	0.152419		0.637966	0.633334	0.589463	0.955349	0.59878	0.974173	0.995212	1.5
NM_001029867	Ugt2b36	286.336	412.642	443.903	395.543	368.051	298.936	354.079	326.949	0.0801831	0.331116	24	6	41.4103	360.805	59.4981	0.164904		NM_001029867	Ugt2b36	309.088	344.572	312.231	352.867	354.087	338.28	304.532	299.481	0.00323849	0.044589	24	9	26.7018	326.892	22.6418	0.0692639		0.0212238	0.911505	0.00168233	0.0073982	0.00412015	0.106904	0.0100516	3
NM_175347	Srl	0.0291065	0	0	0.379997	0.120427	0.644833	0.447058	0.220233	0.00118586	0.0265694	24	16.5	0.155728	0.230207	0.244612	0.244612		NM_175347	Srl	0.00893685	0.067711	0	0.0223509	0	0.932996	0.970889	0.687509	0.0398244	0.267629	24	19.5	0.486142	0.336299	0.430666	0.430666		0.0276498	0.250556	0.38771	0.817968	0.00172994	0.998066	0.0103348	3
NM_008877	Plg	1121.13	1026.17	910.073	901.55	803.798	854.146	883.942	1067.74	2.83044e-05	0.00189287	24	1.5	125.802	946.069	134.926	0.142618		NM_008877	Plg	1064.9	1105.33	1095.71	878.808	1101.9	787.366	955.449	1033.61	0.0801831	0.364276	24	4.5	50.7137	1002.88	88.9379	0.0886822		0.0548657	0.00176834	0.962805	0.00524281	0.0507744	0.0994008	0.0105632	3
NM_001039484	Kcnj10	0.0267017	0.169564	0.293174	0.336394	0.331223	0.564393	0.239848	0.193113	0.000390449	0.00978436	24	13.5	0.116138	0.269301	0.171259	0.171259		NM_001039484	Kcnj10	0.0573374	0.223481	0.0526265	0.122915	0.205941	0.784173	0.720668	0.0938595	0.0801831	0.364276	24	16.5	0.165485	0.282625	0.305793	0.305793		0.020347	0.00181297	0.906282	0.00810395	0.0103438	0.00340388	0.0108286	3
NM_001081499	Tbc1d8b	7.58701	7.61464	6.76969	2.70536	4.31109	3.56527	4.75418	5.42478	0.000390449	0.00978436	24	3	2.14955	5.3415	1.94917	0.36491		NM_001081499	Tbc1d8b	3.62052	4.08586	4.14111	5.33966	2.53942	2.84346	2.46073	3.61746	0.00323849	0.044589	24	6	0.917577	3.58103	0.972106	0.27146		0.00182523	0.103033	0.20661	0.762058	0.00308752	0.573457	0.0109015	3
NM_026331	Slc25a37	11.1692	12.0604	16.4204	18.7317	17.1751	21.3538	15.3778	17.549	0.0801831	0.331116	27	12	3.48844	15.9258	3.37677	0.212031		NM_026331	Slc25a37	14.6459	11.1951	15.064	15.4352	14.4802	13.5752	7.9319	9.56883	0.0185719	0.138187	24	9	1.78988	12.737	2.59058	0.20339		0.00183578	0.0681552	0.270003	0.551358	0.0036173	0.361003	0.0109643	3
NM_029531	Zfp60	1.13999	1.45288	1.78651	2.3314	3.38839	4.37043	2.59992	2.08089	9.55942e-07	0.000241754	24	15	0.978434	2.3938	1.29871	0.542531		NM_029531	Zfp60	2.37655	1.82534	0.927138	2.19581	2.87345	4.04292	1.35047	3.48627	0.0801831	0.364276	24	18	0.784691	2.38474	0.714473	0.299602		0.0687808	0.0018713	0.970468	0.00504891	0.00630784	0.649651	0.0111754	3
NM_053082	Tspan4	10.1603	9.81865	21.5759	13.0856	19.2027	25.8934	23.0658	12.3231	0.00323849	0.0388301	24	15	6.15604	16.8907	5.9886	0.354551		NM_053082	Tspan4	11.053	4.69689	1.41511	10.3828	24.2868	35.1672	13.722	22.1376	0.00323849	0.044589	24	18	11.9152	15.3577	10.259	0.668002		0.0169742	0.0303843	0.708825	0.134741	0.00204928	0.993024	0.0122329	3
NM_026456	Tceb1	20.5976	32.9244	15.8813	9.79951	16.706	7.98665	15.7648	19.9282	0.0185719	0.124201	24	3	5.68874	17.4486	7.16379	0.410566		NM_026456	Tceb1	17.7306	20.3512	38.7305	9.93293	13.1498	9.19709	8.50324	9.34061	2.83044e-05	0.0021851	24	6	6.48883	15.867	9.49096	0.598157		0.0373234	0.0491663	0.761024	0.163369	0.00209533	0.847878	0.0125063	3
NM_023794	Etv5	0.403554	1.9432	0.338843	0	0.239114	0.21327	1.15601	1.10313	0.0801831	0.331116	21	3	0.285356	0.619458	0.543835	0.543835		NM_023794	Etv5	2.04872	1.93592	0.811159	0.207315	0.945509	0.565811	1.08057	1.27881	0.00323849	0.044589	24	0	0.703492	1.10923	0.695359	0.626887		0.784216	0.999702	0.00253393	0.00246168	0.19337	0.0785865	0.0146795	3
NM_001301155	Cast	4.24153e-92	4.56915e-11	2.48479	0.641879	2.00247	2.89408	2.40285	1.82714	0.0801831	0.331116	27	15	1.29198	1.51254	0.936873	0.619403		NM_001301155	Cast	0.932538	2.09733e-59	1.99306e-15	2.06157e-10	1.11391e-08	2.40161	8.24229e-07	1.71433	0.0185719	0.138187	24	18	0.552811	0.63106	0.73892	0.73892		0.14411	0.00275724	0.986407	0.00547983	0.00666601	0.0451628	0.0164298	3
NM_011267	Rgs16	0	0	6.83175	10.6865	5.96352	0.563817	0.149059	0.173997	0.0398244	0.239404	24	12	4.22566	3.04608	3.59697	1.18085		NM_011267	Rgs16	0.0610639	2.4569	4.48228	3.35937	3.9099	1.36447	1.04634	0	0.000390449	0.0109996	24	9	2.1017	2.08504	2.12984	1.02149		0.09622	0.976222	0.00279535	0.00657098	0.18963	0.0499222	0.0166553	3
NM_008306	Ndst1	23.114	26.2705	22.3464	21.264	21.0097	18.6671	25.741	21.651	0.00323849	0.0388301	24	3	1.24718	22.508	1.73963	0.0772895		NM_008306	Ndst1	32.4347	29.286	35.3264	37.295	27.6336	24.0139	23.5477	28.403	0.00323849	0.044589	24	6	5.43963	29.7425	5.4874	0.184497		0.00290281	0.150779	0.194378	0.909453	0.00952337	0.541971	0.0172909	3
NM_025772	Dtnbp1	17.3398	26.7485	29.6541	27.8637	25.439	18.5927	18.1809	19.436	0.00323849	0.0388301	24	7.5	6.3069	22.9068	6.31214	0.275557		NM_025772	Dtnbp1	19.2039	15.8897	27.7819	33.0829	20.655	19.1736	19.8282	15.5838	0.0185719	0.138187	24	10.5	4.30197	21.3999	5.45204	0.25477		0.346224	0.00376384	0.996337	0.00522127	0.187557	0.0174774	0.0223716	3
NM_174848	Crybg3	2.67242	2.32428	3.42607	2.47109	4.07072	3.98682	4.40261	3.46586	0.0185719	0.124201	24	18	0.940912	3.35248	0.66912	0.199589		NM_174848	Crybg3	2.52874	2.42108	1.0776	2.0802	1.92471	4.11868	3.42798	3.74493	0.0185719	0.138187	24	21	1.06297	2.66549	0.893249	0.335116		0.004175	0.039726	0.46379	0.274247	0.00988979	0.179614	0.02479	3
NM_025363	1110001J03Rik	57.5085	34.3364	35.9099	53.1641	74.6758	79.2992	72.6337	83.0551	0.00807112	0.0875214	27	18	20.0426	62.4595	19.3543	0.309869		NM_025363	1110001J03Rik	74.1888	45.7348	75.2451	62.3393	66.5898	72.6029	98.2467	134.496	0.0801831	0.364276	24	21	18.6252	78.6804	21.9624	0.279134		0.0497581	0.00423864	0.94019	0.0130576	0.0577032	0.0965738	0.0251639	3
NM_033037	Cdo1	909.657	1160.65	1104.36	829.914	672.272	666.654	867.559	1017.11	0.000390449	0.00978436	24	3	200.655	903.522	222.302	0.24604		NM_033037	Cdo1	1162.09	1184.67	998.434	710.637	791.427	932.447	1077.25	850.068	0.0801831	0.364276	24	0	155.584	963.378	157.253	0.163231		0.101623	0.152533	0.734268	0.36074	0.00431697	0.349956	0.0256239	3
NM_145497	Nmrk1	14.1543	8.90185	17.3835	26.0796	26.8977	36.5123	19.4147	25.934	2.83044e-05	0.00189287	24	15	7.43371	21.9097	9.4365	0.430699		NM_145497	Nmrk1	8.4604	8.25994	20.5001	27.9477	26.0313	17.6002	12.0985	16.3767	0.0185719	0.138187	24	12	8.34764	17.1594	8.09153	0.471552		0.00437743	0.162443	0.227307	0.877396	0.0115478	0.664391	0.0259788	3
NM_001113389	Dyrk1a	2.95623	3.23954	5.07019	3.56717	2.2232	0.000756911	2.60389	2.90029	0.00323849	0.0388301	24	6	0.823311	2.82016	1.34915	0.478394		NM_001113389	Dyrk1a	0.744837	1.88206	3.74554	2.16767	2.85875	1.79095	2.59511	0.708822	0.0801831	0.364276	24	9	0.821541	2.06172	0.958864	0.46508		0.00453217	0.122724	0.285455	0.698571	0.0172015	0.283175	0.0268868	3
NM_009730	Atrn	9.66347	10.3669	9.16286	6.52085	7.3345	8.66025	7.24088	8.71652	0.0801831	0.331116	24	3	1.54084	8.45828	1.1765	0.139094		NM_009730	Atrn	9.15161	7.38554	11.6946	9.32473	8.94936	8.23358	6.09969	8.28746	0.0185719	0.138187	24	6	0.77156	8.64082	1.46858	0.169959		0.00568672	0.0440858	0.494765	0.272978	0.00466473	0.25106	0.027664	3
NM_172935	Amdhd2	5.2752	10.8579	13.9467	19.2634	9.39225	13.3053	9.96784	8.65453	0.0185719	0.124201	24	10.5	3.28859	11.3329	4.01605	0.354371		NM_172935	Amdhd2	10.8022	9.23904	19.5182	14.4275	6.95917	8.00516	8.4319	6.48484	0.0801831	0.364276	24	7.5	2.12868	10.4835	4.05694	0.386984		0.0559769	0.241078	0.52187	0.66495	0.00498656	0.962787	0.0295488	3
NM_007409	Adh1	1967.74	1963.24	1871.06	3000.67	2269.53	2561.01	2680.02	2300.4	0.0185719	0.124201	24	18	257.518	2326.71	153.712	0.0660642		NM_007409	Adh1	2175.72	1849.53	2097.78	2623.85	2632.94	2733.69	2338.49	2099.02	0.000390449	0.0109996	24	15	371.988	2318.88	367.684	0.158561		0.764294	0.999282	0.00511333	0.00514696	0.0472524	0.668133	0.0302905	3
NM_001013762	Gm4952	7.19086	0.875265	7.45135	3.42645e-05	5.75367	8.55743	15.9254	12.6457	0.00323849	0.0388301	24	19.5	5.2584	7.29996	5.52886	0.757382		NM_001013762	Gm4952	22.5983	9.09469	0.809772	5.49876	1.46481e-05	10.0642	9.43984	25.6249	0.00323849	0.044589	24	22.5	8.97476	10.3913	10.6009	1.02017		0.00851237	0.200503	0.267548	0.889778	0.00527281	0.355531	0.0312228	3
NM_001047159	Net1	32.5454	29.0348	19.7877	14.7155	18.5141	28.8951	26.6762	32.7952	2.83044e-05	0.00189287	24	22.5	7.43926	25.3705	8.08907	0.318838		NM_001047159	Net1	29.7393	26.2546	13.4664	24.8553	26.8351	23.7024	30.4055	28.7792	0.0185719	0.138187	24	19.5	2.64964	25.5047	5.00017	0.196049		0.0278368	0.0451216	0.731036	0.16604	0.00579574	0.687562	0.0342744	3
NM_001005863	Mtus1	28.8759	29.148	8.59455	3.69715	8.09872	23.7828	8.32042	30.3931	0.00323849	0.0388301	24	22.5	14.4195	17.6138	11.4519	0.650167		NM_001005863	Mtus1	33.7192	0.000281094	1.53065	17.6762	21.5535	24.8375	27.854	27.8573	0.0398244	0.267629	27	19.5	7.27164	20.3575	10.8795	0.534424		0.00580249	0.246378	0.175599	0.874138	0.0088518	0.353873	0.0343138	3
NM_198114	Dagla	0.255833	0	0	0.0690473	0.141003	0.36042	0.143564	0.210183	0.0398244	0.239404	24	18	0.0997511	0.147506	0.131583	0.131583		NM_198114	Dagla	0.462835	0	0.0168011	0	0.0928173	0.102429	0.324859	0.359578	0.00807112	0.100555	24	21	0.22971	0.169915	0.211048	0.211048		0.0153554	0.299537	0.246674	0.922277	0.00589091	0.852061	0.034829	3
NM_001252347	Rundc3a	0.459019	1.12332	0.661496	4.69491	3.41584	2.15358	1.5232	1.21335	0.00323849	0.0388301	24	13.5	1.23007	1.90559	1.39125	0.730087		NM_001252347	Rundc3a	0.555477	0.881917	0.144543	4.59893	2.84066	5.8789	0.119748	3.58718e-06	0.0801831	0.364276	24	10.5	1.96631	1.87752	2.07046	1.10276		0.452242	0.0377926	0.981394	0.0512284	0.611243	0.00604662	0.0357357	3
NM_011354	Serf2	34.2769	33.4669	36.9459	46.7807	45.7091	56.4097	43.3205	50.1446	0.0185719	0.124201	24	15	6.9609	43.3818	8.50426	0.196033		NM_011354	Serf2	48.5729	38.7839	33.5897	43.6654	39.2972	48.4177	56.2187	44.0819	0.00323849	0.044589	24	18	3.84189	44.0784	7.82663	0.177562		0.0122538	0.326575	0.194532	0.798451	0.00698136	0.392052	0.0411638	3
NM_010559	Il6ra	5.82786	3.48977	4.86054	16.9585	13.777	9.33388	12.5756	6.95743	0.0801831	0.331116	24	15	5.53813	9.22257	4.37924	0.474839		NM_010559	Il6ra	6.3503	5.77572	11.715	14.9228	17.7035	14.7584	6.09638	6.44739	0.00323849	0.044589	24	12	6.09332	10.4712	6.02449	0.57534		0.157018	0.9785	0.00712101	0.0138452	0.0449041	0.06789	0.0419726	3
NM_009706	Arhgap5	12.1072	12.9894	14.4087	6.40091	11.6845	7.0472	9.28559	11.5691	0.0801831	0.331116	24	6	1.88167	10.6866	1.32126	0.123638		NM_009706	Arhgap5	7.55082	12.1686	10.646	13.2876	9.96692	10.5172	9.8267	9.40971	0.0185719	0.138187	24	9	1.65597	10.4217	1.57132	0.150774		0.00718277	0.656751	0.0161365	0.100265	0.0373356	0.14728	0.0423301	3
NM_008280	Lipc	79.3867	112.49	121.524	93.7627	68.152	64.3724	80.9076	97.9103	0.0185719	0.124201	24	3	20.0674	89.8132	22.7101	0.252859		NM_008280	Lipc	122.093	106.176	87.3101	82.7697	74.0155	88.7486	91.061	86.619	0.0185719	0.138187	24	0	12.053	92.3491	15.1719	0.164289		0.0159805	0.612968	0.0578956	0.252244	0.00739243	0.180192	0.0435429	3
NM_011361	Sgk1	1.78964e-06	0.000383532	2.66875	2.14731	5.47879	6.36748	7.12341	8.05435	0.0398244	0.239404	27	16.5	3.96796	4.04571	3.2187	0.795583		NM_011361	Sgk1	4.67653	0.00039522	2.39215e-06	0.000697692	3.52524	0.000608066	5.17881	5.2204	0.00807112	0.100555	27	19.5	1.16925	2.54372	2.42699	0.954113		0.0214671	0.0152199	0.805243	0.0637296	0.00785765	0.191949	0.0462294	3
NM_001159324	Gaa	13.5015	12.6212	3.35478	6.19729	4.97519e-05	0.000988825	8.06971	5.24168	0.00323849	0.0388301	24	1.5	3.70606	6.1234	5.39822	0.881572		NM_001159324	Gaa	11.1541	18.6477	12.7512	0.000118269	7.51145	0.000173387	0.00047362	0.674429	0.0185719	0.138187	24	4.5	7.88066	6.34246	7.17164	1.13074		0.035123	0.0596561	0.727642	0.201018	0.00786137	0.0608311	0.0462508	3
NM_021398	Slc43a3	7.40749	11.9947	6.82929	8.68934	14.1298	15.7131	11.666	12.7456	0.0801831	0.331116	24	16.5	3.42007	11.1469	2.96184	0.265709		NM_021398	Slc43a3	11.9756	11.085	11.7258	12.7638	14.6598	14.408	12.13	8.10814	0.00323849	0.044589	24	13.5	1.8966	12.107	2.1054	0.173899		0.0212801	0.845674	0.00825444	0.035245	0.0157779	0.0229878	0.0485158	3
NM_025836	Plin3	17.7548	17.964	16.6754	16.1434	10.3421	16.2227	19.0899	17.3458	0.0185719	0.124201	24	0	1.23129	16.4423	2.41751	0.147031		NM_025836	Plin3	17.4197	19.5892	18.0219	8.40034	15.6124	14.4666	13.4808	14.2487	0.0801831	0.364276	27	3	2.24224	15.1261	1.41479	0.0935331		0.473145	0.0733013	0.964854	0.101538	0.00861586	0.498392	0.0505944	3
NM_009834	Ccrn4l	5.63441	3.82975	5.37011	7.02896	28.6168	14.4618	10.2121	4.93473	0.00323849	0.0388301	24	15	4.513	10.0111	8.15652	0.814749		NM_009834	Ccrn4l	1.68269	5.08791	8.4862	18.3727	26.4724	14.6265	4.67343	4.07877	9.55942e-07	0.000256496	24	12	9.15266	10.4351	10.5372	1.00978		0.106366	0.915544	0.0301661	0.0695118	0.00958942	0.889771	0.0561747	3
NM_183138	Tet3	1.9063	1.48707	3.3174	2.39633	1.91451	1.09338	1.57874	1.88072	0.0801831	0.331116	24	7.5	0.366043	1.94681	0.567335	0.291418		NM_183138	Tet3	1.3535	2.27116	1.73008	2.94976	2.44738	2.14013	2.15574	1.32885	0.0185719	0.138187	24	10.5	0.399604	2.04707	0.573776	0.280291		0.023451	0.736439	0.0353367	0.139218	0.00988735	0.120263	0.0578769	3
NM_028419	Glrx5	34.6892	48.1509	31.1472	59.6776	50.4262	66.2164	58.3058	46.7035	0.0801831	0.331116	24	16.5	9.53316	49.4146	10.6462	0.215445		NM_028419	Glrx5	29.5009	34.5696	30.8738	41.3857	61.7662	61.895	56.8036	45.4578	0.000390449	0.0109996	27	13.5	18.3351	44.3841	15.2815	0.3443		0.131002	0.9664	0.0100233	0.0210535	0.209946	0.0336289	0.0586527	3
NM_011996	Adh4	168.724	132.331	102.447	70.9248	75.8156	100.317	93.5336	139.049	0.000390449	0.00978436	24	0	30.846	110.393	40.701	0.368692		NM_011996	Adh4	131.231	136.165	173.929	86.3745	70.2831	64.4817	101.071	130.668	0.000390449	0.0109996	24	3	43.0967	111.775	43.8715	0.392497		0.0102591	0.0277882	0.646916	0.147281	0.0431069	0.976336	0.059997	3
NM_138753	Hexim1	18.52	12.854	10.7298	8.5521	16.3295	14.858	20.9551	20.4219	0.000390449	0.00978436	24	21	4.90513	15.4025	5.06383	0.328766		NM_138753	Hexim1	11.6902	10.2244	7.39025	10.6861	13.7466	17.291	10.1005	16.0896	0.0801831	0.364276	24	18	3.11085	12.1523	2.8221	0.232227		0.0311346	0.012117	0.860792	0.044385	0.0175579	0.659094	0.0705349	3
NM_021517	Pdzk1	40.9469	43.3334	39.1074	39.1604	31.1855	26.1691	32.0438	36.7639	2.83044e-05	0.00189287	24	3	5.63203	36.0888	7.32955	0.203098		NM_021517	Pdzk1	32.5787	29.3421	33.9505	33.9778	27.2531	27.4874	24.3328	31.2624	0.0801831	0.364276	24	6	3.76577	30.0231	3.22603	0.107452		0.0130118	0.0225102	0.704948	0.111191	0.0264303	0.0796392	0.0755749	3
NM_007398	Ada	0.0233853	0.0606344	0.466498	0	1.24304	0.555057	0.89578	0.343067	0.0801831	0.331116	24	13.5	0.349195	0.448433	0.392637	0.392637		NM_007398	Ada	0.746998	0	0	0.0367959	0.0869279	1.08039	0.15062	0.0240194	0.0398244	0.267629	24	16.5	0.0614673	0.265719	0.271367	0.271367		0.482661	0.0130264	0.994286	0.0164091	0.403796	0.482468	0.0756568	3
NM_028176	Cda	3.73188	2.84523	9.67925	7.38349	6.62848	15.6797	13.66	12.923	0.0185719	0.124201	24	16.5	4.43816	9.06638	4.34665	0.479425		NM_028176	Cda	14.3537	5.95898	0.493659	3.68383	11.1874	34.0784	12.2418	6.79431	0.0185719	0.138187	24	19.5	5.99368	11.099	6.47359	0.583259		0.540669	0.01386	0.995132	0.0167278	0.957895	0.291351	0.0803312	3
NM_028226	Rbm12b1	0.722959	1.42358	0.0998042	0.959623	0.657107	1.04996	1.4989	2.30038	0.0801831	0.331116	24	21	0.410982	1.08904	0.566407	0.520098		NM_028226	Rbm12b1	0.195415	0.19	0.0298689	0.418885	0.928557	0.757033	3.26436	1.23288	0.000390449	0.0109996	24	18	0.635468	0.877125	1.01167	1.01167		0.0418244	0.0149385	0.876432	0.0487891	0.0250187	0.634553	0.0863498	3
NM_010231	Fmo1	105.72	112.928	92.995	155.268	146.031	151.756	173.565	156.383	0.0185719	0.124201	24	18	31.1215	136.831	24.7391	0.180801		NM_010231	Fmo1	112.194	105.426	102.886	149.583	183.933	163.692	140.29	123.783	0.00323849	0.044589	24	15	32.5708	135.223	35.3562	0.261465		0.0233978	0.703553	0.04606	0.179523	0.0152332	0.27345	0.0879881	3
NM_021469	Dysf	0.00050448	0.000423439	0.816841	0.000453085	0.310553	0.000523101	0.000369818	0.000331255	0.0801831	0.331116	24	9	0.000144877	0.14125	0.197525	0.197525		NM_021469	Dysf	0.000305905	0.000476492	0.789482	0.641883	1.27539	0.000670409	0.000529904	0.0005244	0.000390449	0.0109996	24	12	0.453664	0.338658	0.447811	0.447811		0.44393	0.992057	0.0155717	0.0204232	0.958354	0.710573	0.0898677	3
NM_146012	Ctdsp2	1.61608e-05	4.61637	4.37268	4.84456	3.12201e-05	2.89103	3.22582e-05	2.0667e-05	0.0801831	0.331116	24	9	3.09194	2.09059	1.93443	0.925301		NM_146012	Ctdsp2	0.00972262	1.59599	8.29346	0.954066	1.78892e-05	4.28744e-05	5.52822e-05	5.88656	0.0398244	0.267629	21	6	1.12851	2.02899	2.53377	1.24878		0.291169	0.0169428	0.982962	0.0263092	0.350008	0.582057	0.0974471	3
NM_001290694	Akt1s1	4.97677	4.34961	0.349104	7.75606	7.1406	18.8568	12.0634	6.42325	0.000390449	0.00978436	24	16.5	4.07747	7.73945	6.36177	0.821992		NM_001290694	Akt1s1	8.88373	3.25542	4.18822e-07	7.90197	7.01186	5.57264	9.53281	12.3928	0.0398244	0.267629	27	19.5	2.47679	7.13224	3.4822	0.488235		0.025377	0.294613	0.325428	0.95842	0.0179342	0.828586	0.102894	3
NM_001302261	Pmp22	2.23093	4.13709	1.11174	0.000112895	1.60925e-05	4.63406e-07	4.62968e-06	2.07896e-06	0.000390449	0.00978436	27	1.5	1.5775	0.963594	1.40252	1.40252		NM_001302261	Pmp22	9.95418e-06	2.92827	0.249573	5.31941e-06	1.20358e-06	4.38619e-07	0.44866	4.71465e-07	0.0801831	0.364276	24	4.5	6.72529e-06	0.453315	0.630643	0.630643		0.952021	0.018927	0.998008	0.0185181	0.142322	0.663598	0.10609	3
NM_009474	Uox	1180.36	1475.51	1704.81	2103.59	1818.97	1876.74	1682.24	1577.11	0.000390449	0.00978436	24	12	254.974	1677.42	319.274	0.190337		NM_009474	Uox	1436.17	1681.49	1372.57	1889.06	2084.3	1536.86	1365.15	1105.57	0.0185719	0.138187	24	9	277.879	1558.9	309.609	0.198608		0.256451	0.0467198	0.952204	0.0788464	0.054848	0.0189429	0.108409	3
NM_001167691	Sirt4	0.000115225	2.73011e-05	0.000164916	7.79714e-06	4.20179e-05	0.000112244	0.460612	0.487072	0.0185719	0.124201	24	21	0.000160768	0.118519	0.190868	0.190868		NM_001167691	Sirt4	9.05529e-06	3.26172e-07	7.31987e-07	3.61384e-06	7.71801e-06	0.000144259	2.45308	1.13821e-06	0.0185719	0.138187	24	18	8.0292e-06	0.306656	0.609832	0.609832		0.720317	0.0191436	0.996167	0.020932	0.998436	0.121987	0.109503	3
NM_015786	Hist1h1c	16.5692	17.398	12.0664	30.4425	22.8073	51.2005	86.0063	42.3398	0.000390449	0.00978436	24	18	21.011	34.8537	25.5748	0.733775		NM_015786	Hist1h1c	37.8195	8.90172	18.0699	16.9719	13.0872	33.1424	43.1213	38.7784	0.0801831	0.364276	24	21	17.3146	26.2365	13.9356	0.531152		0.0507476	0.842029	0.0321322	0.096795	0.0203971	0.388101	0.116309	3
NM_182650	Hnrnpa2b1	43.3876	38.9366	0.663081	11.5674	12.4326	14.5681	15.8661	32.2347	0.0185719	0.124201	24	0	17.2311	21.207	15.624	0.736737		NM_182650	Hnrnpa2b1	32.7418	50.4973	63.5141	25.8152	25.2004	0.582622	49.2299	26.0457	0.0185719	0.138187	24	3	15.433	34.2034	16.9369	0.495182		0.0207151	0.246168	0.345875	0.861082	0.0218437	0.857806	0.118029	3
NM_011202	Ptpn11	0.0259071	6.66608e-05	0.0060823	4.12054e-05	4.44542	9.35894	1.81372	2.76286	0.0185719	0.124201	24	16.5	2.26413	2.30163	3.33541	1.44915		NM_011202	Ptpn11	5.45268	0.0240629	5.68455e-05	8.00849e-05	9.58944	0.0485862	5.7932	10.098	0.00807112	0.100555	27	19.5	1.41202	4.16095	3.16938	0.761696		0.0461164	0.278689	0.44319	0.797674	0.0207884	0.724323	0.118425	3
NM_011020	Hspa4l	5.82632	6.6132	4.84883	1.77859	4.9345	8.47744	7.82033	6.86041	0.0185719	0.124201	24	21	1.68059	5.89495	1.91819	0.325396		NM_011020	Hspa4l	6.98448	2.4582	2.38189	3.96692	5.08743	7.24744	5.10671	3.85059	0.0801831	0.364276	21	18	1.87278	4.59044	1.79632	0.391317		0.294917	0.183624	0.850045	0.316222	0.0210791	0.859271	0.119994	3
NM_011890	Sgcb	1.26314	1.10724	3.10409	0.124691	0.545885	0	0.489948	0.54712	0.0185719	0.124201	24	4.5	0.526953	0.897764	0.902095	0.902095		NM_011890	Sgcb	0.851718	0.478791	1.51052	0.791161	1.43917	0.290624	0.335105	0.437951	0.0801831	0.364276	24	7.5	0.412938	0.76688	0.425435	0.425435		0.0694683	0.900936	0.0212126	0.0571446	0.14052	0.708252	0.120714	3
NM_001195004	Kat7	1.58545	1.53805	4.37014	3.08326	0.00381042	4.38196e-06	1.40992	1.32986	0.0801831	0.331116	24	6	1.16896	1.66506	1.37878	0.828065		NM_001195004	Kat7	0.680853	2.49884	0.517707	5.45962	2.76566	9.08844e-06	0.00142384	2.04788e-07	0.0185719	0.138187	24	9	1.76695	1.49051	1.80393	1.21027		0.0762829	0.0724989	0.807865	0.188208	0.0212235	0.586884	0.120772	3
NM_011873	Dazap2	106.782	108.486	100.313	87.5535	74.6974	71.31	93.7734	110.449	0.00323849	0.0388301	24	3	17.9999	94.1705	17.4683	0.185496		NM_011873	Dazap2	104.531	101.187	89.4938	95.0205	75.5506	63.9891	91.9522	85.0286	0.0185719	0.138187	27	0	8.89455	89.1035	12.9306	0.145118		0.142465	0.0215889	0.949425	0.0444077	0.134396	0.0270055	0.12274	3
NM_145570	Eva1a	33.8711	33.0498	38.121	32.2711	25.9521	28.4782	33.8204	39.2379	0.0185719	0.124201	24	1.5	4.05572	33.1002	4.34556	0.131285		NM_145570	Eva1a	29.4138	39.274	32.0375	17.4577	27.4951	21.3208	25.1176	25.3145	0.0185719	0.138187	24	4.5	3.33229	27.1789	5.05442	0.185969		0.231575	0.0217482	0.97133	0.0371815	0.110899	0.16565	0.123597	3
NM_133670	Sult1a1	232.252	158.536	165.519	230.871	181.243	316.614	288.201	211.575	0.0801831	0.331116	24	18	38.0187	223.101	56.5119	0.253302		NM_133670	Sult1a1	217.347	173.311	247.746	201.733	351.748	314.62	252.01	218.504	0.0185719	0.138187	24	15	47.2871	247.127	63.1605	0.255579		0.0635807	0.504828	0.275128	0.729552	0.0223875	0.523525	0.127028	3
NM_010765	Mapkapk5	17.3532	12.5007	15.6887	14.9816	14.1068	19.0314	22.1812	22.8405	0.0398244	0.239404	27	19.5	3.48222	17.6942	3.98588	0.225265		NM_010765	Mapkapk5	18.7367	17.5291	13.582	9.86948	12.3675	19.1198	17.5262	23.103	0.00323849	0.044589	24	22.5	3.64878	16.4792	4.7528	0.288412		0.0225681	0.317035	0.285051	0.956001	0.0313756	0.749616	0.127995	3
NM_001033872	Smagp	30.72	36.2459	18.1102	9.64375e-05	11.1435	4.43634	10.9336	25.217	0.0185719	0.124201	24	3	14.3426	17.1008	13.0929	0.765631		NM_001033872	Smagp	31.7326	13.0536	20.0608	9.7426e-05	11.5165	6.60857	3.30245	21.7604	0.0801831	0.364276	24	0	5.90043	13.5044	9.83802	0.728506		0.811431	0.0674609	0.985548	0.0764884	0.733219	0.0234477	0.132693	3
NM_053163	Mrpl36	27.4296	16.3256	11.0942	29.2218	28.1182	29.1473	40.559	34.516	0.00323849	0.0388301	24	18	8.65531	27.0515	10.4065	0.384692		NM_053163	Mrpl36	26.0312	27.0166	14.211	10.4293	21.6537	29.3963	33.3159	29.5841	0.000390449	0.0109996	24	21	7.93685	23.9548	8.81445	0.367963		0.0360413	0.567442	0.149637	0.478437	0.0235375	0.210764	0.133171	3
NM_008824	Pfkfb1	30.1044	17.1623	16.1721	24.6321	23.3976	48.3217	37.5238	35.5535	0.000390449	0.00978436	24	18	10.58	29.1084	12.8723	0.442219		NM_008824	Pfkfb1	17.8414	15.2243	18.8668	12.225	35.6775	46.8556	24.4827	22.5439	0.00323849	0.044589	24	15	6.54668	24.2146	12.4335	0.513472		0.0883699	0.0260118	0.909203	0.0641074	0.0245582	0.153868	0.138594	3
NM_011825	Grem2	4.08428	3.65508	6.58017	7.24802	6.08241	0.81239	2.09735	1.89208	0.00323849	0.0388301	24	9	2.89044	4.05647	2.41923	0.596387		NM_011825	Grem2	2.52983	2.85795	4.22314	2.96664	7.53449	4.41579	1.3752	1.40609	0.0801831	0.364276	24	12	1.39576	3.41364	1.87638	0.549671		0.0259606	0.0739506	0.649792	0.27204	0.0258646	0.478658	0.145492	3
NM_019505	Dgke	0	0.176379	0.162645	0.237423	0.478499	0.75473	0.0519811	0.237396	0.0801831	0.331116	24	15	0.167883	0.262382	0.21777	0.21777		NM_019505	Dgke	0.0681673	0	0.0912386	0	0.138619	0.22244	0.573186	0.0976347	0.00807112	0.100555	24	18	0.0980184	0.148911	0.17555	0.17555		0.0316312	0.102734	0.623622	0.349093	0.0269284	0.748613	0.151076	3
NM_001163024	Mon2	0.220702	1.18997e-20	3.28946e-87	1.07617	0.543534	3.57503	1.3361	1.06407	0.00323849	0.0388301	24	18	0.752411	0.976951	0.929629	0.929629		NM_001163024	Mon2	6.0691e-61	1.78839e-124	0.0184251	2.90276e-05	4.15451	1.89064	2.0461e-06	0.492075	0.0801831	0.364276	24	15	0.341456	0.81946	1.2864	1.2864		0.236259	0.0284689	0.965276	0.048693	0.254523	0.433788	0.159108	3
NM_001081182	Atp8b2	0	0.145543	0.0387139	0.0475952	0.0546737	0.612218	0.237538	0.147789	0.0398244	0.239404	27	15	0.0771277	0.157516	0.146712	0.146712		NM_001081182	Atp8b2	0.22714	0.0122964	0	0.0405771	0.431912	0.353023	0.2939	0.584297	0.0185719	0.138187	24	18	0.249625	0.242893	0.222256	0.222256		0.55182	0.989878	0.0287498	0.0356247	0.451259	0.407431	0.160566	3
NM_023617	Aox3	303.587	274.803	231.204	200.125	220.969	171.735	193.842	252.991	0.00118586	0.0265694	27	0	57.4567	233.857	45.9746	0.196593		NM_023617	Aox3	266.952	284.653	233.017	226.866	165.927	133.49	187.574	222.667	9.55942e-07	0.000256496	24	3	51.9596	215.143	64.3004	0.298873		0.0425714	0.711994	0.0806028	0.252508	0.0294056	0.634337	0.163961	3
NM_134471	Kif2c	0.00142742	0	0	0	0	0	0.360795	0.404032	0.0185719	0.124201	24	21	0.00100934	0.0957818	0.155095	0.155095		NM_134471	Kif2c	0	0	0	0	0	0.00170714	0.00138768	0.00127955	0.0801831	0.364276	24	18	0.000904778	0.000546796	0.000841	0.000841		0.226747	0.962321	0.0295993	0.0514761	0.247819	0.1252	0.164961	3
NM_025827	Lonp2	175.87	191.352	139.56	142.924	121.181	110.298	132.644	199.861	0.00323849	0.0388301	24	3	38.8842	151.711	34.1703	0.225233		NM_025827	Lonp2	185.188	175.246	148.805	147.779	114.431	95.2657	125.647	167.531	2.83044e-05	0.0021851	27	0	37.5474	147.014	34.5237	0.234832		0.286506	0.902282	0.115897	0.196053	0.486683	0.0300168	0.167115	3
NM_013515	Stom	31.7913	30.9823	25.2966	15.6351	16.0895	16.1802	25.4347	23.774	0.00323849	0.0388301	24	0	6.54392	23.148	7.8396	0.338673		NM_013515	Stom	24.5079	30.4684	24.8348	15.6112	16.8424	15.6364	20.7301	16.2831	0.0801831	0.364276	24	3	5.76455	20.6143	5.6173	0.272496		0.0638713	0.0500664	0.82723	0.138424	0.0311914	0.0746855	0.173148	3
NM_001102611	Smyd4	0.2519	0.124999	0	0.644528	0.232393	0.169552	0.995803	0.873534	0.0801831	0.331116	24	19.5	0.17812	0.411589	0.262256	0.262256		NM_001102611	Smyd4	0.505184	0.0979942	0.693069	0	0.0383013	0.0843477	0.378884	0.593337	0.0185719	0.138187	24	22.5	0.208269	0.29889	0.216126	0.216126		0.0611367	0.37191	0.393565	0.974272	0.0313071	0.828537	0.17374	3
NM_010590	Ajuba	2.19242	2.61836	1.42658	0.628261	2.94659	5.51282	2.85746	3.21677	0.0801831	0.331116	24	18	1.20488	2.67491	1.34908	0.504348		NM_010590	Ajuba	3.1613	1.61402	1.50349	1.30139	1.69254	3.36017	2.28307	3.51155	0.00323849	0.044589	24	21	1.20695	2.30344	0.937469	0.406986		0.172031	0.945506	0.0317847	0.061391	0.131474	0.128043	0.176181	3
NM_183016	Cdc42bpb	11.2245	12.6961	8.56816	9.91561	11.0327	12.7537	12.8038	14.8195	0.000390449	0.00978436	24	21	1.61673	11.7268	1.93844	0.1653		NM_183016	Cdc42bpb	12.9945	8.96844	10.8352	11.051	14.5289	12.294	15.1128	12.4281	0.0801831	0.364276	24	18	1.9247	12.2766	1.91799	0.156231		0.0394686	0.227769	0.476227	0.689002	0.0742879	0.797819	0.214639	3
NM_011847	Dnajb6	37.5019	52.7418	35.8583	48.7948	84.2226	64.039	57.4097	54.7274	0.0185719	0.124201	24	16.5	13.7097	54.4119	12.6247	0.23202		NM_011847	Dnajb6	42.9854	45.0581	20.6106	91.719	63.6408	56.1116	46.2487	46.3297	0.0801831	0.364276	24	13.5	13.14	51.588	14.7154	0.285249		0.505548	0.0427882	0.982092	0.0560044	0.124417	0.273143	0.230784	3
NM_175098	Ccdc126	1.61811	0.0289017	0	0.0612464	0.798409	0.342121	0.846016	1.59328	0.0398244	0.239404	27	19.5	0.562059	0.719509	0.650118	0.650118		NM_175098	Ccdc126	0.651138	1.10894	0.628634	0.105048	0.465523	0.544863	1.54707	1.51024	0.00323849	0.044589	24	22.5	0.62339	0.820182	0.509262	0.509262		0.373286	0.971854	0.0435568	0.0638656	0.234621	0.385462	0.234482	3
NM_028900	Gcc1	7.24433	2.19	2.74934	2.10299	3.61245	4.48949	5.13561	4.65897	0.0185719	0.124201	24	21	1.71667	4.0229	1.73377	0.430977		NM_028900	Gcc1	4.88322	3.77122	2.91038	4.46072	3.98821	4.20636	6.4633	4.07546	0.0801831	0.364276	24	18	0.21513	4.34486	0.947277	0.218022		0.100074	0.883211	0.0456949	0.108013	0.185476	0.736703	0.244693	3
NM_144855	Cbs	96.9238	79.2991	88.7532	55.0727	45.5254	43.5344	64.6615	81.5311	0.00323849	0.0388301	24	3	24.5855	69.4126	23.1443	0.33343		NM_144855	Cbs	98.7752	89.5021	68.6264	53.3725	38.3898	27.7041	58.8302	68.5215	2.83044e-05	0.0021851	27	0	28.2454	64.5372	26.7658	0.414735		0.0537134	0.417828	0.326393	0.889612	0.324307	0.955625	0.28198	3
NM_001304774	Pex26	2.08064	5.16226e-06	0.136575	8.13468e-06	0.000312477	7.03302	3.25859	2.71411	0.0185719	0.124201	24	18	2.01509	1.90291	2.56065	1.34565		NM_001304774	Pex26	4.29119e-07	0.000198322	3.01391e-05	0.35801	4.48394e-05	3.92537	3.50335	0.00402448	0.0801831	0.364276	24	15	0.2532	0.973879	1.61667	1.61667		0.416521	0.162944	0.902539	0.249655	0.229044	0.0601805	0.310924	3
NM_021525	Rcl1	40.5877	48.6787	44.6829	50.1064	45.9049	30.6857	31.5108	36.9762	0.0185719	0.124201	24	7.5	9.29186	41.1417	8.101	0.196905		NM_021525	Rcl1	43.1844	52.7793	44.7128	50.3585	41.843	30.1706	31.5696	24.3375	0.00807112	0.100555	27	4.5	9.20215	39.2301	10.8865	0.277503		0.283055	0.130414	0.889271	0.222919	0.0642646	0.395358	0.328697	3
NM_013797	Slco1a1	97.0269	106.214	111.951	85.1527	101.718	71.8316	92.9098	81.9628	0.0801831	0.331116	24	6	9.41347	93.5958	10.9451	0.11694		NM_013797	Slco1a1	84.063	113.743	93.0929	115.646	94.4834	95.5305	78.3579	71.2691	0.0185719	0.138187	24	9	15.0168	93.2732	15.0712	0.161581		0.0651011	0.403295	0.373334	0.964683	0.150413	0.39353	0.33229	3
NM_178617	Necab1	16.7881	18.3322	15.6867	11.2845	9.24188	7.62297	12.8117	20.4756	0.00323849	0.0388301	24	3	5.37759	14.0305	5.00724	0.356884		NM_178617	Necab1	20.6302	18.1722	16.5784	13.7754	13.3485	7.573	13.989	15.9435	2.83044e-05	0.0021851	27	0	3.66988	15.2447	4.14478	0.271883		0.114523	0.580205	0.304494	0.695699	0.0664046	0.62734	0.337857	3
NM_001290376	Camk1d	12.8155	12.7453	15.4994	9.38297	4.57241	7.4298	11.0082	16.439	0.00323849	0.0388301	24	1.5	4.19579	11.2366	4.53349	0.403458		NM_001290376	Camk1d	14.8059	23.6626	18.2252	13.9414	11.5334	5.63488	16.1322	12.5107	0.00323849	0.044589	24	4.5	4.126	14.5558	5.21317	0.358151		0.121209	0.352506	0.540092	0.793668	0.075128	0.975606	0.374122	3
NM_153533	Tns2	13.2399	19.2963	24.8142	16.2901	15.6069	14.6744	11.662	10.7882	0.000113388	0.00702752	27	6	3.27256	15.3841	4.58346	0.297936		NM_153533	Tns2	15.2759	18.4311	18.3951	22.0073	15.8874	13.3604	12.2271	9.87033	0.000390449	0.0109996	24	9	4.25471	15.6818	4.06336	0.259113		0.719493	0.979544	0.0762829	0.0912345	0.752121	0.196411	0.378797	3
NM_177128	Iqcb1	4.22203	2.08506	2.05378	1.04325	1.17646	1.57686	1.20734	2.40591	0.000390449	0.00978436	24	0	0.614352	1.97134	1.06301	0.539235		NM_177128	Iqcb1	2.46243	5.23821	2.96947	2.26305	0	2.32025	0.324446	2.95773	0.0185719	0.138187	24	3	1.7412	2.31695	1.68351	0.726607		0.127804	0.0854702	0.850784	0.187034	0.0795109	0.39824	0.391708	3
NM_001039520	Dnm2	3.10188	5.46895	1.1779	5.19495	6.08868	8.78506	7.64215	9.10937	0.0185719	0.124201	27	18	2.53859	5.96985	2.53241	0.4242		NM_001039520	Dnm2	5.58501	3.66841	3.82438	0.643833	4.55165	2.83199	9.75548	5.86217	0.0801831	0.364276	24	21	1.54924	4.59037	2.49652	0.543861		0.0799967	0.0830939	0.796762	0.212197	0.128921	0.197481	0.393632	3
NM_001289443	Tnk2	7.66544	12.4257	5.43306	4.12908	7.38767	9.17209	11.2845	9.95806	0.0801831	0.331116	24	21	1.74054	8.43195	2.52722	0.299719		NM_001289443	Tnk2	7.95126	6.26737	4.24889	6.30166	6.37811	7.8016	10.4397	6.47013	0.000390449	0.0109996	24	18	1.08486	6.98234	1.96783	0.28183		0.25134	0.921259	0.0802389	0.139384	0.626952	0.840376	0.394589	3
NM_025994	Efhd2	11.8396	17.6764	17.3019	17.3399	33.7168	21.9378	16.0397	16.491	0.0185719	0.124201	24	12	3.63792	19.0429	6.3616	0.334067		NM_025994	Efhd2	15.0534	11.3883	23.2876	28.332	20.5666	23.5147	12.9685	9.047	0.0185719	0.138187	24	9	4.74799	18.0198	7.67947	0.426169		0.11017	0.703537	0.188335	0.435079	0.0808248	0.685301	0.396899	3
NM_001287386	Gck	89.916	68.7546	54.1039	57.2256	90.5295	179.033	104.753	77.821	0.00323849	0.0388301	24	18	24.5021	90.2671	37.3445	0.413712		NM_001287386	Gck	61.3398	48.4245	44.2722	116.818	78.8136	129.16	71.559	57.2858	0.0185719	0.138187	24	15	30.0041	75.9591	30.0608	0.395749		0.0922516	0.517544	0.325431	0.782917	0.0921221	0.78999	0.44003	3
NR_027445	A230072C01Rik	0.665088	0.229598	0.132382	0.778137	0.87833	0.271155	1.4377	1.37749	0.0185719	0.124201	24	18	0.452793	0.721235	0.414504	0.414504		NR_027445	A230072C01Rik	2.14478	0.419086	0	1.39292	1.21026e-05	1.62011	3.89757	3.72895	0.00323849	0.044589	24	21	1.65182	1.65043	1.59573	0.966859		0.13426	0.580889	0.331794	0.728812	0.0939468	0.925408	0.446749	3
NM_009545	Pcgf2	4.29883e-11	1.00252	8.4839e-11	2.19493e-12	8.22232e-13	6.27587e-13	0.126694	0.446571	0.0801831	0.331116	24	3	0.0895862	0.196973	0.254196	0.254196		NM_009545	Pcgf2	0.208232	1.20196e-11	6.78803e-13	9.73072e-13	0	1.16318e-12	1.12362e-12	4.26255e-12	0.00323849	0.044589	24	0	3.11622e-12	0.026029	0.048922	0.048922		0.7507	0.096968	0.973934	0.116584	1	0.1222	0.457726	3
NM_026993	Ddah1	60.7389	55.7789	55.9859	49.9102	32.2401	50.7949	44.8161	69.8115	0.0185719	0.124201	24	0	7.03147	52.5096	11.7276	0.223342		NM_026993	Ddah1	45.0752	76.5162	51.9175	42.084	41.8362	27.7143	46.522	52.0745	0.0185719	0.138187	24	3	7.18406	47.9675	14.478	0.30183		0.144549	0.104302	0.8418	0.219971	0.102243	0.48459	0.476456	3
NM_145564	Fbxo21	10.4517	20.9936	27.2333	20.8551	10.3486	6.71948	12.3276	10.6324	0.0801831	0.331116	21	7.5	7.42922	15.1389	7.72834	0.510495		NM_145564	Fbxo21	16.9693	24.9185	20.612	11.9973	14.3569	7.7835	10.2906	9.5704	0.000390449	0.0109996	24	4.5	6.02978	14.5623	6.65516	0.457012		0.188998	0.762316	0.212752	0.42164	0.494507	0.1052	0.486718	3
NM_028639	Ttc7	6.8844	10.7802	13.3966	12.0491	11.1747	8.15818	9.81768	8.1219	0.00323849	0.0388301	24	9	2.74488	10.0478	2.3917	0.238031		NM_028639	Ttc7	8.01739	8.84509	11.6517	10.4131	12.2426	9.01022	8.89598	8.65261	2.83044e-05	0.0021851	24	12	1.69402	9.71609	1.43456	0.147648		0.171744	0.854376	0.110908	0.221487	0.150566	0.341838	0.506052	3
NM_001243103	AI182371	137.913	168.322	136.957	132.613	107.933	90.0108	140.222	161.772	0.0185719	0.124201	24	3	22.0154	134.468	27.0187	0.20093		NM_001243103	AI182371	135.213	169.198	173.288	172.548	95.0727	129.013	118.148	169.207	0.0801831	0.364276	24	6	30.7839	145.211	23.0203	0.15853		0.213864	0.153104	0.837755	0.288424	0.118358	0.29582	0.530373	3
NM_134007	Cisd1	101.616	102.556	88.8162	87.3996	86.0803	77.2243	85.7945	106.719	0.00323849	0.0388301	24	3	11.1875	92.0257	10.4486	0.11354		NM_134007	Cisd1	113.599	110.365	106.855	83.7496	90.9146	78.5588	92.7458	91.2965	0.00323849	0.044589	27	0	16.0403	96.8054	13.5347	0.139814		0.144225	0.263567	0.665488	0.566741	0.119863	0.270351	0.535161	3
NM_133862	Fgg	4957.74	4004.44	3102.53	2560.8	2502.23	3492.29	2895.02	4355.01	0.000390449	0.00978436	24	0	882.747	3483.76	1020.13	0.292826		NM_133862	Fgg	3896.49	4412.85	3561.83	2131.21	2839	2258.38	3255.74	4042.04	0.0185719	0.138187	24	3	953.859	3299.69	838.003	0.253964		0.354969	0.638144	0.461884	0.819045	0.120935	0.871634	0.53855	3
NR_046364	Map1lc3a	2.04349e-06	3.11053e-06	2.18392e-05	2.47115	3.76924e-07	4.19027e-07	2.59496e-07	2.23488e-07	0.00118586	0.0265694	27	6	2.29244e-06	0.261288	0.529105	0.529105		NR_046364	Map1lc3a	7.44521e-07	6.20278e-07	2.79322e-05	3.97048e-06	1.30513e-06	5.58481e-07	3.44949e-07	4.58025e-08	0.000390449	0.0109996	24	9	9.37765e-07	4.43673e-06	5.82147e-06	5.82147e-06		0.499876	0.914402	0.170287	0.247061	0.777793	0.122417	0.543197	3
NM_201256	Eif4ebp3	25.8362	23.4971	12.2831	88.6197	155.035	181.953	80.8706	54.8748	0.000390449	0.00978436	24	15	70.824	77.8712	77.6624	0.997319		NM_201256	Eif4ebp3	38.7899	27.0114	22.3008	17.3709	146.615	155.834	80.5828	70.5988	0.0185719	0.138187	24	18	60.7425	69.888	45.7867	0.655145		0.238335	0.123275	0.877927	0.222191	0.440487	0.348367	0.54587	3
NM_008983	Ptprk	12.4871	13.4629	15.4041	8.36339	8.56557	7.22713	9.79533	11.2482	0.00323849	0.0388301	24	3	3.18942	10.8192	3.33674	0.308408		NM_008983	Ptprk	14.3192	18.4075	10.8646	8.83742	10.9373	10.2048	11.5594	10.9403	0.0801831	0.364276	24	0	1.95359	12.0088	2.55752	0.21297		0.384755	0.15624	0.899605	0.244734	0.125375	0.16634	0.552358	3
NM_008990	Pvrl2	4.47806	7.00201	3.6283	7.51909	6.35853	8.31087	10.072	7.64365	0.00323849	0.0388301	24	18	1.79429	6.87656	1.74591	0.253893		NM_008990	Pvrl2	6.37199	3.58363	9.07743	2.79289	10.9478	10.8478	9.57829	7.70744	0.0801831	0.364276	24	15	1.93014	7.61341	2.71035	0.355997		0.715028	0.13287	0.958144	0.167337	0.407341	0.687534	0.574886	3
NM_133831	Gltscr2	38.6269	41.9935	47.644	39.9738	32.0327	34.9499	37.8809	44.7684	0.0398244	0.239404	21	6	4.6628	39.6048	5.14487	0.129905		NM_133831	Gltscr2	53.2093	55.9541	51.6638	34.9112	43.8266	32.5313	41.2541	36.6202	0.0185719	0.138187	24	3	8.4536	43.7463	8.88189	0.203032		0.237978	0.142251	0.860561	0.258247	0.49587	0.452558	0.601746	3
NM_001170970	Wdr33	0.0388992	0.0309628	0.0575385	0.031936	0.0547507	0.0397382	0.0289308	0.0256885	0.0801831	0.331116	24	9	0.0074691	0.0385556	0.00924697	0.00924697		NM_001170970	Wdr33	0.0234265	0.0343377	0.0457135	0.064012	0.0382689	0.0496083	0.0394072	0.0377817	0.0185719	0.138187	24	12	0.00942093	0.0415695	0.0109765	0.0109765		0.524937	0.853325	0.275077	0.413362	0.143348	0.355233	0.60479	3
NM_009423	Traf4	17.4457	13.3767	21.8567	23.3036	19.9696	19.0421	18.9306	18.2995	0.0185719	0.124201	24	12	2.68549	19.0281	2.51158	0.131993		NM_009423	Traf4	15.7117	15.2553	15.8245	23.6286	18.8105	13.9767	14.183	12.647	0.00323849	0.044589	24	9	2.21901	16.2547	3.55775	0.218875		0.158684	0.305387	0.638996	0.642359	0.305114	0.853851	0.645387	3
NM_001242360	Trnt1	1.4852e-25	6.31989e-47	0	0	0.0030763	0.000947428	0.285417	1.82914e-17	0.00118586	0.0265694	24	18	0.000669933	0.0361801	0.0710967	0.0710967		NM_001242360	Trnt1	3.40962e-104	4.82559e-128	4.02274e-35	9.52808e-32	1.3954e-21	0.37455	7.06163e-43	6.29546e-05	0.0185719	0.138187	24	15	6.73872e-32	0.0468266	0.0992695	0.0992695		0.472703	0.556404	0.604873	0.95058	0.983126	0.162985	0.656127	3
NM_020581	Angptl4	16.341	28.5366	33.4021	44.7239	60.5266	27.2496	58.1945	27.5925	0.0801831	0.331116	24	12	7.71355	37.0709	13.5051	0.364305		NM_020581	Angptl4	19.9642	17.4325	26.7664	24.8957	55.9351	42.2216	30.1077	30.9644	0.00323849	0.044589	24	15	8.71051	31.0359	13.4441	0.433178		0.672463	0.930564	0.185303	0.246618	0.594385	0.547823	0.707601	3
NM_018743	Agpat6	30.4661	42.5518	37.4861	36.8887	55.4402	47.5853	45.3205	32.2442	0.0185719	0.124201	24	13.5	7.98981	40.9979	8.39041	0.204655		NM_018743	Agpat6	36.7643	25.7571	34.558	41.9489	55.0872	53.6954	40.2406	42.5639	0.00323849	0.044589	24	16.5	9.76578	41.3269	9.72965	0.235431		0.21491	0.804158	0.18902	0.358894	0.299755	0.456563	0.715515	3
NM_001177561	Slc10a1	332.407	419.694	439.847	566.405	337.726	388.758	370.446	341.858	0.0801831	0.331116	24	9	50.0041	399.643	69.3236	0.173464		NM_001177561	Slc10a1	524.229	558.391	640.056	479.785	622.315	461.328	404.056	360.739	0.00807112	0.100555	27	6	84.9751	497.804	95.1112	0.191061		0.77403	0.776984	0.463608	0.680757	0.202666	0.596322	0.743055	3
NM_025833	Baiap2l1	6.9245	12.1252	14.8766	17.1028	12.6308	20.4816	20.7141	18.2557	0.0185719	0.124201	27	15	5.25161	15.3102	3.86005	0.252123		NM_025833	Baiap2l1	11.7354	9.24782	8.27996	15.4334	16.8683	16.2055	20.397	10.302	0.0185719	0.138187	24	18	3.62951	13.5587	3.30123	0.243477		0.694863	0.918448	0.214909	0.288016	0.269008	0.693623	0.765837	3
NM_001008232	Asap3	0.968668	2.18656	1.39878	1.40602	2.5984	3.41835	2.43548	2.50438	0.0185719	0.124201	27	13.5	0.651394	2.07435	0.68494	0.330195		NM_001008232	Asap3	1.02978	0.396266	0.559855	1.96134	1.34729	2.17196	2.77452	1.46533	0.00118586	0.0301981	27	16.5	0.640268	1.47885	0.762678	0.515724		0.216418	0.312229	0.687528	0.606395	0.298484	0.343006	0.768524	3
NM_001190414	Gne	33.8163	34.2278	33.6248	55.4676	40.2434	30.1702	28.8029	25.4041	0.00323849	0.0388301	24	9	5.96805	35.2196	9.39732	0.26682		NM_001190414	Gne	28.7307	28.3486	40.0171	35.7719	57.6972	33.0423	31.0528	25.5712	0.00323849	0.044589	24	12	6.51419	35.029	10.1354	0.289344		0.245085	0.355923	0.66803	0.674649	0.41726	0.91087	0.814908	3
NM_001308299	Ggta1	0	0.00147444	0.00229396	0.00156057	0.00230327	0.00160307	2.06354e-05	1.28734e-05	0.00323849	0.0388301	24	12	0.00112442	0.0011586	0.000918793	0.000918793		NM_001308299	Ggta1	0.000846328	0.00151312	0.00224712	0.00258938	0.00157255	0.00230482	3.35814e-07	8.93385e-07	0.00323849	0.044589	24	9	0.00106931	0.00138432	0.00115779	0.00115779		0.552896	0.649063	0.542822	0.89187	0.252877	0.795996	0.826078	3
NM_178111	Trp53inp2	50.6772	59.2438	48.566	49.649	94.0508	76.9481	92.5413	65.6964	0.0185719	0.124201	24	18	23.5449	67.1716	16.3546	0.243476		NM_178111	Trp53inp2	57.0935	41.6604	35.7088	66.8706	73.8252	78.4796	62.7288	55.7166	0.00323849	0.044589	24	15	15.4967	59.0104	17.7306	0.300466		0.570066	0.868838	0.266545	0.389498	0.756219	0.451214	0.844317	3
NM_021299	Ak3	130.971	145.994	148.39	169.072	139.955	165.164	148.206	144.983	0.0801831	0.331116	24	12	11.372	149.092	9.73896	0.0653218		NM_021299	Ak3	131.965	143.194	133.795	149.642	167.79	140.67	125.102	126.239	0.0185719	0.138187	24	9	12.2443	139.8	13.7747	0.0985317		0.363303	0.610951	0.495496	0.881535	0.281959	0.929594	0.862945	3
NM_145599	Tmem184c	15.8587	12.6127	11.2602	11.2861	8.47557	11.3886	10.3259	12.983	0.0185719	0.124201	24	0	1.26329	11.7738	2.31669	0.196766		NM_145599	Tmem184c	9.92636	10.751	8.69381	9.99033	7.91534	6.83808	9.10206	12.5779	0.0801831	0.364276	24	3	1.3671	9.47436	1.48407	0.156641		0.908431	0.28622	0.907386	0.367993	0.783646	0.886311	0.867752	3
NM_153395	Mon2	3.68683	6.89181	4.3174	3.32792	0.0965923	0.357794	3.90435	4.86097	0.00323849	0.0388301	24	1.5	2.35398	3.43046	2.61612	0.762615		NM_153395	Mon2	6.14669	3.96384	6.75881	4.00762	0.233126	1.69977	3.25849	3.05117	0.0801831	0.364276	24	4.5	2.33198	3.63994	1.96509	0.539869		0.44423	0.537502	0.610672	0.925313	0.317275	0.594845	0.898731	3
NM_001289543	Brap	0.0911614	5.48751e-11	6.93209e-08	3.77848e-16	3.38441e-08	5.60754e-15	1.40976	0.371904	0.0801831	0.331116	24	22.5	0.0644609	0.234103	0.241827	0.241827		NM_001289543	Brap	2.77634e-10	9.86242e-27	9.79718e-19	2.04398e-07	1.76448e-14	4.40212e-08	4.86966e-06	4.81988e-07	0.0185719	0.138187	24	19.5	1.44446e-07	7.00035e-07	1.13411e-06	1.13411e-06		0.940583	0.326688	0.890466	0.425202	0.680114	0.823746	0.906825	3
NM_001039710	Coq10b	14.2442	11.1594	14.1225	42.7948	32.9898	1.33503	10.059	8.0515	0.0801831	0.331116	24	9	10.9108	16.8445	12.7322	0.755864		NM_001039710	Coq10b	4.93908	6.30049	10.2995	40.1989	23.6136	13.9092	7.34499	4.9208	2.83044e-05	0.0021851	24	12	7.5692	13.9408	12.5472	0.900033		0.44142	0.791916	0.326823	0.526356	0.645932	0.893029	0.906937	3
NM_001167907	Gm4952	53.8771	84.7612	63.1128	45.207	19.2558	41.036	45.1261	79.9741	0.00323849	0.0388301	24	3	24.5841	54.0438	22.5605	0.417449		NM_001167907	Gm4952	111.703	95.9088	59.2356	54.4261	45.8445	15.4465	72.8084	51.7717	0.00807112	0.100555	27	0	27.5026	65.0765	28.6629	0.44045		0.79031	0.351868	0.855794	0.487533	0.907199	0.596524	0.925872	3
NM_001161623	Cdc45	0	1.90121e-06	0	0.203991	1.94114	0.0455425	4.07198e-06	7.51802e-06	0.00807112	0.0875214	24	13.5	0.0322056	0.273836	0.509093	0.509093		NM_001161623	Cdc45	0	1.3054e-06	0.599616	4.5097	2.51989e-07	0.181421	0	2.51816e-09	0.0398244	0.267629	24	10.5	0.128284	0.661342	1.11633	1.11633		0.358547	0.613262	0.490351	0.873832	0.485872	0.834063	0.930339	3
NM_001302132	Cenpa	0.208262	1.82608	8.79885e-08	0	1.26678e-10	0	2.29494e-08	4.94182e-28	0.00807112	0.0875214	24	3	6.22703e-08	0.254293	0.484612	0.484612		NM_001302132	Cenpa	1.60259e-31	1.19705	5.11754	7.85909e-06	0	0	2.56012e-59	0	0.00807112	0.100555	24	6	5.55786e-06	0.789325	1.55238	1.55238		0.389821	0.744188	0.36141	0.608731	0.43412	0.567421	0.932184	3
NM_153103	Kif1c	29.5947	29.5788	25.0123	21.4131	24.6919	26.4874	32.9292	27.4148	0.00323849	0.0388301	24	22.5	3.45556	27.1403	3.57178	0.131605		NM_153103	Kif1c	31.5208	22.9213	25.2096	25.3978	25.4397	25.7269	32.34	29.4553	0.00323849	0.044589	24	19.5	4.29999	27.2514	3.53199	0.129607		0.55521	0.590617	0.603978	0.986401	0.596008	0.40905	0.95741	3
NM_027805	Ppp6r2	2.18423e-07	1.25546e-07	3.24796e-07	0.545413	1.62151e-05	1.74036	0.705704	2.24193e-07	0.000390449	0.00978436	24	15	0.385665	0.373937	0.58131	0.58131		NM_027805	Ppp6r2	1.0745e-06	8.55907e-05	0.216544	0.128014	2.36519	2.55981	1.72606e-07	5.40914e-08	0.0801831	0.364276	24	12	0.167109	0.658706	1.06421	1.06421		0.490684	0.724912	0.431575	0.701336	0.535056	0.480184	0.966268	3
NM_025735	Map1lc3a	15.6105	26.3605	16.1111	34.2683	27.1174	39.9517	37.5912	26.367	0.00323849	0.0388301	27	13.5	9.61043	27.4278	8.4191	0.306955		NM_025735	Map1lc3a	25.6309	17.563	21.6314	26.6273	20.3233	41.0436	28.1055	26.0384	0.0185719	0.138187	24	16.5	3.11622	25.8704	6.58658	0.254599		0.488874	0.619375	0.548392	0.927663	0.433145	0.748174	0.966824	3
NM_175121	Slc38a2	13.6497	21.7494	29.2698	22.2297	22.4781	12.0427	15.6426	13.3618	0.0801831	0.331116	24	9	6.3005	18.803	6.08272	0.323498		NM_175121	Slc38a2	12.415	21.3377	17.0535	19.1947	20.7576	12.1739	9.91798	12.3399	0.0185719	0.138187	24	6	3.39171	15.6488	4.76737	0.304648		0.748997	0.598641	0.656719	0.940797	0.616463	0.753025	0.99582	3
NM_025650	Uqcr11	641.792	767.161	919.066	1221.24	923.462	1070.06	1036.89	1011.28	0.0398244	0.239404	27	13.5	199.171	940.101	149.282	0.158794		NM_025650	Uqcr11	1244.55	950.283	849.79	972.768	1058.2	1327.46	1369.38	1106.56	2.83044e-05	0.0021851	24	18	148.678	1109.87	233.436	0.210326		0.00168798	0.564693	0.00503285	0.0574583	0.0029264	0.0535791	0.0100852	4.5
NM_001134829	Lpgat1	10.3565	8.68021	0.0154797	0.00957028	13.9035	0.0107058	16.5699	29.1664	0.0185719	0.124201	24	21	5.58094	9.83903	9.26245	0.941398		NM_001134829	Lpgat1	2.12645	0.00983153	0.0137981	0.0161763	33.7127	24.2957	10.6596	24.9153	0.0185719	0.138187	24	16.5	17.1727	11.9687	13.1272	1.09679		0.00927169	0.206012	0.272882	0.891911	0.00176449	0.739187	0.0105403	4.5
NM_015747	Slc20a1	2.99688	4.7396	7.50001	8.073	6.16927	6.25856	5.96105	5.30351	0.0185719	0.124201	24	12	1.52327	5.87523	1.5385	0.261861		NM_015747	Slc20a1	4.76899	4.4672	7.80389	5.25593	5.04271	3.30904	1.87457	4.58158	0.00323849	0.044589	24	7.5	1.22589	4.63799	1.64214	0.354062		0.00176666	0.0378283	0.349499	0.342772	0.00588967	0.045069	0.0105533	4.5
NM_175090	Slc31a1	60.7905	64.2243	51.213	62.0955	70.1036	71.59	66.4104	61.3418	0.0185719	0.124201	24	15	5.20834	63.4711	6.46497	0.101857		NM_175090	Slc31a1	56.2534	59.0078	47.0381	73.1276	65.9502	60.5767	54.732	48.7715	0.0801831	0.364276	24	10.5	4.90902	58.1822	7.27921	0.125111		0.0368689	0.0207999	0.841877	0.0708298	0.00177601	0.780632	0.0106089	4.5
NM_172153	Lcorl	0.0206972	0.0165588	0.0291384	0.0187001	3.70284e-06	4.07071e-09	0.000777355	5.10941e-06	0.0185719	0.124201	24	4.5	0.0140855	0.0107351	0.0138303	0.0138303		NM_172153	Lcorl	0.0120115	1.98724e-05	0.0249659	0.0314571	0.0178193	8.698e-13	3.42373e-06	0.000125994	0.0801831	0.364276	24	9	0.0126001	0.0108004	0.0130745	0.0130745		0.00427861	0.0244535	0.533316	0.176066	0.00187254	0.823859	0.0111827	4.5
NM_026095	Snrpd3	109.833	152.918	146.53	162.949	164.076	190.98	171.973	225.061	0.0398244	0.239404	27	16.5	38.3556	166.037	24.3584	0.146705		NM_026095	Snrpd3	174.619	158.014	107.428	109.578	138.726	158.245	215.668	184.002	2.83044e-05	0.0021851	24	21	36.302	155.785	43.5346	0.279453		0.00701346	0.806616	0.00197024	0.0135614	0.00277258	0.272365	0.0117634	4.5
NM_181421	Gm15800	1.33494	1.52196	2.49214	2.06319	1.94981	0.815165	1.41787	1.53819	0.0801831	0.331116	24	7.5	0.499002	1.64166	0.514072	0.313142		NM_181421	Gm15800	1.79327	2.45052	2.00476	2.9971	3.13638	2.61444	2.54277	1.90859	2.83044e-05	0.0021851	24	12	0.403118	2.43098	0.560854	0.230711		0.00314626	0.705429	0.00226428	0.021343	0.0455543	0.0093218	0.013509	4.5
NM_001163102	Eme2	4.56343	4.37416	2.47002	2.67533	5.37804	9.39061	5.24502	7.29248	0.00323849	0.0388301	24	18	2.00358	5.17364	2.39154	0.462256		NM_001163102	Eme2	1.61087	6.39886	3.15111	4.27929	6.83644	7.28092	3.42524	3.06585	0.0185719	0.138187	24	13.5	1.16745	4.50607	1.628	0.361291		0.0075718	0.0511023	0.515959	0.284881	0.00239947	0.541388	0.0143107	4.5
NM_020590	Gabarapl1	129.934	200.832	232.355	210.537	179.51	126.282	141.724	163.379	0.00323849	0.0388301	24	7.5	48.7158	173.069	45.0909	0.260537		NM_020590	Gabarapl1	193.56	248.746	187.531	144.858	163.64	97.6464	138.816	145.545	0.000390449	0.0109996	24	3	34.4467	165.043	50.5354	0.306196		0.00246385	0.0739033	0.294121	0.543548	0.00989938	0.22375	0.0146923	4.5
NM_144515	Zfp52	0.82264	0.1602	0.0346304	0	0.032569	0	0.0531983	0.482015	0.000113388	0.00702752	24	0	0.126251	0.198157	0.309533	0.309533		NM_144515	Zfp52	0.363286	0.395519	0.901698	0	0	0	0	0.023767	0.0185719	0.138187	24	4.5	0.256882	0.210534	0.331031	0.331031		0.00247322	0.113407	0.224881	0.761826	0.00461455	0.681105	0.0147478	4.5
NM_018871	Ywhag	17.9598	25.0311	20.3446	16.8824	19.8495	23.1851	25.9711	30.6995	0.0185719	0.124201	24	22.5	3.49606	22.4904	3.46977	0.154278		NM_018871	Ywhag	19.03	16.7066	13.9558	20.4235	19.0936	26.7163	23.0955	24.2556	0.00323849	0.044589	24	18	4.14515	20.4096	4.61592	0.226164		0.0380568	0.803079	0.0341674	0.113852	0.00256279	0.326665	0.0152785	4.5
NM_001077515	Slc1a2	6.02216	9.56311	12.5175	11.4598	10.9636	10.1568	5.96001	6.02807	0.00323849	0.0388301	24	9	3.48995	9.08388	3.39541	0.373784		NM_001077515	Slc1a2	4.85437	7.66579	9.46378	11.9822	12.7444	12.0497	6.15256	8.19964	0.000390449	0.0109996	24	13.5	2.69854	9.13906	2.98756	0.326901		0.00269536	0.0159651	0.51705	0.139946	0.00387283	0.700727	0.0160636	4.5
NM_001109748	Tomm40	2.29007e-06	3.39435e-05	0.639681	0.305458	4.45957	18.3043	0.49214	2.61745	0.0185719	0.124201	27	13.5	1.39849	3.07725	4.68369	1.52203		NM_001109748	Tomm40	1.78175	2.48806e-05	6.48456e-05	3.1199e-05	2.48007	1.25322	2.70247	1.11622	0.0801831	0.364276	24	18	0.886141	1.16673	1.1442	0.980687		0.208782	0.992195	0.00290737	0.00495423	0.118865	0.78441	0.0173179	4.5
NM_172086	Rpl32	420.77	538.783	546.194	656.462	591.815	625.78	551.934	610.426	0.0801831	0.331116	27	13.5	73.9125	564.494	55.796	0.0988426		NM_172086	Rpl32	625.58	598.135	453.601	517.428	648.325	635.175	705.762	586.81	0.0185719	0.138187	24	18	56.6972	596.352	87.1077	0.146068		0.00303365	0.252973	0.110771	0.711638	0.00941372	0.425518	0.0180644	4.5
NM_138752	Plekhg2	0.182482	0.295415	0.568679	0.396873	0.416852	0.490201	0.357533	0.327088	0.0185719	0.124201	24	13.5	0.0653064	0.37939	0.0865313	0.0865313		NM_138752	Plekhg2	0.39062	0.476595	0.475667	0.5047	0.447923	0.456931	0.397321	0.263859	0.00323849	0.044589	24	9	0.0565109	0.426702	0.0820116	0.0820116		0.178652	0.989538	0.00308094	0.0056078	0.020653	0.0642427	0.0183439	4.5
NM_028276	Utp14a	5.59859	6.05118	4.49223	3.60431	4.4389	5.26401	4.24961	5.34291	0.0801831	0.331116	24	1.5	0.706156	4.88022	0.649855	0.133161		NM_028276	Utp14a	5.05751	7.16365	7.07076	5.1075	4.85779	4.20823	2.26766	6.42228	0.00323849	0.044589	24	6	1.11551	5.26942	1.53219	0.290769		0.00339447	0.0131572	0.571286	0.108215	0.00520247	0.0487733	0.0201947	4.5
NM_177319	Zfyve27	5.71255e-06	0.867588	1.27791	2.65661e-06	1.54705e-05	8.16271e-07	2.30181e-06	0.461192	0.0185719	0.124201	24	4.5	0.287365	0.32584	0.492569	0.492569		NM_177319	Zfyve27	3.01969e-05	6.80371e-06	0.000241919	2.48177	6.37215e-05	2.63519e-06	0.000199104	2.22562e-06	0.0801831	0.364276	24	9	5.39629e-05	0.31029	0.627931	0.627931		0.0961796	0.00399522	0.971356	0.00941597	0.99712	0.122464	0.0237332	4.5
NM_001001892	H2-K1	504.199	587.922	666.082	688.349	661.806	705.308	697.561	671.888	0.0185719	0.124201	27	15	77.5265	646.811	52.8675	0.0817356		NM_001001892	H2-K1	690.926	682.945	614.092	636.642	742.973	704.177	727.617	745.672	0.00323849	0.044589	24	19.5	37.5346	693.13	46.8782	0.0676326		0.00409184	0.649234	0.00769856	0.0614482	0.014703	0.133491	0.0243012	4.5
NM_145148	Frmd4b	12.916	7.20997	12.4873	10.0338	13.324	15.5866	17.2809	12.3339	0.0185719	0.124201	24	18	2.65225	12.6466	3.09181	0.244478		NM_145148	Frmd4b	11.3697	7.89123	7.45948	11.6307	14.7486	11.7881	10.0019	6.29506	0.0801831	0.364276	24	13.5	2.7555	10.1481	2.6992	0.265981		0.0286467	0.0670777	0.68043	0.24035	0.00441029	0.763818	0.0261717	4.5
NM_148922	Mdm1	3.98551e-07	0	0	0	0	1.48397e-07	0.000106535	7.87408e-13	0.0801831	0.331116	24	21	1.04652e-07	1.33853e-05	1.77616e-05	1.77616e-05		NM_148922	Mdm1	3.21406e-14	0	0	3.26814e-07	1.27685e-05	1.67653e-05	0	3.37014e-06	0.0398244	0.267629	24	16.5	2.38295e-06	4.16213e-06	5.63721e-06	5.63721e-06		0.186248	0.987499	0.004504	0.00810775	0.732879	0.121973	0.0267216	4.5
NM_019737	B4galt6	0.297449	0.0104877	0	0	0.068294	0.660895	0.222489	0.114014	0.00807112	0.0875214	24	19.5	0.162037	0.171704	0.165214	0.165214		NM_019737	B4galt6	0.121574	0.115198	0.602144	0.247047	0.427047	0.628424	0.314702	0	0.0801831	0.364276	24	15	0.171776	0.307017	0.149057	0.149057		0.0152513	0.81751	0.00736412	0.0358448	0.00487547	0.526052	0.0288986	4.5
NM_029870	Crebrf	3.59143	5.3154	4.48985	1.84109	2.96413	1.67473	3.28811	3.3108	0.000390449	0.00978436	24	3	1.19728	3.30944	1.26971	0.383663		NM_029870	Crebrf	4.00179	2.97775	5.29702	2.75498	6.47415	2.61651	2.0242	2.14911	0.0801831	0.364276	24	7.5	1.07339	3.53694	1.13854	0.321899		0.0119028	0.0179618	0.715925	0.0926238	0.00550747	0.0926158	0.0325932	4.5
NM_028640	Whrn	0.0833706	0.0168748	0.0590755	0.047881	0.0820851	0.0393892	0.128622	0.196279	0.0801831	0.331116	24	21	0.0334979	0.0816971	0.046828	0.046828		NM_028640	Whrn	0.133835	0	0	0	0.0230539	0.209359	0.100626	5.52714e-08	0.0398244	0.267629	24	16.5	0.0163016	0.0583592	0.0706845	0.0706845		0.34787	0.00551394	0.995048	0.00771069	0.391098	0.0737099	0.0326309	4.5
NM_009060	Rgn	653.697	704.457	572.908	648.577	545.231	510.936	531.924	481.056	0.0185719	0.124201	24	4.5	95.5167	581.098	74.3761	0.127992		NM_009060	Rgn	569.74	655.233	630.568	669.668	567.966	578.559	505.008	514.033	0.0185719	0.138187	24	9	60.5983	586.347	58.0428	0.0989906		0.101868	0.963209	0.0071395	0.0165123	0.018598	0.2911	0.0420797	4.5
NM_001185182	Pfdn6	28.7406	10.7198	0.294363	1.89975e-05	9.33818	8.33596e-06	0.727456	2.83487	0.0801831	0.331116	24	1.5	2.46712	6.58191	6.49804	0.987257		NM_001185182	Pfdn6	0.69543	26.564	37.2109	18.9387	4.47512	2.30054e-05	8.36204	4.71026e-05	0.0185719	0.138187	24	6	13.3916	12.0308	15.8541	1.31779		0.0220994	0.856116	0.00733039	0.0309295	0.0419604	0.273238	0.0431841	4.5
NM_027554	Usp38	5.86169	5.18002	3.45533	3.86923	4.72884	5.24894	3.89507	5.39027	0.0801831	0.331116	24	21	0.482013	4.70367	0.684614	0.145549		NM_027554	Usp38	3.60213	3.98459	4.55023	4.17074	4.8618	5.65657	5.93029	5.47439	0.00323849	0.044589	27	16.5	1.05064	4.79607	0.844475	0.176077		0.00760132	0.656546	0.0174493	0.105746	0.0130981	0.0943769	0.04475	4.5
NM_001037863	Atp11c	39.4918	24.5844	39.1867	26.6722	26.2573	11.9938	15.983	24.5161	0.0398244	0.239404	27	1.5	9.3582	26.2646	8.77344	0.33404		NM_001037863	Atp11c	27.7284	31.0663	33.7962	42.3034	24.9118	18.052	15.0958	10.1456	0.000113388	0.00797051	27	6	10.3061	24.3374	11.6701	0.479513		0.0081964	0.600111	0.0309248	0.175537	0.00944831	0.0849975	0.0481816	4.5
NM_009533	Xrcc5	15.0109	13.2928	14.2764	8.16069	9.42538	6.86945	10.4141	12.4838	0.00323849	0.0388301	27	0	3.62895	11.4241	3.10571	0.271856		NM_009533	Xrcc5	11.4938	12.8008	12.1917	9.1516	7.06608	7.88165	8.99059	4.26883	0.0185719	0.138187	24	4.5	3.13087	9.23063	2.52076	0.273086		0.0419196	0.00839547	0.905534	0.0275661	0.330323	0.942537	0.0493273	4.5
NM_024281	Rrbp1	79.2104	90.915	84.701	65.6782	50.0748	58.1566	65.4548	58.2752	0.000390449	0.00978436	24	4.5	14.9292	69.0583	15.096	0.218598		NM_024281	Rrbp1	74.4541	63.3453	71.4459	51.553	47.1786	41.6376	72.2507	72.9111	0.00323849	0.044589	24	0	15.2771	61.847	14.5987	0.236046		0.00947376	0.104399	0.424395	0.502247	0.0144448	0.982971	0.0555132	4.5
NM_029153	Scamp1	16.6043	10.1363	14.4154	12.3013	10.0362	5.47648	9.04902	9.62123	0.00807112	0.0875214	27	1.5	3.29499	11.0153	2.95722	0.268464		NM_029153	Scamp1	7.98623	11.8544	10.8796	12.5859	7.94649	6.24677	6.78424	6.49113	0.0185719	0.138187	24	6	3.2405	8.84685	3.13678	0.354564		0.0594892	0.925846	0.00951545	0.0272387	0.0590559	0.163754	0.0557517	4.5
NM_010771	Matr3	13.8893	11.5741	13.6124	9.91857	11.1936	11.3711	11.0312	14.5641	0.0801831	0.331116	24	0	0.786748	12.1443	1.55756	0.128255		NM_010771	Matr3	9.63161	10.5551	10.461	10.6669	10.0824	5.85454	8.64461	10.2736	0.0185719	0.138187	24	4.5	0.752248	9.52122	1.60859	0.168948		0.0233509	0.113783	0.553441	0.420025	0.00953093	0.939848	0.0558402	4.5
NM_145355	Rnf185	1.78552e-77	3.41612	3.44874e-06	1.31993e-09	1.7299e-21	1.95707e-13	3.96314e-31	1.04302e-23	0.0801831	0.331116	24	7.5	9.33381e-10	0.427015	0.254438	0.254438		NM_145355	Rnf185	5.69159e-83	0.000113015	1.48393e-08	3.6283e-07	0.00011704	1.54822	1.22909e-16	4.32892e-31	0.0185719	0.138187	24	12	3.09232e-06	0.193556	0.266305	0.266305		0.0106479	0.247584	0.247281	0.999522	0.999984	0.122329	0.0622109	4.5
NM_144837	Ice1	2.16507	1.18509	1.42469	1.57741	2.13425	1.61537	2.28123	2.46822	0.00807112	0.0875214	27	19.5	0.304254	1.89464	0.424814	0.224219		NM_144837	Ice1	2.22227	1.00889	2.44745	1.91903	2.93414	3.20696	2.38594	2.59665	0.0185719	0.138187	24	15	0.344142	2.34017	0.664767	0.284068		0.0437889	0.217798	0.507045	0.64395	0.013061	0.704047	0.0758514	4.5
NM_001046637	Snrpa	3.73919	8.41382	5.28051	1.0476e-09	4.72242	6.6234	18.3585	8.47862	0.0801831	0.331116	24	22.5	2.65002	6.95206	3.15368	0.453633		NM_001046637	Snrpa	9.82045	3.87274e-06	3.76848e-12	2.30597	6.15037	10.416	10.6798	0.333472	0.00323849	0.044589	24	18	4.22653	4.96326	4.64242	0.935358		0.306958	0.247131	0.802537	0.429332	0.0137664	0.649389	0.0798071	4.5
NM_001166376	Ms4a6c	0	0	0	0	0.213093	3.36638	1.08961	7.88672e-08	0.000390449	0.00978436	24	16.5	0.15068	0.583635	1.10619	1.10619		NM_001166376	Ms4a6c	0	0	0	1.95845	0.32945	7.62888e-07	3.34609e-06	0	0.0801831	0.364276	24	12	2.36881e-06	0.285988	0.443805	0.443805		0.0147403	0.0834205	0.538177	0.362016	0.0324938	0.567323	0.085246	4.5
NM_001170911	Prr13	34.9333	36.5243	39.224	51.7575	41.592	44.1799	56.9859	56.1534	0.0398244	0.239404	27	16.5	7.28044	45.303	6.58073	0.14526		NM_001170911	Prr13	43.3754	47.1689	25.8777	28.7234	36.265	39.3847	58.1655	45.8659	0.0185719	0.138187	24	21	7.77577	40.6033	11.1585	0.274818		0.0231006	0.388244	0.225142	0.777509	0.0155863	0.760407	0.0899486	4.5
NM_007819	Cyp3a13	66.2263	53.6377	49.0305	67.2279	75.1193	73.0199	76.39	66.7608	0.00323849	0.0388301	24	18	9.44458	65.9266	10.178	0.154384		NM_007819	Cyp3a13	50.1621	50.5617	66.4062	53.8514	90.5354	76.8199	75.6846	67.6885	0.00118586	0.0301981	27	13.5	16.1552	65.6377	14.0651	0.214284		0.177876	0.0160575	0.968185	0.0301634	0.188951	0.101315	0.092559	4.5
NM_001252493	Osbpl1a	0.00114174	6.56986e-18	4.50348	0.0123921	1.01075	24.3024	5.59064	5.61828	0.0185719	0.124201	24	16.5	3.95318	5.12989	6.5718	1.28108		NM_001252493	Osbpl1a	1.61421	4.47663	1.12858	1.63835e-06	3.97406e-06	9.49428	8.29805	5.1306	0.0801831	0.364276	24	21	3.62788	3.76779	2.69644	0.715654		0.294811	0.982196	0.0182422	0.0282576	0.452001	0.618819	0.104581	4.5
NM_001102404	Acp5	78.2587	69.8851	80.5697	97.2426	81.8902	89.7074	103.766	101.909	0.00807112	0.0875214	27	16.5	10.4812	88.1073	9.98946	0.113378		NM_001102404	Acp5	97.9579	72.0959	43.3263	61.0532	71.8633	75.8206	68.2288	91.1016	0.0801831	0.364276	24	21	15.6853	72.6809	16.8021	0.231176		0.0218158	0.0372304	0.72025	0.150028	0.0202476	0.217891	0.1155	4.5
NM_008646	Mug2	149.81	144.813	165.771	116.134	84.0028	83.2026	76.8668	114.039	0.000390449	0.00978436	24	6	43.5651	116.83	31.651	0.270915		NM_008646	Mug2	155.105	147.217	138.787	119.916	115.897	65.4185	110.516	98.6573	0.00118586	0.0301981	27	1.5	28.376	119.53	28.9779	0.242432		0.249886	0.0856224	0.916042	0.149451	0.252994	0.0228152	0.129317	4.5
NM_011595	Timp3	3.89577	4.32936	4.20931	3.99855	6.59636	8.53722	5.62097	4.23028	0.0801831	0.331116	24	15	1.2199	5.17723	1.86101	0.359461		NM_011595	Timp3	3.65309	2.80329	5.20789	10.5198	6.91141	5.03951	6.79063	3.65289	0.0185719	0.138187	24	10.5	1.70031	5.57231	2.40114	0.430906		0.0381784	0.029106	0.818386	0.0972217	0.169098	0.249119	0.162411	4.5
NM_178417	Zfp867	1.19245	1.90047	2.87167	2.7028	1.71079	1.90496	0.490026	1.47568	0.00323849	0.0388301	24	7.5	0.761162	1.78111	0.906822	0.509134		NM_178417	Zfp867	0.896849	0.971986	0.716159	1.23861	1.87998	0.987632	0.253283	0.481726	0.0801831	0.364276	24	12	0.342516	0.928278	0.406753	0.406753		0.210182	0.0303522	0.957944	0.0543471	0.437301	0.0981936	0.168841	4.5
NM_019729	Usp8	27.9922	20.5832	12.2746	20.0008	16.6501	22.2425	19.3127	22.7633	0.0801831	0.331116	24	0	3.19411	20.2274	3.05417	0.150991		NM_019729	Usp8	19.4888	24.5059	16.3861	19.0652	18.5323	15.3015	17.5839	18.6943	0.0185719	0.138187	24	4.5	1.04887	18.6947	1.95207	0.104418		0.0333609	0.761114	0.0432261	0.149806	0.0762757	0.160253	0.184195	4.5
NM_012006	Acot1	2.9413	8.45487	15.4047	7.65778	12.4839	22.3678	18.2292	15.8028	0.0398244	0.239404	27	15	5.19577	12.8106	5.25453	0.41017		NM_012006	Acot1	15.6799	8.95952	5.77465	8.23202	15.4478	19.616	16.7554	11.1691	0.00323849	0.044589	24	19.5	5.12388	12.7043	4.29635	0.338181		0.540531	0.976043	0.061054	0.0796675	0.813423	0.0353156	0.194044	4.5
NM_001034168	Ank2	0	0.0111382	0.019258	0.403748	5.17005e-07	0	3.17836e-07	0.000858378	0.0569319	0.331116	21	9	0.0136172	0.0611985	0.0971692	0.0971692		NM_001034168	Ank2	1.76436e-06	0.355876	0.19097	0	0	0	0	2.69085e-08	0.00323849	0.044589	24	4.5	1.24451e-06	0.068356	0.128943	0.128943		0.0741774	0.859469	0.0423221	0.111177	0.633833	0.122121	0.228534	4.5
NM_013664	Sh3gl1	4.69501	4.48233	5.98158	9.42574	8.37379	9.58123	10.3722	11.9819	0.00807112	0.0875214	27	16.5	3.25502	8.16279	2.50353	0.306701		NM_013664	Sh3gl1	5.77353	0.517032	8.5574	11.2354	7.25673	7.89166	7.2485	6.38928	0.0801831	0.364276	24	12	1.75079	6.85869	2.49577	0.363885		0.078696	0.0423649	0.865509	0.108991	0.12217	0.66245	0.228741	4.5
NM_023124	H2-Q8	0.000607959	8.79693	4.1428	0.000527978	8.10995	10.5652	24.4567	18.3299	0.0185719	0.124201	24	21	6.74083	9.30033	6.19747	0.666371		NM_023124	H2-Q8	8.87715	0.00054044	0.000750483	5.3705	11.7485	12.9675	8.16837	11.5861	0.00323849	0.044589	24	16.5	5.77538	7.33993	5.88945	0.802385		0.291729	0.948323	0.0600594	0.0977653	0.0452889	0.351132	0.242763	4.5
NM_019491	Rala	14.9273	14.6192	11.3864	16.5035	7.51576	10.6129	11.6476	11.915	0.0801831	0.331116	24	1.5	0.920724	12.391	2.08381	0.168172		NM_019491	Rala	10.8095	13.8841	16.3902	11.8675	8.98782	10.5428	6.99799	11.0918	0.000390449	0.0109996	24	6	2.5289	11.3215	3.12958	0.276429		0.150066	0.810618	0.135484	0.283964	0.0480729	0.903787	0.255916	4.5
NM_172571	Fbf1	0.564432	1.92312	2.12488	2.27363	2.14872	2.92183	2.62572	1.55517	0.00807112	0.0875214	27	13.5	0.818072	1.98017	0.630366	0.31834		NM_172571	Fbf1	1.97894	1.2248	0.565082	1.09298	2.5609	1.5608	2.10521	1.40376	0.0801831	0.364276	24	18	0.52488	1.56156	0.538981	0.345156		0.0716553	0.101297	0.753051	0.267532	0.0575873	0.265387	0.299438	4.5
NM_001160304	Gm4788	54.2035	25.344	19.5394	22.4198	15.1604	9.21925	20.415	35.6169	0.00323849	0.0388301	24	0	9.83124	25.2398	14.7231	0.583327		NM_001160304	Gm4788	28.074	59.0637	31.747	16.5917	24.8525	18.0573	19.4483	22.238	0.0185719	0.138187	24	4.5	6.13495	27.5091	11.904	0.432731		0.0680533	0.312474	0.475476	0.809259	0.0988943	0.55493	0.344841	4.5
NM_172726	E130309D02Rik	6.51404	8.9294	6.56421	7.71818	12.6977	12.588	8.95859	9.18649	0.0398244	0.239404	27	13.5	1.73056	9.01658	2.17945	0.241715		NM_172726	E130309D02Rik	9.16485	7.46489	6.41582	9.32946	9.49748	10.9618	7.71341	9.97424	0.0801831	0.364276	24	18	1.12719	8.81524	1.05401	0.119567		0.162681	0.736068	0.215593	0.446299	0.0691944	0.427274	0.34964	4.5
NM_026558	Fam92a	20.6455	14.7529	20.07	9.24595	13.6774	9.67149	10.5787	15.5107	0.0801831	0.331116	24	0	1.27374	14.2691	3.58633	0.251335		NM_026558	Fam92a	15.1391	25.2358	18.6386	8.34458	10.2013	12.6783	5.05225	15.026	0.0185719	0.138187	24	4.5	4.31227	13.7895	5.91753	0.429133		0.370152	0.148008	0.901717	0.233812	0.59614	0.0695684	0.351206	4.5
NM_008182	Gsta2	46.3288	58.3677	51.4098	154.947	85.4202	105.708	104.046	69.9956	0.0398244	0.239404	27	13.5	37.2194	82.8871	27.9374	0.337054		NM_008182	Gsta2	54.9314	50.8216	18.2189	73.466	145.082	96.0364	122.398	75.2226	0.00323849	0.044589	24	18	41.9193	79.5221	33.183	0.41728		0.072052	0.539613	0.264631	0.681523	0.171143	0.667088	0.361528	4.5
NM_173038	Tbcel	17.1397	10.4073	14.8316	10.297	7.16202	11.1052	10.1097	12.1219	0.0801831	0.331116	24	0	0.718915	11.6468	2.60516	0.22368		NM_173038	Tbcel	12.7379	16.3157	11.0872	12.2546	10.6906	9.37118	9.91686	6.99379	0.0185719	0.138187	24	4.5	2.19873	11.171	2.34347	0.209782		0.0750921	0.541878	0.269197	0.685635	0.105555	0.744204	0.373976	4.5
NM_001205188	Ppp2r2a	2.03782e-07	2.09302e-06	2.31848e-06	6.47081e-07	2.02786e-05	2.43481	0.000117252	2.81598e-06	0.00323849	0.0388301	24	16.5	1.47262e-05	0.304369	0.603161	0.603161		NM_001205188	Ppp2r2a	2.5318e-05	8.86721e-07	1.79943e-07	4.98565e-07	1.2749e-06	4.56721e-06	1.60141e-06	0.00111119	0.00323849	0.044589	27	21	1.7037e-05	0.000175622	0.000293857	0.000293857		0.0781952	0.457378	0.353219	0.879952	0.975567	0.12221	0.386473	4.5
NM_001164168	Pias2	0.0129049	0.000417612	0.000452984	0.000584584	0.000555667	0.0128128	1.36714	0.488431	0.00323849	0.0388301	24	19.5	0.0131649	0.235412	0.408061	0.408061		NM_001164168	Pias2	0.00216138	0.00142784	0.00385483	0.0193323	0.332235	0.474466	2.02246	0.000174423	0.0185719	0.138187	24	15	0.235373	0.357014	0.521	0.521		0.530943	0.638446	0.545623	0.905496	0.0801131	0.566984	0.394092	4.5
NM_008363	Irak1	2.30227e-07	1.9112e-09	0.000338821	0.000742857	2.71444	0.000523353	0.00615655	0.00027664	0.00323849	0.0388301	24	15	0.000666892	0.34031	0.534853	0.534853		NM_008363	Irak1	0.00111149	3.91717e-16	3.47402e-15	7.53602e-06	0.000104539	0.000369378	15.2795	0.00897063	0.000390449	0.0109996	24	19.5	0.000857197	1.91126	3.38798	1.77265		0.0853204	0.409354	0.415898	0.992526	0.989297	0.336261	0.414383	4.5
NM_001199122	Ghitm	9.295e-06	0.715371	3.96115e-06	0.0709621	2.10001	0.93752	0.978118	0.957262	0.0801831	0.331116	24	19.5	0.171043	0.719907	0.19692	0.19692		NM_001199122	Ghitm	0.0572144	2.15463e-06	0.12143	3.37835	1.51804	1.58058	2.31566	0.412006	0.0185719	0.138187	24	15	1.34609	1.17291	1.07034	0.912548		0.34776	0.629954	0.466405	0.831965	0.0905609	0.802194	0.434228	4.5
NM_027907	Etnppl	29.3767	95.1837	93.438	95.8679	97.7486	136.156	110.335	84.3239	0.00807112	0.0875214	27	13.5	30.2062	91.3082	25.4638	0.278878		NM_027907	Etnppl	114.634	63.2706	35.3933	78.3868	156.409	97.822	137.486	89.4058	0.0185719	0.138187	24	18	33.1105	96.6009	35.1322	0.363684		0.128689	0.190089	0.726516	0.419901	0.124605	0.121784	0.541216	4.5
NM_001164170	Pias2	2.21371e-06	1.25597e-10	1.42201e-10	3.1196e-10	1.229e-09	6.90994e-08	0.0529953	0.00626084	0.000390449	0.00978436	24	19.5	1.56332e-06	0.0074073	0.0130574	0.0130574		NM_001164170	Pias2	7.78685e-09	5.46482e-33	3.7048e-06	5.04845e-07	0.00211808	0.00568987	1.3033	2.2434e-12	0.0185719	0.138187	24	15	0.00149806	0.163889	0.215309	0.215309		0.988814	0.429215	0.837786	0.581709	0.964351	0.122	0.541894	4.5
NM_001113351	Synj2	1.58663e-254	1.0747e-99	1.35532e-06	1.10166	0.203488	0.000209036	5.32324e-05	7.16635e-07	2.83044e-05	0.00189287	24	13.5	0.000148519	0.163177	0.171069	0.171069		NM_001113351	Synj2	1.07106e-194	8.25928e-67	0.308341	5.67091e-32	1.73283e-39	7.0149e-85	3.40526e-109	0	2.83044e-05	0.0021851	24	9	1.22329e-39	0.0385426	0.0530347	0.0530347		0.309968	0.223021	0.823941	0.383422	0.996861	0.122006	0.541913	4.5
NM_010434	Hipk3	6.45469	0.000364988	8.92344e-05	0.00818692	6.48377	0.644211	3.02524	7.02092	0.0801831	0.331116	27	18	2.1391	3.07732	2.08803	0.678523		NM_010434	Hipk3	8.11845	1.19836	0.948068	7.19539e-05	0.000547383	6.21636	3.64598	4.99674	0.00323849	0.044589	24	22.5	2.19984	3.14057	2.80711	0.89382		0.7859	0.95954	0.141981	0.1744	0.839502	0.126891	0.556994	4.5
NM_026522	Chid1	2.42138	5.56441e-06	5.14566	4.64594e-06	5.23503e-06	2.88343e-10	3.79274e-06	2.65561e-05	0.0185719	0.124201	24	4.5	1.88088e-05	0.945886	1.39544	1.39544		NM_026522	Chid1	4.03569e-06	1.90533e-06	4.06978	0.000107181	2.87446e-05	4.62884e-07	8.52167e-08	6.18305e-12	0.000390449	0.0109996	24	9	2.14206e-05	0.50874	0.700035	0.700035		0.691346	0.152078	0.948005	0.196364	0.999602	0.336461	0.628348	4.5
NM_026212	Agpat2	86.9965	161.741	94.8219	114.79	117.665	212.286	175.264	171.96	0.0398244	0.239404	27	15	42.6344	141.271	32.8226	0.232338		NM_026212	Agpat2	168.114	111.68	70.6511	112.148	158.487	130.814	191.742	146.319	0.0185719	0.138187	24	19.5	34.4163	136.244	39.1809	0.287578		0.721926	0.92255	0.213182	0.282028	0.820683	0.158939	0.646031	4.5
NM_011505	Stxbp4	1.10086	0.394798	0.367543	0	0.758097	1.46853	0.858949	0.683877	0.0398244	0.239404	21	19.5	0.499261	0.673876	0.430175	0.430175		NM_011505	Stxbp4	0.748036	0	0.0628315	0.330152	0.433874	0.750288	0.354416	0.264141	0.0185719	0.138187	24	15	0.189024	0.367967	0.208225	0.208225		0.731324	0.207074	0.926584	0.27186	0.219714	0.696202	0.75146	4.5
NM_013505	Dsc2	6.58348	10.4701	8.37427	13.1149	6.67434	3.80798	6.2648	7.70614	0.0185719	0.124201	24	4.5	2.46714	7.8745	2.71496	0.344779		NM_013505	Dsc2	8.8179	13.1253	10.2761	11.5468	14.4798	7.38885	5.91035	4.99846	0.0185719	0.138187	24	9	3.99457	9.56794	3.28546	0.343382		0.30293	0.76891	0.284317	0.501153	0.20793	0.351896	0.753066	4.5
NM_008059	G0s2	172.307	91.5269	72.934	62.4565	120.794	273.652	164.5	227.765	0.0185719	0.124201	24	21	77.2365	148.242	63.9677	0.431509		NM_008059	G0s2	152.598	60.0602	89.5615	154.366	66.305	282.2	176.873	208.991	0.0185719	0.138187	24	16.5	49.6811	148.869	68.0977	0.457433		0.644983	0.217933	0.910247	0.299418	0.310499	0.502544	0.771195	4.5
NM_001291034	Mapk7	1.01267e-132	1.2188e-08	5.58556e-08	2.12903e-07	6.53404e-07	1.09885e-07	0.00102861	0.000263709	0.0398244	0.239404	27	16.5	4.61741e-07	0.000166965	0.00025958	0.00025958		NM_001291034	Mapk7	3.31037e-41	2.34614e-08	1.58003e-08	4.27553e-07	1.39673e-06	2.46614e-08	2.2085e-05	2.25743e-08	0.0801831	0.364276	24	12	1.11723e-08	3.00182e-06	9.60811e-08	9.60811e-08		0.911016	0.311386	0.895023	0.405652	0.447864	0.313866	0.893376	4.5
NM_172120	Vps41	20.6871	28.0173	25.9551	15.9906	23.187	14.8219	19.4792	23.7227	0.0185719	0.124201	24	4.5	1.76794	21.4826	3.81065	0.177383		NM_172120	Vps41	33.2758	22.8136	29.8213	20.1934	19.5615	14.7715	17.2663	22.3014	0.000390449	0.0109996	27	0	7.25477	22.8634	6.17803	0.270214		0.416769	0.581793	0.553933	0.97152	0.506126	0.987593	0.960641	4.5
NM_177603	Frat2	0.0713413	0.949196	0.37076	0.421634	0.547226	1.30429	1.19545	1.02228	0.0398244	0.239404	27	15	0.336501	0.728623	0.325964	0.325964		NM_177603	Frat2	0.75681	0.469849	0.237881	0.389626	0.559055	0.913653	1.02873	0.181839	0.0801831	0.364276	24	19.5	0.259638	0.56718	0.207463	0.207463		0.925611	0.719437	0.57456	0.851631	0.941502	0.419145	0.961593	4.5
NM_001111141	Sprtn	1.02084	1.75341	1.24575	0.862213	1.72951	2.48185	2.13957	2.84436	0.0185719	0.124201	24	21	0.588142	1.75969	0.482951	0.274453		NM_001111141	Sprtn	4.43909	2.36782	2.04343	1.99235	1.07619	2.01582	1.98672	2.04551	0.000390449	0.0109996	24	1.5	0.265497	2.24587	0.828236	0.368782		0.00172269	0.0820212	0.234809	0.649059	0.00563433	0.911071	0.0102918	19.5
NM_010708	Lgals9	37.0462	39.4516	36.0248	20.693	14.5032	39.8537	42.0182	67.4019	0.00323849	0.0388301	24	21	13.7676	37.1241	16.4301	0.442572		NM_010708	Lgals9	76.6373	66.285	35.6007	33.1533	28.1104	14.7979	34.035	62.0429	9.55942e-07	0.000256496	24	1.5	23.7108	43.8328	26.3311	0.600717		0.00222568	0.415208	0.0293213	0.256259	0.00957001	0.295594	0.01328	19.5
NM_178616	Psmd11	66.1743	64.3521	52.8583	48.1382	59.9585	49.3954	83.5818	99.1055	0.000390449	0.00978436	24	21	13.1754	65.4455	18.748	0.286467		NM_178616	Psmd11	73.0259	86.6404	55.9606	50.1223	43.7079	49.8622	66.2966	62.4684	0.000390449	0.0109996	24	1.5	13.2657	61.0105	15.6251	0.256104		0.00538926	0.455611	0.0538513	0.331515	0.00248292	0.35622	0.0148054	19.5
NM_001159496	Ppm1b	15.056	13.2812	8.57539	2.71354	10.4379	5.05639	11.7131	17.162	0.00323849	0.0388301	24	0	5.38933	10.4994	5.29929	0.504721		NM_001159496	Ppm1b	10.5748	0.285247	2.18494	6.45196	8.96814	3.50071	12.8586	17.96	0.0398244	0.267629	27	19.5	3.68136	8.34011	5.46851	0.655688		0.0461572	0.00317996	0.943239	0.0101107	0.00797406	0.04497	0.0189287	19.5
NM_001079694	Srsf5	124.702	153.85	116.785	114.243	130.776	126.14	144.232	186.399	0.0801831	0.331116	24	21	7.90404	137.141	21.0526	0.153511		NM_001079694	Srsf5	120.813	115.553	114.833	100.735	58.0119	69.5056	116.972	99.2507	0.0185719	0.138187	24	1.5	16.2416	99.4593	25.0539	0.251901		0.0121463	0.158572	0.373657	0.673875	0.00345284	0.748817	0.020539	19.5
NM_024187	U2af1	73.485	59.6901	49.8819	58.1321	55.1178	83.7174	72.8436	98.177	0.0185719	0.124201	24	21	16.8399	68.8806	16.7191	0.242726		NM_024187	U2af1	91.4407	93.5061	71.483	44.0094	61.4186	78.4522	60.9559	80.1803	0.0801831	0.364276	24	1.5	16.9936	72.6808	14.9774	0.206071		0.00354593	0.05812	0.38187	0.401373	0.00777667	0.311404	0.0210879	19.5
NM_024242	Riok1	4.76877	5.50042	3.19799	2.53202	1.56027	3.6621	2.26068	2.88965	0.0185719	0.124201	24	3	1.1222	3.29649	1.1439	0.347006		NM_024242	Riok1	3.27997	2.61876	1.89025	0.467492	0.854003	3.20264	1.80884	3.91788	0.00323849	0.044589	24	22.5	0.965578	2.25498	1.29361	0.573669		0.0120521	0.129982	0.416825	0.569092	0.00422732	0.67241	0.0250974	19.5
NM_008330	Ifi47	9.9002	14.6494	3.6303	3.97782	8.93335	7.57302	12.7396	15.9234	0.0185719	0.124201	24	21	2.73967	9.66589	4.73372	0.489735		NM_008330	Ifi47	12.9143	8.41079	13.1113	4.10799	3.06464	5.08927	8.60347	8.32874	0.0801831	0.364276	24	1.5	3.41079	7.95381	3.88353	0.48826		0.0168807	0.283384	0.27537	0.988408	0.00451442	0.792868	0.0267827	19.5
NM_175512	Dhrs9	2.47733	0.636685	0.786523	0.771802	0	0.161739	2.27654	2.719	0.0185719	0.124201	24	0	1.30995	1.2287	1.09457	0.890837		NM_175512	Dhrs9	1.25463	1.52158	0	0	2.43998	1.68106	1.87094	1.70056	0.0398244	0.267629	24	19.5	0.35052	1.30859	0.717259	0.548114		0.00481459	0.16867	0.231409	0.883831	0.00889767	0.946915	0.0285421	19.5
NM_009226	Snrpd1	39.6495	29.1861	20.8556	33.3826	21.3633	27.1978	31.5689	41.5707	0.0801831	0.331116	24	22.5	7.09882	30.5968	7.32994	0.239565		NM_009226	Snrpd1	38.7351	48.6705	37.7317	24.8916	24.4321	26.0981	33.0304	31.2441	0.00323849	0.044589	24	3	9.00752	33.1042	9.06743	0.273906		0.00995615	0.522516	0.0638528	0.319956	0.00501635	0.782741	0.0297232	19.5
NM_023623	Cyp2d40	14.5297	22.8619	10.1347	15.1448	30.0944	20.8312	35.3927	28.1182	0.0801831	0.331116	24	19.5	3.73161	22.1384	6.56093	0.296359		NM_023623	Cyp2d40	28.1151	23.4537	9.76143	14.3584	9.73118	24.1478	16.56	36.0838	0.0185719	0.138187	24	0	9.08374	20.2764	8.69441	0.428794		0.00655631	0.230947	0.203018	0.9515	0.00992262	0.325777	0.0386987	19.5
NM_001002929	Nup85	7.09481	4.83529	4.92322	3.43615	5.81744	5.25065	6.35425	7.74621	0.00323849	0.0388301	24	21	1.28305	5.68225	1.54706	0.272261		NM_001002929	Nup85	9.85558	9.15726	4.37471	6.11945	3.87846	5.47905	8.30171	5.48865	0.0185719	0.138187	24	1.5	0.935103	6.58186	1.75117	0.26606		0.104657	0.0085563	0.960413	0.0196077	0.0236088	0.0569511	0.0502521	19.5
NM_001122997	Dnmt3b	6.53428e-96	5.29923e-14	0	0	0.000400121	7.24445e-12	0.0646582	0.455172	0.00516726	0.0618217	27	19.5	0.000282928	0.0763063	0.125333	0.125333		NM_001122997	Dnmt3b	2.29867e-11	1.27045e-11	2.90116e-08	9.32093e-24	0	4.61261e-22	3.61205e-75	5.95848e-13	0.0801831	0.364276	27	0	1.62635e-11	3.83722e-09	3.53613e-09	3.53613e-09		0.00983126	0.10356	0.4318	0.493622	0.976794	0.12227	0.0575566	19.5
NM_175543	Rab11fip4	1.44304	1.26987	0.104575	0.941141	0.163914	0.215193	0.892494	1.18949	0.0185719	0.124201	24	1.5	0.268706	0.777465	0.505724	0.505724		NM_175543	Rab11fip4	1.46273	0.287528	0.0625956	0	0.345963	0.190333	1.98637	0.933017	0.0185719	0.138187	24	21	0.659743	0.658567	0.772711	0.772711		0.0156797	0.0369217	0.673729	0.166513	0.01021	0.0807821	0.0597173	19.5
NM_001081252	Uggt2	0.627269	0.502441	0.723891	0.168166	0.181787	0.0774619	0.476911	0.527428	0.0801831	0.331116	24	3	0.300506	0.410669	0.242349	0.242349		NM_001081252	Uggt2	0.451562	0.643944	0.0288738	0	0.428658	0.234802	0.418911	0.937966	0.0185719	0.138187	24	22.5	0.29755	0.39309	0.29839	0.29839		0.0199009	0.0221029	0.763733	0.0939547	0.0111076	0.141859	0.0648221	19.5
NM_001252556	Gstz1	23.0635	18.7161	3.99632	17.6803	10.3884	11.8922	12.2858	12.5538	0.0801831	0.331116	24	1.5	1.53117	13.8221	2.97361	0.215135		NM_001252556	Gstz1	17.1675	6.26666	3.04044e-05	3.18636	5.43979	6.95719	16.1879	6.47355	0.0185719	0.138187	24	21	5.50414	7.70987	5.90174	0.765478		0.0335047	0.0754072	0.68616	0.255622	0.0113066	0.0983458	0.0659504	19.5
NM_008826	Pfkl	8.09532	6.51124	4.07316	6.34182	7.52757	7.96965	10.7803	8.40036	9.55942e-07	0.000241754	24	19.5	1.4145	7.46243	2.1974	0.294462		NM_008826	Pfkl	8.88354	8.84624	2.7947	7.04953	6.15223	8.50535	9.07387	8.64461	0.0801831	0.364276	21	0	1.66391	7.30713	1.8393	0.251713		0.33334	0.0292972	0.977364	0.0440421	0.0569354	0.839511	0.1634	19.5
NM_018817	Smarcal1	0.927806	0.640057	0.748114	0.709271	0.645828	0.729119	1.60122	2.52007	0.0801831	0.331116	24	21	0.237894	1.06519	0.621415	0.583387		NM_018817	Smarcal1	3.68926	2.54521	0.489557	1.56778	0.386329	1.26551	1.15005	1.593	0.0185719	0.138187	24	1.5	0.691147	1.58584	0.963661	0.607667		0.0295856	0.20513	0.455161	0.673775	0.0581099	0.749569	0.164891	19.5
NM_134069	Slc17a3	14.9945	14.1477	8.63747	11.8552	15.1574	17.8401	24.0142	21.256	9.55942e-07	0.000241754	24	19.5	4.99543	15.9878	5.85675	0.366325		NM_134069	Slc17a3	19.0082	10.7032	12.4066	10.6689	9.19606	16.8865	18.9842	18.7256	0.0185719	0.138187	24	0	4.48033	14.5724	3.0061	0.206287		0.0305093	0.0786441	0.66493	0.274078	0.0486472	0.537766	0.169649	19.5
NM_146154	Ppp1r8	8.57327	4.76083	0.207771	5.62818	5.61475	6.44047	5.70224	9.26792	0.0398244	0.239404	27	19.5	1.50812	5.99468	2.44774	0.408319		NM_146154	Ppp1r8	10.3125	6.64638	14.442	0.889436	4.48381	5.68215	6.24585	7.97957	0.0185719	0.138187	24	0	1.62452	7.08521	2.82687	0.398982		0.031963	0.0731265	0.683787	0.251982	0.0947828	0.637014	0.177091	19.5
NM_007509	Atp6v1b2	19.427	13.0295	13.6991	9.3698	9.33479	13.4994	14.4527	14.6113	0.000390449	0.00978436	24	0	3.01543	13.4279	3.36567	0.250647		NM_007509	Atp6v1b2	14.9394	11.2588	5.27727	9.91432	11.9454	7.70295	15.0431	13.4371	0.0185719	0.138187	24	19.5	2.34069	11.1898	3.17425	0.283674		0.298845	0.035999	0.968436	0.0568504	0.230345	0.307234	0.197463	19.5
NM_011467	Spr	60.0409	31.7084	49.2764	47.025	36.9698	38.5973	50.1057	51.1904	0.0801831	0.331116	24	0	2.94538	45.6142	5.37738	0.117888		NM_011467	Spr	57.433	38.3213	32.0685	41.0225	49.6382	49.1307	50.0944	52.5346	0.0398244	0.267629	27	19.5	6.19418	46.9933	7.92239	0.168586		0.149929	0.910372	0.051542	0.105773	0.0384525	0.528431	0.209641	19.5
NM_134129	Prpf19	20.145	17.0998	11.4391	15.7396	16.1762	17.2606	16.6602	21.471	0.00323849	0.0388301	24	21	2.80637	16.9989	3.05583	0.179766		NM_134129	Prpf19	21.9038	18.0104	15.8392	15.2853	16.5236	14.1823	15.5538	20.6418	0.0185719	0.138187	24	1.5	2.70688	17.2425	2.7527	0.159646		0.0429885	0.605267	0.144457	0.44025	0.103844	0.615883	0.231749	19.5
NM_001114312	Shtn1	18.826	12.6273	16.7947	12.5268	14.0703	16.959	18.8682	25.4156	0.000390449	0.00978436	24	21	3.39263	17.011	4.29712	0.252608		NM_001114312	Shtn1	15.1997	18.4173	11.1535	12.8643	10.7559	12.2549	16.8822	14.2331	0.0801831	0.364276	24	1.5	1.22605	13.9701	2.13187	0.152603		0.0936784	0.499853	0.344726	0.824867	0.0539387	0.579786	0.283006	19.5
NM_001310152	Dysf	1.4284	0.515998	7.04088e-30	0.342698	1.53901e-05	0.0652774	0.390802	0.436483	0.00323849	0.0388301	24	1.5	0.168689	0.397459	0.395433	0.395433		NM_001310152	Dysf	0.734474	0.455401	2.4844e-06	3.80815e-70	4.15108e-16	0.537493	1.32581	0.0213413	0.0185719	0.138187	24	21	0.442163	0.384315	0.37552	0.37552		0.0780649	0.165496	0.675432	0.4227	0.0566724	0.589323	0.295347	19.5
NM_001271744	Dnmt3b	2.97882e-14	7.5406e-14	0	0	0.00056867	9.59639e-12	0.32338	0.0862529	0.00118586	0.0265694	24	19.5	0.00040211	0.0512752	0.0896923	0.0896923		NM_001271744	Dnmt3b	9.73994e-06	1.66616e-11	3.39426e-08	7.65198e-13	0	5.56438e-22	5.17857e-75	8.19287e-13	0.00323849	0.044589	27	0	2.39709e-08	1.33931e-06	2.00192e-06	2.00192e-06		0.072519	0.0900585	0.772422	0.237274	0.964338	0.122128	0.363454	19.5
NM_001003961	Dnmt3b	2.48287e-20	1.2208e-19	0	0	9.63726e-10	2.31815e-16	0.319316	0.0933277	0.00118586	0.0265694	24	19.5	6.81651e-10	0.0515805	0.0903384	0.0903384		NM_001003961	Dnmt3b	2.08381e-05	5.87841e-16	8.9653e-11	3.42329e-18	0	4.62603e-25	8.40431e-100	4.85016e-18	0.00323849	0.044589	27	0	6.34275e-11	2.85058e-06	4.26633e-06	4.26633e-06		0.0737233	0.0763132	0.797091	0.200291	1	0.122198	0.368397	19.5
NM_001081462	Gtf2ird1	1.21246	2.3622	0.202139	8.13531e-23	0.00013073	2.19977e-11	1.38083	1.26194	0.0801831	0.331116	21	3	0.892234	0.714059	0.871241	0.871241		NM_001081462	Gtf2ird1	2.09579	0.532715	0.000613111	5.40912e-55	5.45357e-05	0.00023085	1.17269	3.10977	9.55942e-07	0.000256496	24	22.5	0.82953	0.863983	1.36539	1.36539		0.0785345	0.42699	0.383373	0.949725	0.307631	0.612246	0.387827	19.5
NM_181400	Wdr47	0.536127	0	0.279193	0.140321	0	0.296395	0.350599	0.467312	0.0398244	0.239404	24	0	0.140855	0.258743	0.146362	0.146362		NM_181400	Wdr47	1.18128	0	0	0.212922	0	0.254389	1.66841	1.07973	0.0398244	0.267629	24	19.5	0.763484	0.549591	0.737712	0.737712		0.113991	0.230827	0.660312	0.528341	0.154959	0.428242	0.516242	19.5
NM_178890	Abtb2	2.64945	4.778	1.42763	1.68243	0.726936	4.03648	5.35115	4.70859	0.0801831	0.331116	24	19.5	1.73011	3.17008	1.72552	0.544315		NM_178890	Abtb2	7.8001	3.40353	2.43688	0.294456	3.04686	2.87957	3.12851	4.75301	0.00323849	0.044589	24	0	1.32472	3.46786	2.06286	0.594851		0.294886	0.457102	0.606773	0.845193	0.369095	0.173026	0.680147	19.5
NM_011794	Bpnt1	26.0743	29.8143	21.8635	21.9735	29.3795	29.0907	33.5627	42.5649	0.0398244	0.239404	27	19.5	3.20715	29.902	6.7968	0.227302		NM_011794	Bpnt1	32.1132	27.7744	22.4104	15.2249	26.7913	27.165	27.2438	28.1203	0.000390449	0.0109996	24	0	3.52677	25.8554	3.79302	0.146701		0.355777	0.649321	0.450318	0.795734	0.188041	0.346138	0.713447	19.5
NR_103491	Gm38426	7.94801	6.21882	4.83384	4.47819	3.80244	7.15205	9.34944	6.74903	0.0185719	0.124201	24	21	2.1428	6.31648	2.1086	0.333825		NR_103491	Gm38426	5.42751	5.4757	3.65617	1.39159	0.68412	3.96031	4.77982	2.64406	0.0801831	0.364276	24	0	1.2866	3.50241	1.64696	0.470235		0.0700455	0.00167459	0.97249	0.00448272	0.0184975	0.0341801	0.0100055	21
NM_029077	Trim14	17.74	25.9952	10.7946	8.6367	15.6141	17.1302	19.3453	19.7399	0.00323849	0.0388301	24	21	2.56469	16.8745	4.75526	0.281801		NM_029077	Trim14	24.8114	16.3868	17.4209	15.9513	15.8069	10.6949	16.1165	14.4884	0.0398244	0.267629	27	0	4.02478	16.6477	3.20187	0.192331		0.0807538	0.723305	0.133953	0.339764	0.00208504	0.842565	0.0124452	21
NM_182930	Plekha6	3.13566	1.3071	1.09413	1.25867e-05	1.16134	2.37659	2.70389	2.06204	0.00323849	0.0388301	24	21	1.11451	1.7301	1.16329	0.672386		NM_182930	Plekha6	2.63822	1.68321	6.24283e-05	5.2263e-06	4.4376e-06	1.43772	1.09496	0.716458	0.0185719	0.138187	24	0	0.774251	0.94633	0.813206	0.813206		0.190854	0.00236516	0.992039	0.00417068	0.169684	0.00800762	0.0141073	21
NM_008875	Pld1	4.55441	1.17031	1.33339	0.554767	1.05249	2.16066	1.22222	2.28186	0.0185719	0.124201	24	22.5	0.470807	1.79126	1.10236	0.61541		NM_008875	Pld1	3.40237	3.28107	2.37707	1.53484	1.66736	0.803341	1.2127	1.01926	0.00807112	0.100555	27	1.5	1.32054	1.93302	1.01803	0.526651		0.0105337	0.806882	0.00448814	0.0256056	0.00296019	0.224407	0.0176302	21
NM_001004364	Asap2	2.57987	1.61506	0.553498	0.671609	1.34589	2.07227	3.05198	6.72713	9.55942e-07	0.000241754	24	21	1.27787	2.32716	2.10123	0.902916		NM_001004364	Asap2	4.83488	4.30077	1.22127	0.438283	0.85483	1.64188	3.77118	3.06141	0.00323849	0.044589	24	0	2.11842	2.51556	1.93491	0.769177		0.0284926	0.804631	0.0229907	0.0857899	0.00430686	0.354795	0.0255645	21
NM_008707	Nmt1	47.3136	48.3745	41.018	38.2921	35.5077	41.1912	41.7321	43.4468	0.000390449	0.00978436	24	0	4.42649	42.1095	5.06783	0.120349		NM_008707	Nmt1	41.3118	42.1798	36.8537	38.1841	39.9238	36.8992	48.3054	47.07	0.0801831	0.364276	24	21	3.08079	41.341	4.38015	0.105952		0.00452262	0.0184238	0.575578	0.133397	0.0127132	0.202434	0.0268308	21
NM_025287	Spop	43.1155	60.1851	42.7241	29.5696	30.7587	38.8869	44.9292	46.0602	0.0185719	0.124201	24	0	9.5784	42.0287	9.80602	0.233318		NM_025287	Spop	32.1478	30.3368	31.9925	27.6972	24.4842	38.9673	41.3083	32.2991	0.0801831	0.364276	24	21	5.44573	32.4042	4.03032	0.124377		0.00590148	0.336406	0.113757	0.613774	0.0453748	0.817424	0.0348906	21
NM_183162	Helz2	7.80503	10.5424	9.36802	7.26075	6.6891	12.1195	10.8032	14.6476	0.0801831	0.331116	24	21	2.05905	9.90445	2.18172	0.220276		NM_183162	Helz2	14.2289	11.04	10.8172	9.2234	10.1769	8.45942	13.0325	12.2479	0.0185719	0.138187	24	0	2.11859	11.1533	2.02194	0.181287		0.215848	0.984927	0.00817744	0.0140243	0.324454	0.00845244	0.0480725	21
NM_033074	Tars	78.7301	82.1893	39.7802	34.4818	47.7341	69.037	84.6187	119.293	2.83044e-05	0.00189287	24	21	26.0814	69.483	34.2464	0.492874		NM_033074	Tars	92.3287	81.1801	51.1528	37.015	36.7916	57.5965	87.358	85.8419	0.000390449	0.0109996	24	0	30.0634	66.1581	27.3416	0.413277		0.0698361	0.939315	0.00862665	0.0231932	0.0736129	0.289704	0.0506564	21
NM_175478	Lrfn3	8.38242	3.24142	0.850551	0.806239	3.67131	4.39959	8.17928	5.98837	0.00323849	0.0388301	24	21	3.41143	4.4399	3.44181	0.775201		NM_175478	Lrfn3	6.52379	6.76849	1.00675	3.20608	0.743582	4.46605	4.20855	7.98741	0.0185719	0.138187	24	0	2.519	4.36384	2.77844	0.636697		0.0347965	0.190877	0.502164	0.60525	0.00915762	0.266767	0.053703	21
NM_026696	0610030E20Rik	16.2194	9.07089	6.9682	4.16856	7.53295	10.0983	8.52809	16.1526	0.00323849	0.0388301	24	21	4.28104	9.84237	4.89433	0.497271		NM_026696	0610030E20Rik	10.9037	7.55073	6.04827	6.05188	4.49083	8.00702	7.34523	8.03122	0.00323849	0.044589	24	0	1.3996	7.30361	1.86692	0.255615		0.0678724	0.777176	0.0816014	0.219902	0.00918774	0.695537	0.0538756	21
NM_011419	Kdm5d	5.20938	3.34966	3.20462	3.03793	1.74487	1.72555	2.72433	4.57782	0.000390449	0.00978436	27	25.5	1.41758	3.31751	1.3418	0.40446		NM_011419	Kdm5d	3.75392	5.76379	5.37128	2.83276	3.09901	1.72518	3.85235	2.62227	0.0801831	0.364276	24	4.5	1.09304	3.62757	1.37021	0.377721		0.0130761	0.0680943	0.554828	0.311966	0.00987061	0.0142769	0.0577813	21
NM_001170643	Rnf144b	8.99108	7.70676	4.41778	4.96737	5.54942	10.19	5.6895	11.1452	0.0185719	0.124201	24	21	2.67606	7.33214	2.36602	0.322691		NM_001170643	Rnf144b	12.4539	9.77581	7.72037	3.4734	2.55317	9.40312	9.04881	13.6095	0.000390449	0.0109996	24	0	3.92806	8.50476	4.46315	0.524782		0.0288045	0.738659	0.0440943	0.160537	0.0110033	0.404677	0.0642301	21
NM_027985	Mad2l2	13.6271	17.5451	13.1193	8.61803	8.79916	28.4741	14.0102	29.1498	0.0185719	0.124201	24	21	7.19972	16.6678	5.8786	0.352691		NM_027985	Mad2l2	33.6614	22.4224	0.00018434	5.54072	4.63079	16.3084	18.1459	24.7908	0.000390449	0.0109996	24	0	12.831	15.6876	11.9175	0.75968		0.0133086	0.405537	0.14687	0.616312	0.0145394	0.294941	0.0772413	21
NM_138667	Tab2	26.8018	24.2069	26.6111	16.6703	18.4945	23.8528	27.3943	32.8378	0.000390449	0.00978436	24	22.5	4.58591	24.6087	5.76175	0.234135		NM_138667	Tab2	32.129	28.4217	25.9323	16.1178	21.9153	15.4202	25.8243	31.0209	0.000390449	0.0109996	24	1.5	7.08104	24.5977	7.11729	0.289348		0.0457666	0.3047	0.412959	0.866497	0.0133694	0.649651	0.0775824	21
NM_009196	Slc16a1	8.18969	10.5048	6.73	3.71975	4.83574	6.44695	10.5008	13.4432	0.00323849	0.0388301	24	0	3.63993	8.04637	3.46512	0.430644		NM_009196	Slc16a1	11.1547	5.20802	3.81084	4.40085	6.7146	8.30938	6.29143	14.4154	0.0185719	0.138187	27	21	3.64251	7.95042	3.7351	0.469799		0.397208	0.0763498	0.954387	0.112799	0.020878	0.0166804	0.0960005	21
NM_008513	Lrp5	10.3759	12.0698	9.19533	7.85446	6.96008	12.6003	13.7086	16.9325	0.00323849	0.0388301	24	21	3.27359	11.2121	3.56865	0.318285		NM_008513	Lrp5	23.862	13.2426	10.3304	11.2488	10.6884	10.4751	13.2351	15.0336	0.0185719	0.138187	24	0	2.58628	13.5145	4.37233	0.323529		0.0904901	0.104154	0.781793	0.255402	0.0177715	0.908518	0.102002	21
NR_030673	D930016D06Rik	2.73866	2.80255	0.736846	0.417671	1.09327	0.214047	2.39302	2.82518	0.0801831	0.331116	24	0	1.46867	1.65266	1.31869	0.79792		NR_030673	D930016D06Rik	1.72344	1.67314	0.737806	0.564776	1.49376	1.13575	2.18948	3.24762	2.83044e-05	0.0021851	24	21	0.595716	1.59572	0.944952	0.592179		0.0192763	0.428468	0.171895	0.642282	0.0332487	0.387978	0.110225	21
NM_001079686	Syne1	3.66318	1.4529	2.34537	1.28238	0.628891	1.31816	1.937	2.49104	0.000390449	0.00978436	24	0	0.777849	1.88987	0.991382	0.524578		NM_001079686	Syne1	3.86811	1.58795	0.944647	0.819051	2.36763	1.76355	2.63217	3.27482	0.00323849	0.044589	24	21	1.1269	2.15724	1.1906	0.551908		0.0383432	0.393018	0.294908	0.875914	0.0200207	0.44602	0.11427	21
NM_023268	Qsox1	118.304	105.276	72.3594	80.9622	112.792	104.434	120.697	135.225	0.00323849	0.0388301	24	21	17.0268	106.256	22.6666	0.21332		NM_023268	Qsox1	146.858	119.719	114.907	90.2267	112.501	120.992	96.234	144.8	0.0801831	0.364276	24	0	16.8348	118.28	18.1705	0.153623		0.0200393	0.0877204	0.578732	0.345675	0.155174	0.769288	0.11437	21
NM_013931	Mapk8ip3	1.82318e-16	7.78871e-18	1.41131e-22	3.70988e-38	2.8491	3.94016e-19	1.45988e-12	0.606175	0.0801831	0.331116	24	21	1.28693e-16	0.431909	0.381958	0.381958		NM_013931	Mapk8ip3	0.00175502	2.13998e-13	7.27225e-08	1.181e-37	5.20828e-18	1.16804e-69	1.11327e-17	4.27071e-15	0.00323849	0.044589	27	0	5.14067e-08	0.000240529	0.000359984	0.000359984		0.0201919	0.157232	0.457653	0.586378	1	0.163214	0.115198	21
NM_008379	Kpnb1	23.4469	27.9242	17.3813	13.4344	14.2534	19.204	21.9052	22.0354	0.00323849	0.0388301	24	0	5.5027	19.9481	5.38805	0.270104		NM_008379	Kpnb1	21.8871	21.5987	14.9283	18.7755	18.5864	17.5095	22.3577	22.5523	0.0185719	0.138187	24	21	2.26709	19.7744	2.86128	0.144696		0.0272297	0.728065	0.0450724	0.167105	0.0463875	0.33956	0.152652	21
NM_025673	Golph3	44.8943	35.1341	40.5539	29.4562	28.9404	27.6072	36.7366	37.1809	0.0185719	0.124201	27	0	6.76963	35.3784	5.37075	0.151809		NM_025673	Golph3	33.6976	37.0124	33.4574	27.0251	35.5036	29.1978	40.2932	37.9799	0.0801831	0.364276	24	21	1.53633	34.2709	3.58852	0.104711		0.0299213	0.246192	0.406063	0.790612	0.0510247	0.686102	0.166622	21
NM_153065	Ddx27	16.3873	14.9825	16.1689	10.7051	13.9815	14.9462	14.4069	15.253	0.0185719	0.124201	24	0	0.624835	14.6039	1.41209	0.0966922		NM_153065	Ddx27	11.3702	10.4715	9.91251	9.19107	10.4353	13.4442	11.4621	10.5665	0.0185719	0.138187	24	21	1.03074	10.8567	0.768293	0.0707669		0.0300086	0.43862	0.219911	0.714619	0.0696422	0.437694	0.167072	21
NM_178764	Fam168a	4.35419	4.38982	4.3437	2.50481	4.16552	6.66585	4.92845	4.59504	0.0801831	0.331116	24	21	0.421595	4.49342	0.635991	0.141538		NM_178764	Fam168a	4.49296	4.81235	3.36993	4.41815	3.07631	4.48525	4.64995	5.11888	0.0185719	0.138187	24	0	0.6065	4.30297	0.565559	0.131434		0.15442	0.940742	0.0305143	0.0612898	0.2474	0.222358	0.169674	21
NM_172941	Zkscan17	0.00120299	1.19248	0.00169253	0.00101181	0.652791	0.47588	3.2918	3.56678	0.0801831	0.331116	24	21	0.933098	1.14795	1.27755	1.11289		NM_172941	Zkscan17	3.19745	2.38014e-05	4.78159e-06	2.37801e-05	3.56633e-06	3.75982e-05	1.71999	0.238488	0.0398244	0.267629	24	0	0.16864	0.644503	0.825307	0.825307		0.352958	0.0408198	0.971498	0.0609207	0.338408	0.271425	0.221244	21
NM_029610	Lyrm1	5.14029e-13	2.03802e-13	1.08553e-11	1.76043e-29	8.21795e-36	8.81162e-14	2.71563e-07	1.3665e-07	0.0801831	0.331116	24	0	7.82057e-12	5.11265e-08	3.1787e-08	3.1787e-08		NM_029610	Lyrm1	2.06378e-42	1.63164e-13	5.95155e-50	0	2.76016e-14	5.74705e-12	0.917455	6.72487e-09	0.00323849	0.044589	24	21	4.07562e-12	0.114682	0.152276	0.152276		0.876621	0.0568793	0.989887	0.0618408	0.999982	0.122209	0.296274	21
NM_013743	Pdk4	5.77975	1.67573	0.47247	0.135345	2.10371	3.45864	3.48278	7.90605	2.83044e-05	0.00189287	24	21	2.5153	3.12681	3.095	0.989827		NM_013743	Pdk4	8.32456	3.83817	1.78154	1.78444	0.546977	1.92134	6.91041	4.02047	0.00323849	0.044589	24	0	2.99197	3.64099	2.69612	0.740492		0.131366	0.321118	0.587985	0.709022	0.0626873	0.733816	0.321879	21
NM_001029895	Ate1	0.295795	9.2294e-06	1.05988e-05	7.62321e-06	6.84992e-05	7.83615e-08	0.208819	1.39239	0.0801831	0.331116	24	22.5	0.147657	0.237138	0.40988	0.40988		NM_001029895	Ate1	0.0337575	3.7637e-05	2.71088e-05	1.23333e-28	8.95937e-57	3.80341e-06	4.19429e-07	1.59218e-13	0.0185719	0.138187	24	1.5	1.91626e-05	0.0042283	0.00709141	0.00709141		0.385704	0.0639517	0.96054	0.0945101	0.167098	0.574788	0.327349	21
NM_007933	Eno3	4.07449e-19	7.50012e-21	1.05126e-20	1.12185e-23	2.51151e-22	1.59532e-12	1.36274	0.344607	0.00323849	0.0388301	24	21	1.13137e-12	0.213418	0.307144	0.307144		NM_007933	Eno3	0.744049	6.64372e-10	4.80722e-18	3.61484e-24	0	2.59931e-21	0	4.12046e-18	0.00516726	0.0708791	27	0	4.69519e-10	0.101969	0.152613	0.152613		0.0738764	0.0972974	0.763623	0.254616	1	0.122266	0.369023	21
NM_026438	Ppa1	179.512	154.959	115.231	133.89	120.19	140.647	138.878	144.921	0.0185719	0.124201	24	0	17.1042	141.029	18.9928	0.134673		NM_026438	Ppa1	131.901	136.136	116.392	100.168	124.523	131.69	159.886	128.452	0.0801831	0.364276	24	21	10.9665	128.643	15.9545	0.124021		0.0738817	0.492954	0.310247	0.788364	0.106097	0.288211	0.369045	21
NM_173733	Suox	97.2735	114.024	66.2238	80.9718	58.7851	93.2022	106.083	140.103	0.0185719	0.124201	24	0	27.4963	94.5833	25.2888	0.26737		NM_173733	Suox	107.902	103.478	74.0887	93.7842	94.5821	79.006	117.242	118.984	0.00323849	0.044589	24	21	10.4736	98.6334	16.1877	0.16412		0.125949	0.815632	0.111849	0.246914	0.0814985	0.73231	0.399547	21
NM_007489	Arntl	5.45644	9.1566	0.330815	1.72952e-05	0.821232	7.81087	11.0877	21.5919	0.000390449	0.00978436	24	21	5.52311	7.03195	7.87522	1.11992		NM_007489	Arntl	17.7727	12.9603	2.63824e-05	0	3.20416	7.73802	4.37339	9.20097	0.0185719	0.138187	24	0	6.50605	6.9062	6.11055	0.884793		0.0928326	0.358714	0.48345	0.858975	0.173586	0.856386	0.442654	21
NM_001005525	Rsrc2	41.6344	26.8742	24.3979	23.8732	30.5553	39.1593	25.6481	39.9189	0.0801831	0.331116	24	21	9.224	31.5077	6.24126	0.198087		NM_001005525	Rsrc2	32.2582	28.1602	18.7574	14.6663	25.3117	20.437	25.4033	25.7226	0.0185719	0.138187	24	0	5.19313	23.8396	5.04617	0.211672		0.357789	0.762104	0.323266	0.550595	0.0960257	0.997569	0.454322	21
NM_001168652	Lrch4	0.511796	6.57925e-12	2.8643e-06	8.53145e-13	5.35826e-07	1.01765e-05	2.24847e-05	1.0851	0.000390449	0.00978436	24	22.5	1.65421e-05	0.199617	0.368836	0.368836		NM_001168652	Lrch4	0.592051	3.7369	0.0875851	1.36823e-12	6.57971e-21	1.74948	1.17073e-09	0.211818	0.0801831	0.364276	24	1.5	0.149778	0.797229	0.58229	0.58229		0.108879	0.326647	0.54715	0.755134	0.464425	0.61517	0.499253	21
NM_001081120	Fam89a	5.92168	3.90532	0.476029	1.45049	0.802378	7.50595	3.62864	7.51565	0.0801831	0.331116	24	21	3.60635	3.90077	2.95933	0.758654		NM_001081120	Fam89a	9.95768	2.40534	4.36583	0.702672	1.48104	1.8912	7.28181	2.87949	0.0185719	0.138187	24	0	2.25528	3.87063	2.56157	0.661796		0.292662	0.136789	0.887408	0.231926	0.476783	0.116437	0.524198	21
NR_003513	Neat1	35.6734	32.1748	18.6515	25.679	17.9218	38.7708	52.5092	159.807	0.00323849	0.0388301	24	21	14.6515	47.6484	40.6012	0.852099		NR_003513	Neat1	83.4368	18.9305	24.5997	17.8882	17.7689	28.7206	31.543	29.8636	0.0185719	0.138187	24	0	5.36252	31.5939	16.3055	0.516095		0.277896	0.832339	0.195881	0.344905	0.193736	0.583581	0.725296	21
NM_001079513	Zbtb33	7.53497	6.05029	0.68659	0.000102167	0.902064	4.18853	0.000761214	4.51633	0.0801831	0.331116	24	1.5	2.98605	2.98495	2.43836	0.816883		NM_001079513	Zbtb33	2.88679	5.18789	2.0581e-05	0.000129552	2.8204e-06	0.181385	5.90893	5.78543	0.0185719	0.138187	24	22.5	3.81971	2.49382	3.04728	1.22193		0.254702	0.695634	0.333835	0.623871	0.400179	0.201272	0.740348	21
NM_172620	Vps52	8.12395	9.97636	5.93862	5.95489	7.24272	12.0456	10.1143	11.4393	0.0185719	0.124201	24	21	2.49897	8.85447	2.18858	0.247173		NM_172620	Vps52	9.63539	5.85341	3.63922	4.63378	5.37774	8.21042	7.54826	5.94916	0.0398244	0.267629	21	0	1.9017	6.17675	1.76579	0.285877		0.8915	0.227297	0.932894	0.283878	0.824046	0.762377	0.787149	21
NM_024256	B3gat3	28.8546	25.2626	24.6651	17.938	15.7276	19.5547	31.6418	43.2792	0.000390449	0.00978436	24	0	8.13304	25.8654	9.32921	0.360682		NM_024256	B3gat3	34.1282	14.6414	14.0507	14.6212	18.8706	16.8995	30.7938	31.4932	0.0185719	0.138187	27	21	11.8392	23.0085	9.70497	0.421798		0.288292	0.344677	0.707317	0.625224	0.234006	0.867623	0.798	21
NR_028096	Rabggtb	8.46155e-05	2.36152	3.76658e-13	6.22917e-23	5.00902e-08	9.22549e-08	0.999336	2.4117	0.000390449	0.00978436	24	21	5.98212e-05	0.72158	0.768052	0.768052		NR_028096	Rabggtb	5.70262	7.74294e-24	2.75531e-07	5.49559e-25	6.73134e-10	1.76327e-07	3.97482	2.61326e-05	0.0801831	0.364276	24	0	1.85172e-05	1.20968	1.39964	1.15703		0.805699	0.263354	0.907301	0.346544	0.968389	0.762684	0.840209	21
NM_010401	Hal	148.572	137.718	132.235	135.745	83.9355	145.2	187.902	216.505	0.000390449	0.00978436	24	21	36.8806	148.477	40.3066	0.271468		NM_010401	Hal	229.93	163.704	121.346	118.541	145.989	109.638	194.964	201.538	0.0185719	0.138187	24	0	54.7055	160.706	46.1533	0.287191		0.434122	0.773635	0.346801	0.564994	0.380865	0.431009	0.922326	21
NM_001003963	Dnmt3b	3.01241e-10	4.93689e-10	0	0	1.09471e-125	1.05439e-08	4.57008e-99	0.674343	0.0398244	0.239404	24	21	3.87495e-10	0.0842929	0.15843	0.15843		NM_001003963	Dnmt3b	0.722753	1.42739e-08	1.69193e-06	2.56588e-09	0	5.95037e-20	5.69201e-24	2.2834e-09	0.00807112	0.100555	27	0	1.19501e-06	0.0990509	0.148245	0.148245		0.463699	0.578837	0.578829	0.999992	1	0.34932	0.924106	21
NM_008292	Hsd17b4	222.835	204.744	140.566	174.792	180.935	186.675	214.334	222.864	2.83044e-05	0.00189287	24	22.5	28.7941	193.468	29.5669	0.152826		NM_008292	Hsd17b4	208.615	169.664	180.146	164.086	166.934	161.779	177.336	178.261	0.0801831	0.364276	27	0	14.7106	176.482	10.7222	0.060755		0.00396535	0.388254	0.0617034	0.408869	0.00261138	0.427543	0.0155663	22.5
NM_001033286	Slc30a10	8.00489	7.77554	3.4105	3.21726	2.68457	8.19028	7.68477	9.83876	0.0185719	0.124201	24	0	3.23596	6.35082	2.56466	0.403832		NM_001033286	Slc30a10	8.8016	6.52306	3.54678	1.87224	2.56105	3.83462	5.18056	9.54421	9.55942e-07	0.000256496	24	22.5	3.28923	5.23301	3.62688	0.693077		0.00514417	0.447921	0.0540811	0.337499	0.0142896	0.273606	0.0304708	22.5
NR_015495	A230056P14Rik	0.232935	0.253471	0	0	0	0	0.361245	0.590356	0.0185719	0.124201	24	22.5	0.217335	0.179751	0.248966	0.248966		NR_015495	A230056P14Rik	1.3682	0.277232	0.552116	0	0	0	0	0.844149	0.0185719	0.138187	24	0	0.391235	0.380212	0.533089	0.533089		0.0366407	0.0863222	0.678008	0.282806	0.00695211	0.224014	0.0409944	22.5
NM_027652	Ept1	8.23915	8.40373	6.1053	3.7071	5.37128	4.8383	6.83358	9.58712	0.00323849	0.0388301	24	0	2.32812	6.6357	2.44255	0.368093		NM_027652	Ept1	8.80659	9.91971	2.08069	4.87482	4.91355	5.4573	7.42468	9.68012	0.0185719	0.138187	24	22.5	3.1554	6.64468	2.94724	0.443549		0.443974	0.00712065	0.9962	0.00907806	0.759885	0.846275	0.0419705	22.5
NM_009923	Cnp	4.45044	4.82266	5.09237	1.90165	3.78204	2.45658	5.5454	6.31346	0.0801831	0.331116	24	22.5	1.40987	4.29558	1.44308	0.335946		NM_009923	Cnp	9.57593	5.25664	11.1947	3.20977	1.23428	1.18954	4.50355	6.65935	0.0185719	0.138187	27	0	3.86774	5.55211	3.39077	0.610717		0.0136311	0.0134863	0.759944	0.0670542	0.00895727	0.601898	0.0525544	22.5
NM_007487	Arl4a	6.46426	6.35125	3.82504	2.49014	2.57374	4.60549	8.42799	7.87042	2.83044e-05	0.00189287	24	22.5	2.74062	5.32604	2.74866	0.51608		NM_007487	Arl4a	10.9325	7.03469	6.01654	1.35897	2.25639	5.45137	4.8442	8.27593	0.000390449	0.0109996	24	0	2.8528	5.77132	3.66875	0.635686		0.0113376	0.0220558	0.687891	0.114483	0.0107664	0.0813262	0.0628842	22.5
NM_180599	Mfap3	3.61889	2.79987	2.26462	1.89392	1.98662	3.14551	2.97326	3.48105	0.000390449	0.00978436	24	22.5	0.665741	2.77047	0.778313	0.280932		NM_180599	Mfap3	4.7443	2.97674	3.65612	1.6584	1.9399	2.62881	3.66033	3.95796	0.000390449	0.0109996	24	0	0.936029	3.15282	1.18257	0.375082		0.0576186	0.0116821	0.915416	0.0338361	0.0723224	0.235254	0.0680772	22.5
NM_013632	Pnp	29.7998	21.1679	18.3042	15.8071	14.7423	20.0085	25.475	45.2838	9.55942e-07	0.000241754	24	22.5	7.48243	23.8236	11.083	0.465212		NM_013632	Pnp	33.8316	30.7899	19.13	19.1336	16.8242	27.8779	26.6392	29.9148	0.00323849	0.044589	24	0	7.62346	25.5176	6.76027	0.264925		0.0854144	0.934175	0.0143149	0.0356377	0.192869	0.554122	0.0828739	22.5
NR_033581	Adh6-ps1	18.9032	16.6908	5.44728	9.29046	10.803	14.8528	10.2461	18.9578	0.0185719	0.124201	24	22.5	4.50117	13.1489	4.73872	0.360388		NR_033581	Adh6-ps1	18.9449	12.9626	22.4579	8.8909	7.77113	10.9567	11.0052	14.7922	0.00323849	0.044589	24	0	2.67237	13.4727	4.06791	0.301937		0.0389585	0.29515	0.39548	0.873405	0.0175373	0.51702	0.100717	22.5
NM_019929	Sumo3	36.6017	35.9856	24.1087	14.4409	23.259	30.9888	34.742	43.0335	9.55942e-07	0.000241754	24	22.5	8.99907	30.395	11.1811	0.367861		NM_019929	Sumo3	39.6983	29.6897	26.4028	14.8429	19.5903	22.1162	25.1264	39.8399	0.000390449	0.0109996	24	0	9.40134	27.1633	10.9544	0.403279		0.0307043	0.182914	0.491488	0.601573	0.0200108	0.379457	0.114216	22.5
NM_001305158	Pecam1	2.51147	2.21844e-05	0.266582	8.32205e-07	3.19492e-09	0.000264705	0.00131673	1.78426	0.00323849	0.0388301	24	0	0.188595	0.57049	0.948249	0.948249		NM_001305158	Pecam1	0.000751611	1.8241e-05	7.37447e-10	2.53475e-41	8.58208e-13	1.40484e-13	0.114822	3.15901	0.000390449	0.0109996	24	22.5	0.00053147	0.409325	0.740797	0.740797		0.53607	0.020077	0.992726	0.0247172	0.51819	0.122108	0.114575	22.5
NM_009450	Tubb2a	35.796	40.8268	15.3673	7.56427	11.4732	21.2595	39.2661	57.2028	0.000390449	0.00978436	24	22.5	19.6525	28.5945	21.2413	0.742845		NM_009450	Tubb2a	73.9637	39.4988	7.44173	11.9362	18.0376	25.3265	28.67	39.4116	0.0185719	0.138187	24	0	16.4655	30.5358	21.1466	0.692518		0.638814	0.020563	0.994669	0.02366	0.454498	0.0968981	0.117207	22.5
NM_001111049	Cd151	22.2571	25.0051	13.6868	9.66243	12.9745	16.9368	19.8663	20.7633	0.00323849	0.0388301	24	0	5.88263	17.644	5.77734	0.327439		NM_001111049	Cd151	14.5079	14.0126	19.7033	6.32404	10.5671	11.1892	21.136	19.3145	0.0801831	0.364276	24	22.5	3.72433	14.5943	4.3178	0.295854		0.816484	0.023545	0.996244	0.0247859	0.717337	0.121859	0.133211	22.5
NM_009163	Sgpl1	13.4268	20.5695	11.4306	10.4597	9.50715	13.8782	19.4101	20.3451	0.0801831	0.331116	24	0	5.78862	14.8784	4.15217	0.279073		NM_009163	Sgpl1	18.4734	16.6973	11.8503	14.4445	13.7708	11.885	18.3741	18.5805	0.0185719	0.138187	24	22.5	3.40189	15.5095	3.12598	0.201553		0.380247	0.983378	0.02583	0.0367382	0.0311688	0.223283	0.14531	22.5
NM_010775	Mbl1	279.375	303.121	236.366	209.933	233.444	237.099	217.22	280.315	0.0801831	0.331116	24	22.5	31.7774	249.609	31.3495	0.125594		NM_010775	Mbl1	306.617	241.84	283.933	139.902	176.971	202.251	233.629	284.483	0.000390449	0.0109996	24	0	47.9928	233.703	65.3172	0.279488		0.0511322	0.029917	0.848712	0.0899602	0.0310453	0.252592	0.166601	22.5
NM_008622	Mpv17	26.2886	26.8258	21.066	16.0844	20.9946	26.4903	22.5327	27.0819	0.00323849	0.0388301	24	22.5	3.8368	23.4205	3.93526	0.168026		NM_008622	Mpv17	25.4906	23.1232	19.3642	15.2615	13.4336	18.7728	21.7095	13.7549	0.0185719	0.138187	24	0	3.56629	18.8638	3.32213	0.176112		0.278884	0.0316756	0.969175	0.0510849	0.0719113	0.574622	0.175624	22.5
NM_001165892	Prr3	4.75834	7.58374e-134	4.96511e-97	0	0	0	2.0753e-119	8.33161e-31	0.00807112	0.0875214	24	0	3.51432e-97	0.594792	1.11792	1.11792		NM_001165892	Prr3	0.117332	0	0	0	0	0	4.55028e-05	0.196225	0.0185719	0.138187	24	22.5	3.21734e-05	0.0392003	0.0724266	0.0724266		0.627125	0.990083	0.0345112	0.041135	0.997064	0.122195	0.190003	22.5
NM_018869	Grk5	5.65871	2.02044	0.864867	0.658082	1.26888	1.11533	2.37373	4.14727	0.000390449	0.00978436	24	22.5	1.47797	2.26341	2.05076	0.906049		NM_018869	Grk5	6.9969	2.83164	0	0.145211	1.69525	2.29829	1.79674	3.11026	0.0185719	0.138187	24	0	1.42317	2.35929	1.91859	0.813208		0.999754	0.0762982	0.988032	0.0810401	0.732679	0.15829	0.378858	22.5
NM_007657	Cd9	17.1636	20.9737	20.0402	6.75333	16.935	13.5213	21.5573	29.0376	0.0185719	0.124201	24	22.5	5.26964	18.2478	6.05791	0.331981		NM_007657	Cd9	18.8771	21.9601	5.91127	6.70903	4.83021	7.28448	21.1398	16.8172	0.0801831	0.364276	24	0	9.83106	12.9411	8.03407	0.620816		0.0806077	0.236067	0.593242	0.592926	0.200252	0.439727	0.396044	22.5
NM_011327	Scp2	1652.88	1777.2	1297.22	1191.17	1434.08	1307.05	1547.78	1666.81	0.0185719	0.124201	24	22.5	251.825	1484.27	229.346	0.154517		NM_011327	Scp2	1573.53	1564.45	1215.96	1274.56	1220.81	1311.36	1378.34	1468.47	0.00323849	0.044589	24	0	178.757	1375.93	166.91	0.121307		0.578852	0.969078	0.0829179	0.107857	0.286551	0.421607	0.405093	22.5
NM_016854	Ppp1r3c	69.4803	28.0825	29.4665	13.8566	16.6661	35.7906	57.7503	120.217	2.83044e-05	0.00189287	24	22.5	28.6725	46.4137	38.733	0.834517		NM_016854	Ppp1r3c	68.7262	31.5143	20.8175	17.2608	15.8053	20.2452	64.8089	81.9635	2.83044e-05	0.0021851	24	0	34.0613	40.1427	28.0737	0.699346		0.886393	0.979243	0.0984001	0.111743	0.670767	0.428746	0.462865	22.5
NM_011014	Sigmar1	136.787	126.128	87.9501	79.6294	77.4305	124.298	177.444	248.136	2.83044e-05	0.00189287	24	22.5	41.9714	132.225	61.3665	0.464106		NM_011014	Sigmar1	220.217	171.743	93.7741	77.6209	101.607	144.306	171.049	152.333	0.0185719	0.138187	24	0	52.8294	141.581	47.9468	0.338652		0.118392	0.620419	0.272897	0.618421	0.196671	0.942294	0.53048	22.5
NM_133191	Eps8l2	25.3661	34.7656	25.7415	10.4924	14.2613	22.0554	35.105	40.3872	0.00323849	0.0388301	24	22.5	10.4367	26.0218	11.5815	0.445068		NM_133191	Eps8l2	37.4782	27.3181	12.2002	14.8998	12.6546	14.2558	29.8903	31.2742	0.0185719	0.138187	24	0	12.1107	22.4964	11.6043	0.515829		0.513245	0.910337	0.181075	0.262021	0.894454	0.757212	0.698377	22.5
NM_007468	Apoa4	83.6314	52.2122	67.4704	36.5552	36.5379	57.4786	58.6546	72.2874	0.00323849	0.0388301	24	0	11.2555	58.1035	17.34	0.298433		NM_007468	Apoa4	81.2849	82.308	64.4213	60.2501	62.1866	71.5953	49.4771	102.764	0.0801831	0.364276	24	22.5	12.6478	71.7859	13.8257	0.192597		0.423733	0.4591	0.674323	0.780191	0.18689	0.539403	0.711001	22.5
NM_172442	Dtx4	2.58305	4.45633	2.00835	0.303063	0.962698	2.56131	3.99512	3.87038	0.0185719	0.124201	24	22.5	1.60451	2.59254	1.56957	0.605418		NM_172442	Dtx4	6.0671	2.11103	3.2609	0.688855	1.17683	1.58187	3.3799	5.62375	0.000390449	0.0109996	24	0	1.90286	2.98628	2.23728	0.749186		0.467758	0.663025	0.492346	0.825992	0.217069	0.315258	0.769675	22.5
NM_028451	Larp1	25.9837	21.628	18.9021	17.5429	22.3777	20.7357	22.042	26.1445	0.00323849	0.0388301	24	22.5	2.87297	21.9196	3.20535	0.146232		NM_028451	Larp1	31.0667	24.2727	24.6073	23.97	21.7004	21.9381	28.3551	30.4066	0.000390449	0.0109996	24	0	4.5375	25.7896	4.00251	0.155199		0.454864	0.684403	0.462633	0.773841	0.461512	0.84796	0.973756	22.5
NM_011303	Dhrs3	80.4986	94.2985	60.1661	68.4539	47.2309	62.9564	108.058	136.436	0.0185719	0.124201	24	22.5	30.5685	82.2623	30.966	0.376431		NM_011303	Dhrs3	120.934	86.9108	64.5477	57.4625	49.1307	58.463	115.228	82.2908	0.000390449	0.0109996	24	0	31.2755	79.3709	27.5599	0.347229		0.736076	0.738686	0.50168	0.758618	0.78637	0.778764	0.984687	22.5
NM_012060	Bcap31	97.4548	94.7364	78.6319	73.5588	71.9058	65.3614	89.8143	76.7091	0.00323849	0.0388301	27	25.5	13.3098	82.052	11.4518	0.139567		NM_012060	Bcap31	83.1304	76.0024	87.949	58.8692	62.3884	72.5202	71.4494	77.3692	0.0801831	0.364276	24	0	4.71775	73.7098	8.97117	0.121709		0.841403	0.533984	0.736113	0.79359	0.505437	0.808618	0.985367	25.5

## Sheet: Rhythm both, other change
Transcript ID	gene_id	M-WT-ZT0	M-WT-ZT3	M-WT-ZT6	M-WT-ZT9	M-WT-ZT12	M-WT-ZT15	M-WT-ZT18	M-WT-ZT21	JTK_pvalue	JTK_BH.Q	JTK_period	JTK_adjphase	JTK_amplitude	meta2d_Base	meta2d_AMP	meta2d_rAMP		Transcript ID	gene_id	M-KO-ZT0	M-KO-ZT3	M-KO-ZT6	M-KO-ZT9	M-KO-ZT12	M-KO-ZT15	M-KO-ZT18	M-KO-ZT21	JTK_pvalue	JTK_BH.Q	JTK_period	JTK_adjphase	JTK_amplitude	meta2d_Base	meta2d_AMP	meta2d_rAMP		HANOVA	HarmNoisePred1	HarmNoisePred2	HarmScaleTest	robustDODR	robustHarmScaleTest	meta.p.val	Phase diff
NM_001164724	Il33	0.0035626	0.00273517	0.00536643	0.0036671	0.0051168	0.00381562	9.9901e-07	0.00230738	0.0801831	0.331116	24	9	0.00109779	0.00332151	0.00152354	0.00152354		NM_001164724	Il33	0.00296887	0.000509919	0.393451	0.00569258	0.00350723	0.00508284	0	2.49276e-08	0.0185719	0.138187	24	9	0.00219291	0.0514016	0.0691976	0.0691976		0.205226	3.07814e-08	0.999907	4.86545e-08	0.666792	0.331692	1.84688e-07	0
NM_029083	Ddit4	5.79883	2.28243	1.48095	2.45654	3.24155	5.38831	8.08055	6.51871	2.83044e-05	0.00189287	24	19.5	2.81765	4.40598	2.99178	0.679027		NM_029083	Ddit4	1.12785	0	3.04186	0.519481	0.920335	1.27759	7.48824	5.13507	0.0801831	0.364276	24	19.5	1.58601	2.4388	2.07226	0.849705		0.736905	9.19528e-08	1	7.97637e-08	0.289112	0.000680141	4.78582e-07	0
NM_019738	Nupr1	2.3589	0.630157	0	0.326629	0	0.723751	1.43255	2.32247	0.00807112	0.0875214	27	22.5	1.22241	1.10808	1.13886	1.02778		NM_019738	Nupr1	0.351104	0.17041	0	0	0	0	0.571085	4.72005	0.00323849	0.044589	24	22.5	0.248268	0.726581	1.24222	1.24222		0.594393	1.72427e-06	0.999998	1.68396e-06	0.723195	0.946617	1.01037e-05	0
NM_007387	Acp2	17.4619	14.3156	10.4873	9.25791	9.59108	10.936	13.984	15.8772	2.83044e-05	0.00189287	24	0	3.55573	12.7389	3.79193	0.297666		NM_007387	Acp2	15.8959	14.8763	20.7794	12.1234	10.4758	12.1466	13.4689	17.7368	0.0185719	0.138187	24	0	1.94659	14.6879	2.83273	0.192862		0.00416085	4.32396e-06	0.90528	4.16026e-05	0.00645465	0.0976294	2.59435e-05	0
NM_024190	Chmp1b	14.4372	16.1921	14.4904	13.1192	16.8252	18.8788	17.1476	19.0775	0.0398244	0.239404	27	19.5	1.87892	16.4323	1.79271	0.109096		NM_024190	Chmp1b	17.4185	10.3114	5.61123	10.8896	13.8605	16.1107	21.13	18.039	2.83044e-05	0.0021851	24	19.5	5.09785	14.1714	6.11742	0.431675		1.10839e-05	0.00335931	0.100367	0.23466	1.80355e-05	0.55775	6.65015e-05	0
NM_029802	Arfip2	3.3276	3.39254	4.0001	2.67999	2.7904	3.6135	4.24967	5.3882	0.0801831	0.331116	24	21	0.594051	3.68025	0.782607	0.21265		NM_029802	Arfip2	3.46853	1.54416	1.31685	1.29414	1.71608	2.76105	4.16067	3.29423	0.000390449	0.0109996	24	21	1.37948	2.44446	1.29411	0.529405		0.000320278	0.157175	0.0406967	0.590369	6.30941e-05	0.591085	0.000378505	0
NM_008637	Nudt1	18.1818	12.7107	12.708	9.39927	10.0636	10.2624	15.2225	17.283	2.83044e-05	0.00189287	24	0	3.87056	13.2289	3.94771	0.298415		NM_008637	Nudt1	17.7767	7.90195	8.78012	6.41429	7.37594	7.02366	18.0261	11.7985	0.0801831	0.364276	24	0	4.17916	10.6372	3.81004	0.358182		0.264611	8.45326e-05	0.999425	0.000123878	0.113005	0.00470927	0.000507088	0
NM_016788	Tnk2	3.24049	2.03223	1.51488	1.49701	0.864477	1.41043	2.86906	4.01485	0.000390449	0.00978436	24	0	1.22019	2.18043	1.20279	0.551628		NM_016788	Tnk2	3.08128	2.04379	4.41259e-05	1.76925	7.70453e-05	0.000130326	1.28125	3.49429	0.0801831	0.364276	24	0	1.44512	1.45876	1.46303	1.00292		0.117677	8.49492e-05	0.996332	0.000179048	0.0119716	0.0394123	0.000509587	0
NM_177741	Ppp1r3b	61.6123	44.3447	24.2889	45.572	88.9459	120.527	113.501	102.844	9.55942e-07	0.000241754	24	18	42.7034	75.2045	45.2355	0.6015		NM_177741	Ppp1r3b	74.7089	43.6696	18.3365	105.716	88.1652	133.99	99.3242	101.318	0.0801831	0.364276	24	18	32.6176	83.1535	34.5345	0.41531		0.0895426	8.93515e-05	0.993924	0.000212831	0.299307	0.0107955	0.000535989	0
NR_033554	D330041H03Rik	4.64183	5.21748	4.35038	4.05783	2.07727	3.85701	3.71563	3.16692	0.0185719	0.124201	24	3	0.574095	3.88554	0.874392	0.225037		NR_033554	D330041H03Rik	5.94767	10.0678	3.39395	8.73207	0.510408	2.67266	1.64609	4.06101	0.0801831	0.364276	24	3	1.95741	4.62896	3.074	0.66408		0.077644	0.000125914	0.991383	0.000319948	0.0472794	0.0084179	0.000755247	0
NM_001159610	Lrrc57	8.07373	6.26042	2.15563	5.69849	9.35309e-46	2.37615e-09	1.35407	1.13929e-22	0.0398244	0.239404	27	0	1.84899	3.11285	2.89553	0.930187		NM_001159610	Lrrc57	2.47947	3.85056e-08	1.94619e-08	2.17268e-09	7.08883e-49	6.39194e-80	1.74855e-07	8.65608e-12	0.0398244	0.267629	27	0	1.20675e-07	0.339802	0.508568	0.508568		0.267462	0.000132653	0.999289	0.000194404	0.156096	0.330955	0.000795651	0
NM_001164424	Pqlc1	0.281033	0.132707	0.120108	0.148405	5.66014e-39	8.89072e-145	2.40843e-63	0.0548278	0.00323849	0.0388301	27	1.5	0.113791	0.0940088	0.0918603	0.0918603		NM_001164424	Pqlc1	0.114883	0.000101788	0.0159167	7.32571e-05	1.02405e-66	7.90817e-56	8.3116e-05	8.48298e-05	2.83044e-05	0.0021851	24	1.5	0.00010482	0.0163928	0.0254944	0.0254944		0.410302	0.000146845	0.99979	0.000177955	0.320566	0.894748	0.000880745	0
NM_027903	Dhdh	94.9978	86.9056	81.32	72.1622	67.406	67.4667	60.958	60.2464	0.0398244	0.239404	27	3	15.5607	73.7029	11.274	0.152965		NM_027903	Dhdh	84.0552	88.2232	79.7286	77.6215	74.2518	73.5797	70.4514	83.8118	0.000390449	0.0109996	24	3	7.08362	78.9654	7.22703	0.0915215		0.0446118	0.980194	0.00015262	0.000495563	0.0125987	0.0276283	0.000915371	0
NM_009011	Rad23b	91.752	93.4805	57.9798	61.2937	68.5711	77.5194	82.4037	83.6265	0.0801831	0.331116	24	0	15.9705	77.0783	12.7278	0.165128		NM_009011	Rad23b	83.3198	79.3484	82.0029	75.667	57.5739	54.4854	75.3211	68.4338	0.00323849	0.044589	27	0	8.50367	72.65	10.7434	0.147879		0.000949684	0.221469	0.0565112	0.567691	0.000432605	0.557816	0.00259282	0
NM_153100	Rtp3	61.0486	36.6257	26.2925	15.9449	31.8101	75.5943	48.487	57.8221	0.0185719	0.124201	24	21	22.6528	44.2032	19.4289	0.439537		NM_153100	Rtp3	38.7274	30.085	38.4639	29.1063	30.6186	35.0485	42.5851	46.3825	0.00323849	0.044589	24	21	6.00624	36.3772	6.31385	0.173566		0.0179086	0.930005	0.000475572	0.00228061	0.00822703	0.34583	0.00285004	0
NM_009697	Nr2f2	8.07323	5.71235	11.1108	9.79288	3.22018	0.403697	3.69653	6.97609	0.0801831	0.331116	24	6	3.5927	6.12322	3.34829	0.546818		NM_009697	Nr2f2	6.79105	8.65334	8.78698	7.17216	7.97667	4.21635	7.01596	5.60011	0.0185719	0.138187	24	6	1.1347	7.02658	1.50202	0.213763		0.0311192	0.956034	0.000549841	0.00207975	0.0129085	0.00201933	0.00329452	0
NM_010001	Cyp2c37	60.3025	76.5527	76.4075	71.0151	66.3401	56.9583	60.4223	75.3554	0.0185719	0.124201	24	4.5	5.39798	67.9192	8.25724	0.121574		NM_010001	Cyp2c37	66.0659	93.2061	87.705	93.3439	67.4693	53.1305	53.2095	73.2676	0.0185719	0.138187	24	4.5	18.1987	73.4247	20.0928	0.273652		0.00732181	0.117343	0.361657	0.595236	0.00060461	0.795446	0.00362218	0
NM_145145	Pomt1	5.8955	7.29907	3.88116	4.23174	3.90694	4.03095	6.84842	8.65962	0.0801831	0.331116	24	21	1.17646	5.59417	1.97896	0.353754		NM_145145	Pomt1	6.5333	4.89869	1.76015	2.88079	0.94862	5.6337	8.90183	8.47626	0.00323849	0.044589	24	21	3.34399	5.00417	3.60607	0.720614		0.000652957	0.0493797	0.200061	0.565391	0.00104034	0.58748	0.00391135	0
NM_011675	Uck1	21.2789	27.5908	19.3185	18.8407	27.1209	32.902	48.5721	50.4207	0.000390449	0.00978436	24	21	9.77671	30.7556	11.2455	0.365641		NM_011675	Uck1	39.9156	32.3752	16.3942	28.124	27.3937	34.5094	37.9335	40.6171	0.000390449	0.0109996	24	21	7.89534	32.1578	9.10486	0.28313		0.0736393	0.903133	0.0222373	0.0586169	0.000770102	0.523093	0.00461172	0
NM_001164184	Lsr	75.8793	47.6458	79.8668	66.5888	51.9695	94.1854	97.3885	87.2906	0.0801831	0.331116	24	18	12.667	75.1018	15.9153	0.211917		NM_001164184	Lsr	70.953	61.4889	67.7756	63.5762	77.9939	72.4757	86.7186	71.6669	0.00323849	0.044589	24	18	7.21118	71.5811	8.08299	0.112921		0.280862	0.998178	0.00077204	0.00113394	0.0497818	0.195233	0.00462331	0
NM_001170868	Ncald	3.63248	3.29431	2.51429	2.98902	0.597607	0.654394	3.64957	2.67235	0.0801831	0.331116	24	1.5	0.707413	2.5005	1.19783	0.479036		NM_001170868	Ncald	4.84671	4.98898	2.39915	0.265815	0.117662	2.28794	1.42313	3.56406	0.000390449	0.0109996	24	1.5	2.12107	2.48668	2.14941	0.86437		0.0476042	0.393565	0.329296	0.921111	0.00078333	0.871704	0.00469078	0
NM_001283047	Abl1	0.000144275	0.000186702	8.91459e-05	0.000195062	1.99613	0.0002117	3.82234e-05	3.26342e-05	0.0801831	0.331116	24	12	7.92974e-05	0.249628	0.505046	0.505046		NM_001283047	Abl1	1.13801e-10	0.000172512	2.7222e-05	0.000333651	9.04748e-05	0.000265372	4.4555e-06	2.06924e-08	0.0185719	0.138187	24	12	0.000110422	0.000111714	0.000101491	0.000101491		0.437806	0.999178	0.00117694	0.00143805	0.493683	0.122199	0.00704089	0
NM_008235	Hes1	10.3164	7.50626	7.0013	6.79391	4.82213	7.17812	7.46488	13.1311	2.83044e-05	0.00189287	24	0	2.10308	8.02676	2.66771	0.332352		NM_008235	Hes1	14.3948	4.74567	7.7343	2.6659	3.77703	3.27968	5.37512	6.08648	0.0801831	0.364276	24	0	1.55736	6.00737	3.40045	0.566046		0.17994	0.00118063	0.994189	0.00211368	0.296652	0.142988	0.00706289	0
NM_027772	Pdss2	3.64759	3.95444	3.17733	1.88475	2.98024	8.11654	3.85527	5.18663	0.0801831	0.331116	24	21	1.21145	4.10035	1.01002	0.246325		NM_027772	Pdss2	5.84089	5.92852	3.223	2.79393	3.33234	6.68164	6.72382	6.66131	0.00323849	0.044589	24	21	2.36831	5.14818	2.01591	0.391577		0.289266	0.997732	0.00118094	0.00172494	0.157416	0.475177	0.00706473	0
NM_027405	Gpatch2l	3.55559	1.16048	0.43982	0.87785	0.879431	1.07597	2.27873	2.98721	0.000390449	0.00978436	24	22.5	1.30031	1.65689	1.28933	0.778163		NM_027405	Gpatch2l	1.8214	2.21631	1.38189	0.807241	1.68744	1.42726	1.74682	2.26346	0.00323849	0.044589	24	22.5	0.438	1.66898	0.477686	0.286215		0.00166948	0.558426	0.00532224	0.0607559	0.00514511	0.0798804	0.00997516	0
NM_001285927	Dock10	0.00485926	0.0168319	0.0313926	0.0189448	0.0273046	0.019175	0.014351	0.0125724	0.0185719	0.124201	24	12	0.00915958	0.0181789	0.00728433	0.00728433		NM_001285927	Dock10	0.0119218	0.0180895	0.0259615	0.0324928	0.0189924	0.714778	0.0204999	0.0201093	0.0801831	0.364276	24	13.5	0.00534198	0.107856	0.164925	0.164925		0.0930298	8.36379e-09	0.999193	1.91852e-08	0.179238	0.560903	5.01827e-08	1.5
NM_028136	Dhx36	8.12584	7.92178	6.03777	5.74291	4.53897	5.07395	5.90274	7.1286	8.54112e-09	1.44555e-05	24	1.5	1.49678	6.30907	1.64914	0.261391		NM_028136	Dhx36	6.94836	9.75657	4.1746	6.03859	3.98068	3.81215	4.56453	3.45437	0.0801831	0.364276	24	3	0.643305	5.34123	1.80963	0.338804		0.145077	3.5857e-08	0.999702	6.67939e-08	0.0148525	0.0102556	2.15142e-07	1.5
NM_001001446	Cyp2c44	234.548	316.43	416.695	464.023	317.72	295.132	257.437	198.559	9.55942e-07	0.000241754	24	9	85.5334	312.568	108.667	0.34766		NM_001001446	Cyp2c44	256.584	278.817	300.899	318.345	301.446	242.629	293.418	241.64	0.00323849	0.044589	24	10.5	16.1036	279.222	25.3319	0.090723		2.55374e-05	0.142524	0.00371364	0.193579	3.44471e-07	0.233443	2.06682e-06	1.5
NM_001163472	Cyp2d22	7.61317	9.00676	6.3188	8.89297	9.51665	16.3783	14.5744	15.4521	0.0185719	0.124201	24	18	4.78017	10.9691	4.31183	0.393087		NM_001163472	Cyp2d22	1.03769	0.000184117	0.000455508	2.53153	0.678158	12.314	11.4937	5.02648	0.000390449	0.0109996	24	16.5	3.92075	4.13527	5.69152	1.37633		0.00136944	9.70773e-07	0.837101	1.57717e-05	0.000142857	0.00402146	5.82463e-06	1.5
NM_023622	Rgl3	5.8773	11.576	10.7134	10.6311	10.9356	11.3986	14.312	16.2616	0.0801831	0.331116	24	21	0.505687	11.4632	0.910025	0.0793867		NM_023622	Rgl3	15.0457	13.6138	10.4886	8.9912	9.45525	11.3344	13.6316	13.3826	0.000390449	0.0109996	24	22.5	2.77706	11.9929	2.82427	0.235495		0.0287321	0.987819	1.00597e-06	4.01102e-06	0.00088083	0.053881	6.03578e-06	1.5
NM_001177796	Afap1l2	0.000870723	0.000704083	0	0	0	0.000884506	1.30866e-05	0.131554	0.0398244	0.239404	24	21	0.000615936	0.0167533	0.031088	0.031088		NM_001177796	Afap1l2	0.000501266	0	0	0	0	0.00115677	0.000871298	0.000851342	0.0185719	0.138187	24	19.5	0.000609045	0.000422584	0.000544383	0.000544383		0.371808	0.999973	1.75512e-06	2.13298e-06	0.174352	0.571038	1.05307e-05	1.5
NR_040402	Gm19522	2.96404	2.56092	2.7905	2.8779	3.99633	6.09804	5.81171	3.69849	9.55942e-07	0.000241754	24	16.5	1.23026	3.84974	1.71893	0.446505		NR_040402	Gm19522	1.00447	0.112337	0.51712	2.88399	4.42572	1.69089	1.11666	2.3109	0.0801831	0.364276	24	15	1.03174	1.75776	1.12287	0.638805		0.0535791	2.25943e-06	0.9945	6.74971e-06	0.0703964	0.00011733	1.35565e-05	1.5
NM_028065	Cnpy3	15.981	9.86821	6.88745	12.9813	10.8595	13.307	18.2363	12.9118	0.0185719	0.124201	24	18	2.09866	12.6291	3.66989	0.29059		NM_028065	Cnpy3	12.6397	3.30004	2.40127e-07	6.26758	7.48172	13.2681	21.8577	18.4134	9.55942e-07	0.000256496	24	19.5	8.763	10.4035	9.08383	0.873148		2.8895e-06	0.0107524	0.0236735	0.785474	3.08979e-06	0.874148	1.73369e-05	1.5
NM_001013814	Amt	28.9672	25.5012	22.4466	9.88682	9.71555	13.2705	22.7316	28.5968	8.54112e-09	1.44555e-05	24	0	10.0205	20.1395	10.3973	0.516264		NM_001013814	Amt	50.2727	24.0083	29.7649	11.0372	7.39413	19.3332	26.0263	17.5684	0.0801831	0.364276	24	1.5	8.27414	23.1756	11.5116	0.49671		0.811198	4.65622e-06	1	3.96861e-06	0.667499	0.00071939	2.38114e-05	1.5
NM_028352	Pgm3	5.60307	5.04762	3.95656	3.44634	2.29007	2.56598	3.89272	3.79405	2.83044e-05	0.00189287	24	1.5	1.09788	3.82455	1.35767	0.354989		NM_028352	Pgm3	4.0491	6.59198	3.13364	2.02533	3.47468	2.67272	0.000201582	3.76851	0.0801831	0.364276	24	3	1.28598	3.21452	1.60834	0.500337		0.28924	4.86286e-06	0.999886	6.6831e-06	0.748601	0.000244895	2.91768e-05	1.5
NM_201644	Ugt1a9	20.4327	10.2864	15.8216	27.4329	21.168	19.62	46.2934	29.1646	0.0801831	0.331116	27	16.5	4.55985	23.9571	8.80905	0.3677		NM_201644	Ugt1a9	15.7588	11.3598	5.89365	16.2991	26.0369	232.471	22.8141	26.2337	0.00323849	0.044589	24	18	10.3783	44.6084	45.489	1.01974		0.148731	6.2198e-06	0.999102	1.16324e-05	0.616483	0.525148	3.73182e-05	1.5
NM_008852	Pitx3	1.31088	0.934463	0	0	0	1.28345	3.65404	6.97265	5.86065e-06	0.00134319	24	21	1.70138	1.76944	2.51207	1.4197		NM_008852	Pitx3	3.7119	0.738061	0	0	1.22966	3.57214	4.11379	3.89046	5.86065e-06	0.00143273	24	19.5	2.4269	2.157	2.38556	1.10596		0.200508	0.999564	7.60524e-06	1.24098e-05	0.320742	0.0167089	4.56306e-05	1.5
NM_008958	Ptch2	0.166321	0	0	0	0	0.293845	0.234784	0.370733	0.0123582	0.124201	27	19.5	0.171975	0.14867	0.171807	0.171807		NM_008958	Ptch2	0.128272	0	0	0	0	0.111374	1.41258	0.0209844	0.0801831	0.364276	24	21	0.0787533	0.209151	0.264305	0.264305		0.712398	1.53412e-05	0.999997	1.40598e-05	0.252617	0.864808	8.43558e-05	1.5
NR_033993	Dnajc24	8.43586e-07	1.61308	1.64621	1.50399	1.23684	4.15494e-07	3.09071e-07	0.762272	2.83044e-05	0.00189287	24	6	0.601612	0.845299	0.894096	0.894096		NR_033993	Dnajc24	7.34078e-07	6.88179e-05	1.35652	5.78809e-06	2.07598e-06	1.0393e-07	3.31463e-07	0.66953	0.0801831	0.364276	21	7.5	4.71782e-05	0.261287	0.320057	0.320057		0.633867	2.00411e-05	0.999993	1.94383e-05	0.246323	0.713638	0.000116624	1.5
NM_001035228	St3gal5	19.8758	26.8448	38.6198	53.5574	73.8615	74.2781	68.4169	29.4151	2.83044e-05	0.00189287	27	13.5	30.4738	46.6285	25.2023	0.54049		NM_001035228	St3gal5	20.7904	26.115	27.3039	56.222	82.9983	131.746	34.6926	40.5929	0.000390449	0.0109996	24	15	26.9338	52.5576	40.5709	0.771932		0.485638	3.69904e-05	0.999957	4.08105e-05	0.422309	0.118219	0.000221922	1.5
NM_009349	Inmt	293.695	466.46	669.423	1277.11	630.533	767.763	958.921	549.015	0.0801831	0.331116	24	13.5	268.554	701.615	243.09	0.346472		NM_009349	Inmt	534.811	378.246	568.105	884.342	1039.6	1102.38	792.682	511.901	0.000390449	0.0109996	24	15	333.397	726.508	329.033	0.452897		0.361999	0.999843	4.70297e-05	5.94566e-05	0.0858064	0.00730717	0.000282145	1.5
NM_175094	Pdhx	12.1818	15.0657	12.8735	15.6999	17.8144	16.1755	15.7673	15.1454	0.000390449	0.00978436	24	15	1.9711	15.0904	1.76987	0.117284		NM_175094	Pdhx	14.2801	8.13418	14.1525	5.73413	17.3563	17.0266	15.2198	15.1454	0.0185719	0.138187	24	16.5	3.10109	13.3811	3.59888	0.268952		0.0738363	4.94703e-05	0.993119	0.000128228	0.189908	0.048855	0.000296785	1.5
NM_001005847	Aga	21.2077	13.1824	12.8704	13.2483	14.6076	22.6578	15.7736	20.2494	0.0185719	0.124201	24	18	1.83226	16.7247	3.91252	0.233937		NM_001005847	Aga	16.2062	1.64049	0.000992116	11.3115	19.6166	18.572	9.53481	7.64164	0.0801831	0.364276	21	16.5	6.74143	10.749	7.32144	0.681127		0.03171	5.87922e-05	0.976899	0.000222483	5.82328e-05	0.0409549	0.000349346	1.5
NM_029662	Mfsd2a	5.40853	8.24062	12.0741	15.4055	24.0794	17.5726	10.6411	4.67936	2.83044e-05	0.00189287	24	12	6.83382	12.2627	8.31485	0.678063		NM_029662	Mfsd2a	5.02957	3.87573	7.97887	13.4153	35.7661	15.3076	5.20349	5.62436	0.000390449	0.0109996	24	13.5	6.1399	11.5251	10.7863	0.935897		0.398786	7.26632e-05	0.999855	8.837e-05	0.33681	0.585986	0.0004359	1.5
NM_007771	Cry1	4.13254	5.48573	2.15283	2.39528	2.60772	7.58179	13.642	12.8768	2.83044e-05	0.00189287	24	19.5	4.67052	6.35934	5.19432	0.816802		NM_007771	Cry1	5.60476	1.06486	0.851837	3.59983	6.88133	12.184	8.84134	5.48453	0.000390449	0.0109996	24	18	3.90959	5.56406	4.35915	0.783448		0.000987085	0.328385	0.0248481	0.287208	7.28406e-05	0.602174	0.000436964	1.5
NM_001145880	Zfp790	1.61586e-06	3.25854e-06	1.2764	0.0175284	1.58714	0.00090409	1.10136e-05	0.0969238	0.0801831	0.331116	24	12	0.069168	0.372364	0.396889	0.396889		NM_001145880	Zfp790	1.26624	1.52961	0.972727	4.11715	1.82194	3.05183	1.28775	0.894939	0.0185719	0.138187	24	10.5	0.655489	1.86777	0.988077	0.529013		0.31144	0.999588	0.000107494	0.0001468	0.275973	0.882616	0.000644793	1.5
NM_007633	Ccne1	1.15444	1.50738	1.89653	1.99461	0.945893	1.25554	1.15595	0.452185	0.0185719	0.124201	24	9	0.453248	1.29532	0.462165	0.356797		NM_007633	Ccne1	0	0	2.55571	1.37088	1.06748	1.29032	0.724085	0	0.0398244	0.267629	24	10.5	0.912394	0.876059	0.861867	0.861867		0.0345616	0.000112284	0.975332	0.000408273	0.000626717	0.355533	0.000673513	1.5
NM_139297	Ugp2	85.8501	112.634	156.518	114.141	104.756	80.9506	78.5217	92.8633	2.83044e-05	0.00189287	24	7.5	20.8432	103.279	28.082	0.271903		NM_139297	Ugp2	68.2214	93.854	99.3697	102.418	99.1684	87.8435	66.1589	63.4162	8.54112e-09	1.3423e-05	24	9	21.954	85.0563	20.9679	0.246519		0.0111787	0.924296	0.000129368	0.000771759	0.00241483	0.0441538	0.000775958	1.5
NM_172838	Slc16a12	9.36847	11.2788	13.0114	17.9313	21.4183	7.71004	12.1189	9.14569	0.0801831	0.331116	24	12	2.73347	12.7479	4.05893	0.318401		NM_172838	Slc16a12	9.04387	9.85195	23.636	26.1245	27.0549	17.714	8.14794	5.0472	2.83044e-05	0.0021851	24	10.5	11.5064	15.8275	11.2622	0.711554		0.004972	0.735525	0.00344302	0.0266071	0.000131688	0.617883	0.000789869	1.5
NM_173767	Insc	15.6982	12.296	2.58539	4.36323	2.74986	5.14192	11.1556	11.7806	0.00323849	0.0388301	24	0	6.06005	8.22135	5.87152	0.714179		NM_173767	Insc	11.4558	9.49209	6.61575	5.27837	7.75188	5.00724	3.68685	5.96137	0.0398244	0.267629	27	1.5	2.97955	6.94809	2.0555	0.295836		0.000134222	0.0303179	0.119185	0.598224	0.00036341	0.45997	0.000805061	1.5
NM_027827	Afmid	51.1389	62.3882	69.9691	83.1182	65.7389	109.338	93.8449	102.916	0.0398244	0.239404	27	15	23.297	79.4382	18.0575	0.227315		NM_027827	Afmid	84.5128	63.1102	73.3892	97.6143	104.727	124.345	126.894	98.0401	9.55942e-07	0.000256496	24	16.5	24.1645	96.5791	28.6748	0.296904		0.648743	0.999965	0.000147628	0.000145719	0.553467	0.00281034	0.000873998	1.5
NM_023149	Cndp2	12.9975	11.0053	12.7258	15.2225	16.6641	19.9179	20.5012	17.1519	5.86065e-06	0.00134319	27	16.5	3.53087	15.8497	3.74528	0.236301		NM_023149	Cndp2	15.2123	13.2237	11.5766	19.4409	19.8574	15.7641	21.4507	15.2569	0.0185719	0.138187	24	18	2.22138	16.4728	2.07625	0.126041		0.1552	0.000150125	0.997304	0.000280742	0.297451	0.00341456	0.000900409	1.5
NM_008259	Foxa1	9.5854	12.2187	11.0291	6.97883	3.16676	6.78795	6.56222	10.0429	0.00323849	0.0388301	24	3	3.07875	8.29648	3.46116	0.417184		NM_008259	Foxa1	9.11154	13.4513	8.23659	11.1408	8.43959	5.19071	5.15534	3.65492	0.0398244	0.267629	27	4.5	2.79746	7.85845	3.22057	0.409822		0.00142705	0.0191883	0.406853	0.204245	0.000192566	0.422034	0.00115484	1.5
NM_172703	Eif4g3	3.29518	7.01949	6.9328	7.62055	6.82826	1.96341e-05	3.52212	3.94494	0.0398244	0.239404	21	9	2.57219	5.07461	2.55187	0.502871		NM_172703	Eif4g3	1.12369	0.000352471	4.27306	7.75279	6.07609	6.27874e-29	1.2903	6.13669e-05	0.0801831	0.364276	24	10.5	3.02136	2.56454	3.21983	1.25552		0.00393327	0.00211137	0.73703	0.0182732	0.000214608	0.174265	0.00128696	1.5
NR_015459	4933431E20Rik	0.360473	0.621735	0.117269	0.204239	0.625644	0.604707	0.829476	0.851451	0.0185719	0.124201	27	19.5	0.171971	0.550301	0.260354	0.260354		NR_015459	4933431E20Rik	0.532419	0.0869091	0	0	0.593594	0.249509	1.22938	0.120676	0.0398244	0.267629	24	18	0.17643	0.351561	0.379894	0.379894		0.377652	0.000222902	0.999636	0.000281994	0.428228	0.165061	0.00133667	1.5
NM_001170966	Wdr33	2.75696	2.34162	1.80627	1.96248	0.649846	2.33614	3.06561	2.60685	0.0185719	0.124201	24	0	0.566096	2.19072	0.665691	0.303868		NM_001170966	Wdr33	3.58998	2.76954	6.03929	1.68144	0.0454088	0.130517	1.98005	2.83411	0.00323849	0.044589	24	1.5	1.91173	2.38379	1.92615	0.808021		0.00133256	0.000238205	0.713993	0.00349737	0.000759314	0.0734913	0.00142838	1.5
NM_025797	Cyb5a	2095.66	2331.11	2533.08	3698.61	3250.41	3280.09	2610.22	2692.94	0.0185719	0.124201	27	13.5	650.043	2784.03	467.922	0.168073		NM_025797	Cyb5a	2676.09	2358.53	2815.52	2723.63	2835.58	3187.15	2790.52	2960.58	0.0185719	0.138187	24	15	80.9142	2793.45	223.374	0.0799636		0.000274542	0.344564	0.00433575	0.0974074	0.000440193	0.111776	0.00164612	1.5
NM_001290636	Dock7	0.000578641	3.15785e-06	1.07007e-05	0.000522837	0.000792587	0.000582067	0.000127183	7.6741e-06	0.0185719	0.124201	24	13.5	0.000363207	0.000328106	0.000273061	0.000273061		NM_001290636	Dock7	9.65882e-07	7.06639e-05	0.000737106	0.000879189	1.42283	1.2052e-06	0.000604115	4.16711e-06	0.00323849	0.044589	24	12	0.000532186	0.178141	0.36014	0.36014		0.397634	0.000286828	0.99963	0.000356028	0.39665	0.195427	0.00171973	1.5
NM_001160400	Megf8	0.832551	1.17237	0.843616	0.955929	0.804472	0.779184	0.819904	0.799467	0.0185719	0.124201	24	6	0.0570317	0.875937	0.100233	0.100233		NM_001160400	Megf8	0.792724	1.02676	1.79096	1.69176	1.56153	0.779579	0.819339	1.43242	0.0801831	0.364276	24	7.5	0.543628	1.23688	0.416475	0.336713		0.0478759	0.00204022	0.954454	0.00639991	0.000360825	0.102136	0.002163	1.5
NM_019466	Rcan1	5.04478	1.92245	3.62013	1.98971	20.2524	42.225	9.38655	10.0061	0.00323849	0.0388301	24	16.5	8.51935	11.8059	13.4371	1.13817		NM_019466	Rcan1	6.99969	7.70378	8.95994	15.0435	13.2144	21.2575	7.14644	10.2309	0.0801831	0.364276	24	15	4.09916	11.3195	4.37692	0.38667		0.0259079	0.953076	0.000375286	0.00153929	0.00656252	0.0509871	0.0022496	1.5
NM_011402	Slc34a2	1.22559	0.95118	0	0	0.0725533	0.22948	0.394441	1.75414	0.000113388	0.00702752	24	22.5	0.704356	0.578423	0.778252	0.778252		NM_011402	Slc34a2	0.538779	0	0	0	0	0.257562	0.705381	3.82638	0.000390449	0.0109996	24	21	0.380974	0.666013	1.12262	1.12262		0.299082	0.000435635	0.998919	0.00061704	0.0290613	0.796532	0.00261096	1.5
NM_146134	Aph1a	1.96177e-05	0.661001	9.2864e-07	2.25423	1.63664	4.13174	2.50426	1.97608	0.0185719	0.124201	24	18	1.30338	1.6455	1.09305	0.664269		NM_146134	Aph1a	2.6878	1.17803	1.432e-06	1.07028	1.26046e-06	3.09682	2.86894	2.26304	0.0801831	0.364276	24	19.5	1.5166	1.64561	1.41833	0.861882		0.000512118	0.106661	0.0953575	0.96346	0.000556375	0.666145	0.00306878	1.5
NM_177604	AA986860	0	0.439001	0.645344	0	2.71269	0.8849	0.719453	0.255653	0.0398244	0.239404	24	13.5	0.321627	0.70713	0.735241	0.735241		NM_177604	AA986860	0.0478007	0	0.0340865	0.358616	1.41308	1.10503	0.903193	0.338719	2.83044e-05	0.0021851	24	15	0.638654	0.525066	0.688893	0.688893		0.307293	0.998681	0.000652896	0.000919684	0.00129181	0.391187	0.00391098	1.5
NM_001272076	Trim24	1.22842	0.326977	0.0111849	1.35635e-06	0.46228	1.41418	1.14373	0.917455	0.0185719	0.124201	24	19.5	0.667006	0.688029	0.668774	0.668774		NM_001272076	Trim24	0.189796	0.00591568	1.51254e-05	2.87243e-10	1.40205	3.00769	2.23997	5.75405e-05	0.0801831	0.364276	24	18	0.991399	0.855687	1.0972	1.0972		0.000873887	0.00151618	0.566461	0.0241944	0.000702606	0.109374	0.00420824	1.5
NM_001033145	1190002N15Rik	8.14712	10.6561	13.8198	13.543	12.0037	8.25499	8.96844	10.2818	0.0398244	0.239404	21	10.5	2.38229	10.9403	2.27543	0.207987		NM_001033145	1190002N15Rik	9.46473	9.50047	12.9198	16.8666	12.6254	15.941	12.6766	11.9142	0.0185719	0.138187	24	12	2.4431	12.7386	2.75774	0.216487		0.00140163	0.0970148	0.188199	0.776165	0.000735589	0.676114	0.00440542	1.5
NM_001256311	E030018B13Rik	0	0	0.930532	3.38795	3.47618	20.0329	3.642	0.357515	0.000113388	0.00702752	24	15	2.39564	3.97838	6.42913	1.61601		NM_001256311	E030018B13Rik	1.18105	0	3.58904	2.9521	4.14397	3.70282	0	1.18905	0.0398244	0.267629	24	13.5	1.24999	2.09475	1.47473	0.704009		0.0391036	0.961412	0.000751789	0.00257587	0.0256873	0.600286	0.00450227	1.5
NM_025661	Ormdl3	36.0718	61.8974	23.4909	31.0243	35.2811	37.0284	61.4433	66.1001	0.0185719	0.124201	27	19.5	9.57246	45.3191	14.1916	0.313148		NM_025661	Ormdl3	45.3267	27.9542	27.9662	29.8486	38.4888	51.1168	48.5325	40.1715	0.00323849	0.044589	24	18	8.43313	38.6757	11.6266	0.300619		0.0496338	0.969261	0.00082312	0.00254755	0.0195365	0.0153938	0.00492857	1.5
NM_012030	Slc9a3r1	131.953	123.227	172.179	201.88	203.53	227.432	204.368	170.941	2.83044e-05	0.00189287	24	15	44.6955	179.439	44.4884	0.247931		NM_012030	Slc9a3r1	134.662	132.475	164.413	194.465	203.936	148.762	171.606	153.426	0.0185719	0.138187	24	13.5	26.4606	162.968	24.7949	0.152145		0.00483551	0.0130214	0.62281	0.0945061	0.000884574	0.9948	0.00529572	1.5
NM_027139	Taf9	67.1445	54.6567	48.2654	34.8783	38.8049	49.7929	43.7016	49.7565	0.0185719	0.124201	24	1.5	8.91319	48.3751	9.36874	0.193669		NM_027139	Taf9	51.1352	47.7202	90.2174	37.488	36.6369	26.465	48.3023	50.4626	0.0801831	0.364276	24	3	9.7976	48.5534	16.1202	0.33201		0.111042	0.000942491	0.98862	0.00206958	0.730901	0.167042	0.00564164	1.5
NM_025591	Fam136a	26.0069	26.0156	19.7833	18.195	23.3834	24.0744	29.3948	29.9122	2.83044e-05	0.00189287	24	21	4.20249	24.5957	5.02723	0.204395		NM_025591	Fam136a	25.7416	16.6707	13.4185	19.5679	13.7819	27.3727	28.1558	29.1319	0.00118586	0.0301981	27	19.5	7.56746	22.3837	7.26321	0.324487		0.0184452	0.000975686	0.916337	0.00458132	0.0011634	0.0923692	0.00583986	1.5
NM_007870	Dnase1l3	13.0711	7.77992	10.7918	7.90127	13.2902	18.6525	12.1541	12.8962	0.0801831	0.331116	24	16.5	3.09301	12.0671	3.50681	0.290608		NM_007870	Dnase1l3	14.2661	10.5818	10.0558	11.2279	11.6435	12.4117	12.077	12.0012	0.0185719	0.138187	24	18	0.632772	11.7831	1.1263	0.0955859		0.0274723	0.93898	0.00105307	0.00418053	0.00516009	0.0387191	0.0063018	1.5
NM_133904	Acacb	5.29748	4.92471	3.97558	8.33829	6.59105	15.9893	21.4762	15.6263	2.83044e-05	0.00189287	24	18	7.56026	10.2774	7.27225	0.707599		NM_133904	Acacb	11.7941	11.1569	5.90572	14.1981	22.449	16.8479	17.8669	9.46433	0.0398244	0.267629	21	16.5	4.02414	13.8419	5.24789	0.379131		0.00109469	0.26361	0.0460963	0.464445	0.00202345	0.312978	0.00655016	1.5
NM_027293	Dopey2	7.62404	5.86392	6.20248	6.43713	8.76936	10.6257	8.66424	8.15904	2.83044e-05	0.00189287	24	16.5	1.64914	7.79324	2.00925	0.25782		NM_027293	Dopey2	6.13427	5.65416	7.04255	10.2331	12.8994	9.25063	7.5727	10.3869	0.0801831	0.364276	24	15	2.14987	8.64671	2.13626	0.247061		0.0335012	0.00118124	0.947255	0.00431101	0.00522209	0.120175	0.00706652	1.5
NM_172266	Lpgat1	12.5555	13.9849	21.2984	20.5609	13.9498	30.3191	12.1319	2.49391	0.0801831	0.331116	27	7.5	2.32101	15.1796	6.63327	0.436985		NM_172266	Lpgat1	18.5024	19.4063	19.9393	23.8231	0.0057289	2.27609	10.6948	0.00558658	0.0398244	0.267629	27	6	9.28311	11.2512	6.45132	0.573391		0.00190691	0.0359099	0.366784	0.320391	0.0013436	0.765104	0.00803455	1.5
NM_021524	Nampt	15.921	18.2382	17.4102	27.3482	39.0458	22.8458	25.0362	18.6614	0.00323849	0.0388301	24	13.5	6.29212	23.0633	8.18215	0.354769		NM_021524	Nampt	12.7778	14.096	22.9992	29.6688	38.3581	31.6065	18.2256	10.4963	2.83044e-05	0.0021851	24	12	12.1628	22.2785	13.0721	0.586757		0.0117544	0.764257	0.0101925	0.0541463	0.00137955	0.222536	0.00824878	1.5
NR_104478	Rab43	27.9646	0.899227	28.6276	27.4814	14.5891	0.137451	13.5436	15.4672	0.0801831	0.331116	24	4.5	9.38186	16.0888	6.13169	0.381116		NR_104478	Rab43	11.0994	12.647	22.4342	19.9832	0.000915185	0.00223002	0.00312861	0.968061	0.0185719	0.138187	24	6	11.8327	8.39227	11.1632	1.33018		0.00948979	0.554205	0.0500582	0.260403	0.0014315	0.638655	0.00855834	1.5
NM_009191	Clpb	7.92512	5.89718	6.91668	7.0534	5.41382	8.62295	9.3862	7.18361	0.0801831	0.331116	24	18	0.49344	7.29987	1.17114	0.160433		NM_009191	Clpb	5.07202	4.78474	4.20305	5.20853	9.16537	8.33971	6.47441	5.65885	0.000390449	0.0109996	24	16.5	1.63739	6.11334	1.85637	0.30366		0.00206337	0.124193	0.190467	0.851177	0.0014393	0.746839	0.00860479	1.5
NR_027373	Arhgap1	3.12072e-06	5.91049e-06	8.7445e-06	5.32322e-07	2.20746e-07	3.12983e-10	4.32165e-10	0.542767	0.0185719	0.124201	24	4.5	2.0499e-06	0.0678482	0.027073	0.027073		NR_027373	Arhgap1	2.81576e-07	8.1954e-08	7.20062e-06	7.77858e-06	6.99262e-10	2.74933e-47	3.82734e-25	8.91947e-09	0.0185719	0.138187	24	6	2.05464e-07	1.9192e-06	3.4341e-06	3.4341e-06		0.00256118	0.704073	0.00151074	0.0157439	0.795663	0.121901	0.00903026	1.5
NM_182839	Tppp	2.65894	3.69801	3.72805	3.25129	4.05858	4.28069	3.71706	3.91911	0.0801831	0.331116	27	13.5	0.390775	3.64165	0.380024	0.104355		NM_182839	Tppp	2.78466	1.66683	3.66394	4.30091	3.93748	4.91792	4.44118	1.95754	0.00323849	0.044589	24	15	1.40003	3.45881	1.24289	0.359342		0.00531472	0.0092215	0.668947	0.066103	0.00152576	0.0593872	0.00911971	1.5
NM_009755	Bmp1	19.0323	14.8116	15.1874	8.57604	11.9112	19.0891	24.1464	21.8788	0.00323849	0.0388301	24	21	5.70526	16.8291	6.07101	0.360745		NM_009755	Bmp1	16.1018	15.3753	13.7768	15.2457	19.9414	19.1153	24.0338	23.9711	2.83044e-05	0.0021851	24	19.5	2.89376	18.4452	4.05325	0.219746		0.0022498	0.353609	0.0462169	0.377735	0.0015894	0.659713	0.00949857	1.5
NR_045689	Hsf4	3.35627e-11	2.30008e-06	8.84788e-07	0.00084	0.422464	2.5366	2.13058	1.13396	0.00118586	0.0265694	27	15	0.80183	0.756694	1.04732	1.04732		NR_045689	Hsf4	7.50466e-12	3.89789e-42	5.37924	5.6081	3.44774	0.257142	0.0410169	2.46617e-07	0.0185719	0.138187	24	12	2.46692	1.84165	1.9967	1.08419		9.95601e-09	0.00103391	0.00261329	0.771547	1.08584e-07	0.856547	5.97361e-08	3
NM_013459	Cfd	0.0483812	0	0	0	0	0	0.0513649	1.16612	0.0185719	0.124201	24	21	0.0342107	0.158233	0.292272	0.292272		NM_013459	Cfd	1.64029e-06	0	0	5.70284e-07	0.0462465	0.0796766	0.0645068	0.0627457	5.86065e-06	0.00143273	24	18	0.04499	0.0316472	0.0392521	0.0392521		0.0755513	0.998408	4.95213e-08	1.25564e-07	0.00328768	0.238747	2.97128e-07	3
NM_019425	Gnpnat1	25.9504	27.3553	22.9721	22.1234	18.3514	14.7665	18.5438	22.549	8.54112e-09	1.44555e-05	24	3	4.28019	21.5765	5.31936	0.246535		NM_019425	Gnpnat1	20.8525	22.2403	39.7132	35.6763	17.6562	11.5241	12.442	18.7417	0.000390449	0.0109996	24	6	9.66915	22.3558	12.1973	0.545601		0.000125367	7.84927e-08	0.627298	3.96842e-06	0.000125227	0.000996289	4.70956e-07	3
NM_028986	Gzf1	11.2638	10.298	7.03442	7.46179	7.57245	9.60992	11.7135	12.6822	2.83044e-05	0.00189287	24	21	2.63355	9.70451	2.77707	0.286163		NM_028986	Gzf1	10.4924	7.23513	6.29128	5.28079	11.5716	11.4463	12.3929	6.96393	0.0801831	0.364276	24	18	3.02205	8.95929	2.78743	0.311122		0.003936	1.80392e-07	0.924856	1.82304e-06	7.08041e-05	0.0154467	1.08235e-06	3
NM_183116	Slc18b1	2.24696	1.6245	0.156085	0.311124	0.697051	2.0329	2.53867	2.17236	0.000390449	0.00978436	24	21	1.21748	1.47246	1.15813	0.786529		NM_183116	Slc18b1	0.573295	0	0	0.696355	1.54945	0.496878	5.45704	1.76771	0.0274228	0.203493	27	18	0.690246	1.40318	1.45731	1.03858		0.10929	5.98074e-07	0.998957	1.28034e-06	0.000184188	0.438008	3.58844e-06	3
NM_144541	Bre	37.3328	28.379	26.7773	20.9688	22.4474	22.3978	29.6288	35.7268	0.000390449	0.00978436	24	0	6.32825	27.9573	7.51541	0.268817		NM_144541	Bre	25.6468	35.4093	55.9783	28.746	24.3634	21.1189	27.6341	29.0391	0.0185719	0.138187	24	3	5.13041	30.992	9.18914	0.296501		0.00052981	8.42577e-07	0.749657	2.11969e-05	4.77855e-05	0.153114	5.05545e-06	3
NM_018881	Fmo2	2.2431	1.24783	1.70015	2.3278	4.98203	5.42904	4.55295	3.40588	9.55942e-07	0.000241754	24	16.5	1.97698	3.2361	2.01813	0.62363		NM_018881	Fmo2	2.29077	0.435718	4.75538	4.90555	11.5994	7.91673	1.9345	3.27591	0.00323849	0.044589	24	13.5	2.4207	4.63924	3.91209	0.843259		0.00227572	8.84648e-07	0.878519	1.13906e-05	0.000997528	0.0383546	5.30788e-06	3
NM_146201	Zfp553	2.17133	2.17312	1.56253	1.99364	3.77105	4.60059	4.65266	3.60218	0.000390449	0.00978436	24	18	1.56166	3.06589	1.44811	0.47233		NM_146201	Zfp553	1.36535	0.214242	1.40318	4.5229	2.46334	4.64571	2.46466	4.95707	0.0801831	0.364276	27	15	1.7624	2.727	1.35078	0.495333		0.572209	9.51276e-07	0.999998	9.41759e-07	0.120601	0.00229709	5.65054e-06	3
NM_018854	Ift20	37.5275	41.8385	45.5044	46.3097	30.8093	35.2246	31.426	33.136	0.0185719	0.124201	24	7.5	5.89706	37.722	6.07025	0.160921		NM_018854	Ift20	44.2526	45.7236	6.16714	36.5336	35.1546	27.7373	31.5746	35.4303	0.0801831	0.364276	24	4.5	5.15385	32.8217	1.51277	0.0460904		0.069345	2.7099e-06	0.996351	7.18743e-06	0.000930561	0.0787829	1.62593e-05	3
NM_007900	Ect2	1.48325e-07	1.46707e-07	0	6.51842e-07	1.33836	6.53072e-07	2.43352e-07	1.20697e-07	0.0398244	0.239404	21	16.5	3.57089e-07	0.172657	0.213939	0.213939		NM_007900	Ect2	1.5421e-05	7.55108e-07	3.04704e-07	8.44074e-07	1.14681e-06	1.11486e-06	7.33933e-06	1.53454e-05	0.0398244	0.267629	27	19.5	4.9745e-06	5.86234e-06	6.52181e-06	6.52181e-06		0.00445987	0.910386	4.0487e-06	3.77663e-05	0.00842739	0.122212	2.42919e-05	3
NM_001113346	Gatad2a	7.46621	6.84139	4.50412	4.25936	4.76171	2.29165	6.88745	8.53476	0.00323849	0.0388301	24	22.5	2.10036	5.69333	2.27544	0.399667		NM_001113346	Gatad2a	4.50195	5.35773	1.23371	3.20417	5.42609	7.784	8.14656	8.72559	0.000390449	0.0109996	24	19.5	2.3331	5.54748	2.89271	0.521446		1.26329e-05	0.0359459	0.0217417	0.857086	0.000102116	0.605468	7.57949e-05	3
NM_009253	Serpina3m	134.67	139.568	87.2016	118.197	148.967	188.966	182.792	141.332	0.00323849	0.0388301	24	18	34.306	142.712	37.6281	0.263665		NM_009253	Serpina3m	145.004	130.256	152.338	164.422	196.513	199.456	167.199	125.286	0.000390449	0.0109996	24	15	30.4954	160.059	31.8355	0.198898		0.000121098	0.282674	0.0030291	0.0952839	1.43237e-05	0.216263	8.59393e-05	3
NM_001082414	Sh3d19	9.81958	11.3958	13.8161	11.14	11.2246	10.6848	9.19351	9.63476	0.000390449	0.00978436	24	7.5	1.12419	10.8636	1.63138	0.150168		NM_001082414	Sh3d19	12.8583	14.212	15.4223	12.3189	10.9735	6.83127	8.91747	11.9114	9.55942e-07	0.000256496	24	4.5	2.77548	11.6806	3.53094	0.30229		1.88327e-05	0.0155629	0.0600483	0.625831	5.8936e-05	0.531614	0.000112991	3
NM_001243163	Sox5	0.948886	1.74221	5.07524	0.743714	1.83262e-05	1.21522e-05	0.368867	1.36304	0.000390449	0.00978436	24	3	0.963805	1.28025	1.49931	1.17111		NM_001243163	Sox5	3.60921	3.99603	4.25024	3.72551	0.667184	0.385717	2.32813e-05	0.524415	8.54112e-09	1.3423e-05	24	6	2.46197	2.14479	2.16422	1.00906		0.925463	0.999999	2.40418e-05	1.96505e-05	0.0389803	0.395532	0.000117897	3
NM_010545	Cd74	40.9343	37.9383	47.1175	59.9394	55.3718	49.4272	39.8926	38.0951	0.0185719	0.124201	24	12	9.47923	46.0895	9.75419	0.211636		NM_010545	Cd74	53.0188	65.581	63.0506	71.3594	55.3155	38.0357	49.0469	39.331	0.0185719	0.138187	24	9	12.7812	54.3424	10.339	0.190257		2.30033e-05	0.00299702	0.14649	0.168226	0.000392705	0.437325	0.000138012	3
NM_008155	Gpi1	34.1892	68.6143	85.7068	96.3361	71.6583	104.342	90.5497	69.7925	0.00323849	0.0388301	24	13.5	15.7189	77.6486	19.3427	0.249106		NM_008155	Gpi1	70.8891	53.6626	62.8664	60.472	72.5527	78.7273	74.9263	68.6265	0.000390449	0.0109996	24	16.5	8.52764	67.8404	9.96033	0.14682		0.0162523	0.960438	2.542e-05	0.000130215	0.00149231	0.161858	0.00015251	3
NM_134054	Sptssa	24.8094	34.4124	11.1106	19.767	15.2697	9.22827	24.6157	22.7946	0.0801831	0.331116	24	3	4.15257	20.251	5.88166	0.290439		NM_134054	Sptssa	17.316	29.1149	25.3822	27.4532	22.9457	16.9484	16.8057	17.401	0.00323849	0.044589	24	6	5.9636	21.6709	6.29003	0.290253		0.00104825	0.752402	3.06136e-05	0.000529381	0.000629573	0.00030222	0.000183668	3
NM_013672	Sp1	5.14221	6.7682	4.08672	3.91409	3.92454	2.92241	5.12909	6.19436	0.0185719	0.124201	24	3	0.982147	4.7602	1.11468	0.234166		NM_013672	Sp1	5.69861	7.29259	7.63347	6.47089	5.7572	3.41367	5.05751	5.66114	2.83044e-05	0.0021851	24	6	1.27539	5.87314	1.50275	0.255869		0.000282227	0.322359	0.00593322	0.126987	3.7207e-05	0.0599352	0.000223221	3
NM_027301	Sdr9c7	37.077	42.064	25.557	19.2484	17.9666	19.7029	29.7454	35.3118	2.83044e-05	0.00189287	24	0	11.6372	28.3341	11.5695	0.408322		NM_027301	Sdr9c7	27.0968	39.0739	30.1682	27.2355	13.6876	15.2616	16.2957	27.8323	0.00323849	0.044589	24	3	9.48174	24.5815	11.1142	0.452136		4.87679e-05	0.00696164	0.150859	0.260562	4.86125e-05	0.163197	0.000291639	3
NM_001163126	Cog5	2.19249	4.18531	3.19654	1.71307	1.58928	1.13378	1.6936	2.58992	2.83044e-05	0.00189287	24	3	1.03931	2.28675	1.18405	0.517788		NM_001163126	Cog5	4.16343	3.10013	1.58354	1.69675	2.3705	1.93883	3.07342	3.12696	0.0185719	0.138187	24	0	0.99234	2.6317	0.911175	0.346231		0.000264973	0.194247	0.02326	0.405026	6.19535e-05	0.577707	0.000371663	3
NM_018884	Pdzrn3	0.463174	0.846984	1.3861	1.71883	2.04271	1.50889	0.85638	0.798608	8.54112e-09	1.44555e-05	24	12	0.616488	1.20271	0.681523	0.566656		NM_018884	Pdzrn3	1.03084	1.84314	1.64337	1.2616	2.57825	1.5011	0.698907	0.484512	0.0801831	0.364276	24	9	0.62111	1.38021	0.624002	0.452105		0.108408	6.39897e-05	0.996148	0.000139718	0.0568926	0.00934422	0.000383877	3
NM_011172	Prodh	97.5621	65.0173	41.9934	82.0128	84.8786	77.0006	99.0826	115.174	0.00807112	0.0875214	27	19.5	14.5392	84.8314	22.1291	0.26086		NM_011172	Prodh	90.2828	86.7109	76.5508	91.5271	117.633	115.237	91.4916	79.2268	0.0398244	0.267629	21	16.5	13.9954	93.9599	15.058	0.16026		0.00088596	0.466439	0.00573393	0.0820512	6.45116e-05	0.0218379	0.000387007	3
NM_153126	Nat10	7.34844	6.34067	5.03461	5.41056	4.65822	7.29818	6.627	8.15135	0.00323849	0.0388301	24	22.5	1.18967	6.35863	1.31514	0.206827		NM_153126	Nat10	4.75071	2.5924	4.54474	3.52031	3.85031	5.24817	8.50265	9.88421	0.00807112	0.100555	27	19.5	1.6718	5.59664	2.61111	0.46655		0.0178395	7.57474e-05	0.955014	0.000369687	0.0102099	0.0011801	0.000454398	3
NM_001252547	Sh2d3c	1.90287	0.232313	2.00332	2.4041	2.28364	3.24146	5.10442	3.8261	0.00118586	0.0265694	27	16.5	1.18421	2.65441	1.4526	0.547239		NM_001252547	Sh2d3c	1.4497	2.04549	1.53109	3.35676	5.44879	4.84375	1.56618	1.22888	0.00323849	0.044589	24	13.5	1.47929	2.68383	1.88434	0.702109		0.000213312	0.056178	0.0994796	0.822087	7.90187e-05	0.29064	0.000474019	3
NM_028077	1810055G02Rik	6.11152	10.9604	10.8442	17.5886	34.0846	31.7469	19.2793	14.044	0.000390449	0.00978436	24	15	10.6669	18.0824	12.0306	0.665319		NM_028077	1810055G02Rik	10.2682	8.63224	27.4471	30.5628	30.4474	17.8695	12.7316	14.4698	0.0185719	0.138187	24	12	11.4156	19.0536	9.68863	0.508494		8.2617e-05	0.0335679	0.0842217	0.727197	0.000895135	0.542197	0.000495599	3
NM_007591	Calr	772.354	1012.55	725.165	659.537	636.374	701.784	622.741	556.078	0.0398244	0.239404	27	3	99.8011	708.699	104.105	0.146896		NM_007591	Calr	725.6	656.691	590.691	536.716	438.124	481.723	611.251	758.947	2.83044e-05	0.0021851	24	0	123.07	599.968	144.245	0.240422		0.0032599	0.83912	8.53904e-05	0.000878036	8.88051e-05	0.0570678	0.000512233	3
NM_007669	Cdkn1a	2.53327	1.61973	0	0	0.740873	8.61336	11.8207	6.31529	0.000113388	0.00702752	24	19.5	4.7542	3.9554	4.85384	1.22714		NM_007669	Cdkn1a	3.74015	0.0755405	1.0375	0.637822	0.944284	1.71041	1.35487	3.80526	0.0185719	0.138187	24	22.5	0.755035	1.66323	1.2513	0.75233		0.00684135	0.102876	0.377537	0.542279	9.39404e-05	0.500223	0.00056351	3
NM_144829	Aarsd1	14.6899	12.2772	10.6717	17.4028	16.6574	19.0279	13.9319	13.7723	0.0801831	0.331116	24	15	2.81188	14.8039	2.81153	0.189919		NM_144829	Aarsd1	19.7767	5.20376	10.8577	22.205	25.0452	20.121	8.96873	6.49879	0.0185719	0.138187	24	12	8.62265	14.8346	7.02382	0.473475		0.112524	9.44698e-05	0.995849	0.000203256	0.000271863	0.0428229	0.000566685	3
NM_001286551	Sigmar1	1.16354	0.40204	3.26065e-06	2.67624	3.36852	17.234	9.38653	13.2907	0.000390449	0.00978436	24	18	7.1534	5.9402	6.84321	1.15202		NM_001286551	Sigmar1	10.0707	4.0599	2.31673e-08	3.69759e-05	1.3559e-07	4.10697	8.50059	6.31348	0.0185719	0.138187	24	21	4.4643	4.13146	4.9537	1.19902		0.00012746	0.277996	0.00349414	0.105943	0.000140458	0.38566	0.000764515	3
NM_001168513	Mapk14	3.18971	10.026	17.0221	16.9887	12.1357	9.64228	5.02832	8.33415	0.00323849	0.0388301	24	9	5.20651	10.2959	5.95853	0.57873		NM_001168513	Mapk14	12.0144	12.2304	16.661	10.8902	0.54022	9.31512	4.47829	18.0628	0.0801831	0.364276	21	6	3.57289	10.3986	5.00655	0.481465		0.000156574	0.00114511	0.373036	0.0363996	0.00443879	0.0161069	0.000939077	3
NM_001308352	Pparg	3.30961e-06	2.01922e-06	5.9093e-06	1.52467e-06	0.00329424	0.00247494	0.00179082	3.52323e-06	0.0801831	0.331116	24	15	0.00126403	0.000947035	0.00159473	0.00159473		NM_001308352	Pparg	7.45794e-06	1.44299e-07	6.16965e-06	0.00374764	2.27599	1.04552e-05	5.38891e-06	2.48739e-06	0.0185719	0.138187	24	12	8.07021e-06	0.284971	0.576542	0.576542		0.452681	0.000158707	0.999842	0.000184266	0.0144377	0.121973	0.000951864	3
NM_019427	Epb4.1l4b	30.2093	33.9515	44.409	36.9546	36.167	33.3302	34.2801	32.152	0.0185719	0.124201	24	9	2.83903	35.1817	4.08527	0.116119		NM_019427	Epb4.1l4b	33.3935	41.8462	36.8054	35.8457	26.0518	28.2304	26.5822	32.5461	0.00323849	0.044589	24	6	6.06344	32.6627	5.45836	0.167113		0.000217587	0.15613	0.0294773	0.51436	0.000178584	0.845245	0.00107103	3
NM_173788	Npr2	15.3898	15.5854	16.7036	10.2739	12.037	7.58346	11.5504	12.2747	0.00323849	0.0388301	24	4.5	2.61198	12.6748	3.15538	0.248949		NM_173788	Npr2	9.47818	12.1253	15.5539	14.5081	13.1501	8.71139	11.6733	10.1616	0.0801831	0.364276	27	7.5	2.744	11.6687	2.27869	0.195282		0.000211104	0.0781286	0.0730264	0.978788	0.000614014	0.937631	0.00126595	3
NM_053103	Entpd7	0.96226	0.432135	0.0868757	0.202977	0.245415	0.0717007	0.230942	0.390184	0.0801831	0.331116	24	1.5	0.142513	0.327811	0.245415	0.245415		NM_053103	Entpd7	0.706201	1.24742	1.38786	0.619092	0.279971	0.126785	0.138228	0.631722	2.83044e-05	0.0021851	24	4.5	0.444295	0.64216	0.606096	0.606096		0.00289507	0.799085	0.000236981	0.00250444	0.00251629	0.07939	0.00142105	3
NM_001303423	Aldoc	4.9237	3.63064	6.11298	11.3719	8.71709	10.3712	8.73632	10.1747	0.0801831	0.331116	24	15	2.69593	8.00482	2.67175	0.333768		NM_001303423	Aldoc	10.1092	11.0763	12.5845	14.8998	19.508	12.8555	8.71998	4.85265	0.000390449	0.0109996	24	12	3.87863	11.8257	4.67731	0.395519		0.00137968	0.310396	0.0399316	0.386199	0.000238184	0.220058	0.00142825	3
NM_010470	Hp1bp3	14.0922	10.3394	7.11292	0.210865	0.983692	9.09249	6.86421	9.07265	0.0185719	0.124201	24	1.5	4.33402	7.22105	4.28239	0.593042		NM_010470	Hp1bp3	10.6527	4.70392	13.2634	9.64207	5.56393	8.95677e-05	4.05888	8.63932	0.0185719	0.138187	24	4.5	3.57028	7.06554	3.9614	0.560665		0.00274236	0.0479523	0.375326	0.367465	0.000239091	0.760747	0.00143369	3
NM_029878	Tbcd	7.23715	5.55866	6.44469	5.02345	5.02753	4.06622	5.12994	7.08656	0.00323849	0.0388301	24	1.5	1.38354	5.69677	1.22011	0.214176		NM_029878	Tbcd	6.39869	11.7322	6.92271	7.16357	1.981	5.97083	6.12553	4.32771	0.0801831	0.364276	24	4.5	1.83494	6.32778	2.16855	0.342703		0.193101	0.000283671	0.997677	0.000484397	0.13375	0.000707513	0.00170082	3
NM_080463	Pofut1	1.5181	0.78407	0.583674	1.92136	1.57774	2.0844	1.91569	2.04637	0.0185719	0.124201	24	18	0.485386	1.55393	0.56673	0.364709		NM_080463	Pofut1	2.87204	1.57885	1.50398	1.08535	1.62206	1.88872	1.75621	2.89331	0.000390449	0.0109996	24	21	0.599202	1.90006	0.726623	0.38242		0.00034861	0.155244	0.0445206	0.617236	0.000285771	0.624651	0.0017134	3
NM_025343	Rmnd1	26.2544	21.1319	14.9907	21.7034	20.5405	21.5129	23.3841	24.8378	0.0801831	0.331116	24	21	2.7172	21.7945	3.29693	0.151274		NM_025343	Rmnd1	18.384	14.3366	11.1879	16.9632	28.1733	22.8823	23.4421	18.3327	0.00323849	0.044589	24	18	5.9229	19.2128	4.82916	0.251352		0.000322767	0.0103307	0.289163	0.195541	0.000550766	0.429688	0.00193504	3
NM_173866	Gpt2	78.4376	77.0257	75.0399	92.7517	100.632	96.6652	102.031	112.917	0.00118586	0.0265694	27	18	15.2914	92.6518	12.1622	0.131268		NM_173866	Gpt2	81.7444	66.67	88.5605	135.582	145.573	112.585	125.633	99.5748	0.00323849	0.044589	24	15	32.4962	106.99	29.8465	0.278965		0.000857859	0.0216935	0.326885	0.267536	0.00034165	0.328117	0.00204815	3
NM_176843	Ints5	0.922982	3.89109	1.65738	2.60401	3.55426	4.59405	4.20883	4.00365	0.0398244	0.239404	27	15	1.65906	3.15842	1.03518	0.327753		NM_176843	Ints5	3.57422	3.82833	2.26181	2.67808	3.96802	4.79736	4.5919	4.54968	0.000390449	0.0109996	24	18	0.912125	3.78118	1.09625	0.289924		0.307352	0.999111	0.000357945	0.000499509	0.0484115	0.21441	0.00214575	3
NM_177783	Ubr3	10.6694	14.5474	8.6417	3.88202	1.85806	2.44086	2.9752	5.93701	9.55942e-07	0.000241754	24	3	4.7994	6.36896	5.5553	0.872246		NM_177783	Ubr3	10.7739	5.86889	10.1298	5.63993	9.66932	4.21535	0.000954019	1.4317	0.0801831	0.364276	24	6	3.30297	5.96623	3.24314	0.543583		0.00234722	0.000720896	0.732095	0.00802626	0.000363555	0.00450627	0.00217935	3
NM_001285994	Enpp2	6.54457	1.20928	0.000100388	1.29211e-05	8.38506e-05	0.000103254	1.5231	2.08795e-05	0.0801831	0.331116	24	22.5	0.855081	1.15966	1.77297	1.52887		NM_001285994	Enpp2	2.1949e-05	7.29064e-06	6.67877e-13	4.71545e-05	1.92284e-05	2.60811e-05	7.82736e-05	5.04331e-05	0.00323849	0.044589	24	19.5	1.69706e-05	3.12988e-05	1.91318e-05	1.91318e-05		0.0209977	0.942967	0.000373147	0.00167546	0.00291701	0.197661	0.0022368	3
NM_029701	Spcs3	25.0171	31.4295	20.0205	16.8358	18.9807	18.0041	17.4288	19.9519	0.0185719	0.124201	24	3	3.2616	20.9585	4.75748	0.226995		NM_029701	Spcs3	16.5735	23.7198	24.0312	20.51	20.7656	14.0564	16.8267	16.4308	0.0185719	0.138187	24	6	2.86734	19.1142	4.36688	0.228462		0.0032898	0.554409	0.0147607	0.121592	0.0003903	0.730815	0.00233952	3
NM_008406	Itih1	244.075	261.51	240.65	165.872	149.844	152.999	177.427	185.016	2.83044e-05	0.00189287	24	3	55.2979	197.174	54.5399	0.276608		NM_008406	Itih1	243.642	266.789	274.261	207.886	240.336	175.946	193.331	197.18	0.000390449	0.0109996	24	6	35.5752	224.921	36.3938	0.161807		0.00115342	0.0654861	0.222673	0.604651	0.000397597	0.768457	0.00238321	3
NM_021375	Rhbg	4.20654	1.4771	1.52108	1.11671	3.08418	5.36235	4.43518	3.1948	0.0185719	0.124201	21	19.5	1.89891	2.93611	1.61833	0.551181		NM_021375	Rhbg	1.15139	0	0.0546623	0.191935	2.30531	4.13866	3.45356	0.793919	2.83044e-05	0.0021851	24	16.5	1.6301	1.51118	2.00761	1.3285		0.00116543	0.00394	0.534893	0.0526274	0.000478069	0.477013	0.00286499	3
NM_007976	F5	100.358	92.7717	100.385	96.8311	92.1306	83.294	75.1638	76.2473	0.000390449	0.00978436	24	7.5	11.2312	89.6477	9.78543	0.109154		NM_007976	F5	88.0382	93.1288	123.128	117.398	120.562	96.0306	85.2225	93.8817	0.0801831	0.364276	21	10.5	19.3982	103.921	17.2173	0.165678		0.00224511	0.0731307	0.28401	0.552668	0.000526334	0.575034	0.00315385	3
NM_199301	Mtg1	15.5176	13.7454	5.94619	12.6886	9.52872	13.4948	12.8072	16.2441	0.0185719	0.124201	24	0	2.41844	12.4966	2.28222	0.182628		NM_199301	Mtg1	11.5037	14.4264	17.4525	11.0931	4.67869	9.74366	5.34239	13.7552	0.0185719	0.138187	24	3	4.64194	10.9995	4.74887	0.431737		0.000552203	0.0207218	0.280156	0.295541	0.00280771	0.446272	0.00330865	3
NM_009481	Usp9x	12.5747	14.5938	14.3558	9.17051	8.86825	8.00581	9.62835	9.535	0.000390449	0.00978436	24	3	3.16468	10.8415	3.09798	0.285751		NM_009481	Usp9x	10.871	12.594	13.3777	11.8843	11.8857	9.39968	8.5936	11.2625	0.000390449	0.0109996	24	6	1.3492	11.2336	1.92769	0.171601		0.000647542	0.386364	0.00879553	0.134401	0.00205852	0.128068	0.00387897	3
NM_019550	Ptbp2	4.00608	4.62783	4.53607	3.26147	2.59052	0.355725	2.62081	4.07351	2.83044e-05	0.00189287	24	3	1.21006	3.259	1.73275	0.531681		NM_019550	Ptbp2	2.82739	4.64699	6.22513	3.46744	2.41147	2.03515	1.68334	0.689294	2.83044e-05	0.0021851	24	6	1.75215	2.99828	2.06294	0.688041		0.000829043	0.0303747	0.283467	0.358337	0.00441902	0.276148	0.00496396	3
NM_145575	Cald1	143.803	120.559	81.2924	65.3775	67.872	78.8698	82.344	112.542	2.83044e-05	0.00189287	24	0	29.5041	94.0825	34.2769	0.364328		NM_145575	Cald1	98.2779	113.035	87.4932	82.8783	66.1983	53.6927	84.3422	84.3369	2.83044e-05	0.0021851	24	3	17.3857	83.7818	21.4559	0.256093		0.00181816	0.285589	0.0608761	0.504648	0.000860504	0.344618	0.00515193	3
NM_008500	Lhx6	1.14199e-10	8.22176e-11	7.03801e-11	3.66403e-11	5.7251e-19	2.74305e-11	2.77638e-05	1.53651e-05	0.0185719	0.124201	24	0	1.0451e-10	5.40004e-06	3.53136e-06	3.53136e-06		NM_008500	Lhx6	3.5336e-05	5.23052e-05	2.8152e-10	3.22841e-09	7.6205e-15	7.15505e-10	1.51707e-11	1.35436e-08	0.0185719	0.138187	24	3	9.78834e-09	1.09522e-05	1.82004e-05	1.82004e-05		0.00089915	0.150759	0.0943353	0.843984	0.00693684	0.600726	0.00538278	3
NM_134082	Farp1	7.16764	4.84714	7.63691	3.77867	4.69645	2.57177	3.32383	3.98984	0.0185719	0.124201	24	6	1.61786	4.75153	1.30932	0.275557		NM_134082	Farp1	3.27455	3.93311	3.67289	5.25325	4.36778	2.97216	2.27737	2.14685	0.000390449	0.0109996	24	9	1.12493	3.48725	1.18816	0.340715		0.0015654	0.618876	0.00215965	0.026841	0.000916981	0.023655	0.00548929	3
NM_009366	Tsc22d1	71.818	31.5233	29.1722	23.1801	11.5879	39.0546	25.4709	33.6611	0.0185719	0.124201	24	0	6.44372	33.1835	15.1131	0.455439		NM_009366	Tsc22d1	47.0896	51.2381	41.4381	42.1946	13.0328	23.8324	13.9299	22.1217	0.0185719	0.138187	24	3	14.7926	31.8596	16.9054	0.530621		0.00559956	0.723495	0.00510018	0.0369788	0.00092112	0.577366	0.00551401	3
NM_133706	Tmem97	53.739	76.3677	67.2132	114.516	98.2784	83.0482	92.847	81.6261	0.0185719	0.124201	24	13.5	19.4253	83.4544	17.1265	0.20522		NM_133706	Tmem97	99.1202	106.381	128.272	106.682	114.043	114.723	101.869	95.6802	0.0185719	0.138187	24	10.5	10.3116	108.346	9.31189	0.0859456		0.0258067	0.933267	0.00116733	0.00475281	0.00909237	0.00571735	0.00698355	3
NM_133225	Acbd3	8.00435	8.04194	5.8258	4.76833	4.8321	5.50297	4.84208	6.83511	0.00323849	0.0388301	24	1.5	1.76874	6.08158	1.60343	0.263653		NM_133225	Acbd3	4.91412	8.48823	5.62399	4.33748	6.62402	4.02087	4.36274	4.42781	0.0801831	0.364276	24	4.5	0.631623	5.34991	1.12806	0.210857		0.0428134	0.00121601	0.95825	0.00400299	0.0144535	0.316865	0.00727394	3
NM_001003908	Cltc	30.082	33.465	31.8188	21.8139	24.4077	24.2369	28.878	28.0363	0.0185719	0.124201	24	3	4.13311	27.8423	3.96628	0.142455		NM_001003908	Cltc	34.5949	33.4255	29.1398	29.4383	29.4781	29.9903	30.037	31.5858	0.0185719	0.138187	24	0	1.89476	30.9612	2.21402	0.0715096		0.0438345	0.959063	0.00123186	0.00401499	0.0127738	0.0178089	0.00736841	3
NM_025816	Tax1bp1	48.0159	56.7514	58.1999	56.5787	48.8601	42.3495	40.3207	48.4265	2.83044e-05	0.00189287	24	6	6.60424	49.9378	8.69371	0.174091		NM_025816	Tax1bp1	54.3771	64.1987	53.1789	55.0652	48.5784	36.3862	51.8287	47.5188	0.0185719	0.138187	24	3	3.67667	51.3915	8.15085	0.158603		0.0656038	0.00123483	0.973918	0.00339575	0.044757	0.00452429	0.00738612	3
NM_007459	Ap2a2	14.2268	14.8928	11.5545	11.9551	7.04869	19.5738	17.4362	15.0614	0.0801831	0.331116	24	19.5	3.63842	13.9687	3.26813	0.233962		NM_007459	Ap2a2	16.8231	15.376	14.7632	9.80198	11.022	12.625	17.9438	17.2576	0.000390449	0.0109996	24	22.5	3.46316	14.4516	3.62938	0.251141		0.216952	0.995704	0.00127024	0.00210143	0.0128887	0.0715892	0.00759728	3
NM_011677	Ung	1.10659	1.36355	0.119664	1.97969	3.21	3.71141	2.06867	0.931737	0.0185719	0.124201	24	15	1.3371	1.81141	1.39275	0.768874		NM_011677	Ung	0.897929	0	0.438891	1.41267	3.1089	0.440778	0.393112	0.29356	0.0801831	0.364276	24	12	0.365311	0.87323	0.850155	0.850155		0.197675	0.00128634	0.994845	0.00221481	0.159765	0.0513561	0.00769325	3
NM_021354	Drg2	16.2387	19.7073	27.1815	32.805	28.5504	27.3252	24.4117	28.1497	0.0185719	0.124201	24	12	5.28506	25.5462	5.06352	0.19821		NM_021354	Drg2	24.3907	23.1111	28.4649	30.1292	23.7245	25.3779	18.9597	17.8163	0.00323849	0.044589	24	9	3.36445	23.9968	4.50426	0.187702		0.00934865	0.653252	0.0234962	0.129972	0.00129348	0.473862	0.00773583	3
NM_001081176	Polr3g	10.2569	7.45564	6.82398	3.59183	6.89004	8.12844	6.93424	8.59496	0.00323849	0.0388301	24	21	1.25227	7.3345	1.93158	0.263355		NM_001081176	Polr3g	4.7478	3.14455	7.22356	4.52316	6.34976	7.64711	7.48584	7.46892	0.0185719	0.138187	24	18	1.96295	6.07384	1.24109	0.204333		0.00575034	0.0839826	0.389674	0.478553	0.00134988	0.426207	0.00807198	3
NM_001162492	Mpst	0.000838152	0.000717201	23.6127	1.11084	11.6775	27.4474	30.3436	22.4037	0.0185719	0.124201	27	16.5	15.9112	14.7782	9.97911	0.675258		NM_001162492	Mpst	0.000245561	0.00044798	3.14746	36.4729	66.3264	39.5421	68.7668	0.000131393	0.0185719	0.138187	24	13.5	36.3173	26.7821	34.3552	1.28277		0.0401767	0.579731	0.153798	0.476144	0.00143017	0.83714	0.00855042	3
NM_001289559	Pomgnt2	0.000452347	0.00038252	0	0.000432239	0.000603595	0.000472287	0.927045	0.000292824	0.0185719	0.124201	24	18	0.000131083	0.11621	0.230454	0.230454		NM_001289559	Pomgnt2	0.000272049	0.000404995	0.000505515	0.00066109	0.000417629	0.000622174	0.00053979	0.000451033	0.0801831	0.364276	24	13.5	0.00010344	0.000484284	0.000104507	0.000104507		0.0877079	0.999426	4.11338e-12	9.6616e-12	0.098115	0.122332	2.46803e-11	4.5
NM_027389	Gon4l	4.88583	2.19877	1.20065	0.000353312	1.28722	7.63133e-05	0.000403703	0.00119511	0.0398244	0.239404	27	0	1.6974	1.27958	1.4093	1.10137		NM_027389	Gon4l	2.42786	2.91686	2.70373	2.06951	1.55826	0.956765	2.45039	2.00965	0.00323849	0.044589	24	4.5	0.552844	2.13663	0.614209	0.287467		0.0931618	0.999107	2.09646e-08	4.81054e-08	0.0218204	0.000711498	1.25787e-07	4.5
NM_175446	Zmat1	3.05675	2.45695	1.05443	0.494993	0.962746	1.57509	1.44461	3.18892	2.83044e-05	0.00189287	24	22.5	1.07083	1.77931	1.22757	0.68991		NM_175446	Zmat1	1.84734	0.787328	0.0556849	1.399	1.05784	3.36017	3.37983	2.19206	2.83044e-05	0.0021851	24	18	1.07321	1.75991	1.4474	0.82243		4.44244e-07	0.00169575	0.0243481	0.380751	2.10518e-08	0.248603	1.26311e-07	4.5
NM_199308	Mast3	1.99056	2.51123	5.39267	4.2287	5.65566	6.67899	6.33605	4.91503	0.00323849	0.0388301	27	15	2.06791	4.68108	1.59505	0.340744		NM_199308	Mast3	2.90817	3.02253	10.0361	7.4188	6.84473	5.4414	3.33967	2.01301	0.000390449	0.0109996	24	10.5	2.99651	5.12805	3.02987	0.590842		2.55167e-05	0.00722159	0.108966	0.328064	3.44895e-08	0.27671	2.06937e-07	4.5
NM_080795	Lnx2	7.28721	3.66735	3.87515	2.22222	2.96211	4.63151	6.01864	7.38291	2.83044e-05	0.00189287	24	22.5	1.95136	4.75589	2.30376	0.484402		NM_080795	Lnx2	3.89896	3.9076	2.29785	4.70319	8.32816	6.59261	7.85703	6.63885	0.0801831	0.364276	24	18	2.56324	5.52803	2.10114	0.380089		1.21046e-07	0.000822491	0.0164032	0.33631	1.49579e-06	0.737744	7.26274e-07	4.5
NM_001166643	Bcas3	2.44977	4.31074	7.36206	8.20712	8.6934	5.70813	4.04963	5.09002	0.00323849	0.0388301	24	12	2.34305	5.73386	2.37755	0.414651		NM_001166643	Bcas3	4.71638	6.41243	8.26873	6.78601	5.27262	4.54361	2.84549	4.60792	9.55942e-07	0.000256496	24	7.5	1.54014	5.43165	1.97645	0.363878		1.13259e-05	0.138043	0.00135481	0.111122	1.33076e-07	0.549093	7.98453e-07	4.5
NM_001081400	1810013L24Rik	9.91507	6.23786	7.25236	5.0862	3.25103	2.73506	4.45283	6.03976	2.83044e-05	0.00189287	24	3	2.22439	5.62127	2.53041	0.450148		NM_001081400	1810013L24Rik	7.08855	5.52547	12.121	10.6478	9.66379	4.87731	3.98085	4.86768	2.83044e-05	0.0021851	24	7.5	3.44986	7.34656	3.5596	0.484527		1.37994e-06	0.00738614	0.0192527	0.745224	2.26513e-07	0.541021	1.35907e-06	4.5
NM_133722	Abhd17c	17.1302	12.6935	12.2998	12.6079	10.8859	10.0508	17.0212	16.9738	0.0185719	0.124201	24	0	3.33853	13.7079	2.90387	0.21184		NM_133722	Abhd17c	19.135	19.2615	26.0215	16.5549	16.3447	12.7855	11.4475	10.3294	0.000113388	0.00797051	27	4.5	4.40209	16.1776	5.23464	0.323574		5.42235e-07	0.00231312	0.0230809	0.446463	4.08779e-07	0.0621316	2.45267e-06	4.5
NM_009364	Tfpi2	39.9294	45.4985	22.9444	22.4095	20.1498	27.3644	44.9671	63.3883	0.00323849	0.0388301	24	0	15.9494	35.8314	16.2854	0.4545		NM_009364	Tfpi2	40.0151	36.652	44.7199	37.1362	29.6837	24.034	35.8155	35.5693	0.0185719	0.138187	24	4.5	5.3522	35.4532	6.31906	0.178237		2.87847e-06	0.10674	0.000404002	0.065528	4.63948e-06	0.347778	1.72707e-05	4.5
NM_172400	Dnajc8	34.9728	35.0718	24.2264	26.3022	20.1194	34.6537	34.6237	36.2647	0.0185719	0.124201	24	0	7.02334	30.7793	5.77818	0.187729		NM_172400	Dnajc8	36.7322	41.9462	34.066	38.4362	30.8571	21.0109	28.5092	31.7144	0.000390449	0.0109996	24	4.5	6.41699	32.909	7.36116	0.223682		3.84304e-06	0.0268695	0.0116947	0.772749	3.59326e-05	0.407313	2.3058e-05	4.5
NR_040721	Snhg5	3.66038	3.01348	3.47924	2.517	3.749	7.59519	4.63504	4.91845	0.0185719	0.124201	24	18	1.14662	4.19597	1.51459	0.360963		NR_040721	Snhg5	0.622802	0.927034	1.20433	4.52867	2.6699	2.7652	1.90211	1.56529	0.00323849	0.044589	27	13.5	1.23239	1.96562	0.979823	0.49848		0.000882329	0.0123538	0.391976	0.163	7.1271e-06	0.685131	4.27619e-05	4.5
NM_008360	Il18	31.393	16.3346	16.0542	14.6093	12.6456	10.3509	12.5306	14.5325	2.83044e-05	0.00189287	27	1.5	4.03284	16.1481	4.49767	0.278527		NM_008360	Il18	15.3065	25.4767	25.4904	24.7418	14.2642	3.99854	14.5175	9.80186	0.000390449	0.0109996	24	6	7.93812	16.6997	9.25548	0.554231		0.00251281	0.375404	0.0441403	0.35145	8.21667e-06	0.533846	4.9299e-05	4.5
NM_007890	Dyrk1a	0.27119	4.74303e-05	7.96355e-05	4.95805e-05	7.57773e-05	3.3656	0.399936	0.527608	0.0801831	0.331116	24	18	0.327879	0.570573	0.799134	0.799134		NM_007890	Dyrk1a	1.94761	0.501463	7.21227e-05	8.28668e-05	4.9369e-05	0.36219	1.13704	2.64481	2.83044e-05	0.0021851	24	22.5	1.06001	0.824165	1.18278	1.18278		0.010215	0.9454	1.35068e-05	8.56421e-05	0.00318438	0.354474	8.10379e-05	4.5
NM_153798	Polr2b	15.9365	17.276	9.31607	18.3795	22.7796	24.7114	23.3882	21.6414	2.83044e-05	0.00189287	24	16.5	4.65807	19.1786	5.9616	0.310847		NM_153798	Polr2b	14.7259	15.441	16.1163	28.8089	21.0354	16.2482	12.3898	15.2917	0.00323849	0.044589	24	12	3.02599	17.5071	4.26487	0.243607		1.73725e-05	0.00171499	0.154514	0.116511	4.99565e-05	0.0919399	0.00010423	4.5
NM_008514	Lrp6	9.24926	8.12989	10.0991	8.04946	7.43211	5.87244	6.3282	7.18161	0.000390449	0.00978436	24	6	1.50072	7.79276	1.43018	0.183527		NM_008514	Lrp6	9.07431	9.34115	11.1347	10.1616	11.5347	9.39059	7.82283	7.21478	0.000390449	0.0109996	24	10.5	1.5448	9.45933	1.57048	0.166025		4.15546e-05	0.095689	0.015223	0.498035	2.08544e-05	0.775508	0.00012512	4.5
NM_146211	Colgalt1	29.3051	25.3038	16.3538	20.7891	22.0184	23.83	26.4792	29.6803	2.83044e-05	0.00189287	24	22.5	4.64463	24.22	4.84631	0.200096		NM_146211	Colgalt1	25.2528	23.8338	19.5673	23.4835	30.1759	28.2313	25.879	24.5974	0.0801831	0.364276	24	18	3.1095	25.1276	2.64249	0.105163		5.34588e-05	0.0410681	0.0540786	0.91795	2.38961e-05	0.574419	0.000143368	4.5
NR_027008	Gt(ROSA)26Sor	0.208089	4.68071e-08	0	0.586571	4.44739e-05	0.503892	0.627372	0.778151	0.0185719	0.124201	24	19.5	0.35629	0.338015	0.232153	0.232153		NR_027008	Gt(ROSA)26Sor	2.19721e-05	0	0	3.33222	5.18301e-05	6.35683e-05	4.56208e-05	3.62209e-05	0.00807112	0.100555	24	15	3.35876e-05	0.416555	0.0274506	0.0274506		0.0233327	2.54144e-05	0.972829	0.000110647	0.0702606	0.121881	0.000152476	4.5
NM_001039678	Urad	71.2805	27.6539	16.441	37.4668	47.5094	43.3467	85.0121	66.4289	0.00323849	0.0388301	24	19.5	24.3624	49.3924	26.57	0.537937		NM_001039678	Urad	49.9685	37.3695	51.0642	90.3272	65.5531	102.726	49.5044	62.9378	0.0185719	0.138187	24	15	19.3672	63.6813	19.4914	0.306077		9.7945e-05	0.0570368	0.0595605	0.986793	2.93999e-05	0.84682	0.000176387	4.5
NM_172476	Tmc7	0.696729	0.535981	1.40202	1.70819	0.805171	1.28987	1.15476	0.693647	0.0801831	0.331116	24	10.5	0.421593	1.0358	0.355156	0.342883		NM_172476	Tmc7	0.268983	0.0150903	0.255963	0.697628	1.67943	1.36436	0.789795	0.277169	2.83044e-05	0.0021851	24	15	0.65828	0.668552	0.721469	0.721469		3.82452e-05	0.0363151	0.0483036	0.91588	9.12715e-05	0.851279	0.000229449	4.5
NM_001291320	Chrdl2	0	0	0	0	0.231357	0.28039	0.169364	0	0.0185719	0.124201	24	15	0.119758	0.0851389	0.147541	0.147541		NM_001291320	Chrdl2	0.625246	0	0	0	0.0507486	0.819878	1.77179	0.96313	5.86065e-06	0.00143273	24	19.5	0.645151	0.528849	0.750755	0.750755		5.2475e-05	0.146821	0.00808504	0.286833	0.000580238	0.204688	0.000314809	4.5
NM_001205392	Atg16l1	5.91327	7.64293	5.25135	0.00309354	0.000389966	7.07473	3.23003	8.22455	0.0801831	0.331116	24	0	2.19208	4.66754	3.10383	0.664981		NM_001205392	Atg16l1	7.24093	11.0149	10.4246	9.97189	6.65	9.45944	6.54439	0.00410427	0.00807112	0.100555	27	4.5	2.34893	7.48485	3.04659	0.407034		0.000252964	0.27172	0.00937165	0.195153	5.64126e-05	0.0427962	0.000338428	4.5
NM_026166	Ikbip	0	0.230843	0.885016	0.639684	0.179185	0.461358	0.0883787	0.0948353	0.0185719	0.124201	24	7.5	0.163231	0.322412	0.32105	0.32105		NM_026166	Ikbip	0.11438	2.64569	1.14769e-08	4.56332e-10	0	0	0	0.346133	0.00118586	0.0301981	24	3	0.0808789	0.388275	0.69447	0.69447		0.037072	6.23563e-05	0.980571	0.000220058	0.0219455	0.988799	0.000374079	4.5
NM_175310	Pds5b	2.53083	2.30331	2.12664	1.94885	3.09181	3.29005	3.98995	3.21814	2.83044e-05	0.00189287	24	18	0.771807	2.81245	0.854946	0.303986		NM_175310	Pds5b	3.47376	1.05214	2.66419	2.49727	1.61845	2.80008	2.7677	3.6126	0.0801831	0.364276	24	22.5	0.476364	2.56077	0.528804	0.206502		0.192852	6.31096e-05	0.998869	0.000106346	0.00231638	0.296776	0.000378598	4.5
NM_001286518	Ahnak	1.98034e-05	6.05728e-05	7.95156e-05	5.79804e-05	9.65813e-05	7.6538e-05	4.68503e-05	2.87376e-05	0.0185719	0.124201	24	12	2.66226e-05	5.8325e-05	2.7775e-05	2.7775e-05		NM_001286518	Ahnak	4.28435e-05	0	0	0.000110929	6.87938e-05	9.9936e-05	7.75834e-05	7.40516e-05	0.0398244	0.267629	24	16.5	3.66281e-05	5.92661e-05	3.9693e-05	3.9693e-05		0.00257053	0.00338479	0.652419	0.0338133	6.46635e-05	0.0838448	0.000387918	4.5
NM_011026	P2rx4	31.7298	30.0081	44.198	39.5796	40.7354	32.2316	26.2549	31.3952	0.0801831	0.331116	24	9	6.08469	34.5166	6.80587	0.197177		NM_011026	P2rx4	40.3591	43.5348	43.0403	31.4037	48.4141	21.4186	21.4301	27.5236	0.0185719	0.138187	24	4.5	9.58904	34.6405	9.28391	0.268007		0.0763909	0.00342228	0.965321	0.00885599	8.50561e-05	0.912241	0.000510228	4.5
NM_025294	Natd1	0.861176	0.760885	1.78003	0.966618	2.37917	2.32131	2.58694	1.92307	0.00323849	0.0388301	24	16.5	0.957912	1.6974	0.754025	0.444224		NM_025294	Natd1	1.96871	1.73625	0.694728	0.541056	2.30325	1.45727	2.19878	3.45168	0.0185719	0.138187	24	21	0.647861	1.79397	0.906483	0.505295		0.0026737	0.0408427	0.395289	0.322649	0.000107337	0.430907	0.00064385	4.5
NM_001122978	Casp8ap2	1.15852	1.36766	1.46975	1.14943	1.21869	0.60441	0.930914	1.42796	0.0801831	0.331116	24	4.5	0.159335	1.16592	0.293843	0.252027		NM_001122978	Casp8ap2	0.588997	1.02525	1.233	1.72423	0.257353	0.888987	0.577779	0.0656813	0.00323849	0.044589	24	9	0.336328	0.79516	0.457908	0.457908		0.0144781	0.000140447	0.937783	0.000747637	0.00115119	0.126579	0.000842385	4.5
NM_019830	Prmt1	0.000280559	1.56858	1.23086e-09	4.96404e-05	1.48454e-05	0.000244481	1.43705	2.65614	0.0185719	0.124201	24	21	0.000198384	0.707795	0.886211	0.886211		NM_019830	Prmt1	6.83584e-06	2.98345e-07	7.25962e-07	2.45706	2.62757	0.712706	3.21417	8.49488e-06	0.00323849	0.044589	24	16.5	0.535358	1.12644	0.931747	0.827161		0.000830051	0.254107	0.0387855	0.437239	0.000176576	0.51779	0.00105899	4.5
NM_023312	Ndufa13	64.6034	67.9894	85.908	86.2651	89.5347	70.9489	92.3157	82.8398	0.0801831	0.331116	24	13.5	4.73401	80.0506	6.80032	0.0849502		NM_023312	Ndufa13	93.4528	67.7615	67.5762	71.8776	102.143	120.014	112.838	89.9186	0.000390449	0.0109996	24	18	23.3314	90.6977	24.3204	0.268148		0.000196909	0.226276	0.0119009	0.258371	0.000596196	0.153624	0.00118087	4.5
NM_001082485	Zfp266	0.0356677	0.0289367	0.0506943	0.0312636	1.68271	3.83667	2.403	2.40128	0.00323849	0.0388301	24	18	1.67491	1.30878	1.60619	1.22724		NM_001082485	Zfp266	3.86835e-05	0.0321679	0.0466924	0.0533693	2.86684	0.911423	0.0367667	3.265	0.0801831	0.364276	24	13.5	0.0259706	0.901537	0.438527	0.438527		0.619273	0.000219433	0.999939	0.00022268	0.214285	0.137915	0.00131588	4.5
NM_001166506	Sec14l1	2.56957	0.927706	1.49938	1.94627e-05	2.10175	4.2003	2.54538	2.30933	0.0398244	0.239404	21	19.5	0.976956	1.94076	1.11675	0.575417		NM_001166506	Sec14l1	0.120387	1.99413e-05	0.490449	2.53006	3.90057	3.8359	2.37033e-05	2.70797	0.0801831	0.364276	24	15	1.7039	1.69817	1.54244	0.908295		0.00955159	0.0132282	0.715435	0.0749955	0.000336434	0.872809	0.0020169	4.5
NM_198102	Tra2a	17.7881	19.4507	4.67917	3.88086	4.45156	12.0808	16.26	18.5536	0.000390449	0.00978436	24	22.5	9.26941	12.1431	8.28233	0.682061		NM_198102	Tra2a	11.5939	4.74791	6.16227	5.32606	5.65452	12.7261	11.6001	11.4464	0.0801831	0.364276	24	18	3.84513	8.65716	4.02574	0.465019		0.00039487	0.154151	0.0497778	0.649037	0.000664687	0.275359	0.00236688	4.5
NM_024473	BC005537	32.4003	41.5132	36.4271	38.686	41.7433	50.7757	56.2555	51.3642	0.00323849	0.0388301	24	19.5	6.96571	43.6457	6.66305	0.152662		NM_024473	BC005537	35.9575	33.95	35.2753	56.6428	49.5162	60.4772	48.844	34.9783	0.0185719	0.138187	24	15	12.8168	44.4552	12.1236	0.272714		0.000479328	0.0926181	0.105216	0.958531	0.000461697	0.431638	0.00276699	4.5
NM_018742	Bet1l	8.13782	11.6849	4.8217	10.4947	12.0311	17.5947	13.7958	14.3407	0.0185719	0.124201	24	18	4.0008	11.6127	3.82666	0.329524		NM_018742	Bet1l	6.74662	7.23017	9.92542	9.17116	16.8251	11.8236	3.67856	7.9081	0.0185719	0.138187	24	13.5	1.69028	9.16359	3.14434	0.343134		0.00171254	0.0144887	0.463884	0.149824	0.00047038	0.451788	0.00281896	4.5
NM_001160017	Gnb1	9.58493	3.50578	2.18015	4.65791	0.000100063	2.39508e-05	6.78863	4.7755	0.0801831	0.331116	24	0	3.3177	3.93663	3.02421	0.768224		NM_001160017	Gnb1	1.94864	9.51877	3.88415	1.03441	4.67666	0.000403936	0.214347	0.00686865	0.0185719	0.138187	24	4.5	1.37761	2.66053	2.81154	1.05676		0.012064	0.0227922	0.693045	0.115544	0.000473314	0.389874	0.00283652	4.5
NM_144546	Zfp119a	0.417512	1.63134	2.8785	4.1803	2.91494	2.46958	1.07158	2.38124	0.000390449	0.00978436	24	10.5	1.27213	2.24312	1.24542	0.555219		NM_144546	Zfp119a	2.18285	1.71617	5.37444	0.711951	2.31329	0.0512192	0.24348	0.310062	0.0801831	0.364276	24	6	1.1773	1.61293	1.62334	1.00645		0.012851	0.000486566	0.908199	0.00268683	0.00409891	0.00583838	0.00291585	4.5
NM_001289898	Csnk1e	1.26163	1.01661	1.05544	1.49885	2.92629	3.155	8.88575e-05	2.33322	0.0801831	0.331116	24	16.5	0.889798	1.65589	0.489992	0.295908		NM_001289898	Csnk1e	1.97084e-06	0.205699	1.28447	1.27975	2.69304	0.6581	1.03049	0.362281	0.00323849	0.044589	24	12	0.65292	0.939229	0.918822	0.918822		0.0750753	0.48055	0.324376	0.81932	0.000558433	0.709467	0.00334593	4.5
NM_001285452	Tmem33	0.825002	1.23694	1.94351	1.26849	2.18868	2.77081	4.30707	1.68065	0.00807112	0.0875214	27	15	0.695291	2.00788	0.968867	0.482532		NM_001285452	Tmem33	1.48288	1.56338	8.64659e-06	0.727398	0.604162	2.06382	3.85191	3.3765	0.000390449	0.0109996	24	19.5	1.41536	1.70876	1.59436	0.933053		0.000829157	0.213109	0.0540062	0.568319	0.000559206	0.446601	0.00335055	4.5
NM_013831	Pstpip2	29.491	15.3866	6.72909	12.6731	10.4729	16.2888	13.4686	20.4223	0.0185719	0.124201	24	0	4.66293	15.6165	5.96831	0.382179		NM_013831	Pstpip2	17.9343	27.2109	23.5445	20.6823	12.3451	14.3209	17.455	13.7568	0.0185719	0.138187	24	4.5	5.70957	18.4062	5.60516	0.304525		0.000611019	0.510101	0.00176325	0.0320088	0.000972887	0.114737	0.00366052	4.5
NM_028195	Cyth4	0.99555	0.620244	0.0397298	1.6812	2.01697	2.01513	1.26194	1.60532	0.0185719	0.124201	24	15	0.721277	1.27951	0.750745	0.586744		NM_028195	Cyth4	1.11745	0.62998	0.0713518	0.500499	1.20789	1.01171	1.80412	1.41806	0.000390449	0.0109996	24	19.5	0.511478	0.970133	0.627943	0.627943		0.00278233	0.453191	0.0279491	0.228704	0.000692415	0.464546	0.00414731	4.5
NM_177732	Slc35d1	47.1054	30.3424	31.6229	30.4072	18.5292	28.3568	24.3757	35.1512	0.0185719	0.124201	24	1.5	6.2119	30.7364	8.124	0.264313		NM_177732	Slc35d1	22.8116	35.4919	51.9549	34.0355	26.3958	26.7852	21.5872	27.4457	0.0185719	0.138187	24	6	6.29424	30.8135	10.943	0.355136		0.000730115	0.0668049	0.17468	0.690332	0.00204209	0.910351	0.0043727	4.5
NM_001252506	St6gal1	4.67202	7.87051	15.7891	8.39501	6.80209	3.97964	2.09309	8.77252	0.0185719	0.124201	24	7.5	2.82538	7.29675	3.75137	0.514116		NM_001252506	St6gal1	9.73635	16.0661	11.501	6.65636	5.05136	2.5608	8.84911	9.46586	2.83044e-05	0.0021851	24	3	4.39825	8.73587	4.86962	0.557429		0.014535	0.771429	0.0129348	0.062909	0.000778876	0.637508	0.00466417	4.5
NM_008129	Gclm	93.1562	86.0108	79.9419	76.9563	67.0487	88.8778	77.081	84.4603	0.0185719	0.124201	24	1.5	6.08267	81.6916	6.3913	0.0782369		NM_008129	Gclm	70.4941	67.8299	93.1909	85.9504	66.0045	66.2609	64.5857	69.9795	0.0185719	0.138187	24	6	5.86538	73.037	10.8892	0.149092		0.0008523	0.0261363	0.304505	0.313636	0.00154009	0.421584	0.00510292	4.5
NM_009811	Casp6	32.7798	11.0376	25.6338	19.479	12.4002	7.09466	10.6345	17.1386	0.0801831	0.331116	27	1.5	9.40509	17.1533	6.30028	0.367293		NM_009811	Casp6	13.2729	18.7152	35.0829	15.1553	17.2257	13.3863	9.06041	8.86407	0.00118586	0.0301981	27	6	4.30974	15.6599	7.6177	0.486446		0.0606771	0.639384	0.161052	0.442605	0.000906013	0.929922	0.00542378	4.5
NM_177855	Med12l	0.138226	0.68199	0.100768	0	0.113924	0.201211	0.561111	0.325898	0.0801831	0.331116	24	21	0.0977405	0.265391	0.167789	0.167789		NM_177855	Med12l	0.0632966	0	0.0452111	0.559371	0.25595	0.275999	0.518007	0.228075	0.0185719	0.138187	24	16.5	0.149709	0.243239	0.152413	0.152413		0.00838416	0.414528	0.0996839	0.499145	0.000910668	0.488365	0.00545158	4.5
NR_045576	Plk4	0	0.000186531	0	0.000192406	0.000292185	0.000222565	0.000149574	2.45665e-40	0.00807112	0.0875214	24	13.5	0.000136052	0.000130408	0.000114563	0.000114563		NR_045576	Plk4	0	0	0.00028823	0.000301129	0.000183954	0	0	0	0.0185719	0.138187	24	9	0.000130075	9.66641e-05	0.000159621	0.000159621		0.00100546	0.0607919	0.218002	0.591779	0.00120479	0.258166	0.00601759	4.5
NM_138751	Tmem47	0.0358499	0.76098	0.342121	0.533422	1.1392	1.8256	0.888699	0.839072	0.00323849	0.0388301	27	13.5	0.407056	0.766009	0.504155	0.504155		NM_138751	Tmem47	0.617982	0.952407	1.08671	2.62187	0.620058	1.24676	0.513201	0	0.00323849	0.044589	24	9	0.331808	0.957373	0.751236	0.751236		0.0010174	0.0340319	0.293764	0.370251	0.00104726	0.278902	0.00608891	4.5
NM_001025582	Dram2	0.734777	1.89203	1.51532e-10	2.81395	1.931	6.56896	4.07479	1.30359	0.0185719	0.124201	24	16.5	1.19465	2.41489	2.06376	0.854597		NM_001025582	Dram2	0.104164	0.713094	1.09843e-20	9.84338e-07	1.02276e-12	0.954023	1.42014	2.09914	0.00323849	0.044589	24	21	0.68175	0.66132	0.752053	0.752053		0.00308866	0.0624044	0.351174	0.443703	0.00109276	0.815838	0.00653869	4.5
NM_010681	Lama4	0.166431	0.160906	0.24342	0.374163	0.671265	0.382667	0.666641	0.577871	0.00323849	0.0388301	24	15	0.154065	0.405421	0.203993	0.203993		NM_010681	Lama4	0.342417	0.143607	0.79584	1.27548	0.344818	0.475771	0.477843	0	0.0801831	0.364276	24	10.5	0.281006	0.481972	0.357353	0.357353		0.00116919	0.00273158	0.56369	0.0374353	0.00177588	0.139904	0.00699464	4.5
NM_027136	Ovca2	3.33346	2.93911	4.26135	5.49471	4.10384	6.8611	6.20774	4.21525	0.0185719	0.124201	24	15	1.46857	4.67707	1.45491	0.311072		NM_027136	Ovca2	6.19477	2.40205	5.90377	2.9875	3.65978	6.31729	6.30075	10.0374	0.0398244	0.267629	27	19.5	2.26788	5.68249	2.30129	0.404979		0.00292598	0.00616218	0.622641	0.056508	0.00126048	0.36122	0.00753908	4.5
NM_026405	Rab32	17.7131	18.7867	12.8875	9.36375	13.733	12.4125	16.3881	20.5972	0.0185719	0.124201	24	0	4.3393	15.2352	4.24018	0.278314		NM_026405	Rab32	19.9738	24.7051	19.9829	10.955	15.136	9.50917	15.5918	10.6965	0.0185719	0.138187	24	4.5	4.04983	15.8188	4.70958	0.297721		0.00180941	0.00138067	0.665932	0.0166041	0.00299119	0.019606	0.00825546	4.5
NM_178605	Nop16	25.0479	33.4557	17.9996	24.9232	28.7219	44.0633	41.3294	34.6641	0.00323849	0.0388301	24	18	7.58181	31.2756	9.37568	0.299776		NM_178605	Nop16	21.0007	22.6545	23.0356	19.8705	20.5049	22.1165	28.088	32.8768	0.0801831	0.364276	24	22.5	2.51083	23.7684	3.65342	0.153709		0.0324901	0.5912	0.123757	0.412591	0.00163763	0.751175	0.00978562	4.5
NM_130452	Bbox1	91.0788	113.261	103.131	123.317	98.5154	75.3841	88.0798	100.426	0.0185719	0.124201	24	4.5	11.0553	99.1491	14.7834	0.149103		NM_130452	Bbox1	87.9133	106.931	131.102	137.315	123.636	89.0595	95.2419	81.4984	2.83044e-05	0.0021851	24	9	25.7544	106.587	26.5171	0.248783		0.0029261	0.542096	0.0141667	0.122003	0.00167162	0.694031	0.00998791	4.5
NM_001163464	Abi3	3.47373	1.98573	2.12961	1.33347	0.764965	1.0977	1.40826	3.15243	2.83044e-05	0.00189287	24	1.5	1.09913	1.91824	1.11558	0.581563		NM_001163464	Abi3	6.33628	0.644608	7.03779e-12	2.68211e-07	2.79564e-06	1.55017	0.000102163	3.24242	0.0185719	0.138187	24	21	1.09621	1.4717	2.03818	1.38492		0.0950445	4.68622e-07	0.998632	1.07026e-06	0.00185662	0.00928645	2.81173e-06	19.5
NM_016916	Blcap	25.3074	11.4944	11.6542	7.33744	12.0336	18.2043	15.4162	23.2288	0.0185719	0.124201	24	21	7.68403	15.5845	7.0641	0.453276		NM_016916	Blcap	17.3891	18.5104	12.9497	15.036	13.4446	10.2768	12.5908	12.2883	0.0185719	0.138187	27	1.5	2.78918	14.1121	2.52155	0.17868		3.35411e-05	0.22671	0.00104542	0.060039	1.14386e-06	0.094508	6.86316e-06	19.5
NM_001081145	Tigd2	7.10009	4.57228	3.11169	4.35701	2.9949	3.53965	4.48103	5.24319	0.000390449	0.00978436	24	0	1.11538	4.42498	1.35764	0.306813		NM_001081145	Tigd2	4.48624	3.08889	2.46527	2.80479	3.997	4.46314	6.3622	4.69848	9.55942e-07	0.000256496	24	19.5	1.18896	4.04575	1.50019	0.370805		6.42342e-05	0.266586	0.00145635	0.0631525	2.50801e-06	0.353636	1.5048e-05	19.5
NM_021455	Mlxipl	68.9918	77.0409	72.0568	64.9225	90.491	118.57	128.441	164.551	0.00807112	0.0875214	27	19.5	32.8898	101.309	35.291	0.348352		NM_021455	Mlxipl	102.509	96.8632	75.9854	92.1161	74.4997	71.483	91.3289	78.3853	0.0398244	0.267629	27	0	5.21576	85.8973	8.53042	0.0993095		5.62347e-05	0.295949	0.000666344	0.0330796	3.65625e-06	0.852721	2.19373e-05	19.5
NM_026277	Nob1	8.56603	6.44821	5.57869	3.93972	5.50431	5.1388	5.99465	8.02968	2.83044e-05	0.00189287	24	0	1.74015	6.15001	1.74395	0.283569		NM_026277	Nob1	4.3611	1.55854	1.17196	4.65145	1.98127	2.55882	6.23584	6.27125	0.0398244	0.267629	27	19.5	1.32564	3.76201	1.81412	0.48222		0.0542275	4.87416e-06	0.993719	1.44877e-05	0.000457012	0.0203956	2.92446e-05	19.5
NM_007705	Cirbp	12.9137	14.2716	7.66337	5.71113	8.30594	11.3665	15.8486	17.9081	2.83044e-05	0.00189287	24	21	3.99895	11.7486	5.26838	0.448426		NM_007705	Cirbp	14.4229	14.9604	8.43297	5.4245	0.815904	7.27835	8.13789	11.5074	2.83044e-05	0.0021851	24	1.5	4.82424	8.87254	5.64025	0.635698		7.52202e-06	0.0020286	0.100937	0.178277	5.22423e-06	0.168462	3.1345e-05	19.5
NM_023167	Mrpl4	25.5333	14.3507	14.6694	22.6406	20.0521	28.5696	33.1516	28.5984	0.000390449	0.00978436	24	19.5	7.68194	23.4457	7.27394	0.310246		NM_023167	Mrpl4	34.1578	20.0712	21.3692	30.012	14.6676	18.7139	24.3179	30.1854	0.0801831	0.364276	24	0	3.96263	24.1869	5.17706	0.214044		0.000936623	0.00196294	0.558128	0.0299734	1.72997e-05	0.202037	0.000103794	19.5
NM_008194	Gyk	13.4261	11.7108	7.81769	0.000293872	5.50701	0.000248676	14.1122	12.5066	0.0801831	0.331116	24	0	6.68305	8.13512	6.37434	0.783558		NM_008194	Gyk	8.25338	6.16309	4.27038	10.9608	7.56532	8.6549	12.3427	8.86074	0.0185719	0.138187	24	19.5	1.47806	8.38391	1.56533	0.186706		6.47901e-05	0.247963	0.00203523	0.0843888	9.61794e-05	0.047421	0.000388678	19.5
NM_010688	Lasp1	35.174	43.9167	30.6821	27.6865	25.2839	45.875	47.996	46.7956	0.0185719	0.124201	24	21	11.394	37.9262	9.38079	0.247343		NM_010688	Lasp1	43.9866	40.4736	31.8715	29.8288	28.5633	29.0875	39.9382	40.0231	9.55942e-07	0.000256496	24	1.5	7.36773	35.4716	6.71779	0.189385		0.0159862	0.947947	9.27623e-05	0.000474497	0.0083645	0.0141524	0.000556445	19.5
NM_027986	Cdadc1	27.4736	22.7432	17.7075	11.0628	15.8513	15.1849	17.8584	16.2602	0.0185719	0.124201	24	0	3.72847	18.0177	4.96647	0.275643		NM_027986	Cdadc1	17.9208	11.3452	14.3056	15.382	17.6247	17.0361	20.4983	21.3061	0.00807112	0.100555	27	19.5	2.55633	17.2085	3.12494	0.181593		0.00014972	0.315736	0.00257587	0.0765524	0.000229305	0.180701	0.000897982	19.5
NM_016926	Sart3	5.26388	4.70397	4.17301	3.0261	3.44222	2.63609	4.27186	5.26838	0.00323849	0.0388301	24	0	1.17155	4.09819	1.22764	0.299556		NM_016926	Sart3	4.40142	1.93854	2.68761	2.69633	3.05674	3.3593	5.39135	3.75592	0.00323849	0.044589	24	19.5	1.11151	3.4109	1.14347	0.33524		0.000161525	0.000202751	0.467748	0.00723857	0.00268635	0.00398502	0.000968757	19.5
NM_007379	Abca2	6.88249	8.98947	5.80375	5.68064	4.90793	5.89395	9.52973	11.0008	0.000390449	0.00978436	24	22.5	2.57088	7.3361	2.33748	0.318627		NM_007379	Abca2	10.6097	11.9101	8.92343	7.76891	8.65437	6.27374	7.85917	11.0227	0.0185719	0.138187	24	3	2.00874	9.12777	2.05066	0.224662		0.00597475	0.660534	0.0120096	0.0811918	0.000171686	0.417149	0.00102968	19.5
NM_172782	Nxt2	12.2923	13.2818	5.66439	9.33925	10.9166	14.0034	15.4698	18.8228	0.000390449	0.00978436	24	21	3.60807	12.4738	4.20146	0.336823		NM_172782	Nxt2	17.1403	15.5352	16.8698	3.25116e-05	5.1144	8.02421	14.858	10.1226	0.0185719	0.138187	24	1.5	6.35041	10.9581	5.73203	0.523087		0.00488638	0.000205596	0.853169	0.00174275	0.000594003	0.0866533	0.00123294	19.5
NM_024210	2310033P09Rik	5.94337	2.36555	5.83523	1.93242	6.41963	6.11615	7.28133	6.8867	0.00323849	0.0388301	24	19.5	1.17831	5.34755	1.73229	0.323941		NM_024210	2310033P09Rik	8.12165	4.39451	6.72068	1.40398	1.27449	3.69397	2.85085	5.20828	0.00323849	0.044589	24	0	1.09272	4.20855	2.45616	0.583613		0.000394034	0.0220987	0.237284	0.345529	0.001007	0.0822486	0.00236188	19.5
NM_178919	Lmf2	9.2468	8.87787	8.01893	7.01682	8.82619	7.86885	9.46085	10.9714	0.000390449	0.00978436	24	21	0.868235	8.78596	1.30042	0.148011		NM_178919	Lmf2	12.0595	10.9691	8.63366	5.86406	9.3605	4.90909	8.13789	8.99927	0.0185719	0.138187	24	1.5	2.20917	8.61663	2.3219	0.269467		0.00966152	0.000551029	0.883774	0.00342671	0.000475483	0.310448	0.00284951	19.5
NM_053115	Acox2	91.3554	75.8052	42.0401	66.2184	73.4868	42.9606	103	127.021	0.00323849	0.0388301	24	21	20.0493	77.7359	28.646	0.368504		NM_053115	Acox2	124.239	102.859	86.8868	79.34	88.7414	68.9882	86.4619	94.2259	0.00323849	0.044589	24	1.5	12.1254	91.4678	17.0266	0.186149		0.0120835	0.888933	0.000859087	0.0048243	0.000722361	0.0289673	0.00432635	19.5
NM_001289813	Dgcr6	6.61792	5.45152	7.93141	8.84853e-06	2.51825	0.001098	5.24754	6.01536	0.0801831	0.331116	24	0	2.8131	4.22289	3.04549	0.721185		NM_001289813	Dgcr6	9.07391	5.49336	3.89206e-05	1.27441	8.01414	4.86272	11.3782	8.0822	0.00323849	0.044589	24	19.5	3.23216	6.02237	4.35307	0.722817		0.000755044	0.231207	0.0430349	0.488025	0.00296723	0.445711	0.00452172	19.5
NM_023530	Pla2g12b	22.5533	24.1663	16.1906	9.60704	19.0868	30.4217	25.0878	27.8049	0.00323849	0.0388301	24	21	6.25705	21.8648	6.61562	0.302569		NM_023530	Pla2g12b	36.8049	23.9394	29.9205	17.7683	19.947	14.4516	22.425	34.184	0.00323849	0.044589	24	1.5	8.88943	24.9301	8.68952	0.348556		0.000817031	0.129198	0.105541	0.932619	0.00110495	0.735509	0.00489218	19.5
NM_198957	Rbm12b2	2.15865	1.74512	0.952993	0.662974	0.448224	1.67859	1.62618	1.59753	0.0185719	0.124201	24	0	0.660831	1.35878	0.611431	0.449984		NM_198957	Rbm12b2	1.31932	0.0604813	0	0.899844	0.925978	1.18573	0.939901	2.33258	0.00807112	0.100555	27	19.5	0.560303	1.01816	0.668821	0.656892		0.0398435	0.000899333	0.959702	0.00305496	0.0672142	0.00267654	0.00538388	19.5
NM_145134	Spsb4	2.8177	2.79987	1.47843	2.68532	1.19724	5.75565	4.26177	2.99773	0.0185719	0.124201	24	19.5	1.13028	2.99921	1.13587	0.378721		NM_145134	Spsb4	5.93367	2.55229	0.549488	2.08907	0.474744	0.370371	1.06383	2.62521	0.00323849	0.044589	24	0	1.4684	1.95733	1.79103	0.915035		0.00116197	0.00498907	0.514815	0.0654583	0.00310958	0.108792	0.0069516	19.5
NM_013676	Supt5	25.0676	22.4697	19.459	18.5358	19.7315	18.3877	22.0749	28.0602	0.0185719	0.124201	24	0	3.37378	21.7233	3.8805	0.178633		NM_013676	Supt5	26.6945	15.1778	14.6924	16.2273	19.0901	20.5623	25.8561	24.7539	0.00323849	0.044589	24	19.5	6.40959	20.3818	5.94013	0.291443		0.00126288	0.0118593	0.443722	0.139095	0.00201675	0.664319	0.00755342	19.5
NM_013585	Psmb9	17.1131	13.2443	7.34508	9.41732	12.4742	16.3789	20.6996	19.408	2.83044e-05	0.00189287	24	21	5.35672	14.5101	5.56381	0.383445		NM_013585	Psmb9	19.8168	13.1344	12.2439	6.82369	11.1344	5.08171	11.6592	11.0066	0.0185719	0.138187	27	0	4.72517	11.5823	3.7413	0.323018		4.17204e-05	5.99789e-08	0.512341	5.06903e-06	4.34947e-06	0.00150725	3.59873e-07	21
NM_145465	Stk24	16.5417	10.828	11.819	4.79462	8.12716	9.55488	7.77185	10.9629	0.0801831	0.331116	24	0	1.90978	10.05	3.32742	0.331086		NM_145465	Stk24	8.94083	5.97888	5.07286	4.92796	6.52566	8.13673	11.5506	10.3206	2.83044e-05	0.0021851	24	21	2.81191	7.68177	2.84509	0.370369		9.60593e-05	0.550176	1.9318e-06	0.000103871	7.26297e-05	0.000148709	1.15908e-05	21
NM_145472	C030006K11Rik	16.7874	16.359	14.2397	14.0515	10.6866	7.95832	11.0266	14.7415	2.83044e-05	0.00189287	27	0	3.77058	13.4332	3.43732	0.255882		NM_145472	C030006K11Rik	10.6127	8.33179	11.0944	9.60279	8.03988	10.0525	16.5343	19.6641	0.0801831	0.364276	24	21	2.85178	11.7416	3.72628	0.317358		0.000111928	6.05032e-06	0.542445	0.000294247	0.000715864	0.000152263	3.63013e-05	21
NM_009396	Tnfaip2	5.1237	9.78723	4.64895	3.58165	5.08817	8.78057	13.1887	13.3573	0.000390449	0.00978436	24	21	2.9215	7.94453	3.78854	0.476874		NM_009396	Tnfaip2	8.87096	6.0365	7.47439	5.41877	4.72978	5.58889	6.22877	9.54987	0.00323849	0.044589	24	0	1.12348	6.73724	1.88725	0.280122		0.00611607	0.780829	0.00242618	0.0175191	1.60013e-05	0.525319	9.6004e-05	21
NM_009484	Uty	4.75668	4.36831	3.62454	2.77541	2.00162	1.4338	2.95098	4.37415	2.83044e-05	0.00189287	24	1.5	1.40097	3.28569	1.56418	0.476059		NM_009484	Uty	2.34229	2.89396	2.23543	0.870219	1.95794	0.738491	3.074	3.68129	0.0185719	0.138187	24	22.5	1.07822	2.2242	1.02449	0.460609		0.0772862	1.99751e-05	0.995111	5.06062e-05	0.0540005	0.0779981	0.000119845	21
NM_001304269	Rnf4	19.6212	16.4164	11.2444	3.06684	12.3696	6.27255	8.0729	20.261	0.0801831	0.331116	24	0	5.92329	12.1656	6.67669	0.548816		NM_001304269	Rnf4	13.0151	3.21438	0.00210853	2.8918	0.000890048	15.5756	14.299	26.2114	0.0185719	0.138187	24	21	9.65593	9.40128	10.3375	1.09958		6.57495e-05	0.0063189	0.1788	0.218859	7.5772e-05	0.0956976	0.000394432	21
NM_026816	Gtf2f2	13.6717	9.95623	5.90981	6.80645	4.99272	5.21407	7.06556	7.6924	2.83044e-05	0.00189287	24	1.5	1.90896	7.66362	2.9868	0.389737		NM_026816	Gtf2f2	5.50584	4.10444	1.64606	1.92895	4.7103	3.61312	4.94724	6.17735	0.00323849	0.044589	24	22.5	1.54235	4.07916	1.52783	0.374545		0.00122267	0.128152	0.137117	0.976979	7.3057e-05	0.807633	0.000438262	21
NM_018861	Slc1a4	1.75577	1.25346	0.384108	0.0673984	0.258164	0.75363	0.982751	1.49075	2.83044e-05	0.00189287	24	0	0.7062	0.868254	0.725838	0.725838		NM_018861	Slc1a4	1.35768	0.940574	1.05907	0.834472	0.510368	1.54951	2.75394	2.03322	0.0185719	0.138187	24	21	0.711806	1.37985	0.722127	0.523336		0.000102102	0.00286049	0.269589	0.0963495	0.000333655	0.0366596	0.000612456	21
NM_153144	Ggnbp2	24.9626	19.2166	12.8598	12.8192	14.4119	15.0975	21.8281	20.8794	0.000390449	0.00978436	24	22.5	5.45738	17.7594	5.55064	0.312547		NM_153144	Ggnbp2	18.7497	23.4305	19.1667	14.4002	11.109	11.2909	17.6286	24.4008	0.00323849	0.044589	24	1.5	5.44744	17.5221	6.07134	0.346497		0.00412742	0.0374594	0.470574	0.261276	0.00015218	0.65441	0.00091273	21
NM_026636	Babam1	61.8028	52.5331	43.8292	51.052	50.2968	52.8652	53.8655	59.7745	0.00323849	0.0388301	24	21	6.16774	53.2524	6.07643	0.114106		NM_026636	Babam1	72.9583	40.3698	68.4079	39.4695	52.2383	53.3339	55.0029	71.4188	0.0801831	0.364276	24	0	3.21762	56.6499	8.832	0.155905		0.645614	0.000212435	0.99995	0.000211486	0.158426	0.0242603	0.00126824	21
NM_008489	Lbp	36.7256	40.3207	38.3098	30.2843	33.0004	43.1751	43.4341	47.7878	0.00323849	0.0388301	24	21	5.28004	39.1297	5.75113	0.146976		NM_008489	Lbp	52.3106	50.3813	48.0787	21.7711	33.2525	32.0359	41.5347	55.7669	0.00323849	0.044589	24	0	13.0981	41.8915	14.1843	0.338595		0.000319639	0.0134961	0.263524	0.245695	0.000212283	0.114544	0.00127302	21
NM_175687	A230050P20Rik	22.4244	20.3666	24.2934	8.02724	13.9117	17.5845	26.7071	40.4663	0.00323849	0.0388301	24	22.5	7.37232	21.7227	9.95571	0.45831		NM_175687	A230050P20Rik	19.5572	18.0538	20.6249	10.1813	8.33857	10.171	13.3253	23.3829	0.00323849	0.044589	24	1.5	7.1118	15.4544	6.75226	0.436916		0.0275434	0.756566	0.0358732	0.133621	0.000362318	0.0898621	0.00217194	21
NM_010107	Efna1	40.4975	32.7545	25.3015	29.0795	33.4173	32.4448	44.2017	58.4516	0.00323849	0.0388301	24	21	8.20389	37.0185	11.5948	0.313216		NM_010107	Efna1	73.6802	39.369	25.5493	17.3054	22.1186	20.008	43.1271	27.5471	0.0185719	0.138187	24	0	14.2728	33.5881	17.6085	0.524249		0.0329198	0.000384916	0.962857	0.00142367	0.00803857	0.0531181	0.00230727	21
NM_133756	Gpn1	11.1687	6.00344	7.28316	5.22926	6.83562	3.58996	3.90229	5.40012	0.0801831	0.331116	27	1.5	2.61149	6.21255	1.76415	0.283966		NM_133756	Gpn1	8.79072	6.6161	5.51946	1.99825	5.90144	3.27299	6.95953	8.91693	0.000390449	0.0109996	24	22.5	2.39276	5.99693	2.72295	0.454058		0.0187797	0.642037	0.0563966	0.233717	0.000398908	0.64008	0.00239106	21
NM_001109045	Aqp8	49.977	34.0578	5.082	7.85223	6.05411	38.8488	83.4679	92.927	2.83044e-05	0.00189287	24	21	34.9382	39.7834	41.9741	1.05507		NM_001109045	Aqp8	79.9185	45.4697	20.7375	18.9352	9.14379	33.2867	56.3215	45.7523	0.000390449	0.0109996	24	0	25.424	38.6956	24.7074	0.638507		0.000494921	0.0600513	0.152988	0.703375	0.00122108	0.973519	0.00296585	21
NM_009767	Chic1	1.88106	0.717138	1.08485	0.441953	0	0.630163	0.604814	0.734058	0.00323849	0.0388301	24	0	0.194585	0.761755	0.518909	0.518909		NM_009767	Chic1	0.720024	0.196976	0.518387	0.16237	0.619831	0.758515	0.754395	0.82145	0.00323849	0.044589	24	21	0.238602	0.568994	0.215524	0.215524		0.000584457	0.480608	0.00246317	0.0443099	0.00145014	0.240202	0.00350162	21
NM_001110796	Pclo	0.436376	0.122474	0.308498	0.0782036	0.0285012	0.016669	0.0864916	0.146735	0.00323849	0.0388301	27	0	0.165349	0.160824	0.13333	0.13333		NM_001110796	Pclo	0.126611	0.100007	0.037992	0	0.0749317	0.132612	0.113939	0.277941	0.000390449	0.0109996	24	21	0.0647848	0.108004	0.0897834	0.0897834		0.000897159	0.425412	0.00906278	0.123233	0.000626231	0.224679	0.00375151	21
NM_010120	Eif1a	21.4649	23.2224	12.0947	10.7863	15.3428	15.9252	20.3761	26.6162	0.000390449	0.00978436	24	22.5	6.70337	18.2286	6.56067	0.359911		NM_010120	Eif1a	25.9799	19.4845	18.4452	21.1998	12.7921	15.6466	15.1968	21.1094	0.0801831	0.364276	24	1.5	3.83082	18.7318	4.177	0.22299		0.00111488	0.0840442	0.185479	0.737329	0.000643518	0.841942	0.0038549	21
NM_028769	Syvn1	16.7904	43.0753	7.40728	5.08185	8.54318	12.3298	20.9253	21.0354	0.00323849	0.0388301	24	21	5.9548	16.8986	8.21397	0.486075		NM_028769	Syvn1	27.3616	23.2942	16.0648	19.5444	12.5636	11.7987	15.7282	12.8243	0.00323849	0.044589	27	0	5.16747	17.7079	5.28503	0.298457		0.160597	0.994701	0.000689688	0.0012885	0.00469122	0.693243	0.004131	21
NM_001081158	Cluh	48.8593	51.1861	31.849	40.442	42.2781	48.7342	58.5942	74.3585	0.000390449	0.00978436	24	21	11.0493	49.5377	13.9094	0.280785		NM_001081158	Cluh	60.4704	54.9124	48.0701	46.3087	44.4555	34.1466	55.4643	56.6048	0.000390449	0.0109996	24	0	8.03321	50.0541	9.51895	0.190173		0.000760526	0.34409	0.0162551	0.21735	0.00100719	0.140854	0.00455449	21
NM_008685	Nfe2	2.61874	1.73798	2.71076e-20	9.96226e-23	2.05491e-18	2.43336	1.11387	1.41213	0.0801831	0.331116	24	21	0.998527	1.16451	1.05013	0.901778		NM_008685	Nfe2	5.00334	2.41139e-22	0	0	0	7.5228e-17	1.6837e-23	1.29706	0.00807112	0.100555	24	0	5.31744e-17	0.78755	1.43765	1.43765		0.192336	0.000794712	0.995904	0.00137564	0.999999	0.333818	0.00475881	21
NM_028003	Rpap3	8.81188	3.86503	1.15615	3.20221	2.125	2.92388	4.22766	4.76094	0.0185719	0.124201	24	0	1.59635	3.88409	2.09735	0.539984		NM_028003	Rpap3	4.54087	3.31316	3.47651	2.32381	2.99576	2.64788	3.40042	4.72822	0.00323849	0.044589	24	22.5	0.785824	3.42833	0.968588	0.282525		0.13193	0.997329	6.64724e-05	0.000132917	0.116713	0.292728	0.000398768	22.5
NM_021607	Ncstn	18.562	20.9722	18.6003	14.4031	16.14	19.0201	19.0763	21.7123	0.0185719	0.124201	24	22.5	1.96334	18.5608	2.47991	0.13361		NM_021607	Ncstn	21.9916	19.6886	20.1816	17.4912	14.0646	15.2618	15.085	18.3523	0.00323849	0.044589	27	0	3.51828	17.9506	3.16698	0.176428		0.000150779	0.236391	0.00768332	0.195934	0.000158022	0.167662	0.000904336	22.5
NM_001110253	Fyco1	7.31138	9.15334	8.21633	6.28427	6.66973	9.12315	9.50936	10.8953	0.00323849	0.0388301	24	22.5	1.20937	8.39536	1.3398	0.159589		NM_001110253	Fyco1	11.259	8.72566	8.93774	8.33882	6.91635	6.27712	5.71503	9.38068	0.0398244	0.267629	27	0	2.06488	8.30223	1.84619	0.222373		0.000777149	0.142904	0.0910155	0.850848	0.00025036	0.851675	0.00150122	22.5
NM_001252466	Ranbp3	3.217	1.87007	2.60993	2.37247	0.392742	2.74402	2.90234	4.01879	0.00323849	0.0388301	24	22.5	0.453627	2.51592	0.976932	0.3883		NM_001252466	Ranbp3	5.4283	1.98673	5.88757	5.2814e-24	1.981e-28	1.68639	0.41577	2.46029	0.0185719	0.138187	24	0	0.54723	2.23313	1.76535	0.790527		0.0328146	0.000598603	0.957168	0.00221242	0.0889322	0.00754581	0.00358625	22.5
NM_172679	4932438A13Rik	4.36689	5.27214	3.52956	2.35524	2.76774	3.48323	4.04898	5.62744	0.000390449	0.00978436	24	0	1.25676	3.9314	1.33465	0.339484		NM_172679	4932438A13Rik	6.17461	5.35688	4.01064	4.11384	4.01731	4.24763	5.56638	6.22813	0.000390449	0.0109996	24	22.5	1.23133	4.96443	1.24157	0.250093		0.114125	0.990414	0.000717945	0.00155493	0.0161389	0.0058753	0.00429995	22.5
NM_011523	Synj2	4.84265e-118	6.86405e-105	1.26305e-07	8.50692e-111	0.425747	0.367301	0.167915	0.113921	0.00807112	0.0875214	27	13.5	0.118734	0.124118	0.174395	0.174395		NM_011523	Synj2	2.54038e-05	8.70046e-73	3.84543e-08	2.84132	1.53958e-40	9.01642e-90	1.15415e-44	0	0.0801831	0.364276	0	NA	0	7.70058e-41	NA	NA		0.0432386	1.54305e-05	0.988665	5.08776e-05	0.00928592	0.121998	9.25797e-05	#VALUE!

## Sheet: Rhythm both, Phase Change
Transcript ID	gene_id	M-WT-ZT0	M-WT-ZT3	M-WT-ZT6	M-WT-ZT9	M-WT-ZT12	M-WT-ZT15	M-WT-ZT18	M-WT-ZT21	JTK_pvalue	JTK_BH.Q	JTK_period	JTK_adjphase	JTK_amplitude	meta2d_Base	meta2d_AMP	meta2d_rAMP		Transcript ID	gene_id	M-KO-ZT0	M-KO-ZT3	M-KO-ZT6	M-KO-ZT9	M-KO-ZT12	M-KO-ZT15	M-KO-ZT18	M-KO-ZT21	JTK_pvalue	JTK_BH.Q	JTK_period	JTK_adjphase	JTK_amplitude	meta2d_Base	meta2d_AMP	meta2d_rAMP		HANOVA	HarmNoisePred1	HarmNoisePred2	HarmScaleTest	robustDODR	robustHarmScaleTest	meta.p.val	Phase diff
NM_001281974	Ankrd10	0.000111322	4.35427e-18	9.64989e-19	8.75085e-05	6.55815e-07	0.000112372	1.83433e-05	1.61215	0.0801831	0.331116	24	19.5	7.87165e-05	0.20156	0.338206	0.338206		NM_001281974	Ankrd10	6.33688e-05	0.000103176	0.000143304	0.000151159	9.14018e-05	5.43169e-09	2.36668e-07	5.75959e-11	0.000390449	0.0109996	24	9	7.28707e-05	6.90852e-05	6.53078e-05	6.53078e-05		0.00577199	0.963283	9.16822e-13	7.93587e-12	0.000205412	0.122082	5.50093e-12	10.5
NM_010274	Gpd2	5.70702	6.86057	6.2871	5.20355	3.62229	3.52324	3.8192	4.77415	9.55942e-07	0.000241754	24	4.5	1.47532	4.97464	1.59463	0.320551		NM_010274	Gpd2	3.05154	8.02402	4.21095	4.36658	5.69987	3.55978	3.77273	0.000820029	0.0801831	0.364276	24	10.5	0.467663	4.08579	1.23487	0.302236		0.0678978	2.77235e-11	0.998863	7.36489e-11	0.000505078	0.00195439	1.66341e-10	6
NM_198017	Fam175b	16.7332	15.9982	9.84604	4.14331	7.8582	5.54673	11.9244	14.5981	0.000390449	0.00978436	24	0	5.62896	10.831	5.92298	0.546853		NM_198017	Fam175b	11.1488	8.73918	9.14946	9.7342	13.2826	11.9765	12.6014	11.5514	0.00323849	0.044589	24	18	1.98854	11.0229	1.75458	0.159175		2.93501e-10	0.00581824	9.37948e-07	0.012652	5.11517e-10	0.153007	1.76101e-09	18
NM_024221	Pdhb	110.116	105.402	88.4129	105.619	106.854	97.7997	107.538	111.23	0.0801831	0.331116	24	22.5	4.99016	104.121	4.60643	0.0442409		NM_024221	Pdhb	92.5969	76.1733	119.576	117.657	105.415	85.0853	71.4299	66.0503	0.00323849	0.044589	24	9	19.4152	91.748	23.2696	0.253625		7.58375e-07	0.000150052	0.0764447	0.0462696	3.42818e-10	0.568039	2.05691e-09	13.5
NM_008823	Cfp	4.4471	3.58291	6.99505	7.27923	13.1153	17.0043	14.3894	9.05836	9.55942e-07	0.000241754	24	16.5	5.43366	9.48396	5.80023	0.611584		NM_008823	Cfp	13.7936	15.1804	16.2183	7.19885	13.1461	10.2845	6.54968	12.6712	0.00323849	0.044589	24	6	2.09792	11.8803	2.16591	0.18231		2.17426e-09	1.86677e-05	0.00771219	0.072262	1.65893e-07	0.307905	1.30456e-08	10.5
NM_029751	Rpl18a	235.966	295.585	291.376	388.758	269.434	257.072	230.452	234.194	0.000390449	0.00978436	24	9	41.2954	275.355	54.9728	0.199644		NM_029751	Rpl18a	307.823	293.328	244.223	259.706	266.506	293.266	312.281	305.638	0.00323849	0.044589	24	21	29.271	285.346	30.8575	0.108141		1.01631e-07	0.0908299	8.0142e-08	0.000105266	4.03452e-09	0.0914583	2.42071e-08	12
NM_134052	Adi1	100.774	88.8625	82.8791	99.2967	94.3317	98.1026	100.466	115.774	0.0398244	0.239404	27	19.5	6.53374	98.3803	9.10689	0.0925683		NM_134052	Adi1	95.9502	98.9096	107.154	110.314	87.6097	85.1036	73.4182	69.3257	0.000113388	0.00797051	27	6	12.9287	89.508	16.2829	0.181916		4.82055e-09	0.00243942	0.000565265	0.650296	7.74533e-08	0.522721	2.89233e-08	13.5
NM_027541	Prpf3	6.05822	4.53926	1.22032	2.94334	2.715	3.7355	5.41872	7.12218	0.000390449	0.00978436	24	22.5	2.20947	4.21907	2.21593	0.525218		NM_027541	Prpf3	2.78361	3.71495	5.36954	6.74755	3.07926	5.06757	2.6384	0.698033	0.000390449	0.0109996	24	9	1.49966	3.76236	2.02282	0.537645		7.11591e-09	3.44724e-05	0.0119647	0.0769411	5.85558e-09	0.353203	3.51335e-08	13.5
NM_033572	Wbscr16	2.18349	2.55175	2.94255	2.73405	4.28504	6.27698	6.89037	5.87784	0.00323849	0.0388301	27	16.5	2.48339	4.25953	2.04805	0.480815		NM_033572	Wbscr16	4.5328	6.03029	4.581	2.52458	3.71411	2.94016	1.80029	3.36706	0.00807112	0.100555	27	3	1.12617	3.66313	1.13524	0.309911		8.48782e-09	0.000413768	0.00447582	0.458967	2.03571e-08	0.537998	5.09269e-08	13.5
NM_018853	Rplp1	245.813	291.376	309.14	350.389	330.81	308.42	319.618	310.343	0.0801831	0.331116	24	13.5	23.9271	308.239	27.5078	0.0892418		NM_018853	Rplp1	367.543	321.673	291.955	330.023	355.155	392.818	427.041	419.975	9.55942e-07	0.000256496	24	19.5	52.1399	363.273	57.9883	0.159627		1.27034e-08	0.0370966	2.99105e-07	0.00092035	8.94959e-09	0.00844642	5.36975e-08	6
NM_178674	Fbxl21	1.02969	2.4877	3.7141	1.08227	0.664184	0.0402896	1.18008	1.95797	0.0801831	0.331116	24	3	1.01238	1.51954	1.20866	0.795417		NM_178674	Fbxl21	1.18983	0	0	0	0.29292	1.76491	2.20328	1.45749	0.000113388	0.00797051	24	19.5	1.04085	0.863554	1.0871	1.0871		9.42842e-09	0.0134119	3.83895e-05	0.0757667	4.15898e-08	0.217423	5.65705e-08	16.5
NM_001199339	Apoo	5.92587	3.40276	3.39927	3.69698e-45	1.06195e-51	5.40173e-09	0.780308	0.636793	0.000390449	0.00978436	24	1.5	2.40365	1.76813	2.325	1.31495		NM_001199339	Apoo	8.84997e-10	1.28301e-08	2.11468e-41	1.98709e-80	4.76715	5.23867	5.47158	8.58229e-10	0.0801831	0.364276	24	18	3.37088	1.93468	2.26487	1.17067		1.08338e-08	0.00196091	0.00154116	0.939764	9.26546e-08	0.71339	6.5003e-08	16.5
NM_001199330	AI987944	2.19873e-05	3.70367	4.43445	7.82897	6.86582	3.37277	3.11987	5.89762	0.0801831	0.331116	24	10.5	1.58276	4.4029	2.12599	0.48286		NM_001199330	AI987944	6.5898	5.13375	2.71747	0.392087	0.235516	2.97224e-05	7.11181	7.23387	0.0185719	0.138187	24	0	4.49316	3.67679	3.81319	1.0371		4.70148e-08	0.0126597	0.000446859	0.290517	1.08895e-08	0.569732	6.5337e-08	10.5
NM_001042534	Capg	0	0	0	2.44339e-07	8.59149e-06	6.48516e-06	4.90404e-06	3.17304e-06	0.00118586	0.0265694	24	16.5	4.06021e-06	2.92425e-06	3.76474e-06	3.76474e-06		NM_001042534	Capg	3.78293e-06	7.82705e-06	1.14861e-05	1.30396e-05	6.70095e-06	0	0	6.61884e-06	0.00118586	0.0301981	24	7.5	4.73762e-06	6.17875e-06	5.25381e-06	5.25381e-06		2.41414e-08	0.00940551	0.00036181	0.307106	1.14663e-08	0.684173	6.87977e-08	9
NM_201643	Ugt1a5	21.3202	26.0905	16.9034	26.6796	17.8837	37.2163	42.6516	42.3241	0.0185719	0.124201	24	19.5	11.1781	28.8837	10.2442	0.354671		NM_201643	Ugt1a5	25.3145	31.7109	34.5687	50.32	47.9423	24.0587	30.4772	22.5358	0.000390449	0.0109996	24	10.5	8.07237	33.366	11.303	0.338758		8.01213e-07	0.0265774	0.0027318	0.448079	1.21899e-08	0.707692	7.31391e-08	9
NM_001004455	Cys1	1.75579	3.00651	3.93366	5.17656	4.43356	5.27991	3.93917	2.24202	0.000390449	0.00978436	24	13.5	1.53446	3.7209	1.48217	0.398336		NM_001004455	Cys1	2.60944	4.09402	8.20854	4.06814	3.32783e-85	8.56544e-07	0.478079	1.37358	0.00323849	0.044589	24	6	2.71673	2.60397	3.17447	1.21909		4.32824e-07	1.28483e-08	0.16091	9.25369e-06	1.44832e-08	0.0163084	7.70898e-08	7.5
NM_177782	Prex1	1.14159	0.825985	0.94668	1.1347	0.695076	1.44595	1.36967	1.35484	0.0801831	0.331116	24	18	0.214319	1.11431	0.251307	0.225527		NM_177782	Prex1	0.968042	0.591327	1.75681	1.19375	0.974448	0.13174	0.0812476	0.242148	0.000390449	0.0109996	24	7.5	0.595885	0.742439	0.633074	0.633074		3.65587e-07	8.9163e-06	0.094027	0.00503696	1.577e-08	0.039896	9.46201e-08	10.5
NM_009455	Ube2e1	26.6303	20.5157	15.6124	20.1841	27.4134	26.8246	28.518	28.6936	0.000390449	0.00978436	24	19.5	4.69554	24.299	5.38987	0.221814		NM_009455	Ube2e1	21.3226	37.7142	24.4625	25.2913	22.1427	19.6703	16.723	17.2906	0.000390449	0.0109996	24	7.5	4.50367	23.0771	5.0249	0.217743		5.51948e-07	1.39136e-05	0.103635	0.00637015	1.75086e-08	0.948767	1.05052e-07	12
NR_046210	Gm16973	0.844023	1.70244	1.79958	2.0034	0.972909	1.56636	0.371333	7.51791e-06	2.83044e-05	0.00189287	24	9	0.687945	1.15751	0.751761	0.649466		NR_046210	Gm16973	0.0456541	0	0.0485483	0.0573271	0.914197	0.643256	1.25499	0.673915	0.00323849	0.044589	24	16.5	0.541214	0.454736	0.556375	0.556375		1.91579e-08	0.000148687	0.0122482	0.171688	4.08163e-07	0.214203	1.14947e-07	7.5
NM_001033242	Cln5	18.2591	21.3168	15.5389	12.4529	14.1269	14.3867	17.7456	17.831	0.000390449	0.00978436	24	0	2.83005	16.4572	3.218	0.195537		NM_001033242	Cln5	12.3579	9.26823	9.08344	12.4578	14.2383	17.6715	15.0963	10.7622	0.000390449	0.0109996	24	16.5	2.42135	12.617	3.57137	0.283061		2.55849e-08	0.00100496	0.00531789	0.598164	7.34696e-08	0.849997	1.5351e-07	16.5
NM_028083	Chaf1b	0.0816323	0	0.851288	2.00887	2.91109	4.23746	1.37345	0.927842	9.55942e-07	0.000241754	24	15	1.41143	1.54895	1.71811	1.10921		NM_028083	Chaf1b	1.99453	0.924142	2.67683	2.7494	1.88845	1.37873	0.699036	1.044	0.0801831	0.364276	24	9	0.565445	1.66939	0.737717	0.441908		3.11704e-07	0.0135818	0.00303763	0.622222	2.6782e-08	0.967364	1.60692e-07	6
NM_026603	Denr	28.1213	23.5008	28.6947	37.145	32.7383	37.9807	31.9896	26.0116	0.00323849	0.0388301	24	15	6.20875	30.7727	5.39552	0.175334		NM_026603	Denr	31.3824	38.3362	28.744	24.5369	26.3107	16.0788	23.2841	24.592	0.000390449	0.0109996	24	3	4.8405	26.6581	7.2978	0.273755		2.76377e-08	0.00021069	0.0130618	0.197882	3.04127e-07	0.293091	1.65826e-07	12
NM_001112703	Abl1	2.64781	2.93926	2.53703	1.96558	2.08074	0.344294	3.49166	2.25698	0.0801831	0.331116	24	3	0.402528	2.28292	0.619479	0.271354		NM_001112703	Abl1	0.00092926	0.364495	1.75708	3.34433	4.50483	4.52183	2.39408	3.65749	0.00118586	0.0301981	27	13.5	1.95497	2.45984	1.84382	0.74957		3.63275e-06	0.0220003	0.0141372	0.878044	2.77304e-08	0.91171	1.66382e-07	10.5
NM_025592	Rpl35	523.47	815.488	892.956	957.786	985.409	856.138	829.899	814.07	9.55942e-07	0.000241754	24	12	100.62	834.402	145.55	0.174436		NM_025592	Rpl35	1131.79	933.282	954.346	825.615	839.343	894.72	972.877	961.828	0.00323849	0.044589	24	0	76.1321	939.225	103.029	0.109696		4.26619e-07	0.0633805	0.000113543	0.0453092	3.37706e-08	0.784448	2.02624e-07	12
NM_008538	Marcks	3.50856	1.73357	1.35787	0.503603	1.47075	1.00312	2.3594	2.50812	0.00323849	0.0388301	24	0	0.959035	1.80562	1.0049	0.556537		NM_008538	Marcks	1.40728	0.976042	2.29983	2.39112	2.58921	1.16717	1.46199	1.00201	0.0801831	0.364276	24	12	0.69568	1.66183	0.599548	0.360775		3.48484e-08	0.00503772	0.00145973	0.693553	3.71586e-06	0.309994	2.0909e-07	12
NM_009572	Zhx1	12.3184	12.7666	16.444	7.31192	10.0271	7.69268	9.52393	10.173	0.0185719	0.124201	24	4.5	1.93712	10.7822	2.73408	0.253573		NM_009572	Zhx1	8.86433	0.00111771	0.000249198	5.22963	9.98674	8.46121	14.1228	13.7458	0.000390449	0.0109996	24	18	6.00232	7.55148	6.45949	0.855393		3.80568e-08	7.97386e-05	0.0219998	0.0826098	1.39226e-07	0.0347034	2.28341e-07	13.5
NM_007861	Dld	88.6697	91.7209	62.0059	63.966	70.286	67.199	75.9653	98.4674	0.0185719	0.124201	24	22.5	17.3396	77.285	15.8964	0.205685		NM_007861	Dld	75.3066	78.6594	89.8063	74.4665	67.4544	61.8857	59.297	54.4808	0.000113388	0.00797051	27	4.5	10.7265	69.4285	12.6189	0.181754		5.48265e-08	0.016082	0.000322366	0.217548	3.80367e-06	0.0229846	3.28959e-07	18
NM_001048148	Zgpat	6.78087	3.40085	1.61506	2.26506	6.26403	4.02635	8.14387	7.20387	2.83044e-05	0.00189287	24	19.5	2.61433	4.96249	2.77486	0.559167		NM_001048148	Zgpat	5.05366	6.17411	11.5064	4.80006	4.63884	3.03263	5.57936e-13	3.61646	9.55942e-07	0.000256496	24	6	2.01495	4.85277	3.67254	0.756792		5.53942e-08	0.000415588	0.0144362	0.261742	3.80118e-07	0.393229	3.32365e-07	13.5
NM_011899	Srp54a	1.46617e-06	1.81068e-06	3.1251e-06	1.51168e-06	7.53324e-07	1.65924e-06	1.12239e-06	2.35125e-07	0.0801831	0.331116	24	6	7.31856e-07	1.461e-06	7.32257e-07	7.32257e-07		NM_011899	Srp54a	1.3078e-06	1.67303e-08	5.9586e-07	3.65385e-07	7.05806e-07	2.94739e-06	0.299465	2.05677e-06	0.000390449	0.0109996	24	18	1.358e-06	0.0374341	0.0744441	0.0744441		0.0270828	6.53708e-08	0.990369	2.6866e-07	0.103713	0.122231	3.92225e-07	12
NM_001242616	Taz	3.01641	6.01668	0.000119674	2.03733e-05	0.437962	6.77378	8.82943	5.37026	0.0185719	0.124201	24	21	3.64246	3.80558	3.28561	0.863367		NM_001242616	Taz	7.9995	7.25489	14.3462	7.17844	1.75912e-16	0.43236	3.87399e-32	2.26044	0.00323849	0.044589	24	6	5.12998	4.93398	5.53022	1.12084		9.77149e-08	0.0112146	0.00127373	0.483958	6.70551e-08	0.346668	4.02331e-07	15
NM_133907	Ube3c	8.8337	9.22737	8.57782	7.20175	7.06317	6.02661	7.49072	8.88774	0.000390449	0.00978436	24	3	1.23998	7.91361	1.38035	0.174428		NM_133907	Ube3c	7.27017	8.902	7.62348	9.5221	9.74577	7.64723	6.91623	6.08735	0.00323849	0.044589	24	9	1.40942	7.96429	1.40163	0.17599		6.8269e-08	1.93726e-05	0.0412981	0.0199892	5.57158e-07	0.322757	4.09614e-07	6
NM_007833	Dcn	4.06471	9.88515	11.7856	8.24609	28.3331	37.103	24.8459	28.4573	0.0801831	0.331116	27	15	13.3507	18.8399	12.2655	0.651037		NM_007833	Dcn	26.5071	26.6162	21.0109	8.59323	13.3063	4.58989	8.41963	3.10507	0.0185719	0.138187	27	1.5	12.667	14.2076	9.26765	0.652303		1.10285e-07	0.00103518	0.0136893	0.40625	1.22555e-07	0.485115	6.6171e-07	13.5
NM_175194	Slc25a16	22.3858	27.0272	24.1903	19.5771	15.8888	18.0772	25.0425	25.8132	0.0185719	0.124201	24	1.5	4.09362	22.2503	4.39249	0.197413		NM_175194	Slc25a16	18.5293	16.1681	20.4345	21.0995	27.3907	19.822	21.6285	19.2133	0.0185719	0.138187	24	15	1.95959	20.5357	2.81801	0.137225		2.01933e-06	0.0147254	0.0136853	0.979987	1.2036e-07	0.905272	7.22157e-07	13.5
NM_198163	Rab35	4.48297	5.71078	6.60334	5.3052	9.77469	10.5878	9.48417	9.76915	0.0185719	0.124201	27	13.5	2.66819	7.57737	2.33932	0.308724		NM_198163	Rab35	7.28175	7.02932	10.3444	7.71646	5.67424	4.7482	5.66229	7.21818	0.0185719	0.138187	24	6	1.44407	6.95936	1.71112	0.245873		1.23782e-07	0.00800609	0.00261021	0.716244	1.0597e-06	0.238763	7.4269e-07	7.5
NM_001142706	Cfb	0.287192	3.36634	4.00673	43.3165	24.8275	41.0203	26.8346	13.4707	0.00807112	0.0875214	27	13.5	18.7719	18.6449	16.9644	0.909868		NM_001142706	Cfb	17.0081	21.1365	33.1675	32.6721	19.6416	12.8225	15.3406	9.844	2.83044e-05	0.0021851	24	7.5	9.56666	20.2041	10.4439	0.516919		1.40947e-06	0.163287	5.14283e-06	0.0017078	1.3305e-07	0.17847	7.98299e-07	6
NM_001081193	Lemd3	2.08195	1.94659	1.27899	0.744561	1.71082	1.43411	1.25093	2.60991	0.0801831	0.331116	24	22.5	0.465078	1.63223	0.562904	0.344868		NM_001081193	Lemd3	1.16634	3.03537	2.79955	2.51708	1.1406	1.02264	0.648627	0.892895	2.83044e-05	0.0021851	24	6	1.20542	1.65289	1.19915	0.725488		1.34758e-07	0.00955526	0.00223243	0.637138	3.63311e-07	0.310095	8.08547e-07	16.5
NM_183167	AI987944	14.2924	8.96903	4.7773	0.000114394	2.16446	6.94541	5.72711	5.0906	0.0801831	0.331116	24	0	3.07606	5.9958	4.17623	0.696525		NM_183167	AI987944	0.719635	0.0277818	10.5026	8.25981	6.0972	5.05786	0.000346795	0.00168132	0.00323849	0.044589	24	9	4.31018	3.83336	4.91784	1.2829		1.97563e-07	0.0028599	0.010385	0.673579	1.3659e-07	0.467743	8.19538e-07	9
NM_029709	Clasp1	0.0088988	0.00739222	0.0128874	0.00789428	0.000178944	0.0088604	7.77913e-05	8.48939e-05	0.0801831	0.331116	24	7.5	9.86725e-05	0.00578434	0.00342084	0.00342084		NM_029709	Clasp1	0.00531627	1.0395e-05	2.81702e-05	5.82708e-05	0.00800654	0.0117692	0.0092474	0.00873013	2.83044e-05	0.0021851	24	18	0.00615319	0.00539581	0.00592482	0.00592482		2.605e-07	0.0928314	3.48602e-06	0.00244902	1.50399e-07	0.0272339	9.02391e-07	10.5
NM_008524	Lum	2.08667	2.65739	2.43694	2.00043	5.5652	8.36954	6.64956	6.23956	0.0185719	0.124201	24	18	2.95765	4.50066	2.68	0.595469		NM_008524	Lum	2.58414	2.10524	6.91557	4.01679	3.98948	1.65883	2.23031	1.17898	0.0185719	0.138187	24	9	1.60254	3.08492	1.75384	0.568521		1.69515e-07	0.000110198	0.0417685	0.0624125	8.22066e-07	0.275026	1.01709e-06	9
NM_011609	Tnfrsf1a	27.7947	29.4409	27.3735	33.4589	33.9316	40.6416	37.0906	43.0987	0.00807112	0.0875214	27	18	5.40915	34.4214	5.40687	0.157079		NM_011609	Tnfrsf1a	41.6015	46.4539	51.4637	36.9617	32.3449	33.4729	34.8409	45.1311	0.00323849	0.044589	24	3	8.22761	40.2838	8.30638	0.206196		1.69859e-07	0.00818584	0.00337926	0.772892	3.2908e-06	0.813906	1.01916e-06	15
NM_023066	Asph	4.09662e-32	1.37811	4.12959	1.69598	2.92494	1.40062e-14	9.0055e-13	7.27089e-55	0.00323849	0.0388301	24	9	1.57409	1.26608	1.65697	1.30874		NM_023066	Asph	2.31118	6.67403e-06	3.53154e-09	1.90523e-120	0.430249	7.2406e-20	2.84634	1.78591	0.0801831	0.364276	24	21	1.26283	0.921711	1.27996	1.27996		1.71225e-07	0.00304348	0.00895306	0.724964	6.54217e-07	0.294188	1.02735e-06	12
NM_001165989	Ckap5	3.13609	2.23843	2.75521	0.000990923	1.51479	2.04876	2.38515	2.6398	0.0185719	0.124201	24	0	0.582868	2.0899	0.917071	0.43881		NM_001165989	Ckap5	0.000659891	0.000994841	0.00141644	2.01924	1.93439	3.08017	0.00115728	0.00108659	0.000390449	0.0109996	24	13.5	1.3672	0.879889	1.41479	1.41479		2.1018e-06	7.22847e-06	0.180723	0.00197885	1.93454e-07	0.0412645	1.16072e-06	13.5
NM_198602	Cux1	6.84318	2.33899	4.16395	1.93888	4.31158	4.95885	4.23203	5.6876	0.0801831	0.331116	24	21	1.63556	4.30938	1.41192	0.32764		NM_198602	Cux1	9.58749	7.72733	10.5963	15.4128	9.48325	5.52429	0.177982	0.00060323	0.000390449	0.0109996	24	9	5.3382	7.31376	5.4336	0.742928		3.18761e-07	0.00246145	0.0158975	0.53991	1.94836e-07	0.988004	1.16902e-06	12
NM_027296	Trnt1	8.44509	5.97003	7.29314e-78	0.00262357	2.95588	3.77486	4.39365	4.93102	0.0185719	0.124201	24	0	3.10678	3.80914	2.64017	0.693113		NM_027296	Trnt1	1.89786	2.5023	5.41067	7.4994	5.08479	2.45405e-15	0.000171448	2.0853	0.0185719	0.138187	21	9	2.58182	3.2657	2.92859	0.896772		2.07991e-07	0.00500717	0.00675647	0.921809	1.54076e-06	0.23025	1.24794e-06	9
NM_177151	Vps13b	4.74752	4.34634	4.20569	4.29879	3.1024	3.47836	3.93541	4.13351	0.00118586	0.0265694	27	0	0.474794	4.06172	0.523002	0.128764		NM_177151	Vps13b	4.15144	3.65968	5.53656	7.12049	5.98992	4.83622	3.35186	4.0897	0.00323849	0.044589	24	10.5	1.33953	4.84198	1.44623	0.298685		2.1694e-07	3.49928e-05	0.0608978	0.0212345	1.74547e-05	0.0116479	1.30164e-06	10.5
NM_198006	Coa5	17.9798	15.7769	16.419	13.2382	17.1306	19.7683	19.1476	21.5419	0.00323849	0.0388301	24	21	2.6029	17.6253	2.6058	0.147845		NM_198006	Coa5	15.4228	19.9425	17.8479	22.3167	19.2887	18.2873	17.703	16.7847	0.0185719	0.138187	24	12	1.21477	18.4492	1.70177	0.0922407		2.28674e-07	0.00407159	0.00871563	0.802918	8.96088e-06	0.747477	1.37204e-06	9
NM_153121	Lysmd1	4.94617	6.48877	5.54127	5.61123	7.06013	7.39488	7.07796	5.98682	0.0185719	0.124201	24	16.5	1.03083	6.2634	0.798121	0.127426		NM_153121	Lysmd1	5.01023	9.46646	7.2542	4.93263	3.1771	3.15742	0.879096	7.22156	0.000390449	0.0109996	24	4.5	2.84265	5.13734	3.05847	0.595341		3.33391e-06	5.74013e-07	0.251687	0.000145249	2.32291e-07	0.044059	1.39375e-06	12
NM_009917	Ccr5	1.30392	0.479826	0.490354	0	1.17039	2.66374	1.98999	2.11687	0.0185719	0.124201	24	21	1.06785	1.27689	0.774584	0.606619		NM_009917	Ccr5	0.72826	0.64605	0.474168	1.86081	2.78472	2.05879	0.870274	0.414226	0.0185719	0.138187	24	13.5	0.980504	1.22966	1.03578	0.842328		3.61003e-07	0.00187853	0.0202902	0.434548	2.63552e-07	0.267596	1.58131e-06	7.5
NM_080558	Ssfa2	10.3734	11.0751	9.44964	9.28731	9.09186	9.3144	9.2177	10.9742	0.0185719	0.124201	24	3	0.906186	9.84795	0.773443	0.0785384		NM_080558	Ssfa2	8.32263	4.79908	8.61238	12.4365	9.08282	9.90566	11.2842	9.03908	0.0185719	0.138187	24	15	2.09415	9.18529	1.87024	0.203612		0.000760787	2.8735e-07	0.797714	6.20398e-06	0.000318269	0.00694448	1.7241e-06	12
NM_175178	Aifm3	1.24612	0.305549	0.26285	7.68965e-06	1.25777e-05	8.38286e-06	1.42971	1.4586	0.000390449	0.00978436	24	22.5	0.881134	0.587857	0.76557	0.76557		NM_175178	Aifm3	0.752004	1.08304	2.28172	1.32951	7.88022e-06	1.16166e-05	7.81205e-06	1.20088	0.0185719	0.138187	24	6	0.765819	0.830898	0.82335	0.82335		1.15426e-06	0.00413524	0.0258576	0.537089	3.01585e-07	0.881958	1.80951e-06	16.5
NM_025924	Upf3a	7.3622	9.7673	10.213	9.98781	10.6409	14.1372	9.78805	9.5182	0.000390449	0.00978436	24	12	0.642583	10.1768	1.63236	0.160399		NM_025924	Upf3a	6.64248	11.8511	11.1602	6.40163	4.32635	4.85377	7.11918	10.7099	0.0185719	0.138187	24	3	3.36482	7.88308	3.19661	0.405502		3.10086e-05	0.000492878	0.255563	0.0317482	3.47833e-07	0.768451	2.087e-06	9
NM_080635	Eif3h	96.3821	109.912	136.113	160.431	134.567	115.909	122.998	111.615	0.0185719	0.124201	24	12	17.4337	123.491	19.4416	0.157434		NM_080635	Eif3h	139.715	141.708	117.839	88.7704	117.929	125.478	114.428	147.934	0.0801831	0.364276	24	22.5	16.3465	124.225	19.9233	0.160381		3.80579e-07	0.00495804	0.0107136	0.798766	3.85868e-06	0.352311	2.28347e-06	10.5
NM_198103	Exoc8	0.877093	1.21323	0.774239	0.597435	0.596636	1.0171	0.740994	1.3341	0.0801831	0.331116	24	0	0.199479	0.893853	0.245389	0.245389		NM_198103	Exoc8	1.1381	1.28822	1.84441	2.28602	1.36074	0.860643	1.0186	0.560048	2.83044e-05	0.0021851	24	9	0.525076	1.2946	0.603773	0.466379		8.25701e-07	0.0218112	0.00387535	0.563119	3.81582e-07	0.785164	2.28949e-06	9
NM_026069	Rpl37	92.3346	134.277	196.135	268.437	237.106	217.132	162.283	194.387	0.000390449	0.00978436	24	12	58.5873	187.761	62.8016	0.334476		NM_026069	Rpl37	245.127	203.379	116.229	162.744	154.892	224.741	202.218	220.064	0.0801831	0.364276	24	0	40.5314	191.174	30.023	0.157045		3.95383e-07	0.0161814	0.00296346	0.575237	3.91137e-07	0.459301	2.34682e-06	12
NM_175101	Emc3	29.981	32.5416	21.3108	21.2993	28.7882	32.5655	35.2148	29.5435	0.0801831	0.331116	21	19.5	5.29545	28.5411	5.19083	0.181872		NM_175101	Emc3	33.1793	35.1668	33.451	29.0035	35.1485	21.2654	26.5472	31.0588	0.0185719	0.138187	24	4.5	3.07185	30.6026	4.45747	0.145657		9.02145e-05	0.0567851	0.056551	0.998743	3.93469e-07	0.908037	2.36081e-06	15
NM_027225	Cobll1	13.1164	10.5903	13.8003	6.21473	6.98791	6.04562	4.01555	8.7809	0.0185719	0.124201	24	6	3.21561	8.69396	2.53497	0.291578		NM_027225	Cobll1	3.25035	8.00389	10.0062	11.3749	13.6732	7.80678	11.4873	9.14609	0.0801831	0.364276	24	13.5	2.4234	9.34359	2.63269	0.281765		6.93503e-06	0.0142972	0.0340038	0.760253	4.6961e-07	0.777758	2.81766e-06	7.5
NM_009143	Sdf2	40.0766	43.976	41.2493	25.0644	34.3242	22.1287	38.6071	36.1064	0.00323849	0.0388301	24	3	6.92199	35.1916	7.20428	0.204716		NM_009143	Sdf2	22.6573	27.2403	46.2322	45.924	41.9823	23.0176	17.5088	24.727	0.00323849	0.044589	24	9	14.9885	31.1612	13.8009	0.442887		4.73499e-07	0.00718917	0.00906007	0.938704	8.30254e-06	0.922095	2.84099e-06	6
NM_144549	Trib1	15.169	13.1906	11.5112	10.9906	9.09798	11.0974	12.2445	13.2408	8.54112e-09	1.44555e-05	24	0	1.56709	12.0678	2.2763	0.188626		NM_144549	Trib1	10.1918	11.2423	9.782	13.8928	13.9271	10.949	7.07899	9.16307	0.0801831	0.364276	24	9	2.08158	10.7784	2.30275	0.213645		5.03925e-07	1.01215e-06	0.132688	0.000577939	4.74263e-07	0.0939542	2.84557e-06	9
NM_001168659	Ccdc127	9.45234	5.7904	5.34566	2.79744	5.14733	3.43221	6.31319	6.20339	0.00323849	0.0388301	24	0	1.95952	5.56025	2.07486	0.373161		NM_001168659	Ccdc127	0.00019218	5.16516	4.5831	8.02385	7.1684	0.0828438	2.14737	0.0612145	0.00323849	0.044589	24	10.5	2.62558	3.40402	3.24157	0.952277		5.54115e-07	1.13701e-05	0.106677	0.00528907	5.1663e-07	0.0132481	3.09977e-06	10.5
NM_025919	Rpl11	724.232	809.076	946.284	962.618	821.016	853.926	790.016	845.183	0.0801831	0.331116	24	10.5	73.054	844.044	68.7193	0.0814167		NM_025919	Rpl11	995.194	899.275	785.033	777.196	761.24	736.142	868.488	881.954	2.83044e-05	0.0021851	24	1.5	85.599	838.065	95.3879	0.113819		5.33236e-07	0.0485614	0.000420526	0.124108	8.437e-07	0.0262207	3.19941e-06	9
NM_172677	Ythdf3	15.4501	12.4719	0.000882858	4.00136	8.78373e-05	6.37983e-05	5.10049	5.2851	0.000390449	0.00978436	24	1.5	4.04802	5.28875	5.95355	1.1257		NM_172677	Ythdf3	8.50296	0.95084	7.29013	3.93114	9.49204	9.26907	12.5151	10.1921	0.00323849	0.044589	24	18	3.69461	7.76792	3.83299	0.493438		2.77206e-05	0.319649	7.6157e-05	0.00600486	5.55182e-07	0.229062	3.33109e-06	16.5
NM_018765	Wbp4	4.49675	5.72114	4.12753	4.15834	4.32728	5.92477	5.72581	6.30984	0.00323849	0.0388301	24	21	1.05925	5.09893	0.815816	0.159997		NM_018765	Wbp4	5.80258	4.15932	7.83559	6.04918	6.50716	2.008	1.54623	3.22171	0.00323849	0.044589	24	7.5	2.16124	4.64122	2.30217	0.496028		2.68697e-06	1.67894e-05	0.179571	0.00390921	5.86646e-07	0.00696156	3.51987e-06	13.5
NM_027230	Zmynd8	2.04963	0.000111352	9.28252e-16	1.97969e-24	6.61558e-14	1.31999e-52	1.35694	1.97227	0.0185719	0.124201	24	0	0.959501	0.672369	0.900631	0.900631		NM_027230	Zmynd8	1.07552	0.162203	1.63096	2.37876	0.536398	2.51289e-19	5.56432e-84	0.0824503	0.00323849	0.044589	24	6	0.795437	0.733286	0.856923	0.856923		5.90627e-07	0.00330901	0.0195172	0.555221	3.7791e-06	0.524427	3.54376e-06	6
NM_025482	Tpd52l2	5.31094e-07	0.967346	2.74377	4.30234	1.4171	1.02709	0.587527	0.774184	0.000390449	0.00978436	24	10.5	1.00204	1.47742	1.35421	0.916605		NM_025482	Tpd52l2	0.136829	1.95533e-05	2.02432e-05	8.7944e-06	5.4776e-06	1.27954e-06	2.58554e-06	1.23546e-06	0.0398244	0.267629	27	3	1.44957e-05	0.0169314	0.00880716	0.00880716		0.014466	6.01987e-07	0.973935	3.30369e-06	0.0327968	0.122456	3.61191e-06	7.5
NM_029702	Arfrp1	5.57226	0.973077	0.0113712	1.61346	1.69224	1.21208	3.49425	3.26481	0.0801831	0.331116	24	19.5	1.6205	2.22919	1.71714	0.770295		NM_029702	Arfrp1	4.47587	5.60933	3.72038	3.35332	5.41398e-05	0.000400131	0.000327908	1.54007	0.000390449	0.0109996	24	3	2.63045	2.33747	2.78487	1.19141		7.56702e-07	0.111704	1.91905e-05	0.00749279	6.22833e-07	0.0635809	3.73699e-06	16.5
NM_001130485	Rpl35a	245.145	358.553	459.268	622.068	487.669	414.91	439.986	421.32	0.0185719	0.124201	24	12	74.8803	431.115	104.502	0.2424		NM_001130485	Rpl35a	495.031	525.907	357.263	351.406	355.437	400.116	448.475	465.104	0.00323849	0.044589	24	0	80.3966	424.842	77.6979	0.182886		6.87322e-07	0.0994852	3.20904e-05	0.012401	4.52622e-06	0.0130526	4.12393e-06	12
NM_172049	Tmem18	6.4941	4.46125	2.53453	2.90381	3.85519	4.21688	4.08537	7.88191	0.00323849	0.0388301	24	22.5	1.4813	4.55413	1.93105	0.424022		NM_172049	Tmem18	2.81583	3.49946	3.68141	5.00749	5.06397	4.84892	2.06942	3.81172	0.0185719	0.138187	24	12	1.10628	3.84978	1.02618	0.266555		7.46618e-07	0.0182738	0.00455506	0.642155	1.23135e-06	0.717095	4.4797e-06	10.5
NM_008914	Ppp3cb	8.16809	6.63428	3.77768	5.5951	3.78978	3.39513	5.85623	7.00996	0.00323849	0.0388301	24	0	2.01992	5.52828	1.91847	0.347028		NM_008914	Ppp3cb	7.03601	5.925	10.1987	8.21552	6.18337	2.68195	3.55018	3.5833	0.00323849	0.044589	24	6	2.83927	5.92175	3.04083	0.513502		7.64971e-07	0.0049742	0.0174203	0.674737	1.25044e-06	0.915169	4.58982e-06	6
NM_023842	Dsp	5.81796	6.53606	7.64429	7.01227	4.98722	4.70612	5.59645	4.06808	0.00323849	0.0388301	24	7.5	1.12645	5.79606	1.19347	0.205911		NM_023842	Dsp	10.507	5.49651	5.54376	7.03563	7.17395	7.86431	7.56348	7.32106	0.0801831	0.364276	24	18	0.391649	7.31321	1.16881	0.159821		0.000222059	0.003715	0.332459	0.0917065	7.91195e-07	0.98134	4.74716e-06	10.5
NM_001081378	Kidins220	10.0116	9.25631	6.29686	7.24354	9.4069	8.81136	11.0795	10.0729	0.000390449	0.00978436	24	19.5	1.26721	9.02237	1.81457	0.201119		NM_001081378	Kidins220	9.89599	10.0175	14.6266	11.3791	10.684	9.358	9.42862	9.89467	0.000390449	0.0109996	24	7.5	0.93809	10.6606	1.71388	0.160768		7.98677e-07	0.00323447	0.0239731	0.50353	1.33418e-05	0.472522	4.79205e-06	12
NM_138953	Ell2	30.6204	24.7478	22.5845	20.2257	23.7326	16.7057	29.2395	29.051	0.0801831	0.331116	24	0	5.68224	24.6134	4.80905	0.195384		NM_138953	Ell2	17.4272	21.0982	26.11	24.9358	32.7224	20.9449	22.5805	19.0006	0.00323849	0.044589	24	12	3.90256	23.1025	4.9304	0.213414		8.16333e-07	0.0106552	0.00938921	0.966101	9.26233e-07	0.722707	4.89799e-06	12
NM_173737	Hmces	7.20889	4.30151	2.89024	2.19023	1.64119	3.75446	4.23718	5.22539	9.55942e-07	0.000241754	24	0	1.75031	3.93114	2.03734	0.518258		NM_173737	Hmces	1.3658	1.05166	2.20461	3.96845	2.72383	4.59123	4.45006	4.45415	0.00323849	0.044589	27	15	1.94017	3.07233	1.41655	0.461068		8.24318e-07	0.000376947	0.0620324	0.0973513	1.06106e-06	0.523806	4.9459e-06	15
NM_010407	Hck	0.258472	0.380643	1.81077	0.940611	2.8342	2.1013	2.98413	1.52697	0.0185719	0.124201	24	13.5	0.877021	1.60464	0.994346	0.619671		NM_010407	Hck	3.29812	7.12649	4.58402	0.807414	0.374796	1.74318	2.68334	2.90124	0.00323849	0.044589	24	3	1.89762	2.93982	2.26866	0.7717		9.37708e-07	0.00482674	0.0203932	0.628325	3.13736e-06	0.54265	5.62623e-06	10.5
NM_031184	Glis2	0	0	0	0.0183834	0.366202	0.205538	0.444435	0.147895	0.00118586	0.0265694	24	16.5	0.183746	0.147807	0.196706	0.196706		NM_031184	Glis2	0.401899	0.209059	1.45156	0.125637	0.0371372	0	0	0.390393	0.00807112	0.100555	24	4.5	0.147827	0.326961	0.417379	0.417379		5.40455e-05	0.000745698	0.286398	0.0371631	1.20446e-06	0.840551	7.22674e-06	12
NM_001302337	Aktip	0.501427	7.20295e-116	6.09217e-155	8.16906e-87	0	0	8.76931e-66	0.399503	0.00807112	0.0875214	24	0	6.20133e-66	0.112616	0.198553	0.198553		NM_001302337	Aktip	0.00124869	0.0920607	1.52823	3.12246	2.31287	0.177852	2.06092e-121	6.43753e-260	9.55942e-07	0.000256496	24	10.5	1.14484	0.90434	1.40952	1.40952		1.27494e-06	0.107725	8.28002e-05	0.0225532	0.000116889	0.0293972	7.64963e-06	10.5
NM_183148	Iffo2	3.2486	2.69361	2.48053	0.00786451	0.000225138	1.07092e-05	1.02685	0.773108	0.000390449	0.00978436	27	0	1.75399	1.36269	1.42746	1.04753		NM_183148	Iffo2	1.51994	1.59877	4.19547e-05	7.55723e-06	2.12506	2.60838	3.23804	0.0262391	0.0801831	0.364276	24	18	0.788167	1.38956	1.08709	0.782325		9.57482e-06	0.00153328	0.123657	0.13064	1.29414e-06	0.506215	7.76483e-06	18
NM_001164294	Cuedc2	0.125966	3.30964	8.35221e-146	0.108437	1.94422e-08	7.09299e-31	1.57349e-05	2.38398	0.0801831	0.331116	24	3	0.121212	0.741005	0.97772	0.97772		NM_001164294	Cuedc2	4.61509	6.79628e-217	4.56004e-32	0.178617	1.08446e-06	4.22631	5.98237	5.0564	0.00323849	0.044589	24	19.5	3.44911	2.50735	3.37835	1.34738		0.0123207	0.9662	1.38233e-06	8.14774e-06	0.00658288	0.214037	8.29396e-06	16.5
NM_001037955	Dusp22	4.16643	2.95717	1.9406	0.514124	1.88217	2.53205	1.57616	3.08042	0.0185719	0.124201	24	0	0.783057	2.33114	1.09215	0.468504		NM_001037955	Dusp22	1.57635	1.93824	2.55208	2.58918	3.66786	2.87155	0.188907	0.939105	0.0185719	0.138187	24	12	1.16678	2.04041	1.03681	0.508138		1.38511e-06	0.00959486	0.0155054	0.870541	2.98111e-06	0.9245	8.31064e-06	12
NM_029431	Them4	19.8076	13.6715	13.0578	9.6117	12.0586	10.1707	14.2239	12.7621	0.0801831	0.331116	24	0	2.22767	13.1705	3.02909	0.229991		NM_029431	Them4	9.40709	7.65845	4.60737	8.05625	13.8488	12.4508	13.5911	10.3783	0.000390449	0.0109996	24	18	3.45902	9.99977	3.51909	0.351917		1.44498e-06	0.0205053	0.00709299	0.718626	5.73509e-06	0.960625	8.66984e-06	18
NM_009692	Apoa1	11980.4	12411.1	15056.1	12940.5	12771.1	10686.4	11523.4	10227.3	0.000390449	0.00978436	24	9	1508.4	12199.5	1387.01	0.113694		NM_009692	Apoa1	14995.7	13086.8	10996	9465.21	10677.1	12285.7	13228.9	11721	0.00323849	0.044589	24	22.5	1649.5	12057.1	1808.75	0.150016		1.52876e-06	0.00150574	0.051382	0.237956	1.80566e-06	0.784627	9.17253e-06	13.5
NM_001038589	Usp14	2.86878e-06	3.37321e-06	1.68496e-05	1.17276e-05	4.20489e-05	0.277298	5.83176e-05	8.7026e-06	0.00118586	0.0265694	27	13.5	2.73155e-05	0.031147	0.0601598	0.0601598		NM_001038589	Usp14	4.19081e-06	2.4609	4.89245	2.26661	1.2638	1.05632e-05	0.00048417	8.01436e-05	0.0801831	0.364276	24	6	1.67106	1.36054	2.15562	1.58438		0.00540221	0.929202	1.61146e-06	1.38731e-05	0.0067228	0.572897	9.66871e-06	7.5
NM_139308	Stard7	37.4143	25.9016	26.7776	23.7066	32.7275	27.0551	31.8755	33.5251	0.0801831	0.331116	24	21	4.18798	29.8729	4.24751	0.142186		NM_139308	Stard7	27.1986	31.5016	28.8765	33.7508	32.4352	21.6457	20.3294	22.121	0.0185719	0.138187	24	9	6.96316	27.2324	5.12825	0.188314		1.62233e-06	0.0356382	0.00341751	0.428063	7.40359e-06	0.901246	9.73393e-06	12
NM_010064	Dync1i2	16.6389	7.70198	12.5278	10.8306	11.943	13.949	16.5966	15.3083	0.0801831	0.331116	24	22.5	1.96611	13.187	1.91043	0.144872		NM_010064	Dync1i2	17.6246	21.148	19.6749	8.62865	7.73938	15.4034	6.66176	12.3863	0.0185719	0.138187	24	4.5	5.15382	13.6584	4.73577	0.34673		0.000303987	0.00188175	0.418275	0.0443871	1.63371e-06	0.737203	9.80224e-06	18
NM_145550	Yipf1	32.6763	16.8847	12.712	17.4078	28.5197	19.736	32.1974	28.7871	0.0185719	0.124201	24	19.5	8.41627	23.6151	7.9988	0.338715		NM_145550	Yipf1	24.9286	42.7145	33.8459	35.4989	31.1315	27.5005	27.7213	26.1345	0.0801831	0.364276	24	9	5.61669	31.1845	4.35837	0.139761		2.05637e-05	0.190928	0.000989903	0.0685909	1.64739e-06	0.589737	9.88428e-06	10.5
NM_173378	Trp53bp2	3.26979	3.53851	4.50319	4.78125	6.67978	9.06278	6.96104	8.3748	0.00118586	0.0265694	27	15	2.60785	5.85009	2.26989	0.388009		NM_173378	Trp53bp2	6.67986	9.09137	6.26106	9.8542	4.73399	4.28202	4.61478	8.69829	0.0801831	0.364276	24	4.5	1.65389	6.77695	1.95321	0.288213		5.2344e-06	0.00283131	0.0742254	0.261033	1.72019e-06	0.444099	1.03211e-05	10.5
NM_145417	Rnpep	17.6715	13.897	8.12774	18.6185	14.5561	26.7685	18.3425	22.2454	0.0801831	0.331116	24	18	3.73193	17.5284	5.46648	0.311864		NM_145417	Rnpep	21.419	11.4579	27.7841	20.4929	10.5626	9.10937	1.13171	18.6426	0.0185719	0.138187	24	6	7.52536	15.075	7.45477	0.494511		0.000106507	0.000764351	0.35406	0.0292509	1.76276e-06	0.312126	1.05765e-05	12
NM_016736	Nub1	4.65969e-05	9.78879	12.4962	9.39421	12.6936	13.9003	8.30307	7.86249	0.0185719	0.124201	24	12	3.27653	9.30484	4.10546	0.441218		NM_016736	Nub1	12.4114	7.93358e-05	0.00151516	5.31668e-06	0.011087	6.06623	3.54851	13.5613	0.00323849	0.044589	24	21	4.65724	4.45002	6.22654	1.39922		6.8416e-06	3.40316e-05	0.226289	0.00508629	1.77975e-06	0.167965	1.06784e-05	9
NM_010740	Cd93	1.00368	0.282834	0.315476	0.572312	0.371371	1.38898	1.00782	0.524265	0.0801831	0.331116	24	18	0.159177	0.683342	0.390309	0.390309		NM_010740	Cd93	1.11685	1.15264	1.10419	0.694192	0.713567	0.417325	0.410789	0.562657	0.000390449	0.0109996	27	3	0.417181	0.764881	0.325789	0.325789		7.18657e-06	0.293887	1.80758e-06	0.000310609	1.12855e-05	0.0245855	1.08454e-05	15
NM_025531	Slmo2	34.649	36.5528	29.0954	44.8745	43.9292	52.964	40.9909	41.4297	0.0801831	0.331116	24	15	7.23052	40.5607	7.93852	0.19572		NM_025531	Slmo2	38.5931	40.7635	33.3566	21.7543	27.8952	40.4434	40.6794	43.9678	0.00323849	0.044589	24	22.5	7.50325	35.9317	8.33275	0.231905		6.2873e-06	0.017495	0.0268353	0.880412	1.81061e-06	0.173339	1.08636e-05	7.5
NM_007542	Bgn	50.978	32.7629	52.0885	43.9259	57.508	57.0002	52.2955	46.4257	0.0801831	0.331116	24	15	4.20446	49.1231	7.62812	0.155286		NM_007542	Bgn	50.3459	53.6449	54.9677	50.1507	43.6752	36.256	43.2486	48.5989	9.55942e-07	0.000256496	24	4.5	5.95391	47.611	7.78599	0.163533		2.05101e-06	0.191657	3.47796e-06	0.00100512	1.97068e-06	0.00652071	1.1824e-05	10.5
NM_184088	Dennd4c	5.44346	4.77495	4.62177	4.25625	3.52287	3.23584	4.49152	5.98175	0.000390449	0.00978436	24	1.5	0.932677	4.54105	1.04693	0.230547		NM_184088	Dennd4c	4.89021	5.32276	8.33111	6.96904	6.41439	3.19382	3.12229	5.16759	0.000390449	0.0109996	24	7.5	1.78168	5.4264	1.99273	0.367229		2.05216e-06	0.000205311	0.108666	0.0415668	1.20485e-05	0.0300337	1.23129e-05	6
NM_009078	Rpl19	589.097	628.422	718.44	868.43	679.595	630.634	657.257	560.116	0.000390449	0.00978436	24	10.5	63.8737	666.499	98.1786	0.147305		NM_009078	Rpl19	787.995	839.584	718.177	589.776	654.429	597.458	581.869	682.691	0.00323849	0.044589	24	3	96.3843	681.497	106.324	0.156015		2.09126e-06	0.0329977	0.0050358	0.521683	2.32513e-06	0.618299	1.25475e-05	7.5
NM_030750	Sgpp1	30.9449	34.032	21.5977	22.9054	21.5805	26.26	27.8787	30.3454	0.00323849	0.0388301	24	0	5.59021	26.9431	5.08427	0.188704		NM_030750	Sgpp1	20.6841	17.8925	21.6893	26.6559	31.1684	23.9921	20.9834	24.9809	0.0185719	0.138187	24	12	3.18205	23.5058	3.92017	0.166775		2.20669e-06	0.00295589	0.045907	0.352169	5.06744e-06	0.553369	1.32401e-05	12
NM_028881	Crtc2	18.548	20.0006	14.4735	17.6168	17.8333	21.0248	20.1625	20.4076	0.0185719	0.124201	24	21	1.81019	18.7584	1.77232	0.0944813		NM_028881	Crtc2	15.8793	19.5944	16.2755	14.7964	16.4617	13.1584	13.8226	14.5387	0.00323849	0.044589	24	4.5	1.25259	15.5659	1.9885	0.127747		2.00858e-05	0.0181233	0.0561159	0.682289	2.22773e-06	0.614989	1.33663e-05	16.5
NM_146131	Pbxip1	4.98831	1.51603	2.50221	1.61054	1.86163	2.53793	3.53511	3.24264	0.0801831	0.331116	24	22.5	0.730371	2.7243	1.10019	0.403842		NM_146131	Pbxip1	2.5776	3.8892	2.67386	3.02333	1.71375	1.19448	1.44632	1.9457	2.83044e-05	0.0021851	24	4.5	0.952013	2.30803	1.09566	0.474716		1.26829e-05	0.199536	0.000338488	0.032069	2.2836e-06	0.0790414	1.37015e-05	18
NM_013581	Cog1	3.34987	4.494	4.17651	4.81275	4.98613	7.4468	5.71011	7.48441	0.0398244	0.239404	27	16.5	1.66894	5.33453	1.32172	0.247766		NM_013581	Cog1	7.14826	7.14266	6.91313	5.5268	3.49208	2.24698	5.91911	8.10092	0.000390449	0.0109996	24	1.5	2.03291	5.81124	2.42746	0.417717		2.28689e-06	0.0287954	0.00674461	0.619334	1.08668e-05	0.353972	1.37212e-05	15
NM_033477	D17H6S53E	2.32114	2.11775	3.77111	3.29856	1.41671	0.221075	2.18333	1.40248	0.0801831	0.331116	24	6	1.12273	2.09152	1.08372	0.518149		NM_033477	D17H6S53E	1.4491	1.36533	0.725884	1.8684	1.83978	2.73868	2.32491	1.03577	0.0185719	0.138187	24	16.5	0.375223	1.66848	0.695102	0.416607		2.05039e-05	0.144112	0.00270448	0.160728	2.40648e-06	0.222386	1.44388e-05	10.5
NM_011504	Stxbp3	17.019	14.5726	10.4945	6.63176	10.0814	12.2535	13.7625	15.3739	2.83044e-05	0.00189287	24	0	3.40999	12.5236	3.75808	0.300079		NM_011504	Stxbp3	13.7361	12.8303	20.3233	8.85799	14.6852	9.53547	5.39732	7.81584	0.0801831	0.364276	24	7.5	3.59358	11.6477	3.83049	0.328863		2.1667e-05	2.57412e-06	0.387164	0.000267263	1.43845e-05	0.0160653	1.54446e-05	7.5
NM_133994	Gstt3	31.0996	29.8225	22.8686	32.5131	30.0041	43.9675	47.8607	57.6631	0.00323849	0.0388301	24	19.5	10.8524	36.9749	12.1874	0.329613		NM_133994	Gstt3	42.2988	49.7529	51.0576	56.8808	79.3504	65.8836	40.6884	47.4606	0.00323849	0.044589	24	12	11.4498	54.1716	13.9378	0.257289		2.66516e-06	0.0255796	0.00909963	0.722177	3.81434e-05	0.572623	1.59908e-05	7.5
NM_026127	4833420G17Rik	6.20827e-06	0.000340531	4.41122e-05	0.000353037	3.8509	4.26044	5.1621	1.39977	0.00118586	0.0265694	27	15	2.72294	1.78573	2.37854	1.33197		NM_026127	4833420G17Rik	1.79797	9.03952e-06	1.87153	1.83107	0.293465	0.000537776	2.35597e-06	0.000389909	0.0185719	0.138187	24	7.5	0.207235	0.724372	0.656615	0.656615		3.37745e-06	6.31898e-05	0.163531	0.0119957	2.68812e-06	0.161595	1.61286e-05	7.5
NM_001081224	Prr16	25.7708	24.5023	25.5938	16.4906	14.0886	14.7799	18.2982	19.8057	2.83044e-05	0.00189287	24	1.5	6.07327	19.9162	5.84352	0.293405		NM_001081224	Prr16	16.1961	14.2405	18.7127	28.7211	18.9719	19.0582	15.7641	18.4865	0.0801831	0.364276	24	12	2.26826	18.7689	3.39069	0.180655		5.02646e-06	4.30734e-05	0.198389	0.00718538	2.85763e-06	0.137254	1.71457e-05	10.5
NM_029759	Mtfr1l	13.8081	15.7802	16.4131	25.156	33.3381	25.7866	25.1811	26.0885	0.00807112	0.0875214	27	13.5	7.07559	22.2845	6.97151	0.312841		NM_029759	Mtfr1l	25.4291	38.1381	34.0208	22.558	31.3747	22.7247	20.9358	20.4358	0.0398244	0.267629	27	4.5	4.20417	26.6149	5.74119	0.215713		2.9213e-06	0.00674433	0.0336179	0.580662	5.85789e-06	0.574332	1.75277e-05	9
NM_001177625	Ect2	1.30324	0.919591	0	0.36316	8.0415e-06	0.480139	0.551161	0.701916	0.00323849	0.0388301	24	0	0.44489	0.539902	0.45956	0.45956		NM_001177625	Ect2	0.0215202	0.375325	1.2335	0.789919	0.266144	0.538516	0.0955116	0.0536654	0.0185719	0.138187	24	10.5	0.370365	0.421763	0.351038	0.351038		2.92668e-06	0.00395463	0.0462652	0.400191	4.74271e-06	0.732751	1.75599e-05	10.5
NM_001142920	Tcf7l2	3.74319e-30	1.92712	5.14606	2.85562	1.3661	0.000566474	5.36483e-36	1.22726e-60	2.83044e-05	0.00189287	24	9	1.64752	1.41193	1.83004	1.29612		NM_001142920	Tcf7l2	3.09335	2.56165	2.17575	0.25813	0.473306	9.62332e-129	1.0193e-14	1.20316	0.000390449	0.0109996	27	0	1.78099	1.30265	1.39592	1.0716		3.83957e-06	0.105691	0.000669562	0.0904419	3.09389e-06	0.135813	1.85632e-05	9
NM_177786	Depdc5	0.679119	9.27635e-07	2.35891	1.26032	3.38496	2.54133	2.29739	2.12157	0.0185719	0.124201	24	15	0.793918	1.83045	1.07845	0.589173		NM_177786	Depdc5	2.02034	4.45811	2.54468	0.542053	0.576907	0.674012	1.74318	1.25359	0.0801831	0.364276	24	3	1.04531	1.72661	1.35454	0.784507		3.16342e-06	0.0042964	0.0462435	0.415253	0.000101794	0.837492	1.89804e-05	12
NM_026532	Nutf2	0.771361	1.03099	1.1107	1.09539	1.23221	2.20863	3.49459	1.80959	0.00323849	0.0388301	27	16.5	0.608033	1.61148	0.847959	0.526199		NM_026532	Nutf2	1.61886	2.56168	0.601082	1.48959	0.799347	0.424185	0.338635	0.77956	0.0185719	0.138187	27	3	0.71856	1.06456	0.591334	0.555475		1.63697e-05	0.00335968	0.120703	0.206716	3.20611e-06	0.894555	1.92365e-05	13.5
NM_001308072	Gpr108	1.28072e-06	6.52138	6.96777	10.4657	11.6562	0.00744658	4.27472	4.96253	0.0801831	0.331116	24	12	2.78906	5.60697	2.7898	0.497559		NM_001308072	Gpr108	1.02635	2.7437	0.00957588	0.0118987	1.48375	3.65428	4.68871	8.2738	0.00118586	0.0301981	27	19.5	2.25376	2.99715	2.89659	0.966449		7.36796e-06	0.0169428	0.0308099	0.832819	3.22395e-06	0.653838	1.93435e-05	7.5
NM_011707	Vtn	1040.65	1357.71	1423.09	1428.98	1380.06	1197.07	1274.49	1124.74	0.000390449	0.00978436	24	9	164.547	1278.35	164.57	0.128737		NM_011707	Vtn	1596.31	1395.31	1332.12	1162.43	1293.11	1155.54	1302.11	1296.36	0.00323849	0.044589	27	0	152.445	1323.86	122.569	0.0925849		3.25634e-06	0.010642	0.0258997	0.758451	5.54209e-06	0.903234	1.95379e-05	9
NM_025356	Ube2d3	135.941	132.439	92.1959	102.488	107.732	87.8407	104.976	125.739	0.0801831	0.331116	24	1.5	18.4449	111.169	18.0948	0.162769		NM_025356	Ube2d3	95.6626	122.901	99.0621	122.499	110.378	108.5	95.0155	86.5777	0.0185719	0.138187	24	9	10.8629	105.074	12.0306	0.114496		5.40568e-05	0.0767828	0.0269683	0.695874	3.30624e-06	0.79918	1.98373e-05	7.5
NM_019414	Selenbp2	600.878	366.9	226.199	409.893	860.682	668.376	908.577	866.525	2.83044e-05	0.00189287	24	18	322.888	613.504	300.808	0.490311		NM_019414	Selenbp2	608.668	597.739	322.329	374.946	326.569	419.46	362.588	721.932	0.0801831	0.364276	24	0	165.266	466.779	166.895	0.357546		6.66484e-06	0.0236962	0.0209239	0.965037	3.39032e-06	0.934371	2.03418e-05	18
NM_001033189	C77080	8.01617	7.49636	2.02744	7.23758	18.1449	16.4213	10.2978	8.75066	0.0185719	0.124201	24	18	5.84803	9.79903	3.93199	0.401263		NM_001033189	C77080	10.0663	13.9542	14.8986	14.8984	9.05547	9.65734	8.85531	4.17289	0.000390449	0.0109996	24	7.5	3.60546	10.6948	4.03137	0.376946		3.47678e-06	0.138599	0.000176598	0.0297504	1.5253e-05	0.00935706	2.08605e-05	10.5
NM_001103179	Brwd1	3.14713	3.01539	1.28605	0.503776	1.13385	1.80628	1.15521	1.74465	0.0185719	0.124201	24	1.5	0.807774	1.72404	0.851956	0.494162		NM_001103179	Brwd1	0.31862	1.22398	2.54912	2.4921	2.4641	1.14152	1.77974	1.10448	0.0185719	0.138187	24	9	0.955004	1.63421	0.895095	0.547724		3.61938e-06	0.042992	0.0056055	0.482499	5.42682e-06	0.354315	2.17161e-05	7.5
NM_025664	Snx9	10.8411	12.8511	12.9541	18.7322	18.1662	21.1542	19.187	22.2664	0.0398244	0.239404	27	15	5.82861	16.9346	4.13924	0.244425		NM_025664	Snx9	18.1681	19.2784	19.8692	18.1363	21.3583	13.552	15.8208	16.548	0.0801831	0.364276	24	6	1.63731	17.8414	2.30651	0.129279		1.35078e-05	0.126074	0.00231783	0.163118	3.8848e-06	0.113916	2.33086e-05	9
NM_001001491	Tpm4	16.9649	8.32433	7.2276	4.5598	8.23817	12.8272	9.96417	10.2768	0.00323849	0.0388301	24	21	3.24493	9.79787	3.5936	0.366774		NM_001001491	Tpm4	7.35149	8.42371	12.0929	12.1199	9.28438	11.5676	4.32462	5.53125	0.000390449	0.0109996	24	9	2.64909	8.83698	3.32972	0.376794		6.60072e-06	0.113288	0.00119465	0.120947	3.91243e-06	0.0734422	2.34744e-05	12
NM_178885	AI182371	24.8338	15.5012	14.6942	8.35	28.8898	27.1138	32.0969	35.3878	0.00118586	0.0265694	27	19.5	7.4628	24.262	10.0417	0.413887		NM_178885	AI182371	50.7408	40.9776	24.5227	5.46803	18.1471	18.411	18.5608	28.7412	2.83044e-05	0.0021851	24	1.5	15.904	25.6962	15.2887	0.594982		3.99531e-06	0.00068983	0.106652	0.0914183	3.42189e-05	0.383975	2.39716e-05	18
NM_001135577	Smim13	4.56371	5.28983	5.95482	4.59518	3.43006	2.79859	4.24012	3.96849	0.00323849	0.0388301	24	6	1.0734	4.3551	0.9706	0.222865		NM_001135577	Smim13	2.89593	3.72098	3.61334	5.34452	4.34142	4.51518	3.14942	3.69345	0.0801831	0.364276	24	12	0.750562	3.90928	0.799428	0.204495		4.1155e-06	0.0112859	0.0289438	0.743382	1.48411e-05	0.767046	2.46927e-05	6
NM_023053	Twsg1	14.2538	10.322	9.64133	8.25446	10.1224	7.29662	12.0678	11.2114	0.0801831	0.331116	24	0	2.11507	10.3962	2.08734	0.200779		NM_023053	Twsg1	9.05483	7.30165	11.4444	12.2837	11.7254	12.9211	11.0107	10.7707	0.00323849	0.044589	24	15	1.45179	10.8141	1.8031	0.166737		4.11896e-06	0.0873773	0.00136582	0.158759	0.000266145	0.0569923	2.47135e-05	15
NM_032008	Slmap	19.0192	16.392	13.2585	9.85096	12.345	15.1398	13.5155	15.3593	0.00323849	0.0388301	24	0	2.40347	14.36	2.83668	0.19754		NM_032008	Slmap	9.8043	11.8236	16.2868	16.2887	13.9247	8.40854	11.8932	11.0008	0.0801831	0.364276	24	9	3.10742	12.4288	2.84314	0.228754		6.20843e-06	0.0050135	0.062133	0.381189	4.34483e-06	0.990736	2.60687e-05	9
NM_145529	Cstf3	7.22822	5.14949	6.17273	2.71736	1.88481	3.29778	3.89496	3.63783	0.00323849	0.0388301	24	1.5	1.80299	4.2479	1.89826	0.44687		NM_145529	Cstf3	3.59179	0.541384	2.10486	3.01921	2.59955	4.16451	5.28581	2.87587	0.0185719	0.138187	24	18	1.00385	3.02287	1.43318	0.47411		4.42608e-06	0.00669238	0.0435353	0.516183	6.31365e-06	0.0689139	2.65562e-05	16.5
NM_177608	Secisbp2l	8.07773	10.1926	9.78821	8.55615	6.44985	5.14586	8.30672	9.13825	0.00323849	0.0388301	24	3	1.332	8.20692	1.95079	0.237701		NM_177608	Secisbp2l	8.08538	7.12925	5.85624	10.5141	9.44165	9.33746	9.27461	8.34013	0.0801831	0.364276	24	15	1.53922	8.49735	1.43792	0.16922		4.4932e-06	0.0177307	0.0208134	0.955405	8.9035e-06	0.146885	2.69589e-05	12
NM_001163791	Orc6	6.45883	2.44785	1.22983	1.12361	0.000213037	0.0500693	1.95297e-05	1.72159	0.000390449	0.00978436	24	1.5	1.21733	1.629	2.11855	1.30052		NM_001163791	Orc6	2.3159e-21	0	2.21476	2.59485	0.984795	2.44519	1.43635e-08	4.3701e-19	0.0185719	0.138187	24	12	1.56607	1.02995	1.16733	1.13339		4.91707e-06	0.0405706	0.00826477	0.579644	5.49248e-06	0.739937	2.95021e-05	10.5
NM_001252525	Cpeb1	0.00413666	0.00297424	9.28525e-95	0.00205839	6.18112e-38	7.70243e-307	0.00166168	0.900682	0.0801831	0.331116	24	0	0.00210311	0.113939	0.183158	0.183158		NM_001252525	Cpeb1	0.00164068	0	0.00252085	0.004337	0.00178838	0.00295101	0	0	0.0398244	0.267629	24	9	0.000926543	0.00165474	0.0015551	0.0015551		0.00950284	0.94938	5.04446e-06	3.32751e-05	0.0217237	0.272322	3.02664e-05	9
NM_001289722	Wipf1	2.16974e-06	0.000748245	0	0.000783857	0.00117068	0.752304	0.937464	5.29196e-06	0.0185719	0.124201	24	18	0.00109081	0.21156	0.368311	0.368311		NM_001289722	Wipf1	0.000456614	0.00079745	0.00109793	0.00138201	0.000682371	7.04427e-06	3.03898e-06	0.00073289	0.00323849	0.044589	24	7.5	0.000478945	0.000644918	0.000508193	0.000508193		3.16591e-05	0.410116	5.11942e-06	0.000438034	1.07225e-05	0.00941357	3.07161e-05	10.5
NM_175933	Pex5	12.9851	12.9534	10.8248	11.7539	3.47745	11.5413	14.6191	20.556	0.00323849	0.0388301	24	22.5	2.17633	12.3389	4.7271	0.383106		NM_175933	Pex5	6.58747	7.3761	10.7209	15.6107	15.439	15.8295	17.0251	14.5023	0.00323849	0.044589	27	13.5	5.68969	12.6224	4.4952	0.35613		5.22491e-06	0.136609	0.00040622	0.0527489	0.000157756	0.0428781	3.13491e-05	9
NM_133774	Stard4	25.0977	16.3668	13.5805	14.7608	14.8174	8.09768	16.576	18.0269	0.0801831	0.331116	24	0	2.64111	15.9155	4.52499	0.284314		NM_133774	Stard4	16.4639	25.0504	23.195	21.5353	16.6209	14.1013	12.3209	14.4119	2.83044e-05	0.0021851	24	6	5.25663	17.9625	5.94625	0.331038		7.51527e-05	0.474927	1.46991e-05	0.000825876	5.50181e-06	0.000693153	3.30104e-05	6
NM_178380	Dhx38	7.48089	5.81708	3.83913	4.11907	5.37123	5.97745	6.62576	5.59731	0.0398244	0.239404	21	0	1.24322	5.48096	1.20759	0.220324		NM_178380	Dhx38	5.78436	6.48409	7.58172	7.24655	5.77615	4.52403	6.24875	4.88203	0.0185719	0.138187	24	6	0.991141	6.06596	1.12295	0.185123		5.76324e-06	0.0532293	0.00618153	0.453372	8.12795e-05	0.538796	3.4579e-05	6
NM_001285961	Lyrm1	1.41026e-07	8.78708e-08	5.7161e-07	4.59722	2.91772	3.94128	2.44849	1.50264	0.000390449	0.00978436	24	15	2.06314	1.92592	1.97053	1.02316		NM_001285961	Lyrm1	4.66856	1.02062e-07	8.67899e-29	0	6.86231e-08	2.62331e-07	3.81831e-07	5.24717	9.55942e-07	0.000256496	24	21	3.32128e-07	1.23947	2.17638	1.7559		1.80018e-05	1.65807e-05	0.325869	0.00172041	5.90647e-06	0.00400733	3.54383e-05	6
NR_002858	Gm4956	15.8189	14.3025	16.0558	19.9422	26.2251	22.532	28.2349	31.687	0.00807112	0.0875214	27	16.5	7.52581	21.9783	6.29923	0.286611		NR_002858	Gm4956	26.9349	28.0288	6.20429	8.95377	16.6196	18.0288	21.2805	29.6257	0.00323849	0.044589	24	22.5	9.1967	19.4595	9.55618	0.491079		0.000263306	0.0137691	0.241812	0.265714	5.94215e-06	0.398273	3.56524e-05	6
NM_001033420	Dock1	2.67823	1.54467	1.71898	1.41582	3.33894	3.42118	3.57713	4.19123	0.00118586	0.0265694	27	19.5	1.05069	2.83232	1.07297	0.378831		NM_001033420	Dock1	1.82611	3.22814	3.19556	5.83765	2.93884	4.77497	2.8647	2.31619	0.0801831	0.364276	24	12	1.05415	3.37277	1.19203	0.353428		6.65326e-06	0.000440835	0.147762	0.0517182	6.12266e-06	0.331919	3.67354e-05	7.5
NM_016704	C6	105.921	92.1603	104.298	95.5111	148.316	113.641	131.646	117.353	0.0801831	0.331116	24	18	18.0021	113.606	13.8509	0.12192		NM_016704	C6	114.922	129.792	96.3478	90.0175	89.4145	90.8595	100.547	130.714	2.83044e-05	0.0021851	24	0	21.1933	105.327	20.7874	0.197361		6.18523e-06	0.100467	0.00158245	0.155781	0.000131134	0.128258	3.71108e-05	18
NM_001145896	Gse1	0.00137983	0.00116048	0.00201587	0.00123426	0.00188868	3.74288	4.13441	1.8424	0.00323849	0.0388301	24	18	1.30234	1.21592	1.9726	1.62231		NM_001145896	Gse1	3.11997	0.0012827	3.82098	5.76009	2.29011	2.27494	1.35943	0.584572	0.0801831	0.364276	24	9	0.754691	2.40142	1.56303	0.650876		6.30395e-06	0.0625181	0.00503472	0.380651	9.41238e-06	0.450513	3.78231e-05	9
NM_001164049	Pik3cd	6.98597e-06	5.92999e-06	1.07287e-05	6.18501e-06	1.64265e-05	7.7658e-06	1.19484e-07	2.80174e-13	0.0801831	0.331116	24	10.5	4.89353e-06	6.76238e-06	4.79146e-06	4.79146e-06		NM_001164049	Pik3cd	4.24125e-06	6.5737e-06	0	3.90182e-07	6.44973e-06	1.14975e-05	0.000276962	7.59603e-06	0.000390449	0.0109996	24	18	5.11592e-06	3.9214e-05	7.10796e-05	7.10796e-05		0.014326	6.32497e-06	0.964436	3.45565e-05	0.00829116	0.341921	3.79492e-05	7.5
NM_134062	Dapk1	0.952145	0.22665	0.000187368	0.000387122	4.97629	10.2827	2.8337	2.08822	0.00323849	0.0388301	24	18	2.65462	2.67003	2.84141	1.06418		NM_134062	Dapk1	2.95052	5.67427	0.000303732	0.391992	0.000110631	0.556913	0.69289	2.01509	0.00323849	0.044589	24	0	1.54135	1.53526	1.88475	1.22764		6.47184e-06	0.0166408	0.0286141	0.848742	2.98228e-05	0.919495	3.88304e-05	18
NM_011291	Rpl7	351.227	372.964	424.996	385.918	326.754	368.105	333.246	302.515	0.00807112	0.0875214	27	6	23.5155	354.966	36.1188	0.101753		NM_011291	Rpl7	367.215	366.335	362.791	334.305	335.32	344.52	377.802	419.089	2.83044e-05	0.0021851	24	22.5	23.2709	363.422	30.4725	0.0838488		6.63418e-06	0.129137	0.000760596	0.082681	1.93409e-05	0.0199835	3.98044e-05	16.5
NM_031247	Gimap3	0.323198	0.40079	0.266653	0.35921	0.751338	2.26163	1.42259	0.550563	0.000390449	0.00978436	24	16.5	0.372126	0.791996	0.781029	0.781029		NM_031247	Gimap3	0.291371	1.8585	0.479044	0.392321	0.364241	0	0.191807	0.109856	0.00323849	0.044589	24	6	0.204569	0.460892	0.430757	0.430757		4.49654e-05	0.000555537	0.283627	0.030617	7.01937e-06	0.842161	4.21155e-05	10.5
NM_146258	Stard13	5.68276	5.07342	4.70672	2.97527	3.09575	2.52084	4.40731	4.56812	0.000390449	0.00978436	24	3	1.39842	4.12877	1.18633	0.287332		NM_146258	Stard13	5.96555	2.90544	2.6965	2.37607	3.46744	3.84322	4.18187	4.43557	0.000390449	0.0109996	24	21	1.06614	3.73396	1.24782	0.334182		0.000936129	0.00115257	0.592634	0.0182021	7.2112e-06	0.853679	4.32664e-05	18
NM_007639	Cd1d1	86.8867	72.1128	68.698	68.3449	65.906	60.6182	91.4475	93.3442	0.0185719	0.124201	24	0	16.0863	75.9198	12.3253	0.162346		NM_007639	Cd1d1	75.3379	68.0557	67.8841	67.5786	87.3257	98.5505	86.5503	73.0856	0.0801831	0.364276	24	18	13.3493	78.046	11.2332	0.143931		7.33729e-06	0.0583073	0.00670943	0.448792	9.78206e-06	0.974729	4.40229e-05	18
NM_001293301	Clasp1	2.37393	2.57018	2.6003	2.547	3.36798	1.95032	1.88362	2.38448	0.0185719	0.124201	24	6	0.137272	2.45973	0.331003	0.134569		NM_001293301	Clasp1	1.93047	2.30755	1.44408	2.07491	1.67085	2.14697	2.7675	3.16114	0.0801831	0.364276	24	21	0.413201	2.18793	0.52668	0.24072		0.000112808	0.0402172	0.0884737	0.762256	7.38242e-06	0.243968	4.42937e-05	15
NM_028722	Msl1	9.93112	9.38177	7.76592	7.11841	8.14415	8.41777	9.32033	10.8167	2.83044e-05	0.00189287	24	22.5	1.3973	8.86202	1.50787	0.170149		NM_028722	Msl1	8.40357	9.17372	11.0651	7.85869	8.59	5.93091	8.31755	9.08365	0.0801831	0.364276	24	4.5	0.412752	8.5529	1.35762	0.158732		0.000210212	7.38646e-06	0.609052	0.000269883	0.000284416	0.0001139	4.4318e-05	18
NM_001252486	Usp33	0.0189962	6.12088	0.000279307	0.0169425	2.24979e-05	0.0188603	1.45935	4.6444	0.0801831	0.331116	24	0	1.03906	1.53497	1.97472	1.28649		NM_001252486	Usp33	3.3e-05	4.39502e-05	0.0243421	2.62615e-05	7.24674	6.84313	6.24816	5.26071	0.0398244	0.267629	27	13.5	4.41808	2.99679	3.50945	1.17107		0.000591565	0.72384	7.49492e-06	0.000172525	0.000422348	0.0365216	4.49687e-05	13.5
NM_172715	Agpat9	3.0464	2.11072	3.22772	1.202	0.541922	1.26444	0.688909	1.39738	0.0801831	0.331116	27	0	1.26004	1.74375	1.00143	0.574299		NM_172715	Agpat9	0.499995	0.58498	2.44974	3.02509	1.04895	2.20197	0.554039	0.738471	0.0185719	0.138187	24	10.5	1.21005	1.3879	0.990994	0.714022		0.000101158	0.00938863	0.186079	0.263014	7.50798e-06	0.416807	4.5047e-05	10.5
NM_201361	Rmdn2	41.2247	45.3573	29.9165	25.3483	21.4687	35.467	23.4309	39.3985	0.0185719	0.124201	24	3	10.5807	32.7015	7.33947	0.224438		NM_201361	Rmdn2	33.6432	32.1419	40.8181	47.9231	41.1413	24.5183	25.1315	27.4422	0.0801831	0.364276	24	9	10.0451	34.0949	9.03684	0.265049		7.54921e-06	0.0883387	0.00289507	0.236255	8.26836e-05	0.421955	4.52944e-05	6
NM_019972	Sort1	0.30948	4.87954	5.8633	3.61567	2.78287	0.319305	1.76427	2.19389	0.0185719	0.124201	24	6	1.48257	2.71604	2.24983	0.828349		NM_019972	Sort1	5.4393	4.22236	4.25195	2.93506	2.87476	2.40201	3.04604	3.20279	0.000390449	0.0109996	27	0	1.0523	3.60973	1.07181	0.296923		0.00208651	0.845942	7.72782e-06	0.000100932	0.000300771	0.0415433	4.6366e-05	6
NM_001302389	Ppap2c	1.6633e-05	2.20301e-07	2.6078e-05	1.21401e-05	1.37658	3.55359	2.23633	0.711548	0.000390449	0.00978436	24	16.5	0.989832	0.984763	1.57307	1.57307		NM_001302389	Ppap2c	1.6217	2.65754	1.35552e-05	0.000210991	3.1996e-06	1.94851e-05	4.11716	4.11069	0.0801831	0.364276	24	22.5	2.08635	1.56342	1.9721	1.2614		7.9205e-06	0.0175468	0.0314222	0.836743	9.13995e-05	0.670564	4.7522e-05	6
NM_011665	Ube2i	2.88796e-05	10.3509	11.4753	12.3488	9.38148	4.10114	8.31944	9.83945	0.0801831	0.331116	21	9	3.71208	8.46609	3.40401	0.402076		NM_011665	Ube2i	10.3572	10.0728	1.27288	1.42905	7.07671	4.8846	16.6729	15.0591	0.00323849	0.044589	24	21	5.15569	8.35315	6.62329	0.792909		1.04276e-05	0.0862223	0.00447999	0.299322	7.97731e-06	0.601694	4.78629e-05	12
NM_007888	Dvl2	0.71351	0.717321	1.50371	0.94547	2.12085	1.70116	3.11933	2.05913	0.0398244	0.239404	27	15	0.907854	1.59462	0.757137	0.474808		NM_007888	Dvl2	1.81451	2.14628	2.83543	1.34158	0.769632	0.102595	2.71052	0.928872	0.0801831	0.364276	24	4.5	0.750515	1.58118	0.651659	0.412135		0.000711921	0.00918809	0.394165	0.135175	8.02824e-06	0.856354	4.81685e-05	10.5
NM_008976	Ptpn14	0	0.138791	0	0.129934	0.117548	0.350257	0.426528	0.314703	0.0398244	0.239404	24	18	0.155792	0.18472	0.166245	0.166245		NM_008976	Ptpn14	0.16879	0.402674	0.310026	0.0201031	0.112964	0.105153	0.159831	0.118483	0.0185719	0.138187	24	3	0.105138	0.174753	0.111227	0.111227		8.04071e-06	0.0133086	0.0395689	0.700289	2.30189e-05	0.262038	4.82433e-05	15
NM_018736	Mre11a	1.31717	1.4198	0.109944	0.247316	1.6197	1.63352	2.1022	1.49734	0.000390449	0.00978436	24	18	0.641622	1.24337	0.789742	0.635161		NM_018736	Mre11a	0.815176	1.488	1.77694	1.57702	1.38684	2.86752	1.05711	0.704286	0.0801831	0.364276	24	10.5	0.519669	1.45911	0.534459	0.366291		0.000367992	0.0402293	0.169917	0.564011	8.04293e-06	0.430687	4.82566e-05	7.5
NM_011086	Pikfyve	2.45511	2.05395	1.61064	1.41925	1.44854	1.74565	1.48652	1.87859	0.00323849	0.0388301	24	1.5	0.324802	1.76228	0.352873	0.200236		NM_011086	Pikfyve	1.4408	1.39628	1.28922	1.36095	1.36058	2.08065	2.89588	2.27208	2.83044e-05	0.0021851	24	19.5	0.559626	1.76205	0.619148	0.351378		8.09643e-06	0.00366101	0.0829066	0.277332	7.51466e-05	0.178967	4.85776e-05	18
NM_001252439	D16Ertd472e	1.08552e-05	8.59246e-06	0.194587	0.000336932	1.45118	2.23979	0.0567637	0.756487	0.00323849	0.0388301	24	15	0.444389	0.587396	0.809668	0.809668		NM_001252439	D16Ertd472e	0.234458	0.395225	0.00414245	0.0047793	0.00283232	2.04297e-06	0.000108764	0.270231	0.00323849	0.044589	24	3	0.166211	0.113972	0.148475	0.148475		8.10701e-06	0.067402	0.00567852	0.386126	1.5112e-05	0.890687	4.86411e-05	12
NM_133771	Memo1	13.2232	15.8852	9.00104	13.6611	22.1953	24.357	16.4333	17.6444	0.0185719	0.124201	24	16.5	5.2554	16.5501	5.04478	0.304819		NM_133771	Memo1	14.8249	18.253	18.7322	11.7004	12.2524	11.8831	14.7541	13.7628	0.0801831	0.364276	24	3	2.4741	14.5204	2.81792	0.194067		8.19575e-06	0.118508	0.00140927	0.128594	0.00010013	0.00439725	4.91735e-05	13.5
NM_153053	Sf3b4	9.21932	16.6294	9.83947	12.6107	17.7634	20.7478	18.475	27.0403	0.0801831	0.331116	27	18	5.60306	16.8347	5.00668	0.297402		NM_153053	Sf3b4	17.0749	25.7693	23.5974	16.1351	13.2819	15.2492	11.1535	15.4751	2.83044e-05	0.0021851	24	4.5	4.3468	17.2171	5.7997	0.336858		8.35262e-06	0.170268	0.000343748	0.0381732	4.9358e-05	0.129986	5.01147e-05	13.5
NM_178787	Iffo1	1.29717	1.36876	0.701744	4.39111e-08	3.66622e-13	5.88415e-22	4.81267e-38	0.000579811	2.83044e-05	0.00189287	24	3	0.496208	0.421032	0.657767	0.657767		NM_178787	Iffo1	0	0.000239669	4.09822e-314	1.36159	1.44904	0.41219	0.331897	1.10382	0.0185719	0.138187	24	13.5	0.291462	0.582347	0.465438	0.465438		8.48832e-06	0.00916791	0.0527382	0.537306	3.75091e-05	0.44444	5.09288e-05	10.5
[truncated: 324 more rows]

## Sheet: Rhythm WT M only
Transcript ID	gene_id	M-WT-ZT0	M-WT-ZT3	M-WT-ZT6	M-WT-ZT9	M-WT-ZT12	M-WT-ZT15	M-WT-ZT18	M-WT-ZT21	JTK_pvalue	JTK_BH.Q	JTK_period	JTK_adjphase	JTK_amplitude	meta2d_Base	meta2d_AMP	meta2d_rAMP		Transcript ID	gene_id	M-KO-ZT0	M-KO-ZT3	M-KO-ZT6	M-KO-ZT9	M-KO-ZT12	M-KO-ZT15	M-KO-ZT18	M-KO-ZT21	JTK_pvalue	JTK_BH.Q	JTK_period	JTK_adjphase	JTK_amplitude	meta2d_Base	meta2d_AMP	meta2d_rAMP		HANOVA	HarmNoisePred1	HarmNoisePred2	HarmScaleTest	robustDODR	robustHarmScaleTest	meta.p.val	Phase diff
[truncated: 994 more rows]

[truncated: 1 more sheets: Rhythm KO M only]
