# Supplementary material for: “The ubiquitin ligase SIAH2 is a female-specific regulator of circadian rhythms and metabolism”
Source: PLoS Genet. 2022 Jul 5;18(7):e1010305. doi: 10.1371/journal.pgen.1010305 (PMC9286287; doi:10.1371/journal.pgen.1010305)
Supplement: S4 Dataset — (XLSX) [file pgen.1010305.s004.xlsx]

## Sheet: Sheet1
Supplemental Dataset 3- Differences in rhythmic expression in wild type male and female livers
	Data are classified as described in the Materials and Methods
TOP ROW KEY
Transcript ID	Mapped transcript
gene_id	Gene ID
F-WT-ZT0	Wild type female FPKM
F-WT-ZT3
F-WT-ZT6
F-WT-ZT9
F-WT-ZT12
F-WT-ZT15
F-WT-ZT18
F-WT-ZT21
WTF JTK_pvalue	Wild type female JTK cycle data
JTK_BH.Q
JTK_period
WTF JTK_adjphase
JTK_amplitude
meta2d_Base
meta2d_AMP
meta2d_rAMP
Transcript ID	Mapped transcript
gene_id	Gene ID
M-WT-ZT0	Wild type Male FPKM
M-WT-ZT3
M-WT-ZT6
M-WT-ZT9
M-WT-ZT12
M-WT-ZT15
M-WT-ZT18
M-WT-ZT21
WTM JTK_pvalue	Wild type Male JTK cycle data
JTK_BH.Q
JTK_period
WTM JTK_adjphase
JTK_amplitude
meta2d_Base
meta2d_AMP
meta2d_rAMP
HANOVA	DoDR results
HarmNoisePred1
HarmNoisePred2
HarmScaleTest
robustDODR
robustHarmScaleTest
meta.p.val
Phase diff	Phase differences, 6-18 hrs = absolute difference greater than 6 hours (if applicable)

## Sheet: Rhyth both, no change
Transcript ID	gene_id	F-WT-ZT0	F-WT-ZT3	F-WT-ZT6	F-WT-ZT9	F-WT-ZT12	F-WT-ZT15	F-WT-ZT18	F-WT-ZT21	WTF JTK_pvalue	JTK_BH.Q	JTK_period	WTF JTK_adjphase	JTK_amplitude	meta2d_Base	meta2d_AMP	meta2d_rAMP		Transcript ID	gene_id	M-WT-ZT0	M-WT-ZT3	M-WT-ZT6	M-WT-ZT9	M-WT-ZT12	M-WT-ZT15	M-WT-ZT18	M-WT-ZT21	WTM JTK_pvalue	JTK_BH.Q	JTK_period	WTM JTK_adjphase	JTK_amplitude	meta2d_Base	meta2d_AMP	meta2d_rAMP		HANOVA	HarmNoisePred1	HarmNoisePred2	HarmScaleTest	robustDODR	robustHarmScaleTest	meta.p.val	Phase diff
NM_025962	Mmachc	24.441	11.7529	6.75774	7.11911	14.5304	13.9739	16.7155	17.1792	0.0185719	0.134194	27	21	7.00785	14.704	5.8464	0.397605		NM_025962	Mmachc	10.6687	9.8458	5.71787	9.05912	7.96682	6.04541	12.6363	17.3689	0.0185719	0.124201	24	21	2.2837	9.91362	3.68617	0.371829		0.832547	0.620667	0.656785	0.963107	0.766886	0.896228	0.997021	0
NM_016851	Irf6	11.0881	7.32147	8.77041	7.22306	6.54414	7.28362	10.3718	11.962	0.000390449	0.0107383	24	0	2.2265	8.82057	2.07702	0.235475		NM_016851	Irf6	14.0263	12.2392	13.2238	8.29841	6.41812	12.0509	14.011	14.9042	0.000390449	0.00978436	24	0	2.37188	11.8965	3.20679	0.269557		0.780525	0.508623	0.743408	0.760656	0.680026	0.526587	0.985924	0
NM_177678	Ablim2	1.57833e-05	1.17728e-05	2.18907e-05	2.62318e-05	1.78361e-05	0.456982	0.22642	8.16163e-06	0.0801831	0.356474	24	15	1.42977e-05	0.085438	0.158187	0.158187		NM_177678	Ablim2	0	1.05392e-05	0	1.11978e-05	0.371592	1.77322e-05	0.320336	7.11862e-06	0.0398244	0.239404	24	15	1.74231e-05	0.0864968	0.125521	0.125521		0.651192	0.498015	0.719779	0.774387	0.711357	0.956726	0.983999	0
NM_026355	Ergic2	5.7904	0.0863065	1.23148e-11	0.000229895	7.1468	1.98966	6.78157	9.10378	0.00807112	0.0941075	27	19.5	2.34291	4.17948	3.52449	0.843285		NM_026355	Ergic2	9.35403	1.88724	0.194431	6.00322e-59	4.13354	11.4792	4.3093	5.19792	0.0398244	0.239404	21	19.5	3.92938	4.30501	3.76616	0.874833		0.844098	0.569583	0.706487	0.860143	0.49031	0.858712	0.982468	0
NM_001285779	Gls2	1.82285e-05	2.61686e-05	2.00575e-05	0.773683	2.39931e-05	14.5305	2.24893	2.74359e-05	0.0801831	0.356474	24	15	0.547065	2.19415	4.22582	1.92595		NM_001285779	Gls2	2.6239e-05	1.8374e-05	6.51561e-05	2.46064	0.70876	19.316	1.72875	1.65934	0.00323849	0.0388301	24	15	1.23058	3.2342	5.4667	1.69028		0.965653	0.806739	0.471023	0.656235	0.839445	0.734574	0.978091	0
NM_178111	Trp53inp2	39.7481	34.8309	37.8048	33.0307	53.1135	46.978	68.273	43.2514	0.0185719	0.134194	24	18	9.70709	44.6288	11.4407	0.256352		NM_178111	Trp53inp2	50.6772	59.2438	48.566	49.649	94.0508	76.9481	92.5413	65.6964	0.0185719	0.124201	24	18	23.5449	67.1716	16.3546	0.243476		0.593109	0.592401	0.61569	0.9763	0.4406	0.954668	0.969357	0
NM_146216	Vac14	7.73392	5.62603	7.47774	11.8852	17.6397	12.8434	13.8808	9.59795	0.000390449	0.0107383	24	15	4.3862	10.8356	4.80551	0.443493		NM_146216	Vac14	4.97201	8.39395	8.85508	13.0474	15.6302	21.9013	14.9619	10.1513	9.55942e-07	0.000241754	24	15	4.91714	12.2391	6.43631	0.525879		0.534566	0.447946	0.726324	0.716797	0.552084	0.420387	0.962083	0
NM_001079686	Syne1	3.5735	1.68414	2.76022	0.856232	1.0893	2.17705	1.79217	2.81563	0.0801831	0.356474	24	0	0.53604	2.09353	0.882583	0.421576		NM_001079686	Syne1	3.66318	1.4529	2.34537	1.28238	0.628891	1.31816	1.937	2.49104	0.000390449	0.00978436	24	0	0.777849	1.88987	0.991382	0.524578		0.748368	0.633861	0.622033	0.987943	0.796742	0.416601	0.960573	0
NM_010560	Il6st	28.087	21.7275	14.2986	18.0994	23.7223	23.3293	29.7764	22.4546	0.0185719	0.134194	24	19.5	4.38887	22.6869	5.4035	0.238177		NM_010560	Il6st	14.0303	19.9697	11.8578	12.2318	15.7247	15.853	18.209	17.8648	0.0801831	0.331116	24	19.5	1.4906	15.7176	2.2072	0.140428		0.40059	0.436238	0.684323	0.746325	0.767117	0.779277	0.953619	0
NM_001285922	Mfn2	4.34554	1.17573e-05	4.19796e-06	1.88324e-05	5.3058e-05	21.9008	1.94898	2.87028e-05	0.0185719	0.134194	24	18	3.45478e-05	3.52443	4.68101	1.32816		NM_001285922	Mfn2	0.00589461	6.80686e-05	0.000159893	2.69335e-05	1.18838	15.6699	1.41403	3.31089	0.0185719	0.124201	24	18	1.34222	2.69867	3.65309	1.35366		0.976654	0.854377	0.399371	0.534683	0.748928	0.657314	0.95305	0
NM_025856	Sh3d21	0	0.474483	0.488461	0.64615	0.795619	0	0.575813	4.94364e-06	0.0398244	0.258319	24	12	0.121387	0.372566	0.237212	0.237212		NM_025856	Sh3d21	2.22783e-06	0.283752	0.674971	0.0750674	0.691198	0.503034	0.489214	0.117673	0.0801831	0.331116	24	12	0.213774	0.354364	0.20307	0.20307		0.359225	0.568116	0.537287	0.96835	0.575961	0.949637	0.93078	0
NM_028500	Calr3	1.75212	1.99584	0.283556	1.38371	0	5.32708e-06	1.43966	1.36912	0.0185719	0.134194	24	1.5	0.393279	1.028	0.774018	0.752934		NM_028500	Calr3	2.38154	2.01821	1.36431e-05	6.91392e-06	1.60447	0	1.46493	1.72691	0.0185719	0.124201	24	1.5	0.391233	1.14951	0.695331	0.604893		0.518581	0.358695	0.79205	0.559543	0.612886	0.820128	0.930435	0
NM_007386	Aco1	71.213	69.8037	57.549	66.8775	77.1785	77.1258	86.408	66.2688	0.0801831	0.356474	24	18	7.05007	71.553	8.77036	0.122571		NM_007386	Aco1	57.4932	55.6644	44.4079	59.4484	55.7873	63.3989	65.086	61.3182	0.000390449	0.00978436	24	18	4.01957	57.8255	6.9121	0.119534		0.716084	0.839181	0.357757	0.510896	0.804993	0.473065	0.929823	0
NM_011122	Plod1	16.196	13.0139	15.2376	14.2633	16.0475	21.0696	26.9998	17.5496	0.000390449	0.0107383	24	18	3.32669	17.5472	4.91948	0.280358		NM_011122	Plod1	11.1376	14.286	6.28554	13.4908	17.1348	18.1484	18.4318	17.0843	0.00323849	0.0388301	24	18	3.84938	14.4999	4.21071	0.290395		0.708423	0.444135	0.777153	0.661208	0.349012	0.856871	0.923891	0
NM_001293631	Slc37a4	45.8989	62.3971	52.3747	63.0243	75.6248	72.2668	43.4659	43.2395	0.0185719	0.134194	24	12	13.8299	57.2865	13.1026	0.22872		NM_001293631	Slc37a4	43.0989	40.8873	48.5002	60.1481	62.146	57.0568	62.9917	31.3909	0.0801831	0.331116	24	12	11.358	50.7775	12.8405	0.252878		0.347267	0.687095	0.403894	0.70923	0.709317	0.721617	0.922658	0
NM_029692	Upp2	149.408	198.628	427.277	899.162	484.945	263.182	190.319	294.853	0.00323849	0.0418399	24	10.5	176.466	363.472	245.922	0.676592		NM_029692	Upp2	136.174	97.704	303.495	584.271	476.842	183.306	238.02	105.984	0.00323849	0.0388301	24	10.5	170.931	265.724	203.608	0.766236		0.681904	0.843218	0.341463	0.49058	0.483742	0.800936	0.918439	0
NM_001110275	Itsn1	10.2539	10.3286	5.48282	4.14117	5.89137	6.35161	10.1939	10.2419	0.0185719	0.134194	24	0	3.23442	7.86066	2.95219	0.375565		NM_001110275	Itsn1	9.79593	8.219	6.85043	2.93606	4.62142	6.6335	8.14013	8.68201	9.55942e-07	0.000241754	24	0	2.36214	6.98481	2.6305	0.376603		0.735389	0.659555	0.591793	0.930947	0.347104	0.326623	0.906772	0
NM_023716	Tubb2b	0.165372	0.379995	0	0	0	0.292506	0.379049	0.596184	0.0398244	0.258319	24	22.5	0.268028	0.226638	0.220531	0.220531		NM_023716	Tubb2b	0.324808	0.349579	0	0	0	0	0.496718	0.461415	0.0801831	0.331116	24	22.5	0.28673	0.204065	0.26256	0.26256		0.325518	0.667815	0.412075	0.736748	0.81219	0.534165	0.905849	0
NM_027381	Cactin	4.97534	2.23304	4.21523	2.65151	4.5617	5.0079	6.54149	7.55472	0.00118586	0.028958	27	19.5	1.64491	4.88512	1.86158	0.381071		NM_027381	Cactin	4.86203	4.10566	1.99965	3.55343	6.25318	6.23659	5.87545	7.56666	0.0185719	0.124201	24	19.5	1.55491	5.05658	1.80302	0.356569		0.557145	0.7735	0.397828	0.618178	0.448643	0.322317	0.903136	0
NM_008794	Pcsk7	4.75654	4.75339	0.470949	1.0382	5.89081	7.23068	5.73101	4.91657	0.00323849	0.0418399	24	18	2.38307	4.34852	2.56986	0.590974		NM_008794	Pcsk7	4.71851	4.94086	0.000831382	5.28306	5.69721	6.76214	8.41442	6.42029	2.83044e-05	0.00189287	24	18	1.36645	5.27967	2.63254	0.498619		0.853268	0.903255	0.282298	0.368983	0.919998	0.822834	0.863333	0
NM_001146211	Mrps10	18.7258	34.0467	15.1789	14.5401	9.72494	3.74318	9.13992	12.7806	9.55942e-07	0.000216831	24	4.5	6.47506	14.735	9.3477	0.634387		NM_001146211	Mrps10	11.8893	27.1351	19.2245	11.575	9.99813	10.7901	7.72587	16.1081	0.00323849	0.0388301	24	4.5	2.94399	14.3058	6.4966	0.454125		0.280403	0.685041	0.363691	0.66731	0.474089	0.869597	0.861154	0
NM_146013	Sec14l4	62.3227	60.0261	41.7404	67.876	77.6675	75.8038	109.028	79.1714	0.000390449	0.0107383	24	18	13.0061	71.7045	21.1337	0.294734		NM_146013	Sec14l4	53.198	64.8242	52.8675	42.5967	67.7259	77.5877	77.7792	62.2189	0.0185719	0.124201	24	18	13.7594	62.3498	11.983	0.192189		0.27821	0.58588	0.466953	0.876638	0.472816	0.768739	0.858595	0
NM_145422	Rtcb	37.2229	33.9213	28.5569	31.652	25.0207	27.5215	30.2918	31.4956	0.00323849	0.0418399	24	1.5	2.7492	30.7103	4.07337	0.132638		NM_145422	Rtcb	42.9826	39.2769	29.4711	30.7028	31.2383	29.2942	34.0324	37.8964	0.0185719	0.124201	24	1.5	5.08664	34.3618	5.36515	0.156137		0.275959	0.502324	0.549618	0.950914	0.332106	0.948392	0.855928	0
NR_126495	Iffo1	0.399816	1.10661e-34	2.76646e-38	9.93129e-20	3.85591e-31	1.33131	3.71909e-10	0.495422	0.0185719	0.134194	24	18	0.0676037	0.278319	0.335874	0.335874		NR_126495	Iffo1	1.61191e-46	1.44367e-162	2.04619e-200	9.92515e-10	6.93602e-08	1.30322e-07	0.224727	0.383869	0.000113388	0.00702752	27	18	9.19239e-08	0.0835921	0.128001	0.128001		0.275248	0.635764	0.41277	0.768714	0.78317	0.78451	0.855078	0
NM_010232	Fmo5	14.4726	24.8386	39.8357	17.3185	60.1086	50.1833	46.0135	23.9948	0.0185719	0.134194	24	13.5	14.8282	34.5957	16.3188	0.4717		NM_010232	Fmo5	0.000713519	43.1346	38.2766	64.1939	61.4952	70.3572	59.3025	37.334	0.00323849	0.0388301	24	13.5	18.3491	46.7618	24.6876	0.527943		0.63365	0.87683	0.27325	0.388269	0.451297	0.655576	0.852663	0
NM_009143	Sdf2	47.8362	36.894	32.0897	30.6792	31.7904	29.6903	25.9984	23.7374	0.0398244	0.258319	27	3	7.6026	32.2437	4.69582	0.145636		NM_009143	Sdf2	40.0766	43.976	41.2493	25.0644	34.3242	22.1287	38.6071	36.1064	0.00323849	0.0388301	24	3	6.92199	35.1916	7.20428	0.204716		0.542926	0.86025	0.270873	0.40232	0.375396	0.624089	0.849748	0
NR_036450	Gm14403	3.31651	7.35898	6.41369	10.9016	10.0779	11.9761	6.12576	6.3263	0.0801831	0.356474	24	12	2.79458	7.8121	3.30257	0.422751		NR_036450	Gm14403	6.97708	6.58806	8.04157	10.5194	15.5155	7.56108	7.29175	7.02569	0.000390449	0.00978436	24	12	1.21592	8.69002	2.97235	0.342042		0.602842	0.340259	0.827317	0.505611	0.259795	0.457372	0.83552	0
NM_025837	Mpi	8.34723	7.39337	6.13559	4.99926	2.85988	5.36524	7.07774	5.47714	0.000390449	0.0107383	24	0	1.50403	5.95693	1.7799	0.298795		NM_025837	Mpi	14.517	10.2049	7.04908	7.63401	6.48815	9.16456	7.79339	7.83279	0.0185719	0.124201	24	0	0.950804	8.83549	2.11832	0.239751		0.865662	0.25797	0.916549	0.331142	0.586646	0.281258	0.833073	0
NM_001113209	Nfib	3.77481	3.80195	2.74288	0.262762	4.53827	9.05812	5.26143	4.00031	0.0185719	0.134194	24	18	1.52521	4.18007	2.30815	0.552179		NM_001113209	Nfib	3.78317	1.01112	1.39614e-08	1.86885	2.83089	5.73801	1.70312	3.81638	0.0801831	0.331116	24	18	1.33194	2.59394	1.6809	0.648009		0.935353	0.360467	0.871509	0.478514	0.254529	0.634935	0.828373	0
NM_011825	Grem2	1.40512	1.76292	4.10427	5.61067	2.54911	1.69842	1.962	0.149857	0.000390449	0.0107383	24	9	1.51481	2.4053	1.9386	0.805973		NM_011825	Grem2	4.08428	3.65508	6.58017	7.24802	6.08241	0.81239	2.09735	1.89208	0.00323849	0.0388301	24	9	2.89044	4.05647	2.41923	0.596387		0.249753	0.749821	0.271557	0.503353	0.314891	0.991245	0.821669	0
NM_007703	Elovl3	4.07358	2.10008	2.07516	0	2.52981	0.163729	2.78258	4.16625	0.00323849	0.0418399	24	22.5	1.44586	2.2364	1.57177	0.702815		NM_007703	Elovl3	250.233	308.965	80.6441	24.7604	33.5064	98.5535	309.298	519.278	2.83044e-05	0.00189287	24	22.5	176.233	203.155	206.282	1.01539		0.24569	0.774854	0.241373	0.446298	0.282618	0.259262	0.80938	0
NM_177794	Tmem26	0.33134	0.0407386	0.354992	0.0170928	0	0.148852	0.439108	0.724378	0.0185719	0.134194	24	21	0.234293	0.257063	0.243922	0.243922		NM_177794	Tmem26	0.22929	0	0.0209922	0	0.0790474	0	0.257645	0.263973	0.0398244	0.239404	24	21	0.154711	0.106368	0.132966	0.132966		0.558367	0.642056	0.55238	0.908731	0.225354	0.840107	0.783918	0
NM_001004164	Gnptab	5.02713	3.07028	3.6709	2.6676	3.01653	2.40794	4.28646	5.94462	0.00323849	0.0418399	24	22.5	1.17761	3.76143	1.34354	0.357188		NM_001004164	Gnptab	3.11227	2.48307	3.23519	1.62578	2.70092	2.37792	2.70521	4.28572	0.0801831	0.331116	24	22.5	0.405066	2.81576	0.668732	0.237496		0.497756	0.443815	0.717132	0.721737	0.60248	0.222292	0.778741	0
NM_001162980	1700024P16Rik	3.95367	2.49025	0.000527091	1.84696	0.000373026	3.87858	3.28482	4.63312	0.00323849	0.0418399	24	22.5	1.65183	2.51104	1.738	0.692144		NM_001162980	1700024P16Rik	6.92862	2.48331	4.6087	0.000366244	3.87999	5.6124	6.55052	7.18525	0.000390449	0.00978436	24	22.5	1.69807	4.65614	2.25005	0.483242		0.468737	0.861185	0.24311	0.37254	0.221061	0.971809	0.776632	0
NM_031842	Smarcd1	2.19176	2.49275	1.84023	2.28862	5.81827	3.11873	6.22037	5.19629	0.0185719	0.134194	24	19.5	0.532897	3.64588	1.24022	0.34017		NM_031842	Smarcd1	1.79299	2.21111	1.52953	1.77045	3.04039	2.64675	3.91608	6.82066	0.00323849	0.0388301	24	19.5	0.851197	2.96599	1.49761	0.504926		0.269748	0.219078	0.808326	0.391929	0.676751	0.834239	0.773198	0
NM_007634	Ccnf	1.89343	1.02972	1.59079	0.31668	1.29077	1.89403	2.06102	1.9708	0.000390449	0.0107383	24	19.5	0.545575	1.50591	0.641323	0.425872		NM_007634	Ccnf	2.81194	6.12438	2.30247	2.34732	4.49715	6.7784	9.43273	7.06155	0.000390449	0.00978436	24	19.5	2.04173	5.16949	2.50183	0.48396		0.351362	0.244844	0.823196	0.408712	0.197593	0.847276	0.733087	0
NM_024454	Rab21	9.3976	10.3701	8.94461	6.86851	6.90356	10.1643	11.7013	10.3703	0.00323849	0.0418399	24	22.5	1.51805	9.34004	1.66828	0.178616		NM_024454	Rab21	12.0174	12.5916	12.274	5.502	9.46854	10.0489	12.6718	12.6602	0.0185719	0.124201	24	22.5	1.98376	10.9043	2.52336	0.231409		0.38485	0.187448	0.877621	0.29779	0.200413	0.775547	0.712189	0
NM_001160236	Fam168b	0.920991	2.62925	2.35328e-05	3.79365e-05	1.33959e-06	0.347078	1.26855	4.16458	0.0185719	0.134194	24	0	1.22242	1.16631	1.45392	1.24659		NM_001160236	Fam168b	3.25885	0.329121	1.67233	2.3733e-05	5.84797e-06	3.25964e-08	1.77526	3.02458	0.00323849	0.0388301	24	0	1.25529	1.25752	1.44321	1.14766		0.906325	0.935104	0.225049	0.279231	0.88262	0.180379	0.696835	0
NM_024223	Crip2	107.562	78.8457	42.9837	27.0428	51.8072	74.7892	100.827	97.3377	0.000390449	0.0107383	24	22.5	34.6622	72.6494	35.0357	0.482257		NM_024223	Crip2	46.8221	42.8358	24.7109	20.6908	21.3997	36.3086	54.6748	73.0494	9.55942e-07	0.000241754	24	22.5	18.4776	40.0615	21.4562	0.535581		0.698408	0.17919	0.936318	0.234716	0.482991	0.486114	0.694187	0
NM_145434	Nr1d1	13.5281	49.3764	86.7994	30.7788	13.1639	2.00256	1.8276	6.75125	8.54112e-09	1.56601e-05	24	6	24.9442	25.5285	34.6622	1.35779		NM_145434	Nr1d1	23.5116	37.9021	54.7535	17.5025	13.9251	3.96176	1.66583	2.16261	2.83044e-05	0.00189287	24	6	16.9543	19.4231	21.4734	1.10556		0.652824	0.931802	0.178198	0.2384	0.774795	0.671224	0.691962	0
NM_007812	Cyp2a5	177.527	389.693	727.563	1259.48	1036.82	732.894	497.436	341.483	9.55942e-07	0.000216831	24	12	388.934	645.362	443.865	0.687777		NM_007812	Cyp2a5	127.056	137.123	281.457	636.546	594.722	380.054	210.176	112.134	2.83044e-05	0.00189287	24	12	231.162	309.909	257.1	0.8296		0.376367	0.171749	0.886499	0.272872	0.340596	0.419023	0.677172	0
NM_013565	Itga3	0.000129763	2.45184e-12	8.25633e-10	6.2154e-11	0.000117426	3.82413e-05	2.07391	1.42628	0.0185719	0.134194	24	21	0.000142416	0.437559	0.679314	0.679314		NM_013565	Itga3	0.310999	4.89919e-05	1.09339	5.38323e-05	5.9078e-10	6.0018e-05	1.35747	1.37552	0.0801831	0.331116	24	21	0.219875	0.517193	0.423255	0.423255		0.167836	0.707497	0.248144	0.511282	0.497135	0.443	0.667911	0
NM_134084	Ppif	51.2541	46.4474	29.2563	49.915	56.3865	58.0501	58.5985	52.9771	9.55942e-07	0.000216831	24	18	6.04299	50.3606	10.1425	0.201398		NM_134084	Ppif	36.3154	30.4534	30.2135	44.3808	40.6242	51.4436	43.476	47.287	0.0185719	0.124201	24	18	7.43373	40.5242	7.07728	0.174643		0.629618	0.716997	0.494063	0.773229	0.419872	0.163875	0.658315	0
NM_027552	Kynu	31.7611	41.8678	22.2063	22.3605	17.9756	18.4049	24.7631	24.4026	0.00323849	0.0418399	24	1.5	5.0194	25.4677	8.39815	0.329757		NM_027552	Kynu	33.837	40.4373	32.0513	22.0636	18.8326	32.7388	29.6622	38.3564	0.0185719	0.124201	24	1.5	7.34076	30.9974	7.50684	0.242177		0.151409	0.77372	0.169966	0.357142	0.208404	0.794712	0.626587	0
NM_139297	Ugp2	103.776	127.092	138.484	124.084	113.827	124.164	71.9919	85.098	0.00323849	0.0418399	24	7.5	20.3145	111.065	25.1254	0.226223		NM_139297	Ugp2	85.8501	112.634	156.518	114.141	104.756	80.9506	78.5217	92.8633	2.83044e-05	0.00189287	24	7.5	20.8432	103.279	28.082	0.271903		0.403649	0.330019	0.775635	0.545213	0.529814	0.145523	0.610773	0
NM_198091	Usp2	1.30789	2.15233	13.1447	22.7116	20.675	15.1528	7.49695	4.2785	2.83044e-05	0.00213271	24	12	9.57421	10.865	10.4939	0.96585		NM_198091	Usp2	0.474879	2.80377	12.1048	16.0554	22.2058	12.5129	10.098	3.26879	9.55942e-07	0.000241754	24	12	8.51217	9.94054	9.44521	0.950171		0.499512	0.499495	0.669098	0.827252	0.145071	0.870805	0.609538	0
NM_019929	Sumo3	38.6836	28.6824	27.8765	22.5953	23.1668	36.6584	30.9255	47.5441	2.83044e-05	0.00213271	24	22.5	5.68829	32.0166	8.87496	0.277199		NM_019929	Sumo3	36.6017	35.9856	24.1087	14.4409	23.259	30.9888	34.742	43.0335	9.55942e-07	0.000241754	24	22.5	8.99907	30.395	11.1811	0.367861		0.342507	0.902328	0.137126	0.220977	0.404129	0.633126	0.587253	0
NM_153533	Tns2	8.17942	22.088	24.7065	17.8252	16.6273	12.1459	14.3875	12.56	0.0801831	0.356474	24	6	3.6577	16.065	5.72088	0.356109		NM_153533	Tns2	13.2399	19.2963	24.8142	16.2901	15.6069	14.6744	11.662	10.7882	0.000113388	0.00702752	27	6	3.27256	15.3841	4.58346	0.297936		0.941964	0.969928	0.136817	0.157444	0.848066	0.500076	0.586365	0
NM_010120	Eif1a	14.7306	19.0807	9.22952	7.3305	11.7142	10.7507	13.1904	18.5103	0.0185719	0.134194	24	22.5	4.90103	13.0671	4.45477	0.340915		NM_010120	Eif1a	21.4649	23.2224	12.0947	10.7863	15.3428	15.9252	20.3761	26.6162	0.000390449	0.00978436	24	22.5	6.70337	18.2286	6.56067	0.359911		0.614228	0.948632	0.134674	0.178724	0.354479	0.265603	0.580164	0
NM_001081158	Cluh	62.4755	66.3757	48.24	39.1537	49.7958	59.2952	69.9086	61.5771	0.0185719	0.134194	24	21	9.19833	57.1027	11.793	0.206523		NM_001081158	Cluh	48.8593	51.1861	31.849	40.442	42.2781	48.7342	58.5942	74.3585	0.000390449	0.00978436	24	21	11.0493	49.5377	13.9094	0.280785		0.2086	0.156046	0.831811	0.296495	0.613697	0.132875	0.574902	0
NM_053155	Clmn	1.19126	1.72935e-08	2.38141	5.26267	3.35059	1.5868	1.60154	0.733383	0.00323849	0.0418399	24	10.5	1.44145	2.01346	1.77129	0.879726		NM_053155	Clmn	1.60895	1.97037	3.41442	2.31768	2.1668	7.6351	1.7877	0.79908	0.0185719	0.124201	24	10.5	1.04745	2.71251	1.17718	0.43398		0.194928	0.132029	0.847132	0.254595	0.20765	0.916544	0.572406	0
NM_008719	Npas2	5.3859	1.75452	0	0	0	0	2.28182	3.30854	0.00323849	0.0418399	24	0	1.97649	1.59135	2.25966	1.41997		NM_008719	Npas2	1.90553	1.43943	0	0	0	0	0.433219	3.74489	0.00323849	0.0388301	24	0	1.01783	0.940384	1.45004	1.45004		0.977219	0.131436	0.973069	0.148696	0.968498	0.58156	0.57065	0
NM_146036	Ahsa1	75.5366	83.9026	62.7647	66.7213	86.5546	87.2744	102.591	71.8953	0.0185719	0.134194	24	18	10.8526	79.6551	11.9623	0.150177		NM_146036	Ahsa1	77.9506	111.298	67.8464	79.8094	79.5964	119.86	128.693	96.1392	0.0801831	0.331116	24	18	12.8613	95.1491	19.6832	0.206867		0.630226	0.129153	0.952723	0.169267	0.586652	0.40244	0.563836	0
NM_013490	Chka	5.48334	3.55064	1.14708	0.528687	1.74448	3.1122	9.99224	4.79674	0.000390449	0.0107383	24	21	2.61224	3.79443	3.26694	0.860983		NM_013490	Chka	0.398045	6.58457	2.04231	1.73165	2.44605	9.52917	8.94069	16.855	0.0801831	0.331116	24	21	4.82878	6.06594	4.29776	0.708508		0.776499	0.123869	0.965743	0.150638	0.808373	0.427477	0.547712	0
NM_009396	Tnfaip2	10.1873	6.81931	7.39394	3.45956	4.87955	8.387	13.2157	9.53564	0.00323849	0.0418399	24	21	3.29235	7.98475	3.47463	0.435158		NM_009396	Tnfaip2	5.1237	9.78723	4.64895	3.58165	5.08817	8.78057	13.1887	13.3573	0.000390449	0.00978436	24	21	2.9215	7.94453	3.78854	0.476874		0.666502	0.123251	0.958419	0.157815	0.769561	0.749561	0.545796	0
NM_001005341	Ypel2	7.47981	2.91208	0.889797	1.62319	2.1953	2.54464	5.90241	5.3567	0.00323849	0.0418399	24	22.5	2.63066	3.61299	2.59761	0.718963		NM_001005341	Ypel2	4.51071	3.55941	2.08034	1.10533	1.55034	2.85971	4.05626	7.76614	8.54112e-09	1.44555e-05	24	22.5	1.75362	3.43603	2.47818	0.721234		0.890359	0.827306	0.422518	0.586801	0.249609	0.122326	0.542913	0
NM_023314	Eif4e2	2.73944	1.11959	3.49655	5.63085	9.5492	5.53133	7.30796	5.41394	0.000390449	0.0107383	24	15	2.92407	5.09861	2.96305	0.58115		NM_023314	Eif4e2	1.59139	5.76925	2.74621	5.38095	6.88821	7.19345	6.30308	4.85396	0.00323849	0.0388301	24	15	1.83947	5.09081	1.89442	0.372126		0.298825	0.554158	0.513866	0.958337	0.12067	0.906492	0.537714	0
NM_010197	Fgf1	35.993	25.9273	34.9378	43.2576	59.1806	72.3926	61.2265	46.3312	8.54112e-09	1.56601e-05	24	16.5	17.4925	47.4058	19.5605	0.412619		NM_010197	Fgf1	31.4302	24.6599	23.2916	42.0826	46.867	64.0527	52.1597	41.824	2.83044e-05	0.00189287	24	16.5	14.658	40.796	17.4255	0.427138		0.752337	0.117402	0.966684	0.14357	0.621684	0.123167	0.527309	0
NM_007514	Slc7a2	69.8733	107.862	110.971	155.468	99.5616	57.7695	59.6243	93.3967	0.00323849	0.0418399	24	7.5	29.5515	94.3158	35.0581	0.37171		NM_007514	Slc7a2	48.3998	80.8269	129.253	87.3153	77.7219	25.6798	53.9995	37.0814	0.00323849	0.0388301	24	7.5	31.8147	67.5347	37.1491	0.550074		0.220592	0.295515	0.706859	0.569379	0.108165	0.283087	0.496839	0
NM_145990	Cdk5rap2	2.53306	1.60805	0.788905	0.828095	0.662957	0.400696	0.861382	1.35333	0.000390449	0.0107383	24	1.5	0.564369	1.12956	0.74127	0.656247		NM_145990	Cdk5rap2	1.64675	1.23055	0.884926	0.914384	0.390003	0.595543	0.375436	0.837151	0.00807112	0.0875214	27	1.5	0.498923	0.867473	0.398615	0.398615		0.155225	0.678443	0.263401	0.555299	0.10726	0.692016	0.493769	0
NM_010356	Gsta3	1624.86	1398.45	1128.57	1635.36	1677.49	1865.83	1433.62	1720.84	0.0801831	0.356474	24	18	168.525	1560.63	176.126	0.112856		NM_010356	Gsta3	1174.16	1266.83	835.558	1454.19	1330.66	1562.16	1737.18	1737.6	0.00807112	0.0875214	27	18	234.42	1404.49	292.787	0.208465		0.136522	0.344964	0.570347	0.754871	0.102529	0.164255	0.477458	0
NM_010333	S1pr2	0.700972	1.50581	0.283738	1.11896	1.79866	2.74572	2.1163	1.9471	0.00323849	0.0418399	24	18	0.876749	1.52716	0.791368	0.518197		NM_010333	S1pr2	0.319901	1.0468	0.275498	1.08619	1.55407	1.3219	1.61297	2.47375	0.00807112	0.0875214	27	18	0.545393	1.2453	0.577534	0.46377		0.768177	0.100432	0.973609	0.120159	0.471062	0.295265	0.470087	0
NM_016974	Dbp	0.0483977	9.03375	82.9293	54.4112	21.3944	2.05235	2.59066	0.132829	0.00323849	0.0418399	24	9	16.1233	21.5741	31.3797	1.45451		NM_016974	Dbp	11.0847	12.3694	67.1837	55.8673	29.317	3.4808	3.71438	0.667801	0.000390449	0.00978436	24	9	23.5631	22.9606	27.9178	1.2159		0.750397	0.972919	0.0998347	0.120362	0.895752	0.168108	0.467973	0
NR_003966	Atp10d	0.00545639	0.00400072	0.00650593	0.00660675	0.004978	0.0037094	0.00393691	0	0.00323849	0.0418399	24	9	0.00123531	0.00439926	0.00192379	0.00192379		NR_003966	Atp10d	0.00544961	0.00492592	0.007937	0.00528183	0.00775416	0.00422902	0.00414011	0.00355474	0.0185719	0.124201	24	9	0.00156305	0.00540905	0.00146891	0.00146891		0.383808	0.938227	0.0985332	0.149638	0.853473	0.437808	0.463341	0
NM_008150	Gpc4	17.4269	15.2421	7.7403	14.181	6.22342	10.9648	12.3326	22.3524	0.0185719	0.134194	24	0	4.93698	13.3079	5.18723	0.389785		NM_008150	Gpc4	19.8073	14.7773	19.1338	10.38	13.1739	8.16462	14.1546	17.9646	0.0185719	0.124201	27	0	4.69052	14.905	3.58315	0.2404		0.130451	0.837468	0.0978182	0.213066	0.125972	0.289947	0.460782	0
NM_008898	Por	232.039	263.091	393.158	619.179	727.444	560.905	354.735	406.329	0.000390449	0.0107383	24	12	186.99	444.61	212.388	0.477694		NM_008898	Por	128.248	119.471	171.289	355.426	394.699	253.659	161.807	101.803	2.83044e-05	0.00189287	24	12	115.512	210.8	137.483	0.652196		0.0971022	0.130979	0.755141	0.314086	0.192083	0.677845	0.458209	0
NM_080795	Lnx2	8.89458	4.8073	2.07887	3.84253	4.16356	4.53576	8.28972	7.16853	0.00323849	0.0418399	24	22.5	2.65445	5.47261	2.4811	0.453368		NM_080795	Lnx2	7.28721	3.66735	3.87515	2.22222	2.96211	4.63151	6.01864	7.38291	2.83044e-05	0.00189287	24	22.5	1.95136	4.75589	2.30376	0.484402		0.757814	0.974616	0.0960048	0.114941	0.616512	0.122428	0.454246	0
NR_015549	Trmt61b	0.000157741	0.000111066	0.000177567	0.000180939	0.000135108	0.000103116	0.000110667	0	0.00323849	0.0418399	24	9	3.49636e-05	0.000122026	5.0196e-05	5.0196e-05		NR_015549	Trmt61b	0.000151077	0.000129953	0.000227305	0.000136583	0.000212431	0.000165807	0.000116447	9.97669e-05	0.0801831	0.331116	24	9	3.06241e-05	0.000154925	3.89822e-05	3.89822e-05		0.273084	0.916991	0.0929417	0.157985	0.643319	0.246266	0.443057	0
NM_013743	Pdk4	17.318	4.06082	2.20005	2.12583	4.35781	6.74202	6.75636	10.0909	0.000390449	0.0107383	24	21	3.74285	6.70647	5.27439	0.786463		NM_013743	Pdk4	5.77975	1.67573	0.47247	0.135345	2.10371	3.45864	3.48278	7.90605	2.83044e-05	0.00189287	24	21	2.5153	3.12681	3.095	0.989827		0.335653	0.817848	0.243736	0.412166	0.0924544	0.875199	0.441259	0
NM_001271727	Trim2	2.72075	0.16046	1.26569e-21	2.55622e-20	1.5101	2.36568e-11	3.00335	3.39634	0.00323849	0.0418399	27	21	1.89676	1.52225	1.57075	1.03186		NM_001271727	Trim2	1.59002	2.1064	9.77734e-23	6.39398e-23	9.43072e-20	3.55411e-24	2.53087	2.76625	0.0185719	0.124201	24	21	1.12431	1.12419	1.42306	1.26586		0.216804	0.770536	0.225714	0.431046	0.0913652	0.848451	0.437223	0
NM_025994	Efhd2	12.7514	22.4808	25.8368	23.0026	34.2778	31.2408	23.4257	19.4259	0.000390449	0.0107383	24	12	7.10529	24.0552	7.50692	0.31207		NM_025994	Efhd2	11.8396	17.6764	17.3019	17.3399	33.7168	21.9378	16.0397	16.491	0.0185719	0.124201	24	12	3.63792	19.0429	6.3616	0.334067		0.978667	0.088533	0.984696	0.0960868	0.715921	0.259627	0.426616	0
NM_010107	Efna1	53.0697	28.7265	21.2579	26.4799	24.7966	31.9269	45.0891	61.506	0.000390449	0.0107383	24	21	16.8512	36.6066	17.8847	0.488564		NM_010107	Efna1	40.4975	32.7545	25.3015	29.0795	33.4173	32.4448	44.2017	58.4516	0.00323849	0.0388301	24	21	8.20389	37.0185	11.5948	0.313216		0.0850896	0.55547	0.277312	0.683749	0.0905732	0.541503	0.413495	0
NM_009364	Tfpi2	48.5562	33.011	18.7391	21.5973	21.8661	21.895	30.2161	28.6967	0.0801831	0.356474	24	0	7.87042	28.0722	9.69947	0.345519		NM_009364	Tfpi2	39.9294	45.4985	22.9444	22.4095	20.1498	27.3644	44.9671	63.3883	0.00323849	0.0388301	24	0	15.9494	35.8314	16.2854	0.4545		0.146534	0.634282	0.29601	0.635139	0.0840325	0.772028	0.409418	0
NM_020559	Alas1	40.6711	202.955	358.264	263.111	610.029	172.343	187.917	90.039	0.0185719	0.134194	24	12	126.923	240.666	171.38	0.712109		NM_020559	Alas1	81.6002	206.517	156.531	288.726	417.886	219.351	107.639	112.644	0.000390449	0.00978436	24	12	97.4045	198.862	120.176	0.604318		0.726344	0.961882	0.125582	0.156448	0.75216	0.081179	0.398292	0
NM_001001326	St5	14.9744	6.70353	1.17453	3.70859	4.43228	6.76733	11.5827	10.8343	0.00323849	0.0418399	24	21	5.04737	7.52221	5.57821	0.741566		NM_001001326	St5	9.48798	11.3139	2.03915	1.88686	3.19874	0.400128	9.50839	14.8732	0.0801831	0.331116	24	21	4.45438	6.58854	5.74011	0.871226		0.0772213	0.0725408	0.809343	0.187553	0.121633	0.0889794	0.363543	0
NM_009516	Wee1	0.873002	0.648057	2.81132	6.41991	5.97775	3.3648	2.76539	0.480654	0.000390449	0.0107383	24	12	2.27148	2.91761	2.8467	0.975697		NM_009516	Wee1	2.92054	0.552309	2.54694	6.89842	4.52209	3.80153	2.52618	1.97274	0.0801831	0.331116	24	12	1.41132	3.21759	1.87607	0.583065		0.0821114	0.0698875	0.821372	0.177053	0.0965647	0.601835	0.35254	0
NM_001003948	Pid1	54.0729	41.9511	42.1679	17.9457	24.9732	34.9191	47.6119	37.3623	0.0801831	0.356474	24	0	11.0739	37.6255	11.927	0.316992		NM_001003948	Pid1	49.3263	51.1092	24.7725	24.7938	21.244	29.4257	36.2614	50.3368	0.0185719	0.124201	24	0	17.3471	35.9087	15.5685	0.433558		0.394026	0.950148	0.0824531	0.122725	0.286925	0.0698212	0.352263	0
NM_177323	Rint1	3.46381	5.31937	4.67256	2.50302	2.79049	2.45594	3.13322	3.28331	0.000390449	0.0107383	24	3	0.957932	3.45271	1.13024	0.327348		NM_177323	Rint1	4.77241	5.68969	2.30924	5.21697	3.21072	1.90577	3.2557	3.81684	0.0801831	0.331116	24	3	0.428592	3.77217	1.04071	0.275892		0.940537	0.0681707	0.98861	0.0733017	0.714491	0.624391	0.345337	0
NM_173752	Lgalsl	11.3404	10.8922	1.84313	3.15086	6.71833	10.9819	13.1656	10.7736	0.0185719	0.134194	24	21	4.47505	8.60825	4.72253	0.548606		NM_173752	Lgalsl	7.86377	6.30737	3.12905	2.72619	1.90646	7.56903	8.86171	15.6027	2.83044e-05	0.00189287	24	21	4.0536	6.74578	5.17372	0.766955		0.173704	0.232276	0.729372	0.47304	0.0664821	0.980881	0.338186	0
NM_016661	Ahcy	943.464	888.524	770.73	1341.1	1398.63	1977.82	1589.19	1679.3	0.000390449	0.0107383	24	18	495.446	1323.59	428.101	0.323438		NM_016661	Ahcy	820.135	730.884	639.473	1017.86	1085.67	1149.4	1337.68	1069.66	2.83044e-05	0.00189287	24	18	239.551	981.345	246.162	0.250841		0.212203	0.905728	0.0819095	0.150913	0.156138	0.0663203	0.337498	0
NM_145587	Sbk1	5.47319	5.00223	10.5104	13.3916	9.72787	11.2137	18.3905	6.04928	0.0801831	0.356474	24	15	4.39217	9.96985	3.71449	0.372572		NM_145587	Sbk1	1.91302	0.819716	2.62484	4.85281	5.65646	4.18257	5.57342	3.4772	0.000390449	0.00978436	24	15	2.08185	3.6375	2.01458	0.553835		0.460607	0.967725	0.0655593	0.0910455	0.0948411	0.135388	0.334251	0
NM_020585	Golga7	10.1859	11.655	5.15424	2.58142	4.61538	9.00515	10.0792	7.62246	0.0801831	0.356474	24	0	3.55792	7.61234	2.78166	0.365415		NM_020585	Golga7	24.2728	12.1245	2.70763	10.4331	2.73369	6.64768	8.89102	15.2874	0.0185719	0.124201	24	0	6.37476	10.3872	7.1591	0.689222		0.190991	0.0625323	0.916907	0.118419	0.115144	0.30233	0.321206	0
NM_133862	Fgg	3729.15	3450.24	3015.86	2717.54	2427.02	4075.09	2931.13	5166.32	0.0801831	0.356474	24	0	511.235	3439.04	694.754	0.20202		NM_133862	Fgg	4957.74	4004.44	3102.53	2560.8	2502.23	3492.29	2895.02	4355.01	0.000390449	0.00978436	24	0	882.747	3483.76	1020.13	0.292826		0.190997	0.898361	0.0799369	0.152538	0.0620146	0.19578	0.318954	0
NM_001004364	Asap2	5.90013	2.88205	0.184771	1.13941	1.74896	3.41574	5.72461	4.17524	0.00323849	0.0418399	24	21	2.24701	3.14636	2.4942	0.792724		NM_001004364	Asap2	2.57987	1.61506	0.553498	0.671609	1.34589	2.07227	3.05198	6.72713	9.55942e-07	0.000241754	24	21	1.27787	2.32716	2.10123	0.902916		0.739519	0.061009	0.985188	0.0710016	0.830295	0.429836	0.314561	0
NM_007618	Serpina6	504.475	631.752	942.218	1292.83	1257.67	673.079	967.566	522.779	0.00323849	0.0418399	24	12	296.588	849.046	336.82	0.396703		NM_007618	Serpina6	135.876	180.921	399.356	480.349	281.295	244.416	195.267	139.075	0.000390449	0.00978436	24	12	116.178	257.069	112.225	0.436555		0.0829265	0.263848	0.566051	0.655774	0.0600324	0.514245	0.310273	0
NM_001004180	Fam222a	2.00971	1.14069	0.95953	0.234945	0	1.45932	4.78288	2.49167	0.000390449	0.0107383	24	21	1.18818	1.63484	1.56495	0.957247		NM_001004180	Fam222a	0.41956	0.692983	0.578602	0.177388	0.466201	3.62503	5.84467	3.72941	0.0801831	0.331116	24	21	2.23363	1.94173	1.67854	0.864456		0.100322	0.389498	0.466124	0.914024	0.0598832	0.571739	0.309616	0
NM_008538	Marcks	3.37424	1.83882	3.02876	1.10498	1.74078	1.82634	5.63987	2.81948	0.0801831	0.356474	24	0	0.928643	2.67166	0.767449	0.287256		NM_008538	Marcks	3.50856	1.73357	1.35787	0.503603	1.47075	1.00312	2.3594	2.50812	0.00323849	0.0388301	24	0	0.959035	1.80562	1.0049	0.556537		0.252784	0.94085	0.058548	0.100191	0.0932771	0.39128	0.303712	0
NM_145572	Gys2	43.007	41.6581	89.4513	83.935	108.107	71.9412	52.1344	43.4832	0.00323849	0.0418399	24	12	29.8943	66.7147	29.3904	0.440538		NM_145572	Gys2	53.36	67.8879	137.089	151.643	113.523	89.4476	71.8806	62.9759	0.000390449	0.00978436	24	12	42.5417	93.4759	35.6407	0.381282		0.174093	0.445993	0.514556	0.926765	0.0575498	0.852361	0.29927	0
NM_080633	Aco2	108.755	112.071	93.3115	116.098	152.083	154.74	120.11	108.156	0.0185719	0.134194	24	15	21.2995	120.666	24.6208	0.204041		NM_080633	Aco2	49.3028	69.2689	64.8318	99.6039	92.7236	109.698	106.691	93.3674	0.0185719	0.124201	27	15	30.7031	85.2379	21.9631	0.257668		0.216065	0.252681	0.744318	0.485693	0.174494	0.0573058	0.298181	0
NM_001039371	Slc22a15	0.736471	0.941777	0.305311	0.385573	0.594407	0.559832	1.04481	1.37322	0.00323849	0.0418399	24	21	0.276499	0.742675	0.39455	0.39455		NM_001039371	Slc22a15	0.658329	0.994479	0.583631	0.145503	0.415936	1.05259	0.717566	1.02019	0.0801831	0.331116	24	21	0.218005	0.698528	0.283559	0.283559		0.678945	0.238934	0.903705	0.326804	0.749588	0.0519515	0.273922	0
NM_021022	Abcb11	196.317	177.336	124.566	91.548	90.197	99.0728	158.929	142.13	2.83044e-05	0.00213271	24	0	48.6009	135.012	48.8408	0.361752		NM_021022	Abcb11	148.439	144.085	114.223	86.5325	62.679	74.345	123.47	155.762	2.83044e-05	0.00189287	24	0	43.3801	113.692	46.5269	0.409237		0.705483	0.987749	0.049071	0.0572113	0.64123	0.961353	0.260585	0
NM_011849	Nek4	1.52714	1.87493	1.93043e-06	0.943951	4.17096e-06	8.34977e-05	1.34782	4.39501	0.0801831	0.356474	24	0	1.07985	1.26112	1.40485	1.11397		NM_011849	Nek4	2.49143	2.46615	0.000186154	0.000114034	9.53506e-06	0.000131214	1.2979	1.72146	9.55942e-07	0.000241754	24	0	1.48045	0.997173	1.3621	1.3621		0.414802	0.975821	0.0432404	0.0609524	0.355144	0.359522	0.232962	0
NM_029653	Dapk1	28.0026	10.6237	6.99507	9.92985	7.66485	6.42086	21.9633	10.6891	0.0801831	0.356474	24	0	4.87568	12.7862	5.899	0.461358		NM_029653	Dapk1	10.1843	12.4094	9.16452	5.99796	2.86445	3.76038	13.3974	15.4719	0.0185719	0.124201	24	0	5.20405	9.15629	5.22307	0.570435		0.769754	0.991067	0.0429996	0.0480857	0.868659	0.124788	0.231803	0
NM_001033225	Pnrc1	62.3989	34.1675	26.0051	23.0348	28.8125	50.8056	73.8998	87.4263	8.54112e-09	1.56601e-05	24	21	28.0299	48.3188	29.8693	0.61817		NM_001033225	Pnrc1	43.9343	34.581	29.4599	23.8602	37.1195	47.6821	65.0143	78.3266	2.83044e-05	0.00189287	24	21	18.2846	44.9972	20.227	0.449517		0.0590821	0.111297	0.7085	0.311625	0.0422053	0.964171	0.227969	0
NM_001081400	1810013L24Rik	5.60747	6.30459	5.40701	3.6265	2.83439	4.90347	4.47183	3.83592	0.0801831	0.356474	24	3	0.990741	4.6239	0.969265	0.209621		NM_001081400	1810013L24Rik	9.91507	6.23786	7.25236	5.0862	3.25103	2.73506	4.45283	6.03976	2.83044e-05	0.00189287	24	3	2.22439	5.62127	2.53041	0.450148		0.0414421	0.282244	0.420438	0.827342	0.0537786	0.752571	0.224271	0
NM_001128605	Psen2	66.1626	71.9544	40.3347	26.4926	3.58774	56.5072	59.5807	53.3568	0.0185719	0.134194	24	0	20.83	47.2471	23.3014	0.493181		NM_001128605	Psen2	54.897	51.1693	40.5855	12.5193	9.53557	0.00398766	59.6595	67.6786	0.0185719	0.124201	24	0	32.7043	37.0061	30.8839	0.834563		0.127872	0.336669	0.566681	0.748421	0.0404634	0.779371	0.219506	0
NM_001190437	Abhd11	0.00202639	20.6168	13.3165	20.7635	5.26427	0.00107769	2.68374	6.82179	0.0801831	0.356474	21	9	9.51916	9.24432	7.98382	0.863646		NM_001190437	Abhd11	10.7886	13.2212	12.1615	19.9991	18.4929	3.12869	7.44123e-05	3.37056	0.0185719	0.124201	24	9	7.64433	10.1453	7.41205	0.730587		0.364436	0.966614	0.0502585	0.074865	0.231429	0.0358511	0.196724	0
NM_021524	Nampt	20.5415	17.0261	19.7876	33.0036	42.7128	37.2709	29.2723	19.7783	0.000390449	0.0107383	24	13.5	11.5636	27.4241	12.3175	0.449148		NM_021524	Nampt	15.921	18.2382	17.4102	27.3482	39.0458	22.8458	25.0362	18.6614	0.00323849	0.0388301	24	13.5	6.29212	23.0633	8.18215	0.354769		0.42811	0.0352272	0.981194	0.0485745	0.154816	0.111362	0.193601	0
NM_019979	Selk	92.1316	95.973	80.6877	70.3595	70.5752	54.6423	44.6006	102.447	0.0801831	0.356474	24	3	22.6893	76.4271	21.6237	0.282933		NM_019979	Selk	109.495	131.506	109.105	83.8872	73.2089	82.6852	97.5987	94.5464	0.000390449	0.00978436	24	3	18.3945	97.7541	20.94	0.214212		0.695558	0.991789	0.03444	0.0394559	0.703468	0.163708	0.189644	0
NM_177412	Tmcc1	4.28826	4.43569	3.74238	6.09412	7.69547	11.3824	6.66457	4.99367	0.000390449	0.0107383	24	15	1.99266	6.16207	2.97529	0.482839		NM_177412	Tmcc1	6.92676	3.33614	6.83689	7.94173	8.39806	7.29929	8.01789	6.81157	0.0801831	0.331116	24	15	0.835093	6.94604	1.49047	0.214579		0.0337263	0.58594	0.130727	0.429654	0.0336803	0.387544	0.185811	0
NM_027425	Rufy2	0.286767	0.74335	0.45883	0.245808	0.637628	1.58078	0.915859	1.27938	0.0801831	0.356474	24	21	0.37903	0.76855	0.248995	0.248995		NM_027425	Rufy2	0.850504	0.442733	0.834971	0.271128	0.524374	0.918048	0.859149	1.00012	0.0185719	0.124201	24	21	0.291394	0.712628	0.239119	0.239119		0.142314	0.931559	0.0332425	0.0689247	0.720237	0.140607	0.183596	0
NM_146093	Ubxn1	228.176	192.08	210.174	171.821	119.358	121.64	194.465	291.048	0.00323849	0.0418399	24	1.5	51.4222	191.095	59.8486	0.313187		NM_146093	Ubxn1	389.887	303.894	248.006	191.295	161.925	150.82	199.626	255.346	9.55942e-07	0.000241754	24	1.5	73.8198	237.6	96.8489	0.407613		0.101671	0.825527	0.0842113	0.19876	0.147255	0.0307452	0.17086	0
NM_001291071	Pfkp	1.12732e-05	1.01475	0.278622	0.40128	0.246997	6.46313e-07	7.16628e-06	1.2179e-06	0.0185719	0.134194	24	6	0.240377	0.242709	0.320929	0.320929		NM_001291071	Pfkp	0.136162	0.508764	0.253257	0.171922	0.037629	0.119008	1.71894e-06	0.056119	0.00323849	0.0388301	24	6	0.117179	0.160358	0.146988	0.146988		0.588924	0.978593	0.0617223	0.0781249	0.0305696	0.445331	0.169959	0
NM_027324	Sfxn1	55.2958	55.4798	46.6547	51.8289	62.565	76.4726	79.5249	66.5161	2.83044e-05	0.00213271	24	18	14.0441	61.7922	14.3733	0.232607		NM_027324	Sfxn1	51.9238	48.6119	39.1974	52.5291	42.598	62.7907	62.363	62.1418	0.0185719	0.124201	24	18	7.31884	52.7695	9.93096	0.188195		0.101953	0.0297333	0.91306	0.0695799	0.0570487	0.210394	0.165653	0
NM_201361	Rmdn2	50.3254	54.6	36.9525	45.7511	44.8279	34.9589	27.5921	39.681	0.0185719	0.134194	27	3	7.52673	41.6963	6.85585	0.164424		NM_201361	Rmdn2	41.2247	45.3573	29.9165	25.3483	21.4687	35.467	23.4309	39.3985	0.0185719	0.124201	24	3	10.5807	32.7015	7.33947	0.224438		0.0300904	0.218572	0.440775	0.710243	0.029119	0.398785	0.162478	0
NM_181569	Nprl3	0.000777369	5.43256e-07	1.82443e-05	8.52611e-05	2.38318e-05	6.32152e-05	1.06405	1.49162	0.0398244	0.258319	27	19.5	0.000560714	0.371684	0.579065	0.579065		NM_181569	Nprl3	1.69843e-06	3.07597e-06	1.21475e-06	8.17019e-09	0.00384623	9.23713e-05	0.00156981	0.59963	0.0398244	0.239404	27	19.5	0.0011075	0.0889828	0.148251	0.148251		0.817124	0.0290793	0.99512	0.0309908	0.983571	0.122042	0.162273	0
NM_001159487	Rbp4	44.1144	45.5579	45.0504	75.3459	89.4386	66.9749	66.5089	46.108	0.000390449	0.0107383	24	13.5	18.4196	59.8874	20.8621	0.348356		NM_001159487	Rbp4	22.2089	47.3354	43.0366	77.9761	91.4655	84.5294	59.5863	45.3572	0.000390449	0.00978436	24	13.5	26.4298	58.9369	29.7147	0.504178		0.0441723	0.306741	0.404569	0.878738	0.0275519	0.476186	0.154335	0
NM_001164184	Lsr	63.2886	60.1878	53.9226	65.497	83.2135	111.12	147.028	86.5691	9.55942e-07	0.000216831	24	18	27.6724	83.8533	35.2555	0.420442		NM_001164184	Lsr	75.8793	47.6458	79.8668	66.5888	51.9695	94.1854	97.3885	87.2906	0.0801831	0.331116	24	18	12.667	75.1018	15.9153	0.211917		0.0275215	0.216607	0.428078	0.720268	0.0592562	0.678483	0.154176	0
NM_027554	Usp38	4.58572	4.10208	3.69591	3.20148	4.80235	4.29023	4.89692	5.03813	0.000390449	0.0107383	24	21	0.553863	4.3266	0.616734	0.142545		NM_027554	Usp38	5.86169	5.18002	3.45533	3.86923	4.72884	5.24894	3.89507	5.39027	0.0801831	0.331116	24	21	0.482013	4.70367	0.684614	0.145549		0.345304	0.0262291	0.980543	0.0387324	0.485967	0.0290838	0.147409	0
NM_021455	Mlxipl	84.5097	94.461	78.9779	74.9957	83.9534	96.4882	155.322	84.3641	0.0801831	0.356474	21	19.5	6.72741	92.8186	18.733	0.201823		NM_021455	Mlxipl	68.9918	77.0409	72.0568	64.9225	90.491	118.57	128.441	164.551	0.00807112	0.0875214	27	19.5	32.8898	101.309	35.291	0.348352		0.261182	0.614294	0.424801	0.802893	0.025579	0.615717	0.143988	0
NM_133831	Gltscr2	49.012	57.2699	73.0504	54.4818	33.6195	52.6197	42.0444	48.2963	0.0185719	0.134194	24	6	8.79457	51.2993	9.85968	0.192199		NM_133831	Gltscr2	38.6269	41.9935	47.644	39.9738	32.0327	34.9499	37.8809	44.7684	0.0398244	0.239404	21	6	4.6628	39.6048	5.14487	0.129905		0.233494	0.970596	0.0227497	0.0388218	0.125585	0.154575	0.128967	0
NM_028411	Tmem138	1.34115e-05	8.87506e-49	8.64121e-22	0	1.88932e-07	3.71307e-05	1.14143	7.35663e-05	2.83044e-05	0.00213271	24	19.5	2.63673e-05	0.142694	0.25296	0.25296		NM_028411	Tmem138	6.51839e-13	0	3.0761e-09	0	8.604e-19	4.30484e-05	0.607501	0.786922	0.0274228	0.183057	27	19.5	3.04056e-05	0.202613	0.314567	0.314567		0.67664	0.994755	0.0224303	0.0253469	0.999943	0.122113	0.127257	0
NM_133903	Spon2	5.46287	4.79711	0.771408	0.164986	0.219806	1.72495	2.99755	5.28441	2.83044e-05	0.00213271	24	0	3.03025	2.67789	2.80324	1.04681		NM_133903	Spon2	3.66767	4.93884	3.10194	1.43273	0.525461	1.60058	4.53782	6.32272	0.000390449	0.00978436	24	0	2.27744	3.26597	2.32774	0.712724		0.0222511	0.0799554	0.612188	0.307164	0.043098	0.549368	0.126297	0
NM_001111314	Ngef	4.44317	9.42381	19.9793	23.9132	15.2339	9.46749	13.5203	9.8358	0.0801831	0.356474	24	12	4.89465	13.2271	5.26485	0.398034		NM_001111314	Ngef	5.02096	6.07185	12.6147	17.2966	12.1638	9.35318	8.35449	7.80365	0.00323849	0.0388301	24	12	4.06692	9.8349	4.09323	0.416194		0.779828	0.949525	0.166	0.207974	0.589731	0.0217731	0.123731	0
NM_001046637	Snrpa	9.14648	4.42851	1.47484	4.03478	0.743697	3.73083	7.91994	12.1614	0.000390449	0.0107383	24	22.5	4.17597	5.45506	4.50115	0.825133		NM_001046637	Snrpa	3.73919	8.41382	5.28051	1.0476e-09	4.72242	6.6234	18.3585	8.47862	0.0801831	0.331116	24	22.5	2.65002	6.95206	3.15368	0.453633		0.173633	0.0211614	0.96004	0.0403594	0.0309052	0.0417931	0.120438	0
NM_001081423	Ttll5	2.83277	1.64049	4.34873	5.14873	4.69319	2.86052	4.61359	3.26909	0.0801831	0.356474	24	13.5	1.00699	3.67589	0.919911	0.250255		NM_001081423	Ttll5	1.22871	2.22248	2.12999	3.00918	3.12121	3.98426	2.88623	2.26814	0.000390449	0.00978436	27	13.5	1.13976	2.55498	0.873412	0.341847		0.267601	0.977102	0.0209024	0.0337638	0.150624	0.0525552	0.119041	0
NM_001033302	Ciart	0	0.426634	15.8007	16.5035	10.3249	2.39941	0.975277	0.289412	0.000390449	0.0107383	24	12	7.4356	5.83998	6.06125	1.03789		NM_001033302	Ciart	0.704726	1.27849	11.7715	9.77009	13.516	4.15484	4.37339	1.11168	0.000390449	0.00978436	24	12	6.41018	5.83509	5.37056	0.92039		0.0843902	0.743534	0.12419	0.311013	0.0196062	0.561412	0.11202	0
NM_001162917	Dennd4a	5.82003	3.07861	4.63488	2.79423	4.5387	2.74565	4.83143	5.7764	0.0801831	0.356474	24	0	0.858357	4.27749	0.941872	0.220193		NM_001162917	Dennd4a	4.32839	4.36748	2.98424	4.11435	2.69824	3.46487	4.28657	4.46272	0.0185719	0.124201	24	0	0.705587	3.83836	0.645522	0.168177		0.709721	0.993547	0.0290289	0.0326659	0.508348	0.0191907	0.109759	0
NM_172543	Fam117a	1.37145	1.51355	2.26461	1.94305	4.43669	4.95421	2.78787	3.95433	0.00323849	0.0418399	27	13.5	1.01072	2.825	1.3319	0.471468		NM_172543	Fam117a	0.0989189	0.819438	0.879763	0.0299429	2.52558	2.94391	1.57887	1.44801	0.0185719	0.124201	27	13.5	0.953951	1.23407	0.961771	0.779349		0.311971	0.0191798	0.982904	0.0291126	0.0707896	0.275712	0.1097	0
NM_026148	Lims1	8.80566	5.99402	5.0928	1.98684	3.06625	1.63964	3.94255	2.50847	0.0185719	0.134194	27	0	2.44175	4.26318	2.27571	0.533805		NM_026148	Lims1	4.05759	2.47045	1.97135	1.89479	2.67673	0.844809	3.5806	3.58425	0.0801831	0.331116	24	0	1.1495	2.63507	0.952602	0.361509		0.044938	0.652075	0.119356	0.362287	0.0178499	0.22735	0.102432	0
NM_001271496	Chka	2.72843	0.200039	0.000674123	0.000700649	0.000485015	6.03089	2.19907	3.11317	0.0801831	0.356474	24	22.5	1.55448	1.78418	1.00144	0.561288		NM_001271496	Chka	9.69717	1.22816	0.000806766	0.000476776	0.452157	2.83737e-05	8.62768	11.3975	0.00323849	0.0388301	24	22.5	6.41939	3.9255	5.71053	1.45473		0.0194479	0.699259	0.0386585	0.161706	0.0175826	0.502472	0.100965	0
NM_010236	Fpgs	114.786	97.4481	54.9517	48.8988	58.2066	76.383	129.862	101.922	0.000390449	0.0107383	24	21	32.0622	85.3073	36.941	0.433035		NM_010236	Fpgs	69.2073	62.7056	40.9065	32.2204	41.1165	79.4115	97.8621	125.56	9.55942e-07	0.000241754	24	21	33.3691	68.6237	37.2013	0.542106		0.0416699	0.198921	0.522807	0.599668	0.016585	0.342474	0.095474	0
NM_019793	Tspan3	0.887889	0.132161	1.52176	1.55022	0.760245	2.88315	2.04129	2.79007	0.0801831	0.356474	24	16.5	0.886768	1.57085	0.787267	0.501173		NM_019793	Tspan3	0.137326	0	0	0.418182	2.18229	2.3343	1.23007	1.65774	0.000113388	0.00702752	24	16.5	1.20981	0.994989	1.12119	1.12119		0.0163798	0.360634	0.202848	0.771839	0.0334066	0.569809	0.094341	0
NM_008855	Prkcb	0.322603	0.37631	0.208568	0.028716	0.42072	0.667297	0.709756	0.733828	0.00118586	0.028958	27	19.5	0.235782	0.457572	0.267808	0.267808		NM_008855	Prkcb	0.297752	0.332798	0.152641	0.0866869	0.15485	0.598106	0.449941	0.189864	0.0801831	0.331116	21	19.5	0.128952	0.272675	0.144619	0.144619		0.539576	0.0154908	0.994517	0.0188009	0.426648	0.0680789	0.0894189	0
NM_001164075	Tgif1	3.25136e-44	2.3583e-22	8.03047e-28	1.67189e-23	2.89222e-27	1.14707e-21	0.289964	2.41143e-21	0.0801831	0.356474	24	19.5	8.19075e-22	0.0362455	0.0642557	0.0642557		NM_001164075	Tgif1	8.69832e-20	2.79264e-19	1.11778e-20	1.28906e-21	0.172864	2.21901e-09	0.297301	0.106272	0.0185719	0.124201	24	19.5	1.56978e-09	0.0720546	0.0691712	0.0691712		0.719108	0.997017	0.0153941	0.016659	1	0.122562	0.0888821	0
NM_028788	Stra6l	61.3179	68.478	47.2427	29.6358	27.3867	32.0933	55.711	45.8755	0.00323849	0.0418399	24	0	17.3908	45.9676	17.5526	0.381847		NM_028788	Stra6l	24.408	49.3139	33.6155	20.7121	20.2071	37.6416	42.132	58.7865	0.0801831	0.331116	24	0	11.3181	35.8521	10.733	0.29937		0.141182	0.0153542	0.959426	0.0315159	0.0152564	0.716416	0.0881171	0
NM_001085509	Myom3	0.142828	0.0917952	0	0.015407	0.899781	0.444506	0.276195	0.733503	0.0801831	0.356474	27	19.5	0.195299	0.340388	0.165434	0.165434		NM_001085509	Myom3	0.607485	0	0	0	0.0178106	0.0390218	0.20311	0.127437	0.00807112	0.0875214	24	19.5	0.102706	0.124358	0.161476	0.161476		0.0142641	0.0233972	0.713541	0.111672	0.069587	0.871223	0.0825902	0
NM_016702	Agxt	260.926	361.921	258.419	212.124	144.055	146.796	160.664	226.615	9.55942e-07	0.000216831	24	3	70.8959	221.44	92.7269	0.418745		NM_016702	Agxt	174.34	148.464	144.151	147.62	99.3075	92.3545	111.759	155.848	0.00323849	0.0388301	24	3	31.765	134.231	34.0134	0.253396		0.0130576	0.340937	0.190756	0.773744	0.0233566	0.799378	0.075832	0
NM_011584	Nr1d2	5.07391	9.87012	15.7847	23.9672	13.5478	7.63042	3.72975	7.18413	2.83044e-05	0.00213271	24	9	6.08152	10.8485	7.86029	0.72455		NM_011584	Nr1d2	12.8138	15.4472	22.4147	17.8227	17.207	6.84926	4.40503	2.57841	2.83044e-05	0.00189287	24	9	7.80799	12.4423	7.43403	0.597482		0.0757346	0.89277	0.0276007	0.072005	0.0117497	0.844006	0.0684596	0
NM_028793	Acbd5	37.3261	48.0802	46.0832	38.9139	44.6881	29.6891	33.8507	33.2071	0.0185719	0.134194	24	6	5.31115	38.9798	7.30121	0.187307		NM_028793	Acbd5	40.8122	75.0229	51.8084	54.4363	32.0691	39.1486	38.7407	46.3218	0.0801831	0.331116	24	6	9.97265	47.295	11.1262	0.235251		0.17951	0.0113878	0.975335	0.0211657	0.504105	0.0592737	0.0664107	0
NM_133974	Cdcp1	0.980162	1.34514	0.0450436	0.319175	0.450057	2.76572	1.49721	0.727691	0.0801831	0.356474	21	19.5	0.661229	0.969163	0.670937	0.670937		NM_133974	Cdcp1	0.953704	0.453788	0	0.258146	0.685589	1.82809	1.27636	2.13934	2.83044e-05	0.00189287	24	19.5	0.851164	0.949377	0.85558	0.85558		0.468412	0.994762	0.0112241	0.0142276	0.586859	0.0941003	0.065483	0
NM_153484	Tef	1.97726	9.65931	12.6383	27.1526	28.1104	14.0155	9.11892	0.517853	2.83044e-05	0.00213271	24	12	10.6611	12.8988	12.3248	0.955501		NM_153484	Tef	0.00013126	11.0695	22.8681	20.825	23.082	9.9657	7.3895	3.02495	0.00323849	0.0388301	24	12	9.50033	12.2781	9.03358	0.735747		0.0492053	0.370076	0.357691	0.984859	0.0103384	0.843504	0.0604489	0
NM_001306081	Rptor	3.47359	5.26618	5.67962	5.0386	6.23669	2.45456e-05	0.00830691	0.00022335	0.0801831	0.356474	24	6	3.49124	3.2129	3.20751	0.998323		NM_001306081	Rptor	5.3235	4.70452	6.57453	6.01455	4.49126	5.60009	0.0355738	0.000411585	0.0398244	0.239404	27	6	0.884612	3.85844	2.60743	0.675774		0.150014	0.423569	0.508173	0.908567	0.00962701	0.301907	0.0563896	0
NM_001005423	Mreg	33.0163	13.4039	4.17715	9.75874	10.1214	13.6829	35.4216	32.5544	0.000390449	0.0107383	24	21	16.119	19.017	15.2286	0.800786		NM_001005423	Mreg	18.2251	14.0838	8.60015	10.2937	8.54769	15.0486	21.5562	30.7444	0.000390449	0.00978436	24	21	6.84296	15.8875	8.90384	0.560432		0.138547	0.742224	0.186417	0.402914	0.00928222	0.373561	0.0544168	0
NM_001035228	St3gal5	31.6349	41.1478	57.4974	62.322	109.955	80.7724	61.2728	78.7259	0.000390449	0.0107383	24	13.5	17.2354	65.416	25.0709	0.383254		NM_001035228	St3gal5	19.8758	26.8448	38.6198	53.5574	73.8615	74.2781	68.4169	29.4151	2.83044e-05	0.00189287	27	13.5	30.4738	46.6285	25.2023	0.54049		0.113909	0.962619	0.00913818	0.0202631	0.036708	0.195346	0.0535917	0
NM_173733	Suox	140.59	165.818	128.826	109.577	105.952	126.963	143.449	129.758	0.00323849	0.0418399	24	0	17.4164	131.367	18.9628	0.14435		NM_173733	Suox	97.2735	114.024	66.2238	80.9718	58.7851	93.2022	106.083	140.103	0.0185719	0.124201	24	0	27.4963	94.5833	25.2888	0.26737		0.0155691	0.0212965	0.735147	0.0989746	0.00888671	0.389114	0.0521496	0
NM_053115	Acox2	77.7452	74.4966	38.1863	60.0543	60.6012	68.6494	89.6174	86.0204	0.000390449	0.0107383	24	21	14.3996	69.4214	18.3834	0.264809		NM_053115	Acox2	91.3554	75.8052	42.0401	66.2184	73.4868	42.9606	103	127.021	0.00323849	0.0388301	24	21	20.0493	77.7359	28.646	0.368504		0.418997	0.00883904	0.994798	0.011621	0.473783	0.111444	0.051876	0
NM_029005	Mlkl	7.09222	2.59135	2.26914	1.69173	1.93612	2.07989	2.71593	3.95212	2.83044e-05	0.00213271	24	0	0.927911	3.04106	1.75659	0.577623		NM_029005	Mlkl	5.96558	2.77921	5.15714	2.47045	1.2422	1.61668	1.28902	3.06467	0.0185719	0.124201	27	0	2.27179	3.04734	1.68942	0.554391		0.039154	0.343371	0.34591	0.996794	0.00872119	0.714879	0.0511994	0
NM_025918	Ccdc43	11.0921	6.36878	6.74805	4.74171	3.91241	5.30281	4.70052	6.99977	0.00323849	0.0418399	24	0	1.17522	6.23327	2.31298	0.37107		NM_025918	Ccdc43	9.57473	4.74185	6.04105	2.64776	2.07643	3.22709	5.84276	7.49584	0.000390449	0.00978436	24	0	2.49869	5.20594	3.01725	0.579579		0.0951765	0.407066	0.438397	0.964643	0.00855058	0.953773	0.0502192	0
NM_016898	Cd164	107.725	104.737	95.4757	82.4182	84.721	91.3113	119.723	105.346	0.00323849	0.0418399	24	0	14.5841	98.9321	12.6157	0.127519		NM_016898	Cd164	107.453	114.545	108.891	62.8013	82.4385	75.3404	109.762	132.909	0.0801831	0.331116	24	0	23.155	99.2675	26.4145	0.266094		0.0412587	0.00848136	0.903861	0.0280184	0.0823483	0.429724	0.0498213	0
NM_025574	Pyurf	9.45191	8.8148	5.06711	7.89042	6.87786	8.10512	5.4656	9.1989	0.0801831	0.356474	24	0	0.93878	7.60897	0.993007	0.130505		NM_025574	Pyurf	8.55296	8.39418	6.27026	7.52845	5.82982	6.151	8.0602	9.00083	0.000390449	0.00978436	24	0	1.58237	7.47346	1.36806	0.183056		0.810753	0.998957	0.00811044	0.008117	0.939258	0.253317	0.0476866	0
NM_001271498	Il15ra	2.88893e-10	2.35104	3.99129	6.07798	3.55681	0.451735	1.06321	0.722948	0.00323849	0.0418399	24	9	2.2822	2.27688	2.50129	1.09856		NM_001271498	Il15ra	1.60108	2.18645	5.88345	2.54178	2.22303	8.8625e-22	0.623487	2.3314	0.0801831	0.331116	21	9	1.44356	2.28346	1.56116	0.683683		0.0154227	0.0939267	0.523235	0.397839	0.006694	0.350879	0.0394978	0
NM_178713	Aldh8a1	246.061	244.285	229.6	220.171	229.191	229.268	264.025	233.701	0.0185719	0.134194	24	0	11.8744	237.038	9.54803	0.0402806		NM_178713	Aldh8a1	236.702	207.889	166.694	204.42	173.832	188.337	179.74	210.841	0.0801831	0.331116	24	0	19.1884	196.057	19.9325	0.101667		0.150635	0.00652412	0.978506	0.0128814	0.0351039	0.0387885	0.0385118	0
NM_007489	Arntl	16.105	15.9479	2.29699e-05	0.0925583	4.38579	8.57087	17.2619	21.0474	2.83044e-05	0.00213271	24	21	8.69576	10.4264	10.3972	0.997197		NM_007489	Arntl	5.45644	9.1566	0.330815	1.72952e-05	0.821232	7.81087	11.0877	21.5919	0.000390449	0.00978436	24	21	5.52311	7.03195	7.87522	1.11992		0.522694	0.00556313	0.997897	0.00657746	0.760071	0.113608	0.032918	0
NM_011235	Rad51d	0.0213517	2.89666e-05	6.38818e-07	3.74049e-14	8.31245e-13	4.29246e-05	2.39338	0.00018238	0.000390449	0.0107383	24	21	0.000149242	0.301873	0.401602	0.401602		NM_011235	Rad51d	0.000248801	0.676894	0.0113873	5.80008e-13	0.0285908	1.05399e-06	1.9729	2.1566	0.0801831	0.331116	24	21	0.468528	0.605828	0.837149	0.837149		0.513735	0.99795	0.00519641	0.00617417	0.998308	0.194994	0.0307762	0
NM_146170	C87436	3.10607	4.02487	1.63478	1.0028	0.434742	3.03557e-05	3.26423	0.00463297	0.0801831	0.356474	24	3	0.848555	1.68402	1.1246	0.667807		NM_146170	C87436	3.59499	4.87219	2.57612	2.77479	1.78871	1.45159e-06	2.95953	2.31987	0.0185719	0.124201	24	3	0.917008	2.61078	1.47928	0.566607		0.704779	0.999232	0.0044119	0.00456919	0.408595	0.137798	0.0261811	0
NM_023625	Plbd2	19.7262	19.9543	20.8787	22.6627	26.3199	32.2709	40.2597	25.7892	0.000113388	0.0076999	27	15	5.15481	25.835	7.2431	0.280361		NM_023625	Plbd2	18.8462	13.4635	23.5833	24.3289	21.8745	27.4494	24.1108	15.8573	0.0801831	0.331116	24	15	4.2548	21.1892	4.43951	0.209517		0.0040358	0.14615	0.237685	0.824303	0.0149031	0.85612	0.0239718	0
NM_001289660	Upp2	4.87285	5.65543	5.63576	22.0431	9.94546	6.57442	5.59471	6.17983	0.0801831	0.356474	24	12	1.24909	8.31269	4.33822	0.521879		NM_001289660	Upp2	5.5092	2.19026	10.052	16.3158	19.2791	11.3746	7.84061	4.36326	0.000390449	0.00978436	24	12	6.29959	9.6156	7.27016	0.756079		0.319347	0.99573	0.00372026	0.00533613	0.0420951	0.807958	0.022115	0
NM_023154	Ethe1	128.059	128.749	55.6682	28.4479	19.7604	46.0348	65.2166	111.704	2.83044e-05	0.00213271	24	0	52.3448	72.955	56.3588	0.772515		NM_023154	Ethe1	73.8871	63.084	48.675	44.6361	25.9274	32.0858	81.4062	132.238	0.00323849	0.0388301	24	0	28.5285	62.7424	35.0497	0.558629		0.0215215	0.0033647	0.889502	0.0145605	0.0259499	0.134408	0.0200191	0
NM_134159	Il17rc	4.63932e-05	6.88299	7.73395	0.000148435	3.72992e-05	8.72823e-07	0.623712	1.09719e-05	0.0185719	0.134194	24	6	0.441043	1.90511	3.02176	1.58613		NM_134159	Il17rc	4.275	5.7716	6.4392	4.0973	0.000160275	4.71413	2.04771e-05	1.20746	0.0801831	0.331116	24	6	2.89721	3.31311	2.18386	0.659158		0.144098	0.9849	0.00330201	0.00657741	0.229786	0.00449618	0.0196492	0
NM_011076	Abcb1a	2.20982	2.15201	5.54637	8.9076	6.6657	4.57402	3.47506	2.6309	0.00323849	0.0418399	24	12	2.40017	4.52018	2.70233	0.597836		NM_011076	Abcb1a	0.39302	0.24668	0.554472	1.91349	1.12423	0.557019	0.359904	0.421405	0.0185719	0.124201	24	12	0.28566	0.696277	0.513562	0.513562		0.707321	0.00315991	0.999472	0.00323052	0.977252	0.0946864	0.0188103	0
NM_009349	Inmt	420.535	454.666	730.857	1047.66	954.339	1071.63	579.812	592.397	0.00323849	0.0418399	24	13.5	304.627	731.487	304.361	0.416085		NM_009349	Inmt	293.695	466.46	669.423	1277.11	630.533	767.763	958.921	549.015	0.0801831	0.331116	24	13.5	268.554	701.615	243.09	0.346472		0.885454	0.00230119	0.999826	0.00211598	0.804804	0.0443425	0.0126289	0
NM_011738	Ywhah	42.2738	31.4704	32.7687	48.41	62.1714	43.0185	66.2712	44.5559	0.0185719	0.134194	24	16.5	10.2743	46.3675	12.0787	0.260499		NM_011738	Ywhah	40.8935	49.2042	35.7498	36.605	55.5525	73.709	53.5778	43.0003	0.0801831	0.331116	24	18	11.1835	48.5365	10.1016	0.208124		0.962	0.648013	0.659236	0.988489	0.924074	0.951036	0.998098	1.5
NM_178224	Cbs	132.932	182.755	123.089	84.8394	41.3886	94.4702	67.2041	120.81	0.000390449	0.0107383	24	3	42.1158	105.936	49.2663	0.465058		NM_178224	Cbs	87.4981	69.7045	62.4062	48.8203	20.2032	35.4758	50.5416	40.3645	0.000390449	0.00978436	24	1.5	18.3927	51.8768	22.6894	0.437371		0.98206	0.585816	0.720758	0.861529	0.96699	0.724263	0.994952	1.5
NM_001290122	Rbm4	2.99051	1.27147	6.27664	2.28694	1.29113	0.104859	1.05571	1.34994	0.0185719	0.134194	24	4.5	1.20164	2.0784	1.76455	0.848996		NM_001290122	Rbm4	0.981628	1.77025	5.08892	2.7479	0.939091	6.58797e-07	0.891683	2.14366	0.0185719	0.124201	24	6	0.917082	1.82039	1.59282	0.874988		0.948453	0.761039	0.529168	0.762478	0.768824	0.761597	0.989106	1.5
NM_026323	Wfdc2	2.55792	2.66033	9.01796	5.3229	6.47663	5.04712	5.19893	1.53077	0.0185719	0.134194	24	12	2.68144	4.72657	2.13772	0.452278		NM_026323	Wfdc2	0.280985	7.22118	6.7083	9.53624	8.30005	4.4722	3.61497	5.7042	0.0185719	0.124201	24	10.5	2.01143	5.72977	2.77019	0.483474		0.846225	0.673746	0.606254	0.931036	0.519193	0.99004	0.987645	1.5
NM_019999	Pnkd	74.9195	78.3014	30.7428	15.4602	27.6309	61.2508	131.409	86.3202	0.000390449	0.0107383	24	22.5	39.2992	63.2544	38.5508	0.609457		NM_019999	Pnkd	60.6661	57.5863	47.8279	19.4148	24.7141	89.4446	103.612	129.529	2.83044e-05	0.00189287	24	21	41.3189	66.5994	42.2624	0.634576		0.787108	0.763132	0.485476	0.716988	0.592649	0.824693	0.981446	1.5
NM_080848	Wdr5	9.2381	8.35779	7.17295	6.87021	7.48083	10.4472	8.76739	13.607	0.000390449	0.0107383	24	21	1.67435	8.99268	2.20185	0.244849		NM_080848	Wdr5	11.4617	9.73496	6.20879	9.43922	9.34758	7.88661	10.2043	13.1853	0.0185719	0.124201	24	22.5	2.06612	9.68356	1.91262	0.197512		0.566413	0.572502	0.625743	0.945814	0.477483	0.696899	0.979648	1.5
NM_001163449	Mapk8ip3	1.27073e-11	1.79573e-31	8.07708e-07	5.40285e-15	2.27284e-12	1.17803e-07	0.496484	0.250346	0.0801831	0.356474	24	19.5	5.7135e-07	0.0933539	0.162538	0.162538		NM_001163449	Mapk8ip3	1.32422e-06	4.96716e-07	5.65049e-09	1.04314e-11	1.92797e-06	2.47472e-07	4.7435e-06	1.42112e-05	0.00323849	0.0388301	24	21	1.58745e-06	2.86746e-06	4.03874e-06	4.03874e-06		0.635141	0.762709	0.439527	0.671439	0.771614	0.564197	0.969002	1.5
NM_001083927	Tle3	0.00381834	0.104224	4.89523e-06	0.00444473	0.00041951	0.00245371	0.616875	1.523	0.0801831	0.356474	24	21	0.0745277	0.281905	0.461316	0.461316		NM_001083927	Tle3	0.00386288	1.31534e-05	9.38256e-05	0.00340061	2.08802e-05	0.00384292	0.819254	0.959219	0.0398244	0.239404	27	19.5	0.00530206	0.259602	0.398847	0.398847		0.868878	0.814868	0.435844	0.613213	0.703791	0.837565	0.96776	1.5
NM_023422	Hist1h2bc	157.174	168.67	135.566	141	93.9503	83.3975	126	205.62	0.00323849	0.0418399	24	3	39.9312	138.922	38.9789	0.280581		NM_023422	Hist1h2bc	169.315	186.827	141.946	92.4322	125.049	141.932	115.006	184.286	0.0801831	0.331116	24	1.5	35.3248	144.599	33.44	0.23126		0.588467	0.777939	0.403496	0.619495	0.487341	0.766472	0.954951	1.5
NM_001303469	Ccdc162	1.9814	1.00059	1.82216	0.363682	0	1.18653	0.600894	1.50944	0.0185719	0.134194	24	0	0.281481	1.05809	0.658239	0.622102		NM_001303469	Ccdc162	2.49967	0.656758	1.13577	0.33792	0.485535	0	0.793047	1.31352	0.0185719	0.124201	24	1.5	0.585474	0.902778	0.743624	0.743624		0.621314	0.400497	0.788777	0.60548	0.869168	0.519329	0.953575	1.5
NM_001301722	Atp5g3	0.000350843	0.00016115	9.14258e-05	0.000300668	2.19549	7.41273e-05	100.319	58.0482	0.0801831	0.356474	24	18	1.55241	20.0705	33.4686	1.66756		NM_001301722	Atp5g3	3.13924e-05	3.41099e-05	0.000328069	3.81143e-05	0.000668752	0.0362823	3.41825	9.49313	0.0398244	0.239404	27	16.5	0.0256333	1.66122	2.08989	1.25804		0.730782	0.387726	0.822152	0.558305	0.999753	0.596428	0.947317	1.5
NM_172520	Arhgef19	21.6039	21.4421	9.41899	11.7043	12.2175	19.8899	23.8327	20.5097	0.0185719	0.134194	24	21	6.57998	17.5774	6.45399	0.367175		NM_172520	Arhgef19	13.6145	13.4224	10.4836	7.02531	10.2232	11.2201	18.4641	16.0508	2.83044e-05	0.00189287	24	22.5	3.9366	12.563	3.8421	0.305827		0.934503	0.838379	0.415855	0.568244	0.381739	0.43475	0.944149	1.5
NM_021428	Dexi	14.6183	21.4439	11.0333	7.25365	17.1347	26.8812	30.0924	18.9516	0.0185719	0.134194	24	18	6.71669	18.4261	7.95459	0.431702		NM_021428	Dexi	17.1179	15.9886	9.96541	11.0152	15.9212	34.5628	20.6558	17.2424	0.000390449	0.00978436	24	19.5	4.73043	17.8087	5.6974	0.319923		0.646198	0.476516	0.736205	0.735864	0.378462	0.478156	0.942349	1.5
NM_028802	Gpcpd1	16.034	9.85321	26.4655	36.7209	17.1	10.5882	8.0552	0.000970902	0.000390449	0.0107383	24	9	7.98022	15.6022	12.3594	0.792156		NM_028802	Gpcpd1	1.00589	11.4499	19.8232	29.2487	21.7847	0.630991	8.07928	7.37379	0.0185719	0.124201	24	10.5	8.55363	12.4246	9.94022	0.800046		0.827906	0.376925	0.84638	0.521967	0.533257	0.906469	0.941488	1.5
NM_001304774	Pex26	2.1626	4.02769e-08	6.72644e-05	0.000291429	2.69255	5.26506	1.32727	2.22519	0.00323849	0.0418399	24	16.5	1.57345	1.70913	1.89402	1.10818		NM_001304774	Pex26	2.08064	5.16226e-06	0.136575	8.13468e-06	0.000312477	7.03302	3.25859	2.71411	0.0185719	0.124201	24	18	2.01509	1.90291	2.56065	1.34565		0.54796	0.368392	0.793207	0.568376	0.507901	0.65077	0.936513	1.5
NM_028419	Glrx5	30.3435	25.8344	41.8605	35.0211	53.4772	46.5143	47.6288	29.9688	0.0185719	0.134194	24	15	11.6994	38.8311	10.771	0.27738		NM_028419	Glrx5	34.6892	48.1509	31.1472	59.6776	50.4262	66.2164	58.3058	46.7035	0.0801831	0.331116	24	16.5	9.53316	49.4146	10.6462	0.215445		0.508431	0.367744	0.782106	0.578687	0.583532	0.401142	0.936121	1.5
NM_028820	1700017B05Rik	4.00236	2.98616	1.07436	1.22661	3.12419	3.27119	4.52228	2.72621	0.0185719	0.134194	24	19.5	1.07329	2.86667	1.3208	0.460742		NM_028820	1700017B05Rik	2.90841	3.24877	2.51807	1.0052	2.83637	6.03544	3.84133	3.90483	0.00323849	0.0388301	24	21	0.944942	3.2873	0.927743	0.28222		0.634685	0.365633	0.817041	0.541592	0.593075	0.675893	0.934831	1.5
NM_009834	Ccrn4l	3.11568	8.63755	9.21494	8.96125	27.9924	14.2529	11.1779	2.43055	0.00323849	0.0418399	24	13.5	4.87384	10.7229	8.29303	0.773395		NM_009834	Ccrn4l	5.63441	3.82975	5.37011	7.02896	28.6168	14.4618	10.2121	4.93473	0.00323849	0.0388301	24	15	4.513	10.0111	8.15652	0.814749		0.63287	0.404188	0.788926	0.609051	0.352445	0.9289	0.926268	1.5
NM_031197	Slc2a2	102.619	89.7676	110.084	141.498	163.891	93.1753	76.1963	74.8434	0.00323849	0.0418399	24	10.5	27.2815	106.509	33.1153	0.310914		NM_031197	Slc2a2	54.86	85.7672	91.8428	123.621	80.389	71.591	67.369	76.0326	0.0185719	0.124201	24	9	15.4852	81.4341	21.0922	0.25901		0.422563	0.663188	0.470855	0.803537	0.341401	0.67995	0.918393	1.5
NM_001001737	Zfp950	0.211188	0.295963	0.150036	0.413618	0.861853	1.61569	0.592357	0.808787	0.00323849	0.0418399	24	16.5	0.411355	0.618687	0.507853	0.507853		NM_001001737	Zfp950	0.0297884	0.282602	0.700651	0.472083	0.892974	1.00877	0.817866	1.1182	0.0801831	0.331116	27	15	0.433608	0.65866	0.328792	0.328792		0.340402	0.684321	0.402943	0.710896	0.383215	0.609362	0.917648	1.5
NM_008507	Sh2b3	2.24728	0.00215855	4.97522	6.30018	5.29362	0.641828	2.14705	0.0021347	0.0185719	0.134194	24	10.5	2.22496	2.70118	2.49004	0.921834		NM_008507	Sh2b3	0.00307891	0.65546	4.66418	3.24694	2.09721	0.00310761	0.769361	0.464841	0.0801831	0.331116	24	9	1.61555	1.48802	1.76237	1.18437		0.379713	0.339314	0.758305	0.571571	0.343424	0.424041	0.916829	1.5
NM_001081120	Fam89a	9.79443	2.8435	0.225191	0.383924	6.7573	0.665183	10.9761	10.5279	0.000390449	0.0107383	24	19.5	5.37757	5.27169	5.0209	0.952428		NM_001081120	Fam89a	5.92168	3.90532	0.476029	1.45049	0.802378	7.50595	3.62864	7.51565	0.0801831	0.331116	24	21	3.60635	3.90077	2.95933	0.758654		0.776851	0.863228	0.336006	0.464164	0.416705	0.87114	0.914299	1.5
NM_021525	Rcl1	39.8783	41.2541	55.5748	39.1298	39.7319	33.9065	29.4254	32.1095	0.000390449	0.0107383	24	6	5.49337	38.8763	9.05576	0.232938		NM_021525	Rcl1	40.5877	48.6787	44.6829	50.1064	45.9049	30.6857	31.5108	36.9762	0.0185719	0.124201	24	7.5	9.29186	41.1417	8.101	0.196905		0.883025	0.890853	0.313059	0.411936	0.817429	0.74792	0.894921	1.5
NM_194336	Gbp6	9.28884	6.9759	2.85263	4.11733	1.59312	1.47161	3.833	8.23552	0.00323849	0.0418399	24	0	3.73151	4.79599	3.62269	0.755357		NM_194336	Gbp6	3.27904	2.137	2.23196	0.335167	1.54042	0.289628	1.52242	2.57259	0.0185719	0.124201	24	1.5	1.2581	1.73853	1.13248	0.651401		0.764299	0.304839	0.879499	0.416516	0.751186	0.337803	0.887147	1.5
NM_001171000	Ahcyl2	1.1561	1.47366e-05	0.152291	0.153774	1.24106	1.94132	2.60254	1.488e-05	0.0185719	0.134194	24	18	0.877552	0.905889	0.982538	0.982538		NM_001171000	Ahcyl2	2.11996e-05	3.11352e-05	3.0668e-05	1.84921e-05	3.04837	5.19572	4.84382	7.64226	0.0398244	0.239404	27	19.5	3.42508	2.84235	2.79017	0.981644		0.415161	0.806691	0.295967	0.479534	0.873009	0.517592	0.878225	1.5
NM_016807	Sdcbp	1.51708	9.84794e-05	7.33613e-05	6.65363	3.49347	12.5164	5.58211	1.18056	0.0185719	0.134194	24	16.5	2.4702	3.86793	4.0329	1.04265		NM_016807	Sdcbp	0.69428	3.44137e-05	2.08352e-05	1.10902	2.07819	9.03388	2.47426	4.34623	0.000390449	0.00978436	24	18	2.16593	2.46699	2.68771	1.08947		0.283646	0.331683	0.716273	0.602368	0.414209	0.502496	0.864866	1.5
NM_028666	Fam110a	7.37491e-09	2.71431e-21	0	0	2.40918e-33	3.86209e-48	0.546423	3.91016e-09	0.00807112	0.0941075	24	21	2.76479e-09	0.0683029	0.0906932	0.0906932		NM_028666	Fam110a	1.50588e-09	1.02421e-48	0	2.11874e-37	3.14022e-12	1.668e-50	0.935722	1.39682e-10	0.0801831	0.331116	24	19.5	9.89949e-11	0.116965	0.207355	0.207355		1	0.657586	0.657586	1	1	0.272114	0.851276	1.5
NM_139269	Pla2g16	3.31772	2.92822	1.16328	4.73737	4.43575	5.65769	3.05193	4.34883	0.0801831	0.356474	24	15	1.03491	3.7051	1.23385	0.333013		NM_139269	Pla2g16	0.523839	0.784262	0.955503	1.66514	1.88473	1.58664	1.37262	1.73002	0.0185719	0.124201	24	13.5	0.501789	1.31284	0.500174	0.380985		0.554192	0.867149	0.264012	0.388568	0.543514	0.7712	0.841063	1.5
NM_007459	Ap2a2	12.8138	14.8754	12.6084	9.91068	12.7704	14.0737	22.3612	17.7473	0.00323849	0.0418399	24	21	2.05282	14.6451	3.54122	0.241802		NM_007459	Ap2a2	14.2268	14.8928	11.5545	11.9551	7.04869	19.5738	17.4362	15.0614	0.0801831	0.331116	24	19.5	3.63842	13.9687	3.26813	0.233962		0.884676	0.26352	0.915856	0.337119	0.61572	0.724225	0.840425	1.5
NM_001083887	Pars2	1.81458e-10	2.55654e-107	0	2.64504e-105	8.4688e-10	3.71327e-84	0.0714273	0.452614	0.00323849	0.0418399	24	18	5.98919e-10	0.0655052	0.0844118	0.0844118		NM_001083887	Pars2	2.23136e-102	7.86734e-120	2.09436e-90	1.62603e-117	0.105242	6.12951e-29	0.418627	9.72763e-08	0.0398244	0.239404	27	16.5	6.88015e-08	0.0674161	0.0947433	0.0947433		0.261287	0.559062	0.48171	0.919498	0.999998	0.6148	0.8375	1.5
NM_010517	Igfbp4	403.486	581.332	745.307	735.584	774.258	655.299	797.663	621.76	0.0801831	0.356474	24	13.5	108.453	664.336	114.928	0.172997		NM_010517	Igfbp4	454.897	447.053	572.694	595.567	703.699	475.346	540.082	399.993	0.00323849	0.0388301	24	12	94.1552	523.666	104.538	0.199627		0.425133	0.837393	0.25947	0.411935	0.609878	0.57405	0.835086	1.5
NM_008175	Grn	86.3356	99.9491	67.5766	85.8621	97.4839	89.6491	138.565	139.671	0.0398244	0.258319	27	19.5	13.2646	102.913	25.2991	0.24583		NM_008175	Grn	45.7154	45.8994	41.127	61.8036	49.0299	66.2621	97.0073	72.0824	0.00323849	0.0388301	24	18	16.0711	59.8659	18.3309	0.306199		0.270029	0.269155	0.764307	0.487899	0.255891	0.427562	0.830246	1.5
NM_029609	Lhpp	41.505	82.1676	79.1558	66.9596	67.9267	45.8902	32.4098	48.94	0.0185719	0.134194	24	6	13.82	58.1193	22.2356	0.382585		NM_029609	Lhpp	25.8389	35.9551	35.9566	48.0285	33.2303	24.0059	19.6714	21.8234	9.55942e-07	0.000241754	24	7.5	9.67732	30.5638	11.7367	0.384006		0.452761	0.850785	0.252006	0.391612	0.723293	0.65817	0.824858	1.5
NM_001290385	Arhgef9	1.53629e-05	1.1879	1.00838e-09	0.798831	1.52404	1.19122	1.41458	1.84471	0.0801831	0.356474	27	18	0.538172	1.0229	0.472246	0.461675		NM_001290385	Arhgef9	0.248179	0.331028	0.240596	7.18737e-06	0.42589	0.973115	0.449819	1.18984	0.00807112	0.0875214	27	19.5	0.192404	0.512944	0.340454	0.340454		0.399802	0.453712	0.668274	0.780552	0.597177	0.25034	0.822504	1.5
NM_178647	Cggbp1	5.94854	6.164	5.18153	7.23859	7.2997	9.5122	8.80245	9.8542	0.00807112	0.0941075	27	18	1.67282	7.60157	1.72678	0.227161		NM_178647	Cggbp1	6.63612	6.6053	8.64651	6.01187	8.58056	9.03775	9.29028	9.95758	0.0398244	0.239404	27	19.5	0.927066	8.1846	0.987449	0.120647		0.239347	0.259965	0.75373	0.486336	0.48591	0.445878	0.806305	1.5
NM_144800	Mtss1	8.45935	26.7639	24.3668	31.2589	35.1337	28.4812	36.1797	14.587	0.0185719	0.134194	24	12	5.86147	25.6538	9.83854	0.383512		NM_144800	Mtss1	7.00245	20.0289	22.8189	23.3663	32.0447	31.0267	30.1686	25.092	0.000113388	0.00702752	27	13.5	9.96366	23.4594	8.2443	0.351429		0.326228	0.823495	0.231961	0.393986	0.295551	0.972363	0.794742	1.5
NM_001290376	Camk1d	36.4571	28.8298	17.3705	23.648	12.1776	20.4567	24.6764	29.2827	0.000390449	0.0107383	24	0	8.10295	24.1123	8.53158	0.353826		NM_001290376	Camk1d	12.8155	12.7453	15.4994	9.38297	4.57241	7.4298	11.0082	16.439	0.00323849	0.0388301	24	1.5	4.19579	11.2366	4.53349	0.403458		0.394147	0.22998	0.849458	0.36909	0.386031	0.573256	0.791545	1.5
NM_138595	Gldc	69.6767	81.2561	45.2581	31.3804	40.9931	80.4533	84.3436	79.8479	0.0801831	0.356474	24	22.5	25.3729	64.1512	21.6357	0.337262		NM_138595	Gldc	48.9089	52.0266	29.5032	28.752	32.5109	45.9793	78.4716	82.231	2.83044e-05	0.00189287	24	21	20.771	49.7979	24.2646	0.48726		0.300072	0.584084	0.484169	0.896717	0.225665	0.859289	0.784438	1.5
NM_001305844	Apoe	3.08582e-06	0.298415	6.09375e-06	3.46129e-06	2.01154e-06	2.07644e-06	0.132149	0.147637	0.0801831	0.356474	24	1.5	0.0109535	0.0722772	0.077751	0.077751		NM_001305844	Apoe	0.763212	0.670924	5.86433e-06	4.32423e-06	4.2245e-06	3.0067e-06	2.3118e-06	0.131136	0.00118586	0.0265694	27	0	0.474412	0.213657	0.306399	0.306399		0.375773	0.854087	0.215872	0.349509	0.355408	0.389234	0.767554	1.5
NM_001267625	Dpf3	0.0238071	0	0	0.0500052	0.364732	0.76842	0.793158	1.69845	0.000214044	0.0107383	27	18	0.526521	0.497255	0.594803	0.594803		NM_001267625	Dpf3	0.0235759	0	0	0	6.80509e-09	0	0.180143	0.14242	0.0185719	0.124201	24	19.5	0.0166707	0.0432674	0.0732242	0.0732242		0.4331	0.202056	0.880192	0.311484	0.202896	0.341861	0.741872	1.5
NM_008777	Pah	844.485	1181.44	1039.3	1214.69	1387.03	1305.45	837.195	881.426	0.0185719	0.134194	24	12	248.714	1086.38	223.169	0.205425		NM_008777	Pah	636.749	688.608	759.433	1050.46	1084.47	848.382	868.292	823.484	0.000390449	0.00978436	24	13.5	162.918	844.985	172.695	0.204376		0.198787	0.739971	0.243388	0.47806	0.298487	0.461033	0.735463	1.5
NM_175093	Trib3	2.22633	2.49676	6.13002	4.00349	0.034656	1.80308	1.24598	1.87208	0.00323849	0.0418399	24	6	1.54975	2.47655	1.7825	0.719753		NM_175093	Trib3	0.490737	2.43337	4.32173	3.50436	1.52843	0.422112	1.43997	0.478633	0.00323849	0.0388301	24	7.5	1.45974	1.82742	1.69015	0.924887		0.263649	0.794678	0.230914	0.417251	0.197702	0.354919	0.733306	1.5
NM_172838	Slc16a12	13.7956	9.30737	18.1822	25.5674	29.3246	15.9928	18.7423	12.7464	0.0185719	0.134194	24	13.5	6.21373	17.9573	6.7523	0.376019		NM_172838	Slc16a12	9.36847	11.2788	13.0114	17.9313	21.4183	7.71004	12.1189	9.14569	0.0801831	0.331116	24	12	2.73347	12.7479	4.05893	0.318401		0.354613	0.286243	0.79128	0.483147	0.193325	0.99595	0.724455	1.5
NM_021421	Angel2	4.54878	4.56131	4.30855e-06	3.66131	2.17083e-06	1.64795	4.16193	4.24785	0.00323849	0.0418399	24	1.5	0.627536	2.85364	1.48547	0.520553		NM_021421	Angel2	5.44262	6.87261	5.87984e-06	0.916761	2.74779e-07	2.23008	4.14249	7.0635	0.00323849	0.0388301	24	0	3.70584	3.33351	3.35714	1.00709		0.219682	0.803972	0.19243	0.363275	0.379406	0.565048	0.722616	1.5
NM_001036293	Nrbf2	11.138	12.9237	10.9743	7.66277	12.6616	17.1207	14.687	17.0476	0.0185719	0.134194	24	21	2.91604	13.027	2.5773	0.197843		NM_001036293	Nrbf2	16.1153	16.1085	5.98152	11.7762	13.8783	15.0779	12.7946	17.8163	0.0185719	0.124201	24	22.5	2.70334	13.6936	2.66217	0.19441		0.476789	0.190957	0.897363	0.284237	0.257355	0.524251	0.719566	1.5
NM_008655	Gadd45b	2.31153	1.34598	0.0786101	0.643756	2.0332	2.65685	1.24042	4.70089	0.0185719	0.134194	24	19.5	1.05311	1.8764	1.3264	0.706884		NM_008655	Gadd45b	0.197797	0	0	0.972923	0.186912	0.678042	1.33749	1.38802	0.0274228	0.183057	27	18	0.293518	0.623987	0.491042	0.491042		0.407431	0.193505	0.879498	0.302828	0.367486	0.188732	0.714907	1.5
NM_001109988	Nrep	0.775705	7.53294e-26	2.36889e-23	1.12788e-20	1.27491e-25	2.01782e-07	2.94257	4.98371	0.0398244	0.258319	27	19.5	0.548506	1.25845	1.89713	1.50751		NM_001109988	Nrep	6.83013e-20	0.628774	3.80975e-22	3.62383e-24	1.29156e-31	0.794413	2.21459	1.43427	0.0185719	0.124201	24	21	0.725478	0.634006	0.706827	0.706827		0.40653	0.885434	0.184624	0.287985	1	0.239728	0.706136	1.5
NM_022032	Perp	64.0554	50.9162	51.7637	44.1343	33.0349	50.1148	51.4341	53.0733	0.000390449	0.0107383	24	0	5.3785	49.8158	9.43328	0.189363		NM_022032	Perp	48.2055	46.4079	54.6686	32.3571	39.0629	41.409	43.8598	42.0556	0.0801831	0.331116	24	1.5	5.82925	43.5033	5.15979	0.118607		0.195832	0.230734	0.75001	0.454105	0.174408	0.700119	0.683341	1.5
NR_027818	1500011B03Rik	0	0	0	0	0.179555	0.858114	0.267169	0	0.0185719	0.134194	24	16.5	0.126965	0.163105	0.292676	0.292676		NR_027818	1500011B03Rik	0	0	0	0	0	0.769886	2.44874	0.390948	0.0185719	0.124201	24	18	0.276442	0.451197	0.805024	0.805024		0.218786	0.424456	0.580467	0.836033	0.380863	0.170215	0.673567	1.5
NM_153100	Rtp3	25.8079	37.9113	25.857	21.7863	23.1669	28.8246	53.5323	41.5205	0.0185719	0.134194	24	22.5	10.7358	32.3008	8.68505	0.26888		NM_153100	Rtp3	61.0486	36.6257	26.2925	15.9449	31.8101	75.5943	48.487	57.8221	0.0185719	0.124201	24	21	22.6528	44.2032	19.4289	0.439537		0.405995	0.400667	0.71784	0.675945	0.16556	0.39692	0.662424	1.5
NM_178890	Abtb2	8.38191	4.98355	1.43133	1.16208	4.07675	6.88369	7.5441	5.99357	0.00323849	0.0418399	24	21	3.0992	5.05712	3.07675	0.608399		NM_178890	Abtb2	2.64945	4.778	1.42763	1.68243	0.726936	4.03648	5.35115	4.70859	0.0801831	0.331116	24	19.5	1.73011	3.17008	1.72552	0.544315		0.780692	0.159472	0.952265	0.198822	0.673121	0.585204	0.647374	1.5
NM_001291044	Nudt6	20.8046	11.546	7.43495	9.50988	0.0620536	1.77815	8.89687	9.63026	0.000390449	0.0107383	24	1.5	5.25043	8.70785	6.82638	0.783934		NM_001291044	Nudt6	8.22206	16.2726	9.75815	13.0431	5.46617	1.32153e-05	6.11582	15.8896	0.0185719	0.124201	24	3	4.74331	9.34594	5.74606	0.614819		0.1588	0.367355	0.575957	0.77587	0.170337	0.531064	0.645679	1.5
NM_001110208	Akt2	22.5898	25.7297	25.0727	17.0871	14.4061	8.37104	22.6923	15.8507	0.00323849	0.0418399	24	4.5	5.95218	18.9749	5.45122	0.287285		NM_001110208	Akt2	24.7105	31.2464	9.67148	20.8139	19.5698	14.1207	20.8392	22.0453	0.0801831	0.331116	24	3	2.73742	20.3772	3.24499	0.159246		0.249433	0.158461	0.851483	0.284974	0.371932	0.199467	0.644823	1.5
NM_013769	Tjp3	15.8224	14.4948	7.85134	4.19924	4.90978	10.5532	18.9542	9.79534	0.0185719	0.134194	24	22.5	5.73763	10.8225	5.25233	0.485314		NM_013769	Tjp3	6.91095	9.4652	7.5522	3.43629	1.52911	13.6049	15.656	18.3169	0.0185719	0.124201	24	21	5.73025	9.55894	5.86852	0.613929		0.261884	0.29973	0.731809	0.551944	0.155425	0.427284	0.637064	1.5
NM_027715	Otud1	0.879888	0.407569	0.602588	1.58283	3.28387	1.85697	3.25928	1.9192	0.00323849	0.0418399	24	16.5	1.12716	1.72402	1.19507	0.693186		NM_027715	Otud1	2.66579	0.845475	0.531759	1.68404	1.79081	5.34192	2.2712	2.40707	0.0185719	0.124201	24	18	0.890283	2.19226	1.40991	0.643134		0.437416	0.152748	0.913575	0.229179	0.262675	0.434417	0.630108	1.5
NM_026609	Leprotl1	7.01849	4.98299	2.38767	2.80901	4.21977	3.83523	5.21199	8.02291	0.000390449	0.0107383	24	22.5	1.98804	4.81101	2.23069	0.463663		NM_026609	Leprotl1	4.76695	4.12571	5.18962	1.29906	2.96727	5.95487	5.47431	6.3098	0.0185719	0.124201	24	21	1.51955	4.51095	1.59544	0.353681		0.387253	0.146863	0.906665	0.228512	0.389583	0.312493	0.61442	1.5
NM_026071	Slc25a19	0.380769	4.63567	0.930061	5.4675	5.51844	5.63244	5.43605	5.25956	0.000390449	0.0107383	27	13.5	3.20845	4.05054	1.82221	0.449869		NM_026071	Slc25a19	4.06751e-05	6.27928	3.1617e-05	7.61094	8.56979	6.76385	4.69822	4.89668	0.0801831	0.331116	24	12	1.54013	4.85235	2.62973	0.541949		0.574294	0.23667	0.888125	0.340214	0.146842	0.612249	0.614363	1.5
NM_001272097	Fabp5	2.7004e-05	7.42277e-05	0.000478261	0.00249173	5.1218e-05	0.000921575	2.90318e-05	1.88897e-05	0.00323849	0.0418399	24	10.5	0.000335503	0.000511486	0.000700792	0.000700792		NM_001272097	Fabp5	1.50426e-05	1.78492e-05	0.000114737	0.00037837	8.57443e-05	6.84994e-05	5.59037e-05	2.48461e-05	0.00323849	0.0388301	24	12	4.99924e-05	9.51009e-05	9.18074e-05	9.18074e-05		0.921302	0.965931	0.146137	0.170712	0.515145	0.144363	0.607594	1.5
NM_011188	Psmc2	62.9374	59.1717	54.279	45.01	39.7897	47.4765	43.4336	49.2382	0.00323849	0.0418399	27	0	10.2455	50.6713	8.58584	0.169442		NM_011188	Psmc2	72.2676	66.7907	69.3345	47.3194	45.2952	54.6805	53.6871	61.9615	0.00323849	0.0388301	24	1.5	12.1104	58.9171	11.8811	0.201659		0.708532	0.474185	0.754054	0.715169	0.144283	0.912779	0.607374	1.5
NM_028717	Als2	11.3576	10.232	10.8159	6.47414	11.0386	12.8703	12.9524	11.3358	0.00323849	0.0418399	24	19.5	1.38165	10.8846	1.92233	0.17661		NM_028717	Als2	10.4027	11.7393	6.76686	9.59828	8.18299	12.3424	12.4307	15.7926	0.00323849	0.0388301	24	21	2.57093	10.907	2.84293	0.260652		0.257753	0.327474	0.703618	0.609278	0.139896	0.420953	0.59514	1.5
NM_001136076	P4ha2	1.42637	2.74421	0.502458	2.68112e-05	4.89144	5.88307	3.42828	7.16656	0.0398244	0.258319	27	19.5	2.06887	3.44093	2.06302	0.599552		NM_001136076	P4ha2	2.61353	9.25421e-06	1.18572	1.9815	0.00250962	8.10971	4.34297	2.07971	0.0801831	0.331116	24	18	1.30849	2.53946	2.29375	0.903242		0.725966	0.139304	0.956333	0.175379	0.85974	0.432595	0.593464	1.5
NM_001042591	Arrdc3	7.6216	11.8466	31.4711	40.5481	12.8184	7.07071	14.1418	6.63707	0.0185719	0.134194	24	9	8.33563	16.5194	12.4699	0.754862		NM_001042591	Arrdc3	21.65	16.6654	43.5276	19.2166	11.0746	19.0347	9.93251	11.7845	0.0801831	0.331116	24	7.5	1.78997	19.1107	7.86784	0.411697		0.138162	0.615738	0.303518	0.661392	0.179535	0.504531	0.590216	1.5
NM_175687	A230050P20Rik	17.893	10.639	11.9425	9.25603	7.80405	12.9223	24.2206	22.4034	0.00323849	0.0418399	24	21	7.13396	14.6351	7.11117	0.485898		NM_175687	A230050P20Rik	22.4244	20.3666	24.2934	8.02724	13.9117	17.5845	26.7071	40.4663	0.00323849	0.0388301	24	22.5	7.37232	21.7227	9.95571	0.45831		0.44623	0.135062	0.926222	0.199364	0.453108	0.466014	0.581292	1.5
NM_175177	Bdh1	66.4773	69.393	94.7132	89.5368	82.0915	52.2998	72.4419	38.962	0.0185719	0.134194	24	9	18.1357	70.7394	18.8671	0.266713		NM_175177	Bdh1	47.1704	70.3629	80.4378	78.4455	56.0508	45.4482	47.3255	54.8895	0.00323849	0.0388301	24	7.5	17.6174	60.0163	16.6336	0.277152		0.273953	0.8863	0.130058	0.224649	0.285619	0.217277	0.566547	1.5
NM_023605	Fbxo9	21.1579	11.2569	13.1985	1.09648	11.9632	18.9358	14.264	17.8215	0.0801831	0.356474	24	22.5	2.56436	13.7118	5.35397	0.390464		NM_023605	Fbxo9	10.357	8.82425	7.04458	5.96796	13.0342	7.09375	23.4473	19.6997	0.0185719	0.124201	24	21	4.47426	11.9336	5.56154	0.46604		0.432175	0.414983	0.716578	0.69227	0.129883	0.921695	0.566025	1.5
NM_008990	Pvrl2	5.56726	5.47774	2.73769	4.67143	3.92678	7.28406	9.52723	5.08655	0.0185719	0.134194	24	19.5	1.67672	5.53484	1.99202	0.359906		NM_008990	Pvrl2	4.47806	7.00201	3.6283	7.51909	6.35853	8.31087	10.072	7.64365	0.00323849	0.0388301	24	18	1.79429	6.87656	1.74591	0.253893		0.363451	0.761893	0.326528	0.554347	0.420008	0.128484	0.561819	1.5
NM_001136067	Ikbkg	1.75615e-12	2.37641e-12	3.95668e-13	0.90103	1.02215	5.50014	3.31028	5.23811e-11	0.000390449	0.0107383	24	16.5	0.998509	1.3417	2.13452	1.59091		NM_001136067	Ikbkg	6.98412e-18	4.18029e-07	9.32358e-19	0.691632	1.04	2.95535e-12	2.5778	2.02584	0.0801831	0.331116	24	18	0.856753	0.791909	0.79459	0.79459		0.127159	0.346422	0.555463	0.771155	0.222557	0.81533	0.557809	1.5
NM_175048	Gimap4	1.00737e-21	2.69794	1.18032e-09	7.61582e-10	7.97305e-36	1.10989e-33	4.06175e-14	3.37158e-30	0.0185719	0.134194	24	4.5	5.38815e-10	0.337243	0.618904	0.618904		NM_175048	Gimap4	2.36943e-12	3.76204e-07	1.56389e-05	1.37148e-24	4.88849e-19	2.13062e-36	1.64455e-16	3.03799e-12	0.0185719	0.124201	24	3	2.7507e-12	1.997e-06	2.90436e-06	2.90436e-06		0.468176	0.627772	0.530541	0.900853	1	0.12217	0.542426	1.5
NM_001168497	Plscr3	1.02545e-06	3.58427e-07	2.33258e-07	1.00701e-07	6.07718e-07	7.09377e-08	0.503957	0.000213409	0.0801831	0.356474	24	21	6.56902e-07	0.0630216	0.083695	0.083695		NM_001168497	Plscr3	1.8735e-06	1.03432e-05	4.02404e-07	1.94316e-07	4.77985e-07	1.18918e-06	5.07009e-07	0.239073	0.00323849	0.0388301	24	22.5	1.20668e-06	0.029886	0.0552198	0.0552198		0.463736	0.578072	0.579611	0.99843	0.999683	0.122166	0.542411	1.5
NR_040262	2210408F21Rik	4.98116e-05	1.16296e-18	6.89471e-11	8.24329e-41	9.68592e-06	5.19771e-17	2.85719e-07	3.60648	0.0801831	0.356474	24	21	6.85189e-06	0.450817	0.847314	0.847314		NR_040262	2210408F21Rik	2.84843e-06	8.09165e-18	9.40218e-52	2.04602e-28	2.34842e-06	2.62197e-74	0.000481307	1.44715e-05	0.0185719	0.124201	24	19.5	2.66933e-06	6.26259e-05	0.000109855	0.000109855		0.469461	0.656145	0.500653	0.841476	0.948501	0.122121	0.542272	1.5
NM_130895	Adarb1	1.21324	1.87693	2.3138	1.38762	2.44384	1.73355	1.21709	0.412668	0.0185719	0.134194	24	10.5	0.51185	1.57484	0.600622	0.381385		NM_130895	Adarb1	0.399919	2.41215	1.51514	2.8256	2.24111	2.17178	1.7476	1.32027	0.0801831	0.331116	24	12	0.475536	1.8292	0.686823	0.375478		0.4514	0.542021	0.609526	0.931117	0.120113	0.648554	0.535954	1.5
NM_008937	Prox1	20.3864	20.5176	13.8804	14.7643	23.9859	36.074	27.7735	23.5867	0.00323849	0.0418399	24	18	6.69202	22.6211	7.91317	0.349813		NM_008937	Prox1	16.1973	6.22983	14.7956	9.4229	17.4655	21.7516	18.1546	15.7945	0.000390449	0.00978436	24	16.5	4.5054	14.9765	5.28161	0.35266		0.886149	0.318034	0.888593	0.419173	0.837468	0.120027	0.535683	1.5
NM_001308095	Nadsyn1	2.46504e-05	1.29499e-05	2.68927e-06	3.55128e-06	1.55657	1.53051	0.706432	2.81617	0.0185719	0.134194	27	19.5	0.909114	0.893412	0.746784	0.746784		NM_001308095	Nadsyn1	2.36232e-05	5.62315e-05	4.21141e-05	1.11798e-06	6.60589e-06	4.51933	0.549204	2.14152	0.0801831	0.331116	24	21	0.388356	0.901273	0.553443	0.553443		0.791394	0.11851	0.968527	0.142558	0.791207	0.823034	0.530857	1.5
NM_130864	Acaa1a	31.7168	29.7159	53.318	38.067	50.4081	45.3094	36.948	22.9322	0.0801831	0.356474	24	12	11.3008	38.5519	10.4599	0.271319		NM_130864	Acaa1a	40.8728	46.1048	42.4676	63.2055	47.4013	39.6106	42.8694	37.3616	0.0185719	0.124201	24	10.5	2.38528	44.9867	6.8173	0.15154		0.160631	0.813906	0.140629	0.288815	0.114982	0.17204	0.519479	1.5
NM_145564	Fbxo21	14.1968	19.0045	24.7467	15.3162	7.40609	11.5286	11.6482	14.2507	0.0185719	0.134194	24	6	4.80176	14.7622	4.85399	0.328812		NM_145564	Fbxo21	10.4517	20.9936	27.2333	20.8551	10.3486	6.71948	12.3276	10.6324	0.0801831	0.331116	21	7.5	7.42922	15.1389	7.72834	0.510495		0.108654	0.261067	0.61801	0.605119	0.108529	0.668454	0.49807	1.5
NM_001164495	Syn3	0	0	0	1.26719e-09	0.0827688	5.2619e-09	1.14043e-06	2.81446e-08	0.0398244	0.258319	24	16.5	2.07677e-08	0.0103462	0.00867673	0.00867673		NM_001164495	Syn3	0	0	7.7618e-09	0.47415	2.42804e-07	0.339531	4.94053e-08	1.46271e-06	0.0398244	0.239404	24	15	1.06456e-06	0.10171	0.0938933	0.0938933		0.828372	0.973868	0.108235	0.127024	0.999998	0.756088	0.497077	1.5
NM_001134480	Plcxd2	8.47388	8.0405	10.2659	6.61544	5.78757	5.90511	9.66219	7.97275	0.0801831	0.356474	24	1.5	1.486	7.84042	1.35994	0.173452		NM_001134480	Plcxd2	17.3152	20.3354	15.3251	11.9792	14.4607	11.592	8.74022	17.6617	0.0185719	0.124201	24	3	4.10048	14.6762	3.93826	0.268343		0.333733	0.610028	0.478977	0.865135	0.103906	0.98877	0.482248	1.5
NM_001291288	l7Rn6	2.01767e-32	9.87942e-42	3.91825e-10	1.64922e-34	5.27467e-10	2.91475e-28	0.245228	1.96457e-07	0.0801831	0.356474	24	18	4.63508e-10	0.0306535	0.0609608	0.0609608		NM_001291288	l7Rn6	8.68127e-26	2.59742e-24	3.69688e-18	4.06356e-23	2.05599e-19	4.19438e-13	0.58451	0.223942	0.0398244	0.239404	27	16.5	2.96278e-13	0.104279	0.158001	0.158001		0.917562	0.978882	0.10355	0.116752	1	0.122252	0.481012	1.5
NM_144810	Klhdc8a	1.39412	0.206856	0	0.224606	0.790392	0.255534	1.12184	0.367396	0.0801831	0.356474	24	19.5	0.313468	0.545093	0.393037	0.393037		NM_144810	Klhdc8a	0.085491	0.130593	0.0752703	0.231193	0.165289	0.189594	0.641793	0.461955	0.0185719	0.124201	24	18	0.14712	0.247647	0.178506	0.178506		0.626526	0.926042	0.183278	0.249204	0.89902	0.100685	0.470981	1.5
NM_177604	AA986860	0.13004	1.19518	0.273786	0.986955	1.92247	0.704193	0.49668	0.143126	0.0185719	0.134194	24	12	0.371706	0.731554	0.526319	0.526319		NM_177604	AA986860	0	0.439001	0.645344	0	2.71269	0.8849	0.719453	0.255653	0.0398244	0.239404	24	13.5	0.321627	0.70713	0.735241	0.735241		0.432885	0.0999677	0.945184	0.145831	0.387166	0.265158	0.468445	1.5
NM_138753	Hexim1	11.0003	10.3538	7.68747	6.74504	11.7904	13.9225	19.1786	16.0476	2.83044e-05	0.00213271	24	19.5	4.21748	12.0907	4.90142	0.405387		NM_138753	Hexim1	18.52	12.854	10.7298	8.5521	16.3295	14.858	20.9551	20.4219	0.000390449	0.00978436	24	21	4.90513	15.4025	5.06383	0.328766		0.0948005	0.423361	0.421285	0.997655	0.107371	0.775892	0.449869	1.5
NM_146260	Tmie	9.23192	9.58929	1.84616	5.58501	7.27269	8.16627	16.0391	8.69381	0.0801831	0.356474	24	21	2.57875	8.30303	3.57208	0.430213		NM_146260	Tmie	10.3248	9.15859	4.6646	3.96237	3.81913	11.8275	9.73051	11.5065	0.0185719	0.124201	24	22.5	3.72493	8.12425	3.4744	0.427658		0.4437	0.950853	0.0927984	0.133547	0.174554	0.463309	0.442528	1.5
NM_001130165	Oxr1	12.6864	11.1393	2.60333	6.70763	10.3115	13.486	12.5446	13.795	0.00323849	0.0418399	24	21	2.9411	10.4092	3.89048	0.373753		NM_001130165	Oxr1	10.2539	12.7397	0.000428738	8.37915	13.3796	13.5942	13.7903	17.4211	0.000390449	0.00978436	24	19.5	2.70603	11.1948	4.89979	0.437684		0.741635	0.0927662	0.974941	0.111572	0.764556	0.147549	0.442409	1.5
NM_177613	Cdc34	30.6617	36.4858	32.5446	36.3722	39.9862	45.0358	55.0556	42.1218	0.00323849	0.0418399	24	18	6.68276	39.783	7.68946	0.193285		NM_177613	Cdc34	29.6036	46.6008	48.02	54.4229	54.0176	59.9389	75.0026	60.0429	0.00807112	0.0875214	27	16.5	14.552	53.672	10.5827	0.197174		0.621889	0.0897179	0.969198	0.114485	0.889255	0.356721	0.431074	1.5
NM_001113418	Ppara	0.00391126	13.1004	28.3347	38.736	39.3748	23.5871	29.7908	20.4583	0.000390449	0.0107383	24	13.5	12.3631	24.1733	13.3155	0.550837		NM_001113418	Ppara	10.781	10.7571	24.2658	32.1424	25.4311	22.2946	24.0253	16.0555	0.0185719	0.124201	24	12	8.14134	20.7191	8.4788	0.409226		0.2527	0.913859	0.0891462	0.155283	0.447595	0.636512	0.428926	1.5
NM_146002	Rhbdd2	2.39922	1.69619	6.51489	7.99465	6.54499	5.29496	4.77404	2.00425	0.000390449	0.0107383	24	10.5	2.9315	4.6529	2.852	0.61295		NM_146002	Rhbdd2	2.2603	2.84085	5.60663	4.2338	6.5348	2.0139	3.09216	2.59858	0.0801831	0.331116	24	12	1.27268	3.64763	1.25532	0.344146		0.137986	0.0866689	0.857841	0.184922	0.336627	0.251095	0.419544	1.5
NM_001271758	Wnt5b	3.40671	2.77481	1.15939	0.0592831	5.2812	3.76533	4.93981	3.63794	0.0185719	0.134194	24	18	1.76244	3.12806	1.82171	0.582377		NM_001271758	Wnt5b	1.78512	0.1248	1.40748	3.44701	0.808145	4.51636	7.30962	2.57554	0.0398244	0.239404	27	16.5	1.02429	2.78646	1.94645	0.698539		0.458504	0.086355	0.956303	0.122269	0.142651	0.178384	0.418346	1.5
NM_025794	Etfdh	163.709	141.761	150.537	115.496	115.562	103.482	117.492	169.175	0.0185719	0.134194	24	1.5	32.6804	134.652	29.4025	0.218359		NM_025794	Etfdh	149.454	153.314	126.95	115.949	116.835	115.206	136.527	199.382	0.0185719	0.124201	24	0	24.217	139.202	31.051	0.223064		0.102517	0.16761	0.716898	0.395357	0.0840919	0.354431	0.409648	1.5
NM_001082485	Zfp266	0.0342982	0.0244959	0.0411446	0.0737347	0.0307166	2.00005	3.01108	2.37007	0.0398244	0.258319	27	16.5	1.38955	0.974932	1.31064	1.31064		NM_001082485	Zfp266	0.0356677	0.0289367	0.0506943	0.0312636	1.68271	3.83667	2.403	2.40128	0.00323849	0.0388301	24	18	1.67491	1.30878	1.60619	1.22724		0.0871812	0.80781	0.0831664	0.206479	0.111247	0.600033	0.406059	1.5
NM_001077348	Plin5	6.72887	2.2601	0.00049169	1.53549	10.7074	8.26171	5.94393	22.2733	0.0801831	0.356474	24	19.5	4.22321	7.21391	5.95884	0.82602		NM_001077348	Plin5	14.0359	8.38096e-05	2.87947e-05	0.000174696	6.76846	12.7523	11.969	9.47626	0.0185719	0.124201	24	18	6.7006	6.87528	7.42146	1.07944		0.881213	0.985145	0.0763711	0.0849164	0.158123	0.746133	0.379152	1.5
NM_001281465	Ctc1	2.63145	1.54686	0.000113646	0.000133102	2.91544e-15	7.2179e-05	1.52041e-10	0.633946	0.000390449	0.0107383	24	1.5	0.448322	0.601572	0.986959	0.986959		NM_001281465	Ctc1	1.11622	0.499221	0.000151922	9.67871e-05	1.08037	0.000103213	0.00100695	1.15597	0.0801831	0.331116	24	0	0.35293	0.481642	0.30538	0.30538		0.0737482	0.323137	0.478609	0.819757	0.241511	0.745616	0.368498	1.5
NM_001034863	Tmem136	0	0	0	0	0.0191726	0.288311	0.150658	0	0.0185719	0.134194	24	16.5	0.0135571	0.0572677	0.107989	0.107989		NM_001034863	Tmem136	0	0	0	0	0.26281	0.234351	0.492575	0.0696914	0.0185719	0.124201	24	18	0.165711	0.132428	0.172776	0.172776		0.819614	0.985158	0.069736	0.0789926	0.98645	0.288813	0.351907	1.5
NM_028176	Cda	9.49981	10.2951	3.09166	5.97213	13.6244	16.0708	13.0245	10.9952	0.0185719	0.134194	24	18	4.2078	10.3217	4.50842	0.43679		NM_028176	Cda	3.73188	2.84523	9.67925	7.38349	6.62848	15.6797	13.66	12.923	0.0185719	0.124201	24	16.5	4.43816	9.06638	4.34665	0.479425		0.738108	0.145377	0.954767	0.182816	0.674563	0.066129	0.336683	1.5
NM_001199217	Slc38a3	747.062	1104.45	1132.06	1437.91	1190.77	608.974	666.952	531.559	0.000390449	0.0107383	24	9	387.745	927.467	379.973	0.409689		NM_001199217	Slc38a3	377.145	545.367	677.433	1016.95	705.587	468.537	526.965	512.354	0.00323849	0.0388301	24	10.5	127.054	603.792	199.452	0.330332		0.137526	0.0659239	0.883907	0.140106	0.0681906	0.150409	0.335808	1.5
NM_007409	Adh1	3274.58	2780.22	2819.03	2883.14	3436.87	3783.97	3577.19	2788.94	0.00323849	0.0418399	24	16.5	420.824	3167.99	455.671	0.143836		NM_007409	Adh1	1967.74	1963.24	1871.06	3000.67	2269.53	2561.01	2680.02	2300.4	0.0185719	0.124201	24	18	257.518	2326.71	153.712	0.0660642		0.481196	0.064862	0.969901	0.0886132	0.676425	0.995133	0.331265	1.5
NM_001113373	Shank2	4.28081	0.443553	2.28129e-05	1.63945	2.02778	2.86085	7.12468	3.94851	0.000390449	0.0107383	24	19.5	2.25064	2.79071	2.61841	0.938261		NM_001113373	Shank2	1.55524	1.55511	2.89414e-05	1.67297e-05	1.64625	1.88725e-05	1.98146	3.2153	0.0185719	0.124201	24	21	0.301484	1.24418	1.11904	0.899425		0.137861	0.0618341	0.889511	0.13115	0.224735	0.0712415	0.318167	1.5
NM_011802	Clpx	104.041	50.359	14.8389	18.5421	22.3631	59.2262	96.4623	153.739	2.83044e-05	0.00213271	24	21	56.4264	64.9464	62.0224	0.954977		NM_011802	Clpx	59.2696	55.4146	25.4268	17.7102	22.4309	45.8644	74.4799	108.503	9.55942e-07	0.000241754	24	22.5	29.3869	51.1374	35.0857	0.686105		0.133079	0.4992	0.409648	0.902223	0.0598747	0.277877	0.309578	1.5
NM_001025445	Aptx	3.28499e-09	2.33131e-06	8.29079e-23	8.67468e-07	0.0807056	1.13899	0.084579	0.345791	0.0185719	0.134194	24	18	0.0869712	0.206259	0.276514	0.276514		NM_001025445	Aptx	0.0573504	3.78221e-07	5.37296e-06	0.384055	0.0719766	0.183458	0.606026	0.213485	0.0185719	0.124201	27	16.5	0.110404	0.19259	0.149315	0.149315		0.537417	0.976602	0.0593384	0.0774483	0.942095	0.54317	0.307212	1.5
NM_015830	Capn15	1.61635	1.94748	1.67907	1.70107	2.17443	3.5974	4.18911	2.55356	0.00323849	0.0418399	24	18	0.836946	2.43231	1.04244	0.428582		NM_015830	Capn15	3.3608	2.40073	0.797116	1.58995	2.87402	3.21306	3.60501	2.86328	0.00323849	0.0388301	24	19.5	0.904177	2.588	1.0947	0.422993		0.159529	0.539774	0.404005	0.854058	0.0584906	0.633315	0.303457	1.5
NM_001014422	Abi3bp	2.02383	3.7108	0.000933235	1.67918e-06	2.19525e-08	1.87766e-08	2.51456e-08	1.13589e-06	9.55942e-07	0.000216831	24	3	0.000660672	0.716946	1.22068	1.22068		NM_001014422	Abi3bp	0.000791164	1.27026e-05	2.6251e-06	1.34677e-08	6.93687e-10	1.13838e-11	8.48629e-06	2.91726e-06	0.000390449	0.00978436	24	1.5	3.18198e-06	0.00010224	0.000168802	0.000168802		0.601146	0.0572785	0.980962	0.0715955	0.880471	0.122389	0.298059	1.5
NM_001301160	Cast	1.18703e-13	0.896122	0.476266	3.13139e-12	1.89066e-26	5.33396e-29	5.37218e-15	4.12418e-09	0.000390449	0.0107383	24	3	2.91336e-09	0.171549	0.308581	0.308581		NM_001301160	Cast	2.20153e-11	1.18993e-05	1.39154e-07	2.1856e-24	1.10146e-34	2.10319e-17	4.81642e-54	1.11565e-24	0.00323849	0.0388301	24	4.5	1.55563e-11	1.50488e-06	2.76428e-06	2.76428e-06		0.872096	0.0567349	0.989827	0.0617898	1	0.12217	0.295627	1.5
NM_177282	Mical2	4.77065	3.73728	4.08908	1.16032	1.83675	3.64485	6.69948	6.8488	0.000390449	0.0107383	24	22.5	1.9813	4.0984	2.25009	0.549017		NM_177282	Mical2	2.59116	5.03254	1.92932	1.6841	2.22531	5.006	5.13504	4.60366	0.0801831	0.331116	24	21	1.824	3.52589	1.32065	0.374559		0.192741	0.124548	0.85335	0.240529	0.0528921	0.26219	0.278233	1.5
NM_011067	Per3	0.93913	0.749543	5.31555	10.8568	4.85126	4.96533	2.66717	0.151883	0.00323849	0.0418399	24	10.5	3.12811	3.81208	4.0328	1.0579		NM_011067	Per3	0.562487	0.45161	5.28966	4.99461	5.94669	3.87496	2.08805	1.2619	0.00323849	0.0388301	24	12	2.79562	3.05875	2.64452	0.864576		0.532504	0.979902	0.0511248	0.0663293	0.537504	0.176021	0.270115	1.5
NM_010787	Mea1	3.85493	1.27522	3.15298	3.38093	8.20434	5.89267	3.90533	2.63349	0.0185719	0.134194	24	15	1.50678	4.03749	2.23786	0.55427		NM_010787	Mea1	1.58187e-07	0.712933	5.08507	9.10828	3.76827	13.9697	6.39453	4.12368	0.0185719	0.124201	24	13.5	3.77107	5.39531	4.46612	0.827779		0.456396	0.0505336	0.975189	0.0693421	0.0857328	0.197507	0.267382	1.5
NM_138585	Cherp	8.76779	15.1247	8.5159	6.4946	10.5822	14.1445	18.8067	16.8868	0.0185719	0.134194	24	21	3.35105	12.4154	3.90538	0.314559		NM_138585	Cherp	7.63723	9.41486	7.72813	8.44437	9.70403	13.7532	11.8502	13.8938	0.0801831	0.331116	24	19.5	2.78673	10.3032	2.19513	0.213052		0.221277	0.940562	0.0498563	0.0889567	0.0668902	0.307698	0.264241	1.5
NM_144546	Zfp119a	1.08077	1.03702	2.02462	2.42462	3.34563	2.11112	1.66142	0.397706	2.83044e-05	0.00213271	24	12	0.965713	1.76036	1.1427	0.649126		NM_144546	Zfp119a	0.417512	1.63134	2.8785	4.1803	2.91494	2.46958	1.07158	2.38124	0.000390449	0.00978436	24	10.5	1.27213	2.24312	1.24542	0.555219		0.343347	0.0495613	0.964464	0.075399	0.0934299	0.20196	0.262869	1.5
NM_001303610	Hus1	0.321939	0.328765	8.9491e-06	1.87394e-05	2.48752e-10	9.61705e-06	0.77572	0.604012	0.0801831	0.356474	24	22.5	0.32978	0.253809	0.319528	0.319528		NM_001303610	Hus1	1.49111e-05	1.33665e-16	5.84917e-58	2.59004e-89	0.3958	8.7641e-06	0.827421	0.862299	0.000390449	0.00978436	24	21	0.279879	0.260693	0.267077	0.267077		0.160493	0.0480966	0.920159	0.0961935	0.074134	0.247622	0.256027	1.5
NM_145497	Nmrk1	9.31465	11.8615	10.1248	27.4069	31.4248	23.4828	18.3002	15.0471	0.000390449	0.0107383	24	13.5	9.73196	18.3703	9.91982	0.539991		NM_145497	Nmrk1	14.1543	8.90185	17.3835	26.0796	26.8977	36.5123	19.4147	25.934	2.83044e-05	0.00189287	24	15	7.43371	21.9097	9.4365	0.430699		0.130786	0.318065	0.590367	0.703017	0.0470684	0.466205	0.251192	1.5
NM_008513	Lrp5	20.4922	17.2	14.5642	8.87192	10.7531	16.8469	20.6346	19.5954	0.000390449	0.0107383	24	22.5	4.55865	16.1198	5.34078	0.331318		NM_008513	Lrp5	10.3759	12.0698	9.19533	7.85446	6.96008	12.6003	13.7086	16.9325	0.00323849	0.0388301	24	21	3.27359	11.2121	3.56865	0.318285		0.514105	0.0462564	0.981011	0.0604364	0.575381	0.200386	0.247356	1.5
NM_146057	Dap	235.468	203.198	226.918	249.473	280.472	273.489	291.773	319.262	0.00323849	0.0418399	27	16.5	39.8136	260.798	38.7997	0.148773		NM_146057	Dap	143.581	145.972	160.618	181.69	199.904	256.972	230.727	249.139	0.00118586	0.0265694	27	15	56.4695	195.097	47.9613	0.245833		0.0686442	0.118796	0.720064	0.317187	0.0454379	0.814057	0.243472	1.5
NM_009923	Cnp	2.55586	5.79653	1.58867	1.45594	2.00657	2.26581	3.3293	2.73774	0.0185719	0.134194	24	21	0.514936	2.71705	0.768276	0.282761		NM_009923	Cnp	4.45044	4.82266	5.09237	1.90165	3.78204	2.45658	5.5454	6.31346	0.0801831	0.331116	24	22.5	1.40987	4.29558	1.44308	0.335946		0.835073	0.991999	0.0443987	0.0482564	0.395274	0.315332	0.238517	1.5
NM_025630	Aggf1	10.8669	7.73155	8.27409	8.32839	9.02458	10.5575	12.3178	15.9537	0.00118586	0.028958	27	19.5	2.21703	10.6561	3.04812	0.286045		NM_025630	Aggf1	17.9955	8.2745	7.1211	7.93654	11.6894	11.9834	11.4885	12.322	0.0801831	0.331116	27	21	4.10914	11.4224	2.90849	0.25463		0.851168	0.0437695	0.992423	0.0471834	0.601925	0.625045	0.235503	1.5
NM_016895	Ak2	116.681	115.181	218.464	236	211.682	143.799	156.884	109.107	0.00323849	0.0418399	24	10.5	67.7062	163.475	59.8802	0.366296		NM_016895	Ak2	153.956	161.972	206.65	278.653	228.406	201.622	193.478	181.649	0.000390449	0.00978436	24	12	33.3836	200.798	42.9387	0.21384		0.0426138	0.708906	0.0822882	0.257524	0.0603869	0.713704	0.229943	1.5
NM_011869	Med24	5.71255	5.13732	5.10033	4.04981	4.79191	3.71319	5.8873	6.0403	0.00323849	0.0418399	24	22.5	0.882745	5.05409	0.883921	0.174892		NM_011869	Med24	5.94431	6.88664	2.77771	3.89998	5.0155	5.7185	6.06385	6.42255	0.0185719	0.124201	24	21	0.916029	5.34113	1.38127	0.258611		0.163368	0.0396423	0.932167	0.0784318	0.166133	0.321207	0.21549	1.5
NM_020621	P2ry4	4.03404	2.43118	1.14393	1.68685	3.40883	2.57227	3.10441	2.57306	0.0801831	0.356474	24	19.5	0.626366	2.61932	0.799695	0.305306		NM_020621	P2ry4	1.36365	0.752608	0.530173	0.607029	0.839209	0.844424	1.51629	2.33759	2.83044e-05	0.00189287	24	21	0.537508	1.09887	0.680956	0.619687		0.0386722	0.41249	0.278646	0.831094	0.0443495	0.995906	0.210724	1.5
NM_172442	Dtx4	5.84034	5.19215	0.941697	1.32357	1.97374	3.58646	6.73647	5.97513	0.000390449	0.0107383	24	21	2.80578	3.94619	2.88801	0.731848		NM_172442	Dtx4	2.58305	4.45633	2.00835	0.303063	0.962698	2.56131	3.99512	3.87038	0.0185719	0.124201	24	22.5	1.60451	2.59254	1.56957	0.605418		0.375883	0.0363288	0.976605	0.0526796	0.549699	0.196859	0.199109	1.5
NM_134082	Farp1	2.91303	4.225	4.70364	4.22228	3.59551	2.46277	3.78878	1.82021	0.0185719	0.134194	24	7.5	0.928665	3.4664	0.985827	0.284395		NM_134082	Farp1	7.16764	4.84714	7.63691	3.77867	4.69645	2.57177	3.32383	3.98984	0.0185719	0.124201	24	6	1.61786	4.75153	1.30932	0.275557		0.0347182	0.0830219	0.676111	0.277105	0.0374425	0.356783	0.191044	1.5
NM_054102	Ivns1abp	19.2291	20.877	16.9641	25.9092	31.2101	34.2692	23.6025	26.6707	0.0185719	0.134194	24	16.5	5.64862	24.8415	5.83883	0.235044		NM_054102	Ivns1abp	29.92	23.0691	20.69	27.2997	35.7311	31.6764	34.0524	30.1868	0.000390449	0.00978436	24	18	5.41216	29.0782	5.41853	0.186344		0.0881931	0.777519	0.104653	0.258729	0.0346156	0.289187	0.190528	1.5
NM_019866	Spib	0.0272685	0.057836	0	0	0.0245849	0	0.250672	1.33161	0.00807112	0.0941075	24	21	0.0495883	0.211496	0.356311	0.356311		NM_019866	Spib	0.0269591	0	0	0	0.0748498	0	0.244732	0.214466	0.0801831	0.331116	24	19.5	0.0529268	0.0701259	0.094914	0.094914		0.533261	0.987077	0.0341735	0.0432982	0.38993	0.748645	0.188301	1.5
NM_201639	Synm	5.7251e-06	0	5.99242e-06	0.183263	0.223313	3.73985e-06	0.115621	3.67713e-06	0.0801831	0.356474	24	13.5	0.0817562	0.065277	0.0835221	0.0835221		NM_201639	Synm	5.36936e-06	9.36007e-09	7.2757e-06	0	0.18689	0.459557	0.087874	0.136648	0.0185719	0.124201	24	15	0.0838362	0.108873	0.165068	0.165068		0.0496274	0.501068	0.240493	0.683947	0.0330543	0.453979	0.182642	1.5
NM_009999	Cyp2b10	57.9143	62.5007	28.5754	39.3453	59.2188	78.5013	130.172	119.175	0.000390449	0.0107383	24	19.5	35.3029	71.9253	41.5572	0.577782		NM_009999	Cyp2b10	15.0863	3.33931	0.37272	6.80188	6.88032	15.8699	14.5114	9.67381	0.00323849	0.0388301	24	18	4.37754	9.06696	6.72088	0.74125		0.588709	0.0326993	0.98958	0.0398032	0.209812	0.0822249	0.18084	1.5
NM_022331	Herpud1	102.299	114.355	201.625	280.291	361.399	157.291	123.273	144.104	0.000390449	0.0107383	24	12	79.5919	185.58	97.9042	0.527559		NM_022331	Herpud1	160.373	262.569	251.367	267.065	438.085	277.297	312.219	170.768	0.00323849	0.0388301	24	13.5	75.3274	267.468	86.4256	0.323125		0.0901485	0.706761	0.159382	0.390523	0.0320302	0.322487	0.177434	1.5
NM_153561	Nudt6	2.19378e-05	1.01543e-05	0.0103	1.7579e-05	3.94094	11.4555	0.617838	5.82297e-06	0.0185719	0.134194	24	15	0.436876	2.00308	3.9105	1.95224		NM_153561	Nudt6	1.40568e-05	1.15194e-05	6.85434e-06	1.87036e-05	4.35399	10.772	3.47092	2.54854	2.83044e-05	0.00189287	24	16.5	2.76651	2.64319	4.04813	1.53154		0.651549	0.99243	0.0289616	0.0336786	0.51355	0.154217	0.161664	1.5
NM_001177561	Slc10a1	674.218	689.864	665.609	724.192	681.816	630.226	465.686	562.036	0.00323849	0.0418399	24	7.5	66.444	636.706	85.7871	0.134736		NM_001177561	Slc10a1	332.407	419.694	439.847	566.405	337.726	388.758	370.446	341.858	0.0801831	0.331116	24	9	50.0041	399.643	69.3236	0.173464		0.584909	0.0287136	0.990875	0.03479	0.471496	0.406038	0.160378	1.5
NM_001048178	Ghr	180.27	138.467	169.915	167.037	159.652	139.764	73.0396	130.541	0.0801831	0.356474	24	7.5	19.9348	144.836	26.6475	0.183984		NM_001048178	Ghr	121.374	133.213	147.684	171.668	135.159	115.097	136.497	105.526	0.0185719	0.124201	24	9	19.0908	133.277	20.7657	0.155808		0.307393	0.976561	0.0268587	0.0414989	0.949621	0.259749	0.150711	1.5
NM_029610	Lyrm1	7.84394e-06	6.21746e-06	1.93345e-70	6.04487e-10	1.04928e-12	7.36488e-12	5.98522e-06	2.61033e-09	0.0185719	0.134194	24	1.5	1.64053e-07	2.50665e-06	2.57719e-06	2.57719e-06		NM_029610	Lyrm1	5.14029e-13	2.03802e-13	1.08553e-11	1.76043e-29	8.21795e-36	8.81162e-14	2.71563e-07	1.3665e-07	0.0801831	0.331116	24	0	7.82057e-12	5.11265e-08	3.1787e-08	3.1787e-08		0.0265121	0.0845033	0.630579	0.306482	0.040741	0.599345	0.148895	1.5
NM_153133	Rdh9	16.0166	19.432	30.8079	30.9831	25.5731	15.5466	12.6219	15.5801	0.000390449	0.0107383	24	9	9.15788	20.8202	8.69998	0.417863		NM_153133	Rdh9	7.70437	11.2081	19.096	16.16	10.5456	6.41567	6.53003	3.96249	2.83044e-05	0.00189287	24	7.5	5.55123	10.2028	6.46237	0.633393		0.0228051	0.0466885	0.698024	0.183421	0.0254351	0.148683	0.129263	1.5
NM_008102	Gch1	47.202	45.9344	64.9644	62.0714	53.5446	37.1596	43.8019	42.4911	0.0185719	0.134194	24	9	10.5143	49.6462	9.58408	0.193048		NM_008102	Gch1	24.0103	37.1974	47.9485	54.6217	48.7385	25.7341	30.2027	41.034	0.0801831	0.331116	24	10.5	9.29633	38.6859	9.45087	0.244298		0.468962	0.0219874	0.989867	0.0286388	0.0220148	0.222591	0.124882	1.5
NM_030096	Ddx52	6.57422	6.39294	5.30557	3.34962	5.86042	6.29055	4.50081	6.69547	0.0185719	0.134194	24	22.5	0.59047	5.6212	0.870461	0.154853		NM_030096	Ddx52	9.00203	6.06756	2.70117	3.82505	5.01562	6.48507	5.65676	6.77931	0.0185719	0.124201	24	21	1.95252	5.69157	2.02839	0.356385		0.141067	0.215128	0.713585	0.463739	0.0213653	0.462549	0.121537	1.5
NM_001085409	Steap3	3.74143	0.541855	0.440541	1.11528	9.99468e-06	8.31936	4.24265	6.29944	0.0801831	0.356474	24	18	2.65268	3.08757	3.27214	1.05978		NM_001085409	Steap3	2.82119	0.796816	1.35756	2.18129	0.932992	3.95814	5.14663	5.42008	0.0185719	0.124201	24	19.5	2.23539	2.82684	2.01555	0.713007		0.436609	0.989123	0.020897	0.0279241	0.434761	0.128214	0.119012	1.5
NM_011943	Map2k6	2.51527	5.49666	5.99775	9.62103	10.6661	9.95673	4.51819	7.01608	0.00323849	0.0418399	24	13.5	2.69019	6.97348	3.05062	0.43746		NM_011943	Map2k6	2.09908	3.6077	1.78312	7.67492	5.80827	11.6586	4.88905	4.20169	0.0185719	0.124201	24	15	2.74938	5.2153	3.32657	0.637848		0.139162	0.020513	0.949909	0.0425356	0.418215	0.0978053	0.116936	1.5
NM_011767	Zfr	13.3353	15.5816	9.8179	10.1196	12.4212	16.521	18.3251	12.6141	0.0185719	0.134194	24	19.5	2.26854	13.592	2.77218	0.203957		NM_011767	Zfr	19.2669	10.8518	12.4085	8.77854	12.8801	13.2919	16.941	17.4465	0.00323849	0.0388301	24	21	4.21639	13.9832	4.12234	0.294807		0.120288	0.711694	0.193592	0.436131	0.0202695	0.528587	0.115618	1.5
NM_172151	Zdhhc8	2.92107	1.27084	0.61512	1.58181	1.03832	2.08935	3.302	2.57938	0.0185719	0.134194	24	21	1.12829	1.92474	1.0476	0.544283		NM_172151	Zdhhc8	1.02791	1.7297	1.70274	0.697592	0.739778	1.53039	1.89798	2.0784	0.0185719	0.124201	24	22.5	0.265632	1.42556	0.423222	0.296881		0.0635504	0.16082	0.647484	0.43616	0.0202684	0.82316	0.115612	1.5
NM_028190	Luc7l	1.29974	1.35622	0.222292	0.675515	2.09225	2.91453	2.07665	1.36842	0.0185719	0.134194	24	18	0.880866	1.5007	0.886761	0.590897		NM_028190	Luc7l	2.32286	1.9965	0.707903	1.32197	2.1973	2.83323	2.29613	2.51369	0.00323849	0.0388301	24	19.5	0.591657	2.0237	0.738679	0.365015		0.0501669	0.874829	0.0202423	0.0615574	0.0267322	0.0542514	0.115471	1.5
NM_001304528	Gm4737	36.8457	27.9149	24.4663	40.5455	51.6295	54.6729	40.3882	47.3112	0.00323849	0.0418399	24	16.5	11.2307	40.4718	12.0279	0.297193		NM_001304528	Gm4737	14.0097	24.9002	16.3043	29.1014	28.7088	35.8954	52.3669	34.9829	0.00323849	0.0388301	24	18	10.5326	29.5337	11.0874	0.375416		0.284103	0.0199008	0.979786	0.0313619	0.50069	0.0393502	0.113619	1.5
NM_021526	Psmd14	32.5973	28.0811	27.2775	27.5138	19.4643	25.7737	18.8316	23.2339	0.0398244	0.258319	27	1.5	5.2724	25.4279	3.98509	0.156721		NM_021526	Psmd14	50.068	44.6923	28.786	28.7825	36.7686	23.8899	28.7172	36.8449	0.00807112	0.0875214	27	0	9.45805	35.2724	7.72488	0.219007		0.212707	0.136029	0.853459	0.255416	0.0192678	0.603103	0.110179	1.5
NM_008882	Plxna2	5.28014	2.22245	3.38772	1.88853	2.40573	2.94103	5.05572	4.31707	0.0801831	0.356474	24	0	1.26654	3.4373	1.06537	0.309944		NM_008882	Plxna2	3.12648	4.36461	2.80145	2.02862	1.17896	3.01588	2.03207	3.59058	0.0185719	0.124201	24	1.5	1.09505	2.76733	1.01942	0.368377		0.0212419	0.240171	0.356756	0.838364	0.0189826	0.666043	0.108625	1.5
NM_031868	Ppp1ca	133.826	141.671	83.389	126.326	97.1302	108.576	126.458	132.841	0.0185719	0.134194	24	1.5	10.7572	118.777	13.5088	0.113732		NM_031868	Ppp1ca	122.417	126.126	105.186	108.83	75.5808	79.8958	107.184	138.279	0.0185719	0.124201	24	0	21.5852	107.937	25.4124	0.235436		0.136759	0.802014	0.132176	0.28505	0.018902	0.430077	0.108186	1.5
NM_023167	Mrpl4	32.7064	17.6621	17.1822	12.1426	21.185	26.2076	23.8924	31.4252	0.00323849	0.0418399	24	21	8.22761	22.8004	8.06179	0.35358		NM_023167	Mrpl4	25.5333	14.3507	14.6694	22.6406	20.0521	28.5696	33.1516	28.5984	0.000390449	0.00978436	24	19.5	7.68194	23.4457	7.27394	0.310246		0.0174988	0.59203	0.0719014	0.29975	0.0263369	0.217068	0.100506	1.5
NM_001081128	Mtr	1.55209	0.277209	0.555665	0.387663	1.00026	1.24462	1.22715	1.29387	0.0801831	0.356474	24	21	0.593607	0.942316	0.436543	0.436543		NM_001081128	Mtr	0.746909	0.46826	0.619155	0.175571	0.448268	0.0981729	0.645612	1.13359	0.00323849	0.0388301	24	22.5	0.274531	0.541942	0.328188	0.328188		0.0166415	0.0596613	0.614598	0.256068	0.0701924	0.538666	0.0957858	1.5
NM_001112798	Slc8a1	1.62342e-07	3.38667e-07	0.011898	0.0801436	0.139676	0.122543	6.00807e-05	0.198562	0.0801831	0.356474	24	13.5	0.0482569	0.0691104	0.0417761	0.0417761		NM_001112798	Slc8a1	4.80085e-07	0	7.2081e-07	0.0568862	0.285838	0.262174	0.109801	0.121398	0.000390449	0.00978436	24	15	0.101669	0.104512	0.137149	0.137149		0.372858	0.988702	0.016469	0.0231886	0.361327	0.518427	0.094834	1.5
NM_025693	Tmem41a	0.466483	2.0666e-05	6.13154	0.56152	6.14899	9.18679	7.58473	15.875	0.0185719	0.134194	27	16.5	5.76915	5.83366	4.37696	0.750294		NM_025693	Tmem41a	3.26967	2.231e-05	3.10723	1.66161	7.30342	9.00125	5.47499	7.78976	0.0185719	0.124201	24	18	3.93037	4.70099	3.10803	0.661144		0.603363	0.995783	0.0149539	0.0173327	0.832753	0.308302	0.0864352	1.5
NM_001161763	Fmo5	110.639	132.712	85.1243	173.588	233.2	284.358	239.012	198.462	2.83044e-05	0.00213271	24	16.5	78.3262	182.137	84.368	0.463212		NM_001161763	Fmo5	263.907	150.277	115.3	195.988	253.619	304.365	284.554	201.122	0.00323849	0.0388301	24	18	60.7654	221.142	74.6088	0.337381		0.036063	0.0595404	0.731701	0.198901	0.013484	0.512591	0.0782255	1.5
NM_178347	Cdc23	2.6714	2.60628	0.438441	1.37329	2.34147	2.50594	1.8798	5.46901	0.0185719	0.134194	24	22.5	0.871856	2.4107	1.16969	0.485206		NM_178347	Cdc23	3.16599	3.27338	0.856811	2.16894	1.49045	2.46106	3.24131	3.63774	0.0185719	0.124201	24	21	0.80508	2.53696	1.08915	0.429312		0.64238	0.996777	0.0132118	0.0148511	0.51918	0.0593986	0.0766984	1.5
NM_010631	Kifc3	2.64018	5.53362e-20	1.66187e-05	1.65973	0.479115	2.39141	3.35277	1.41324	0.0801831	0.356474	24	18	0.553163	1.49206	1.29424	0.867423		NM_010631	Kifc3	4.24895	2.20809	2.0715e-05	1.10426	3.0162	5.77743	4.26674	3.28627	0.000390449	0.00978436	24	19.5	2.01885	2.9885	1.9844	0.664012		0.877839	0.991261	0.0510258	0.0549865	0.740296	0.0131476	0.0763376	1.5
NM_172624	Dpp9	13.7523	12.1083	10.1413	7.77844	10.2289	8.87198	16.9025	14.0664	0.00323849	0.0418399	24	21	2.52446	11.7313	3.39702	0.28957		NM_172624	Dpp9	8.96415	12.7454	6.16013	7.60128	5.88232	10.623	16.7644	20.2102	0.0185719	0.124201	24	22.5	5.06567	11.1189	4.84166	0.435446		0.116599	0.0137473	0.953258	0.0303416	0.0127262	0.145327	0.0739685	1.5
NM_175523	Ppm1k	12.6245	10.2883	6.51508	8.05422	3.42374	5.99167	9.12678	8.85875	0.000390449	0.0107383	24	1.5	2.08534	8.11038	2.97508	0.366824		NM_175523	Ppm1k	8.10546	11.1209	6.62433	6.0791	4.82517	4.42439	6.14312	5.7456	0.000390449	0.00978436	24	3	1.41022	6.63351	2.30545	0.347547		0.0486363	0.399966	0.326763	0.910418	0.0124702	0.395812	0.0725268	1.5
NM_001164411	Cnot4	1.34748	1.28439e-80	6.02365e-62	1.09415e-05	0.017854	0.221727	0.179259	0.000106293	0.0185719	0.134194	24	16.5	0.0126247	0.220805	0.0307012	0.0307012		NM_001164411	Cnot4	0.00787089	8.42336e-76	0.0679756	2.16613e-56	0.00026624	0.948912	0.724416	0.139204	0.0801831	0.331116	24	18	0.101215	0.236081	0.353996	0.353996		0.0225169	0.82831	0.0119387	0.0494408	0.364865	0.314245	0.0695281	1.5
NM_198167	Tmem63b	19.9819	22.4754	31.2777	30.4546	34.1969	32.524	40.2597	25.7631	0.00323849	0.0418399	24	13.5	6.35123	29.6167	6.70731	0.226471		NM_198167	Tmem63b	24.3813	23.9102	25.7755	26.7022	31.5186	30.2675	26.1874	31.671	0.0801831	0.331116	24	15	1.61022	27.5517	2.72441	0.0988834		0.0693446	0.883295	0.0282535	0.0761179	0.0118989	0.57105	0.069303	1.5
NM_201239	Rnase4	347.987	425.337	552.44	674.414	651.498	514.922	354.416	486.958	0.000390449	0.0107383	24	10.5	136.288	500.997	140.914	0.281268		NM_201239	Rnase4	169.913	470.075	351.658	522.578	532.027	300.034	342.31	292.705	0.0185719	0.124201	24	12	82.152	372.663	103.315	0.277234		0.773437	0.0322938	0.993791	0.0353829	0.829639	0.0110282	0.0643713	1.5
NM_011416	Smarca2	17.0189	13.9952	14.0945	17.8336	28.6167	24.2785	27.2141	11.9282	0.0801831	0.356474	24	15	7.78026	19.3725	7.45253	0.384697		NM_011416	Smarca2	16.6591	16.2199	18.3137	19.6	26.9651	24.2507	17.6303	17.096	2.83044e-05	0.00189287	24	13.5	2.7679	19.5919	4.58608	0.234081		0.0754148	0.936487	0.0108202	0.0282394	0.0458997	0.244675	0.0631903	1.5
NM_025374	Glo1	91.9029	109.326	105.907	70.1801	64.4902	98.2791	89.8772	114.441	0.0801831	0.356474	24	0	12.0531	93.0504	17.1273	0.184064		NM_025374	Glo1	168.839	183.367	132.955	97.8722	91.3212	111.2	120.142	150.734	2.83044e-05	0.00189287	24	1.5	38.0818	132.054	41.3833	0.313382		0.0391132	0.888178	0.0107924	0.0363023	0.0993495	0.0191831	0.0630325	1.5
NM_019427	Epb4.1l4b	23.3492	32.0072	35.7446	28.0523	23.7548	22.1947	26.6752	22.1585	0.0185719	0.134194	24	7.5	4.53059	26.7421	4.34851	0.162609		NM_019427	Epb4.1l4b	30.2093	33.9515	44.409	36.9546	36.167	33.3302	34.2801	32.152	0.0185719	0.124201	24	9	2.83903	35.1817	4.08527	0.116119		0.0765132	0.783704	0.0875897	0.226867	0.0101478	0.487572	0.0593627	1.5
NM_016665	Stra13	94.7192	108.628	84.6985	116.388	130.341	117.273	84.8542	109.148	0.0801831	0.356474	24	13.5	12.8309	105.756	11.3324	0.107156		NM_016665	Stra13	53.9543	66.2663	71.8654	102.477	87.4228	148.48	92.266	103.67	0.0398244	0.239404	27	15	27.0905	90.2714	25.929	0.287234		0.0214172	0.0318044	0.735917	0.129856	0.00994194	0.0617421	0.0581885	1.5
NM_138667	Tab2	40.219	29.9393	22.1291	26.3629	21.633	38.6106	40.7221	58.6287	0.000390449	0.0107383	24	21	12.005	34.7806	14.3063	0.411331		NM_138667	Tab2	26.8018	24.2069	26.6111	16.6703	18.4945	23.8528	27.3943	32.8378	0.000390449	0.00978436	24	22.5	4.58591	24.6087	5.76175	0.234135		0.0094001	0.579087	0.0419516	0.222197	0.0151046	0.29795	0.0550916	1.5
NM_026110	Paxbp1	4.15903	4.7815	4.3725	5.41771	4.84883	5.54322	5.42274	5.40513	0.0185719	0.134194	27	15	0.792377	4.98446	0.459379	0.0921622		NM_026110	Paxbp1	3.58726	5.52316	5.55469	7.29184	6.293	7.76407	6.80196	7.27928	0.0398244	0.239404	27	13.5	1.25065	6.19026	1.22001	0.197085		0.185533	0.0092943	0.979515	0.0169815	0.436698	0.0843805	0.054486	1.5
NM_153053	Sf3b4	17.0124	12.9132	17.3075	17.9591	16.2131	19.9614	24.9209	22.0149	0.0398244	0.258319	27	16.5	2.83168	18.6094	3.50833	0.188525		NM_153053	Sf3b4	9.21932	16.6294	9.83947	12.6107	17.7634	20.7478	18.475	27.0403	0.0801831	0.331116	27	18	5.60306	16.8347	5.00668	0.297402		0.515247	0.0088855	0.996567	0.0107431	0.6746	0.0606216	0.0521426	1.5
NM_144927	Tti2	2.94257	2.27051	0.377421	0.684334	2.69388	4.85211	3.5892	1.15898	0.0185719	0.134194	24	19.5	1.15366	2.32113	1.16387	0.501426		NM_144927	Tti2	5.07999	1.96957	0.907749	2.69132	2.89484	4.61819	4.17374	4.52059	0.0801831	0.331116	24	18	1.26087	3.357	1.71192	0.509956		0.379988	0.993745	0.00882675	0.012073	0.343903	0.0233406	0.0518055	1.5
NM_181344	C1rl	53.0958	70.1337	66.1661	62.2248	48.783	45.5105	50.9624	38.4415	0.00807112	0.0941075	27	4.5	10.7272	53.7635	11.0888	0.206251		NM_181344	C1rl	46.7706	62.6101	58.5457	51.9806	46.0782	35.659	53.0954	56.7092	0.0185719	0.124201	24	3	7.12205	51.4311	8.63455	0.167886		0.0365246	0.177189	0.529481	0.557878	0.00850778	0.615773	0.0499732	1.5
NM_026721	Slc39a13	3.86834	3.73047e-06	5.93977e-06	0.420229	0.634244	2.92004	4.29204	4.75401	0.00118586	0.028958	27	19.5	2.58645	2.33039	2.43687	1.04569		NM_026721	Slc39a13	3.97418	0.585661	9.95366e-06	4.30089e-11	3.11373	5.46059e-06	5.09364	5.77732	0.00323849	0.0388301	24	21	2.69747	2.31807	2.44175	1.05336		0.769152	0.008364	0.998754	0.00856514	0.653435	0.113452	0.0491463	1.5
NM_001099634	Myof	0.664086	0.269419	0.126746	0.224199	0.151702	1.03011	0.449576	0.381028	0.0801831	0.356474	21	19.5	0.273053	0.394539	0.250207	0.250207		NM_001099634	Myof	0	0.0567743	0	0.00456514	0.217508	0.229763	0.388922	0.196311	0.00807112	0.0875214	24	18	0.153801	0.13673	0.155009	0.155009		0.0403739	0.61576	0.130928	0.408408	0.00756457	0.641723	0.0445377	1.5
NM_028029	Dnmbp	0.49161	1.6609	1.95358	2.11319	1.78453	3.11735	2.0841	1.32252	0.0185719	0.134194	24	13.5	0.538518	1.81597	0.720758	0.396899		NM_028029	Dnmbp	1.52105	0.558012	1.62635	0.562905	1.86756	4.48408	1.29138	1.69553	0.0801831	0.331116	24	15	0.121644	1.70086	1.01837	0.598737		0.236695	0.00753907	0.987657	0.0124348	0.258475	0.0596836	0.0443904	1.5
NM_011624	Top3b	7.04583	9.81828	5.94285	5.81264	8.376	9.2661	10.293	11.7137	0.00323849	0.0418399	24	21	1.34789	8.53355	1.91422	0.224317		NM_011624	Top3b	10.1796	9.86713	11.811	3.81699	6.48134	8.04744	10.9539	14.587	0.0185719	0.124201	24	22.5	2.39412	9.46805	3.43383	0.362675		0.0459482	0.0789659	0.726475	0.24157	0.00730578	0.517687	0.0430418	1.5
NM_028451	Larp1	36.8261	29.4389	23.1212	19.8255	28.9966	25.3957	44.9345	33.4805	0.00323849	0.0418399	24	21	6.95351	30.2524	8.65143	0.285975		NM_028451	Larp1	25.9837	21.628	18.9021	17.5429	22.3777	20.7357	22.042	26.1445	0.00323849	0.0388301	24	22.5	2.87297	21.9196	3.20535	0.146232		0.0706378	0.946886	0.00680378	0.0182043	0.0581873	0.0265536	0.0401345	1.5
NM_001098168	Asap2	0.00345101	0.0323333	0.0763159	0.0564791	0.0416356	6.95812e-05	0.000227834	4.67859e-06	0.000390449	0.0107383	24	9	0.0356443	0.0263146	0.0338565	0.0338565		NM_001098168	Asap2	1.7947e-06	0.0393928	0.0757099	0.0434388	0.000778215	0.046816	2.82694e-05	7.17787e-05	0.0801831	0.331116	24	7.5	0.0278041	0.0257797	0.0272826	0.0272826		0.517239	0.00658445	0.997463	0.00786363	0.915862	0.0607286	0.038862	1.5
NM_023733	Crot	193.158	126.469	150.132	81.393	82.1516	109.26	134.831	162.702	0.00323849	0.0418399	24	0	34.5618	130.012	45.3724	0.348986		NM_023733	Crot	181.636	217.206	158.921	78.4516	71.8233	77.0022	134.774	228.906	0.000390449	0.00978436	24	1.5	73.9873	143.59	78.9823	0.550054		0.0213362	0.192346	0.417014	0.690927	0.00645581	0.418177	0.0381151	1.5
NM_199308	Mast3	3.57872	4.48288	4.77522	6.32911	8.7199	5.80038	5.36377	5.34297	2.83044e-05	0.00213271	24	13.5	1.16859	5.54912	1.65457	0.298169		NM_199308	Mast3	1.99056	2.51123	5.39267	4.2287	5.65566	6.67899	6.33605	4.91503	0.00323849	0.0388301	27	15	2.06791	4.68108	1.59505	0.340744		0.111367	0.131975	0.773745	0.303382	0.00587884	0.996793	0.0347587	1.5
NM_009088	Polr1a	3.02233	4.39021	3.61834	3.16614	5.0886	6.84151	5.25815	3.62796	0.0801831	0.356474	24	16.5	1.25945	4.37666	1.22926	0.280868		NM_009088	Polr1a	4.64474	3.46143	2.92349	3.26727	4.85804	5.86665	5.03735	4.72689	0.000390449	0.00978436	24	18	1.11434	4.34823	1.24893	0.287228		0.144984	0.979266	0.00567278	0.0113524	0.0588616	0.0711573	0.0335576	1.5
NM_177922	Mapk15	2.9214	1.74548	1.86916	0.097522	2.75	2.62011	4.14986	6.35745	0.000390449	0.0107383	24	21	1.6127	2.81387	1.92318	0.683463		NM_177922	Mapk15	5.49599	9.49789	8.12539	2.68827	4.9722	3.45452	9.94835	11.3182	0.0185719	0.124201	24	22.5	3.51867	6.9376	2.86681	0.413228		0.020675	0.291512	0.297058	0.992256	0.00562802	0.834184	0.0332965	1.5
NM_001037737	Arnt	3.75139	2.29506	1.88486	6.74819	6.83813	11.6326	5.70431	8.59221	0.0185719	0.134194	24	18	3.31771	5.93084	2.73691	0.46147		NM_001037737	Arnt	4.57845	4.19622	5.1725	1.58117	5.38424	5.34062	8.09722	6.93966	0.0185719	0.124201	24	19.5	1.37456	5.16126	1.87713	0.363696		0.0083088	0.480376	0.0691938	0.363194	0.00544781	0.402779	0.0322449	1.5
NM_172748	Fbxl19	0.503405	1.08317	0.153779	0.75285	0.94655	1.42598	1.42535	2.92224	0.0398244	0.258319	27	19.5	0.475975	1.21947	0.753504	0.617897		NM_172748	Fbxl19	1.47523	1.12623	0.893975	0.960295	1.02112	0.482019	1.73253	1.50528	0.0801831	0.331116	24	21	0.321104	1.14958	0.367323	0.319527		0.0635513	0.94831	0.00519293	0.0144909	0.096395	0.0760232	0.0307558	1.5
NM_134101	Psmd2	43.8254	58.1989	50.7906	35.6064	42.5618	34.9814	42.7478	53.0149	0.0185719	0.134194	24	3	7.8334	45.2159	8.19408	0.181221		NM_134101	Psmd2	55.8589	56.2312	43.8582	48.6818	43.0603	46.3345	51.4489	51.8531	0.00323849	0.0388301	24	1.5	3.45683	49.6659	4.94376	0.0995404		0.145282	0.981044	0.00492323	0.00982502	0.0667557	0.017435	0.0291782	1.5
NM_001290527	Psip1	8.2506	8.74951	7.25436	8.17381	3.36019	8.90096	10.6729	11.2983	0.0185719	0.134194	24	21	1.78197	8.33258	2.21056	0.265291		NM_001290527	Psip1	7.16032	8.22746	7.42658	8.14419	9.8377	14.3252	12.3707	16.7234	0.0801831	0.331116	27	19.5	3.03181	10.8092	3.13665	0.290184		0.0227582	0.345696	0.259609	0.881875	0.00492234	0.714235	0.029173	1.5
NM_030705	Mesdc1	0.519197	0.842881	1.5774	1.43708	2.99628	1.46428	1.78403	0.714856	0.0185719	0.134194	24	13.5	0.665493	1.417	0.831687	0.586935		NM_030705	Mesdc1	0.0190846	0.437825	0.308442	0.671553	0.897038	2.98432	1.32012	0.730298	0.000390449	0.00978436	27	15	0.620807	0.904068	0.834297	0.834297		0.0161033	0.00461804	0.849444	0.0222851	0.00697382	0.5286	0.0273903	1.5
NM_001013785	Akr1c19	73.1091	51.7427	82.7254	169.922	129.003	168.527	79.325	89.8838	0.0185719	0.134194	24	15	49.5695	105.53	40.7082	0.385751		NM_001013785	Akr1c19	64.2338	77.5114	82.1215	140.053	114.862	132.13	114.115	84.7581	0.00323849	0.0388301	27	13.5	35.3613	99.5951	27.7205	0.278332		0.323067	0.989064	0.0121387	0.0179013	0.445253	0.00456552	0.0270824	1.5
NM_177111	Ccdc66	4.26445	2.27028	2.94497	2.89417	1.78306	2.28554	2.52581	3.07496	0.0801831	0.356474	24	1.5	0.468985	2.75541	0.621859	0.225687		NM_177111	Ccdc66	6.15094	3.27373	1.53728	0.736012	1.83329	1.38825	2.05491	2.97964	0.00323849	0.0388301	24	0	1.22786	2.49426	1.76968	0.709502		0.0155376	0.00447259	0.847554	0.0219066	0.0177661	0.169139	0.0265372	1.5
NM_026530	Mpnd	45.4212	34.4492	41.0675	39.9184	47.1149	46.7778	42.1086	41.315	0.0801831	0.356474	24	16.5	2.62715	42.2716	3.72112	0.0880289		NM_026530	Mpnd	22.9605	41.2316	29.153	41.3303	41.4171	46.7119	51.31	45.7227	0.000390449	0.00978436	24	18	8.60224	39.9796	6.2822	0.157135		0.14458	0.00366488	0.984019	0.00729983	0.0534619	0.0133493	0.0217888	1.5
NM_025685	Col27a1	1.36801	0.993627	1.05699	1.74584	5.41971	1.36855	4.95961	1.83402	0.0185719	0.134194	24	16.5	0.784405	2.34329	1.39534	0.595461		NM_025685	Col27a1	3.9523	5.39018	5.06187	7.5364	10.8462	12.7224	15.3393	16.9629	0.00807112	0.0875214	27	18	5.18466	10.0158	4.92692	0.491914		0.360824	0.996731	0.00363299	0.00494917	0.281229	0.0508682	0.0216009	1.5
NM_144822	Micu1	16.6288	12.2905	21.9419	8.63193	5.592	9.31421	10.4032	12.2421	0.00323849	0.0418399	24	1.5	4.70233	12.1306	4.61618	0.380541		NM_144822	Micu1	13.2262	15.2933	10.4468	11.4213	9.05024	8.92298	10.7123	16.3917	0.0185719	0.124201	24	3	2.95285	11.9331	2.58357	0.216505		0.176186	0.989267	0.00309875	0.00567342	0.429746	0.779474	0.0184491	1.5
NR_015608	1810058I24Rik	36.9047	37.4672	81.7368	79.9806	78.6925	45.2194	39.381	18.3882	0.000390449	0.0107383	24	10.5	29.5484	52.2213	28.6716	0.54904		NR_015608	1810058I24Rik	23.6582	32.9244	42.7187	57.0761	69.3523	42.5294	35.2445	36.9501	0.000390449	0.00978436	24	12	13.8545	42.5567	16.7307	0.39314		0.00304437	0.196953	0.153011	0.909742	0.00388202	0.525643	0.0181278	1.5
NM_031998	Cep41	1.81713	1.36115	0.886577	0.43607	0.389703	0.390686	0.658484	0.13391	0.0185719	0.134194	24	1.5	0.351343	0.759214	0.495061	0.495061		NM_031998	Cep41	2.48764	1.24081	0.346946	0.077362	0.178112	1.14781	1.22773	1.31771	2.83044e-05	0.00189287	24	0	0.751441	1.00301	0.815355	0.812904		0.00585501	0.473163	0.0521883	0.314376	0.00297388	0.532799	0.0177111	1.5
NM_177030	Dock6	2.55468	2.82924	1.60975	1.49629	2.40705	1.48769	2.71423	3.25631	0.0801831	0.356474	24	21	0.298533	2.2944	0.662583	0.288782		NM_177030	Dock6	2.27239	1.45938	1.02202	2.00329	1.65424	2.33989	2.8079	3.87305	0.000390449	0.00978436	24	19.5	0.849953	2.17902	0.946644	0.434436		0.0301856	0.209867	0.452443	0.684275	0.0029539	0.988659	0.017593	1.5
NM_013889	Zfp292	4.41032	3.47495	2.87719	1.89965	3.44163	2.84203	3.18614	3.62885	0.00323849	0.0418399	24	0	0.531504	3.2201	0.659138	0.204695		NM_013889	Zfp292	3.25938	2.17425	2.57832	2.38937	2.02909	1.73956	1.79328	2.38139	0.0185719	0.124201	27	1.5	0.498227	2.30119	0.397419	0.172702		0.0366708	0.382047	0.298028	0.893006	0.00293163	0.664134	0.0174614	1.5
NM_001289443	Tnk2	0.878499	4.19916	1.02883	1.59	4.07823	4.3203	10.9443	6.88235	0.0185719	0.134194	24	19.5	2.04702	4.24021	2.97842	0.702422		NM_001289443	Tnk2	7.66544	12.4257	5.43306	4.12908	7.38767	9.17209	11.2845	9.95806	0.0801831	0.331116	24	21	1.74054	8.43195	2.52722	0.299719		0.0226098	0.89882	0.00290639	0.0123583	0.0175317	0.113818	0.0173121	1.5
NM_138594	D6Wsu163e	6.9208	4.52423	3.16526	1.07187	1.16125	2.95558	2.92238	2.17484	0.0801831	0.356474	24	1.5	1.29473	3.11203	1.73362	0.55707		NM_138594	D6Wsu163e	7.02337	5.55339	4.77762	3.58002	3.19892	4.27767	3.18008	4.15218	0.0398244	0.239404	27	0	1.44401	4.54238	1.26813	0.279176		0.120291	0.982257	0.00280283	0.00600613	0.0119558	0.129082	0.0166996	1.5
NM_011281	Rorc	32.379	12.1376	12.7809	44.932	67.1546	80.7935	96.036	57.3999	9.55942e-07	0.000216831	24	16.5	35.1851	50.4517	39.6715	0.786327		NM_011281	Rorc	11.9785	17.0456	14.8238	34.7453	35.5937	87.2151	85.6582	59.8684	0.00118586	0.0265694	27	15	33.8633	42.6992	32.6933	0.765664		0.606969	0.00247669	0.999355	0.00268135	0.467709	0.193202	0.0147685	1.5
NM_007771	Cry1	5.92564	1.90907	0.789827	2.19421	7.34662	19.8286	13.4427	7.01804	2.83044e-05	0.00213271	24	18	5.31536	7.30684	7.27556	0.995719		NM_007771	Cry1	4.13254	5.48573	2.15283	2.39528	2.60772	7.58179	13.642	12.8768	2.83044e-05	0.00189287	24	19.5	4.67052	6.35934	5.19432	0.816802		0.0046704	0.335088	0.0961006	0.567633	0.00238934	0.616942	0.0142507	1.5
NM_001033399	Gfod1	1.33962	0.618645	0.304551	0.192305	0.13608	1.1797	1.49434	1.46657	0.000390449	0.0107383	24	21	0.774612	0.841476	0.735919	0.735919		NM_001033399	Gfod1	0.398322	0.254824	0.125875	0.135464	0.385261	0.822651	0.571007	0.826832	2.83044e-05	0.00189287	24	19.5	0.311286	0.44003	0.304959	0.304959		0.00234954	0.0194378	0.474534	0.175059	0.00310334	0.267405	0.0140147	1.5
NM_016854	Ppp1r3c	68.6375	35.6492	24.0549	8.65237	16.9895	64.9332	70.3284	79.3293	9.55942e-07	0.000216831	24	21	34.6205	46.0718	34.6801	0.752741		NM_016854	Ppp1r3c	69.4803	28.0825	29.4665	13.8566	16.6661	35.7906	57.7503	120.217	2.83044e-05	0.00189287	24	22.5	28.6725	46.4137	38.733	0.834517		0.307018	0.00201335	0.997089	0.00289637	0.00931328	0.637247	0.0120194	1.5
NM_001282065	Cyb561a3	0.000125534	5.23242e-221	3.94878e-304	5.35082e-27	0.207958	0.214308	0.35923	1.84036	2.83044e-05	0.00213271	24	18	0.202821	0.327748	0.397239	0.397239		NM_001282065	Cyb561a3	2.88172e-26	2.5782e-49	3.20361e-37	4.39997e-306	1.28795	1.1935	0.497318	0.181306	0.0185719	0.124201	24	16.5	0.351657	0.395009	0.553787	0.553787		0.0083558	0.82425	0.00199789	0.0128083	0.0672268	0.418448	0.0119276	1.5
NM_001047159	Net1	36.029	27.6754	16.9992	18.4055	28.0373	33.5763	37.7366	38.8279	2.83044e-05	0.00213271	24	21	9.67594	29.6609	10.0403	0.338503		NM_001047159	Net1	32.5454	29.0348	19.7877	14.7155	18.5141	28.8951	26.6762	32.7952	2.83044e-05	0.00189287	24	22.5	7.43926	25.3705	8.08907	0.318838		0.00199242	0.0133842	0.493727	0.132443	0.00542453	0.27307	0.0118952	1.5
NM_009177	St3gal1	29.9654	31.843	23.5858	17.0294	21.1612	30.3797	34.865	35.2176	0.000390449	0.0107383	24	22.5	7.55317	28.0059	7.45352	0.266141		NM_009177	St3gal1	15.1108	21.3931	10.8723	13.6817	16.3931	14.4023	20.018	26.3288	0.0801831	0.331116	24	21	2.52964	17.275	4.40564	0.25503		0.952191	0.00707764	0.999446	0.00658935	0.93982	0.00176314	0.0105323	1.5
NR_015459	4933431E20Rik	0.59025	1.21393	0.0157455	0	0.120735	0.502532	0.903536	1.07198	0.00323849	0.0418399	24	21	0.355344	0.552339	0.50993	0.50993		NR_015459	4933431E20Rik	0.360473	0.621735	0.117269	0.204239	0.625644	0.604707	0.829476	0.851451	0.0185719	0.124201	27	19.5	0.171971	0.550301	0.260354	0.260354		0.0113608	0.732005	0.0141919	0.0752695	0.00172475	0.946084	0.010304	1.5
NM_001167983	Sipa1l1	4.1609e-05	6.8051e-06	1.7748e-05	3.32944e-05	0.000137681	7.21475e-05	0.407678	7.81699e-05	0.00323849	0.0418399	24	18	5.92068e-05	0.0510082	0.101357	0.101357		NM_001167983	Sipa1l1	5.16215e-05	1.77264e-05	2.66065e-05	1.57494e-05	3.28944e-05	0.000112761	8.21873e-05	1.70339	0.00323849	0.0388301	24	21	5.07703e-05	0.212966	0.400203	0.400203		0.463372	0.577445	0.580077	0.997315	0.998516	0.541137	0.97612	3
NM_145499	Cyp2c70	298.341	388.447	259.276	250.806	242.433	384.684	436.857	406.038	0.0185719	0.134194	24	22.5	94.3323	333.36	66.1163	0.198333		NM_145499	Cyp2c70	519.173	337.59	221.311	264.853	419.736	465.985	486.275	403.646	0.0185719	0.124201	24	19.5	112.048	389.821	120.235	0.308438		0.454998	0.479678	0.669226	0.806675	0.482359	0.413239	0.95919	3
NM_001005510	Syne2	2.28216	1.90277	1.97295	2.23851	2.5381	1.85575	1.55704	1.50062	0.0801831	0.356474	24	9	0.277508	1.98099	0.288705	0.145738		NM_001005510	Syne2	1.786	1.96413	2.90751	2.35911	1.6707	1.90343	1.75513	1.71272	0.0398244	0.239404	27	6	0.147785	1.97406	0.369903	0.187382		0.377803	0.539021	0.576601	0.961482	0.536959	0.958854	0.941981	3
NM_172505	A730008H23Rik	2.44445	9.69729	2.32245e-05	1.86854	5.70527	6.92978	7.56997	12.1159	0.0398244	0.258319	27	19.5	3.04701	6.0918	3.33849	0.54803		NM_172505	A730008H23Rik	8.76083	4.63972	0.648014	2.21723	7.17145	2.10143	7.93115	13.0219	0.0185719	0.124201	24	22.5	4.13689	5.81147	3.80228	0.654272		0.69708	0.837548	0.354691	0.509571	0.567428	0.613567	0.927789	3
NM_007591	Calr	510.386	803.517	711.649	542.523	503.353	393.488	555.996	494.17	0.0801831	0.356474	24	6	105.384	564.385	119.712	0.212111		NM_007591	Calr	772.354	1012.55	725.165	659.537	636.374	701.784	622.741	556.078	0.0398244	0.239404	27	3	99.8011	708.699	104.105	0.146896		0.597688	0.567283	0.641495	0.924482	0.342688	0.985448	0.919346	3
NM_001037170	Tomm40l	16.7061	11.7012	18.6323	41.0052	35.2321	30.273	27.0223	27.2604	0.0185719	0.134194	24	15	10.8337	25.9791	9.41699	0.362484		NM_001037170	Tomm40l	10.7876	11.3669	20.5657	22.3548	25.842	16.6922	19.4415	21.1146	0.0801831	0.331116	24	12	3.89556	18.5207	4.72804	0.255284		0.330435	0.622318	0.464006	0.837037	0.469243	0.994873	0.909894	3
NM_001083905	Fetub	2.38332e-05	0.934577	3.31551e-05	2.58668	0.602487	8.88381	1.79646	2.82007e-05	0.0801831	0.356474	24	13.5	1.40304	1.85051	2.43245	1.31447		NM_001083905	Fetub	0.000669571	2.11386e-05	4.38941e-05	3.62807	1.55264	10.1434	0.966662	5.26289	0.0185719	0.124201	24	16.5	1.57034	2.6943	2.77933	1.03156		0.794082	0.872065	0.325463	0.444451	0.878692	0.920852	0.905804	3
NM_011020	Hspa4l	6.08438	6.01624	4.45725	3.57129	7.06339	8.24195	10.066	4.86421	0.0185719	0.134194	24	18	1.77702	6.29559	2.1274	0.337919		NM_011020	Hspa4l	5.82632	6.6132	4.84883	1.77859	4.9345	8.47744	7.82033	6.86041	0.0185719	0.124201	24	21	1.68059	5.89495	1.91819	0.325396		0.247599	0.513629	0.51667	0.996826	0.313986	0.850089	0.818576	3
NM_008059	G0s2	104.226	122.813	66.2425	66.6299	138.843	128.374	206.933	126.165	0.00323849	0.0418399	24	18	42.3716	120.028	47.2461	0.393625		NM_008059	G0s2	172.307	91.5269	72.934	62.4565	120.794	273.652	164.5	227.765	0.0185719	0.124201	24	21	77.2365	148.242	63.9677	0.431509		0.343702	0.334697	0.745917	0.578182	0.23064	0.630784	0.792615	3
NM_001289543	Brap	9.71957e-11	1.60763e-12	2.43064e-08	5.47287e-13	0.205785	6.36106e-08	0.449391	6.88117	0.0398244	0.258319	27	19.5	0.145512	1.10117	1.76848	1.606		NM_001289543	Brap	0.0911614	5.48751e-11	6.93209e-08	3.77848e-16	3.38441e-08	5.60754e-15	1.40976	0.371904	0.0801831	0.331116	24	22.5	0.0644609	0.234103	0.241827	0.241827		0.622556	0.90605	0.219598	0.305302	0.71457	0.314603	0.774103	3
NM_025827	Lonp2	153.7	150.396	141.621	100.855	117.7	90.9643	120.711	127.88	0.000390449	0.0107383	27	0	26.1033	126.867	23.6395	0.186333		NM_025827	Lonp2	175.87	191.352	139.56	142.924	121.181	110.298	132.644	199.861	0.00323849	0.0388301	24	3	38.8842	151.711	34.1703	0.225233		0.309525	0.214552	0.830712	0.367988	0.515963	0.920117	0.765196	3
NM_001163640	Chn2	10.0639	12.9656	17.1652	14.7641	19.7511	12.4878	14.6304	9.43516	0.0185719	0.134194	24	12	3.14655	13.9079	3.37382	0.242583		NM_001163640	Chn2	10.7217	13.22	13.3972	16.6551	15.6431	10.6934	9.7113	12.5618	0.0185719	0.124201	24	9	2.60632	12.8255	2.56469	0.199969		0.193694	0.786964	0.191607	0.37548	0.211506	0.215674	0.720915	3
NM_053263	Hnrnpa3	11.2629	21.398	14.0571	12.0034	9.42288	5.45113	12.8488	11.5149	0.0801831	0.356474	24	4.5	2.53725	12.2449	4.35092	0.355326		NM_053263	Hnrnpa3	13.3263	21.0569	15.924	11.2727	7.69021	12.4209	12.7523	16.887	0.00323849	0.0388301	24	1.5	3.62944	13.9163	4.317	0.310212		0.319174	0.855237	0.18892	0.318154	0.232159	0.28679	0.715304	3
NM_028800	Stk40	12.8051	7.67863	13.9031	6.2417	11.0838	13.4668	20.983	14.952	0.0185719	0.134194	24	19.5	4.09285	12.6393	4.24405	0.335783		NM_028800	Stk40	4.73746	10.5501	9.47817	7.94819	4.55082	10.4169	11.1784	11.3503	0.0801831	0.331116	24	22.5	1.20224	8.77629	1.0043	0.114433		0.273534	0.267722	0.767584	0.483378	0.186818	0.932613	0.710849	3
NM_001276767	Zc3h11a	1.3194	8.32128	0.00115547	1.11072	0.000882546	0.000171445	0.773548	17.324	0.0185719	0.134194	24	3	1.25119	3.60639	3.12501	0.866519		NM_001276767	Zc3h11a	0.000992419	18.4948	0.00142436	4.67457	0.000477969	0.000988799	0.000400218	4.12991	0.0801831	0.331116	24	6	0.385438	3.41295	3.33916	0.978382		0.166766	0.302842	0.650551	0.628746	0.741551	0.945189	0.665343	3
NM_001291233	Cux1	2.076e-62	5.48716e-16	1.05615e-65	6.35661e-16	1.28986e-58	1.01337e-11	0.15888	8.48956e-10	0.0185719	0.134194	24	18	7.14197e-12	0.01986	0.0394957	0.0394957		NM_001291233	Cux1	4.49553e-10	1.93437e-11	1.68764e-38	1.81481e-12	7.12064e-16	4.50643e-12	4.97042e-06	7.00072e-12	0.0801831	0.331116	24	21	1.61958e-11	6.2131e-07	8.24994e-07	8.24994e-07		1	0.657745	0.657427	0.999673	0.99999	0.163227	0.656721	3
NM_015763	Lpin1	15.9838	10.9389	11.7634	25.8642	21.5068	5.18603	6.60756	6.3176	0.0801831	0.356474	24	9	4.6509	13.021	6.59606	0.50657		NM_015763	Lpin1	4.15952	8.61508	18.0915	19.5602	25.9286	0.000360404	17.8754	6.07158	0.0185719	0.124201	24	12	7.2201	12.5378	6.42028	0.512074		0.631525	0.212756	0.911127	0.293399	0.158382	0.469358	0.644622	3
NM_001167907	Gm4952	82.4528	58.061	86.8714	32.2972	22.4612	59.9683	64.433	78.7675	0.0801831	0.356474	24	0	15.7224	60.6641	23.1724	0.381978		NM_001167907	Gm4952	53.8771	84.7612	63.1128	45.207	19.2558	41.036	45.1261	79.9741	0.00323849	0.0388301	24	3	24.5841	54.0438	22.5605	0.417449		0.411549	0.705016	0.418298	0.707094	0.154334	0.790383	0.634242	3
NM_144829	Aarsd1	9.69572	12.6736	10.7068	15.2539	16.4085	12.7988	11.3786	12.4517	0.0185719	0.134194	24	12	1.82455	12.671	2.18761	0.172648		NM_144829	Aarsd1	14.6899	12.2772	10.6717	17.4028	16.6574	19.0279	13.9319	13.7723	0.0801831	0.331116	24	15	2.81188	14.8039	2.81153	0.189919		0.183667	0.394223	0.576676	0.806034	0.149124	0.185317	0.620512	3
NM_013792	Naglu	11.9848	8.64889	7.54337	12.3687	10.6705	13.4807	12.3083	9.32814	0.0801831	0.356474	24	16.5	0.993556	10.7917	1.99967	0.185297		NM_013792	Naglu	7.38451	7.94479	8.254	11.9241	8.43865	13.1686	9.62408	8.14357	0.000390449	0.00978436	24	13.5	1.6617	9.36029	1.96494	0.209923		0.285793	0.407744	0.647581	0.751721	0.135053	0.26007	0.581266	3
NM_001285783	Pars2	1.55864e-10	4.12983e-109	0	4.61447e-107	7.89418e-10	1.48256e-85	0.27881	0.00352239	0.000390449	0.0107383	24	18	5.57907e-10	0.0352915	0.0698276	0.0698276		NM_001285783	Pars2	4.27223e-104	7.87943e-122	6.57166e-92	1.73082e-119	0.00951268	2.16739e-29	0.00376507	8.41609e-08	0.0801831	0.331116	24	15	5.95384e-08	0.00165973	0.00248705	0.00248705		0.17027	0.829505	0.133106	0.267993	0.947845	0.162972	0.575579	3
NM_001291000	Sema6d	2.8719e-42	2.51329e-43	5.24913e-44	1.31252e-27	5.91926e-16	1.94832e-39	0.572776	1.26895e-16	0.0185719	0.134194	24	18	8.98026e-17	0.071597	0.142385	0.142385		NM_001291000	Sema6d	5.73843e-13	5.53141e-37	6.07993e-12	1.47827e-37	1.18717e-16	9.37572e-16	3.41189e-12	2.5143e-10	0.0801831	0.331116	24	21	4.05879e-13	3.26331e-11	5.86061e-11	5.86061e-11		0.455447	0.637263	0.514684	0.874952	0.972606	0.122303	0.542841	3
NM_001003961	Dnmt3b	8.49734e-16	1.15319e-10	2.13688e-14	3.37166e-17	7.90422e-17	1.19989e-11	1.30587e-05	1.55844e-08	0.0185719	0.134194	24	22.5	8.13248e-11	1.63947e-06	1.2569e-06	1.2569e-06		NM_001003961	Dnmt3b	2.48287e-20	1.2208e-19	0	0	9.63726e-10	2.31815e-16	0.319316	0.0933277	0.00118586	0.0265694	24	19.5	6.81651e-10	0.0515805	0.0903384	0.0903384		0.947365	0.958658	0.17157	0.202434	1	0.122263	0.542715	3
NM_011267	Rgs16	8.09139	2.74309	28.4528	43.4797	5.0565	7.75193	1.56937	0.980089	0.0185719	0.134194	24	9	5.93298	12.2656	14.728	1.20075		NM_011267	Rgs16	0	0	6.83175	10.6865	5.96352	0.563817	0.149059	0.173997	0.0398244	0.239404	24	12	4.22566	3.04608	3.59697	1.18085		0.414858	0.829512	0.265746	0.425922	0.1451	0.115822	0.522209	3
NM_001122998	Tiam2	0.0176007	0.011775	0.0199768	0.0213076	0.0150061	0.0106322	0.0115817	0.0119924	0.0801831	0.356474	24	6	0.00433016	0.0149841	0.00396134	0.00396134		NM_001122998	Tiam2	0.0167782	0.0138626	0.0294377	0.01837	0.0235491	0.018466	0.0125453	0.0109459	0.0185719	0.124201	24	9	0.00445322	0.0179943	0.00595832	0.00595832		0.335013	0.329215	0.746399	0.571719	0.0988057	0.898223	0.464314	3
NM_009503	Vcp	70.9222	85.541	103.218	79.9965	77.4256	74.1258	66.0231	76.8504	0.000390449	0.0107383	24	6	6.14518	79.2628	12.5589	0.158446		NM_009503	Vcp	87.2907	104.833	85.427	92.537	78.401	73.8382	83.1751	79.7599	0.00323849	0.0388301	24	3	4.18727	85.6577	9.53549	0.111321		0.131495	0.701607	0.215512	0.473885	0.0937596	0.633295	0.446063	3
NM_026002	Mtdh	14.8618	16.181	13.0172	14.7346	15.6032	15.6004	19.8045	22.7783	0.0398244	0.258319	27	19.5	1.41605	16.8598	3.19097	0.189266		NM_026002	Mtdh	14.4031	15.7993	12.9692	7.5658	12.7828	18.897	14.2386	17.867	0.0801831	0.331116	24	22.5	1.97877	14.3154	2.57859	0.180128		0.891289	0.124704	0.971453	0.144764	0.557616	0.0914681	0.437605	3
NM_024473	BC005537	55.0236	47.4637	48.5227	67.1632	65.1019	62.3431	78.8179	49.6722	0.0801831	0.356474	24	16.5	8.07482	59.2635	10.1331	0.170983		NM_024473	BC005537	32.4003	41.5132	36.4271	38.686	41.7433	50.7757	56.2555	51.3642	0.00323849	0.0388301	24	19.5	6.96571	43.6457	6.66305	0.152662		0.112721	0.609658	0.27464	0.630349	0.088412	0.136011	0.426159	3
NM_176972	Usp37	0.886498	0.535175	1.9192	1.47759	1.13802	1.11355	1.28612	0.480511	0.0801831	0.356474	24	10.5	0.436951	1.10458	0.40429	0.366012		NM_176972	Usp37	0	0.360772	0.870311	1.22223	0.969958	0.93818	0.896998	0.729681	2.83044e-05	0.00189287	24	13.5	0.348285	0.748516	0.39689	0.39689		0.0877135	0.603063	0.240543	0.59056	0.140834	0.231199	0.423516	3
NM_027880	Telo2	0.62807	0.75041	1.39526	2.31271	1.28817	0.0137724	0.35529	0.909469	0.0398244	0.258319	21	9	0.648862	1.00657	0.710943	0.706306		NM_027880	Telo2	0.257451	1.57162	0.916176	1.55187	0.445571	7.09986e-08	0.363728	0.0015797	0.0801831	0.331116	24	6	0.647276	0.638499	0.703497	0.703497		0.244386	0.328157	0.693692	0.619189	0.271316	0.0855378	0.415217	3
NM_001199249	Kat5	1.40952	1.28395e-09	1.49103e-84	2.37954e-09	4.91274e-17	3.14922	1.52743	0.368398	0.0185719	0.134194	24	18	0.343872	0.806821	1.08259	1.08259		NM_001199249	Kat5	0.590085	1.66574e-37	4.99034e-41	1.09984e-155	5.45264e-37	5.56656e-36	0.56345	2.79663	2.83044e-05	0.00189287	24	21	0.398419	0.493771	0.869827	0.869827		0.0809004	0.132617	0.725432	0.336228	0.24737	0.570075	0.397197	3
NM_175343	Chdh	0.000111324	7.89577e-05	0.000137167	0.000137259	0.000106413	7.37801e-05	3.65102e-05	7.85014e-05	0.00323849	0.0418399	24	6	2.74154e-05	9.49954e-05	3.68124e-05	3.68124e-05		NM_175343	Chdh	0.000115691	9.80579e-05	0.000165932	0.000111589	0.000154956	0.000106707	8.69147e-05	1.16733e-07	0.0801831	0.331116	24	9	3.41172e-05	0.000104999	4.69456e-05	4.69456e-05		0.334275	0.0805402	0.941336	0.126778	0.132544	0.114229	0.395778	3
NM_001302389	Ppap2c	4.58008e-06	0.894339	1.10166	0.000134174	3.71594	4.84345	2.67438	3.41095e-05	0.0185719	0.134194	27	13.5	1.89105	1.55146	1.7416	1.12256		NM_001302389	Ppap2c	1.6633e-05	2.20301e-07	2.6078e-05	1.21401e-05	1.37658	3.55359	2.23633	0.711548	0.000390449	0.00978436	24	16.5	0.989832	0.984763	1.57307	1.57307		0.138653	0.624851	0.295455	0.643028	0.0690394	0.345896	0.34899	3
NM_001161765	Fmo5	5.91497	13.2748	0.221979	8.90249	28.3165	25.3332	19.5928	19.2119	0.0185719	0.134194	24	16.5	11.1272	15.0961	10.3682	0.686812		NM_001161765	Fmo5	7.44207	14.6731	19.7248	18.0567	43.1533	30.619	31.9946	17.0169	0.000390449	0.00978436	24	13.5	10.9331	22.8351	13.1087	0.574062		0.100313	0.836431	0.0756282	0.179196	0.0682432	0.127301	0.345642	3
NM_021713	Myg1	11.0195	10.6137	15.8477	9.3213	9.66622	6.45856	8.89656	11.8322	0.0801831	0.356474	24	4.5	1.3792	10.457	2.64302	0.252752		NM_021713	Myg1	11.7875	10.811	19.7805	14.4361	13.8276	3.03073	8.69146	10.9817	0.0185719	0.124201	24	7.5	3.84694	11.6683	4.27762	0.366601		0.136506	0.0759251	0.870231	0.16219	0.168972	0.0653632	0.333412	3
NM_145382	Fam193b	6.07019	7.07673	7.59381	8.20446	8.75419	8.29559	12.0999	8.59283	0.00807112	0.0941075	27	15	1.50916	8.30542	1.4975	0.180304		NM_145382	Fam193b	6.87114	9.29395	8.4788	8.52486	11.5985	11.5483	13.2394	15.972	0.0801831	0.331116	27	18	2.20596	10.8486	2.68519	0.247515		0.359948	0.267235	0.808767	0.446377	0.06515	0.61457	0.3325	3
NM_025479	Mplkip	3.02641	4.68302	3.93785	0.914059	2.47155	1.74789	2.74509	5.53686	0.0801831	0.356474	21	4.5	1.37032	3.0341	1.40626	0.463485		NM_025479	Mplkip	6.65749	3.85659	3.71026	4.14082	2.27285	2.51375	3.6955	6.23229	0.00323849	0.0388301	24	1.5	1.40509	4.13494	1.60294	0.387657		0.897545	0.973196	0.120047	0.138467	0.664143	0.0640795	0.3279	3
NR_027445	A230072C01Rik	2.39742	0	0.684167	0.000134455	1.14449	0.922691	1.50071	2.04917	0.0801831	0.356474	24	21	0.925579	1.08735	0.878392	0.80783		NR_027445	A230072C01Rik	0.665088	0.229598	0.132382	0.778137	0.87833	0.271155	1.4377	1.37749	0.0185719	0.124201	24	18	0.452793	0.721235	0.414504	0.414504		0.308418	0.522651	0.551817	0.969883	0.0602101	0.56774	0.311055	3
NM_008140	Gnat1	5.57901	11.3339	8.56862	12.3475	2.32633	0.841071	1.54573	1.43156	0.0185719	0.134194	24	6	5.65128	5.49672	5.50595	1.00168		NM_008140	Gnat1	2.7473	7.30951	10.3731	7.39597	3.05405	3.98988	2.43517	1.76053	0.000390449	0.00978436	24	9	3.28711	4.88319	2.77042	0.567339		0.1276	0.71583	0.198349	0.439447	0.057621	0.948921	0.299588	3
NM_001303446	Csnk2b	1.58956e-13	6.55956e-41	2.9827e-10	4.10554e-12	1.17326	6.78114	0.651701	1.79913e-17	0.000390449	0.0107383	24	15	0.460822	1.07576	2.13473	1.98439		NM_001303446	Csnk2b	6.708e-69	2.02888e-15	4.45234e-14	9.78689	3.40949e-12	7.06212e-09	1.58349e-10	4.92317e-40	0.00323849	0.0388301	24	12	1.11754e-10	1.22336	1.80126	1.47239		0.0532051	0.0678749	0.768667	0.198712	1	0.122266	0.279664	3
NM_009060	Rgn	748.876	775.186	832.373	843.31	757.274	647.435	501.434	708.732	2.83044e-05	0.00213271	24	7.5	88.8805	726.827	117.54	0.161716		NM_009060	Rgn	653.697	704.457	572.908	648.577	545.231	510.936	531.924	481.056	0.0185719	0.124201	24	4.5	95.5167	581.098	74.3761	0.127992		0.180508	0.253325	0.714368	0.511927	0.0522426	0.946734	0.275258	3
NM_027870	Armcx3	3.86078	3.96168	4.83073	2.64287	3.14063	0.782691	3.07632	2.85437	0.0801831	0.356474	24	6	0.747313	3.14376	0.926028	0.294561		NM_027870	Armcx3	5.07282	6.97889	3.41139	3.08162	1.45308	0.088337	4.82737	3.656	0.00323849	0.0388301	24	3	1.53956	3.57119	2.18234	0.611096		0.0482397	0.0659471	0.758984	0.199539	0.0616071	0.285662	0.256698	3
NM_001101502	Zfp703	2.29665	1.37253	0.997623	2.49905	3.84065	3.74082	4.70782	2.47621	0.00323849	0.0418399	24	18	1.35687	2.74142	1.32915	0.48484		NM_001101502	Zfp703	0.539187	1.41826	2.34904	1.50505	2.76172	2.96214	3.02497	2.49728	0.00118586	0.0265694	27	15	1.09169	2.11584	0.802453	0.37926		0.230129	0.0613612	0.931996	0.108755	0.0470754	0.439048	0.251225	3
NM_021327	Tnip1	8.61455e-05	1.9673e-07	1.06486e-09	1.32078e-11	1.01447e-05	0.00261691	0.000935358	1.74644e-09	0.0398244	0.258319	21	19.5	6.08811e-05	0.000419742	0.000517554	0.000517554		NM_021327	Tnip1	9.5644e-06	5.83871e-06	1.08362e-06	2.57955e-07	3.19108e-07	7.027e-10	7.61938e-05	0.672706	0.00323849	0.0388301	24	22.5	7.66525e-06	0.0840999	0.155385	0.155385		0.0818085	0.0442828	0.865811	0.112376	0.942935	0.122302	0.237963	3
NM_178051	Mterf4	7.3788	8.80616	8.45399	6.98531	4.73744	6.94247	6.94727	10.932	0.0185719	0.134194	24	3	1.31443	7.64793	1.46218	0.191187		NM_178051	Mterf4	8.09406	8.85189	7.53864	6.12199	5.32582	4.87888	7.83717	9.31221	0.00323849	0.0388301	24	0	1.94389	7.24508	1.98951	0.274602		0.767506	0.991514	0.0410847	0.045854	0.202104	0.144106	0.222534	3
NM_001288617	Gsta3	58.7055	76.7854	92.0003	163.078	124.547	155.313	81.7984	135.445	0.0801831	0.356474	24	12	33.7726	110.959	33.9264	0.305756		NM_001288617	Gsta3	126.78	75.3634	79.7266	162.441	148.825	176.653	144.875	134.89	0.000390449	0.00978436	24	15	38.7215	131.194	41.6025	0.317106		0.201595	0.945527	0.0396298	0.0726176	0.0763129	0.130059	0.215429	3
NM_001276334	Cyhr1	3.28701e-07	2.0629e-07	7.17669e-18	8.11104e-17	3.84415e-07	1.82688e-05	3.74307e-07	5.82537e-08	0.0801831	0.356474	21	18	1.91414e-07	2.35884e-06	3.89348e-06	3.89348e-06		NM_001276334	Cyhr1	0.000186359	4.01154e-07	3.30212e-10	0.000160606	1.5636e-08	4.26109e-07	0.220535	0.392304	0.00323849	0.0388301	24	21	0.000179451	0.0766484	0.128768	0.128768		0.0724938	0.874032	0.0342096	0.0906516	0.616391	0.121871	0.188484	3
NM_025934	Riok2	7.76793	12.8419	10.7129	13.3879	19.8372	16.4969	9.36633	10.4479	0.00323849	0.0418399	24	12	3.47145	12.6074	4.20811	0.333781		NM_025934	Riok2	9.97165	6.91028	11.334	11.4309	13.9444	16.4426	10.4672	16.2046	0.0185719	0.124201	24	15	1.43884	12.0882	2.74596	0.22716		0.0321482	0.292439	0.366	0.904436	0.0578923	0.637889	0.178035	3
NM_019642	Rpn2	63.9637	77.2402	76.9377	58.8214	55.2724	55.4274	63.8216	68.7715	0.00323849	0.0418399	24	3	9.48838	65.032	9.95224	0.153036		NM_019642	Rpn2	54.9005	69.1237	56.2953	64.8467	55.3067	46.098	51.3947	50.5656	0.0185719	0.124201	24	6	6.8425	56.0664	7.75358	0.138293		0.0386602	0.27474	0.416844	0.82071	0.0283015	0.898826	0.158238	3
NM_012030	Slc9a3r1	129.114	143.696	156.018	200.923	186.143	191.033	187.979	130.082	0.00323849	0.0418399	24	12	31.7434	165.624	35.0361	0.211541		NM_012030	Slc9a3r1	131.953	123.227	172.179	201.88	203.53	227.432	204.368	170.941	2.83044e-05	0.00189287	24	15	44.6955	179.439	44.4884	0.247931		0.0275921	0.518924	0.151571	0.521432	0.0430974	0.358432	0.154544	3
NM_011669	Usp12	6.20559	5.79693	3.93034	3.63002	4.81384	5.98097	6.63745	5.33839	0.00323849	0.0418399	24	21	1.05495	5.29169	1.16296	0.21977		NM_011669	Usp12	5.58422	4.59404	4.3853	5.32623	8.13625	5.90455	6.60222	7.46085	0.0185719	0.124201	24	18	1.45683	5.99921	1.09677	0.182819		0.0267928	0.0887938	0.623521	0.320056	0.0759206	0.365119	0.150366	3
NM_001305158	Pecam1	1.34757	3.11544	5.17553	5.70014e-06	0.000119212	6.57064e-14	0.524721	2.52618	0.0185719	0.134194	24	3	1.83191	1.5862	1.96505	1.23885		NM_001305158	Pecam1	2.51147	2.21844e-05	0.266582	8.32205e-07	3.19492e-09	0.000264705	0.00131673	1.78426	0.00323849	0.0388301	24	0	0.188595	0.57049	0.948249	0.948249		0.0265251	0.0480381	0.716182	0.179204	0.0653494	0.227325	0.148963	3
NM_181277	Col14a1	9.67777	11.0479	8.92786	8.04039	8.81812	5.3513	8.32114	8.62992	0.00323849	0.0418399	24	3	0.959282	8.6018	1.69647	0.197222		NM_181277	Col14a1	6.43919	4.36329	4.34088	3.34913	3.33764	3.61233	5.82559	4.06725	0.00323849	0.0388301	24	0	1.08873	4.41691	1.02542	0.232158		0.0262301	0.0321406	0.762	0.122238	0.0390062	0.152922	0.147414	3
NM_028226	Rbm12b1	0.52447	0.354671	0.293651	1.00069	0.554779	2.10316	1.54929	1.60056	0.00323849	0.0418399	24	18	0.777227	0.997659	0.692773	0.692773		NM_028226	Rbm12b1	0.722959	1.42358	0.0998042	0.959623	0.657107	1.04996	1.4989	2.30038	0.0801831	0.331116	24	21	0.410982	1.08904	0.566407	0.520098		0.0343707	0.161236	0.541946	0.519683	0.0260717	0.674352	0.146582	3
NM_001002842	Pram1	0.477282	1.13287	0.0397881	0	0.117228	0.054569	1.37218	4.05344	0.000390449	0.0107383	24	21	0.423814	0.90592	1.26468	1.26468		NM_001002842	Pram1	0.115953	0	0	0.0608646	0.210004	0.135985	1.09854	0.0685074	0.00118586	0.0265694	24	18	0.0971302	0.211232	0.300658	0.300658		0.0929452	0.158356	0.712937	0.384547	0.0255626	0.925793	0.143902	3
NM_001290719	Sytl4	4.01422e-08	9.52063e-09	0	0.424446	3.66205e-08	0.692263	0.0411158	0.432452	0.0801831	0.356474	24	18	0.0347343	0.198785	0.115179	0.115179		NM_001290719	Sytl4	2.54483e-39	8.03909e-54	0	0.228886	0.252462	0.255835	2.9162e-29	0.15396	0.00323849	0.0388301	24	15	0.161847	0.111393	0.110468	0.110468		0.477196	0.978934	0.045964	0.0617138	0.528576	0.0239832	0.135542	3
NM_170599	Igsf11	11.5273	6.61862	6.45465	5.11096	4.80858	3.90839	8.50024	10.9741	0.000390449	0.0107383	24	0	3.24693	7.23785	3.265	0.451101		NM_170599	Igsf11	3.66409	7.50961	5.87097	2.76155	3.03141	2.45237	4.32857	7.45002	0.0801831	0.331116	24	3	2.24933	4.63357	1.91589	0.41348		0.176101	0.0228562	0.958413	0.0434321	0.0247981	0.165106	0.129536	3
NM_001033275	Gxylt1	4.20569	2.55296	3.24571	2.03814	2.01088	2.41147	3.09247	2.48077	0.0185719	0.134194	24	1.5	0.373671	2.75476	0.578377	0.209955		NM_001033275	Gxylt1	3.07157	3.48733	3.43153	1.77492	3.27686	2.27235	2.49169	2.76558	0.0801831	0.331116	24	4.5	0.313202	2.82148	0.373362	0.132328		0.288944	0.639205	0.41885	0.771969	0.0227027	0.837785	0.128715	3
NM_001163751	Spsb3	5.06472e-06	1.63344e-07	1.54611e-06	3.19482	4.79895	5.15534	2.48544	4.64257	0.000390449	0.0107383	24	16.5	3.28279	2.53464	2.24696	0.886499		NM_001163751	Spsb3	1.82897	2.65027	1.66591e-05	0.858421	5.17867	2.09686	6.07385	3.87353	0.0185719	0.124201	24	19.5	0.870342	2.82007	1.62818	0.577355		0.0463755	0.2293	0.502755	0.66561	0.0225799	0.680966	0.128058	3
NM_017373	Nfil3	22.58	13.4954	2.95949	3.3862	9.78279	16.4416	18.1134	14.8814	0.0185719	0.134194	24	21	8.12833	12.705	7.9549	0.626122		NM_017373	Nfil3	8.58045	6.17282	2.32144	7.84941	9.42684	3.84778	16.4114	26.5945	0.0801831	0.331116	24	18	5.02428	10.1506	5.93674	0.584867		0.830526	0.0180321	0.997404	0.018576	0.482291	0.348729	0.103431	3
NM_178708	Pcid2	3.65263	2.49181	1.83331	0.645759	2.74596	2.04305	3.35022	2.97341	0.0185719	0.134194	24	22.5	0.865241	2.46702	0.935088	0.379036		NM_178708	Pcid2	3.41334	2.30021	1.73186	2.98296	2.41904	3.33296	3.86335	3.36188	0.00323849	0.0388301	24	19.5	0.750714	2.9257	0.772239	0.26395		0.0544459	0.897744	0.0154509	0.0456668	0.0333588	0.1489	0.0891973	3
NM_175387	Rbfox2	9.67061e-15	9.95899e-16	3.09175e-66	6.59975e-100	0.156203	1.76506e-12	2.73558e-05	0.328674	0.00807112	0.0941075	27	19.5	1.93747e-05	0.0663779	0.0640676	0.0640676		NM_175387	Rbfox2	1.08345	1.10378e-107	9.3019e-18	3.77432e-12	0.499324	2.85267	1.96337	0.000196536	0.000390449	0.00978436	24	16.5	0.766254	0.799876	1.15534	1.15534		0.557478	0.995067	0.0148923	0.0178107	0.267474	0.953816	0.0860924	3
NM_007657	Cd9	26.3937	16.3296	15.4062	13.9679	10.3055	2.48741	11.2046	20.9676	0.000390449	0.0107383	27	25.5	7.76934	15.3263	7.70673	0.502844		NM_007657	Cd9	17.1636	20.9737	20.0402	6.75333	16.935	13.5213	21.5573	29.0376	0.0185719	0.124201	24	22.5	5.26964	18.2478	6.05791	0.331981		0.0187671	0.329817	0.246708	0.88217	0.0147402	0.69258	0.0852456	3
NM_172626	Rbm27	3.43963	3.74106	4.43116	4.21817	4.30603	5.66333	3.97342	3.24193	0.0185719	0.134194	24	12	0.632369	4.12684	0.735825	0.178302		NM_172626	Rbm27	2.52109	2.50045	1.40751	3.50305	3.53444	5.01356	2.77519	3.14574	0.00323849	0.0388301	24	15	0.721944	3.05013	1.07937	0.353878		0.0521431	0.0126942	0.904028	0.0381883	0.107169	0.0350627	0.0737886	3
NM_001039710	Coq10b	4.84692	3.31039	21.4691	25.3442	31.9874	13.6583	5.45079	2.58924	0.000390449	0.0107383	24	12	13.4489	13.582	13.0074	0.957689		NM_001039710	Coq10b	14.2442	11.1594	14.1225	42.7948	32.9898	1.33503	10.059	8.0515	0.0801831	0.331116	24	9	10.9108	16.8445	12.7322	0.755864		0.268547	0.0123896	0.985116	0.0196751	0.462399	0.196178	0.0720725	3
NM_027382	Hdac8	3.18847	4.01141	2.12669	2.61095	2.16137	1.92857	2.51063	2.38116	0.0801831	0.356474	24	3	0.364199	2.61491	0.618389	0.236486		NM_027382	Hdac8	8.49647	6.42727	4.59923	1.88819	3.47775	0.749495	5.04295	4.09686	0.0185719	0.124201	27	0	2.44201	4.47936	2.24899	0.502078		0.0209684	0.0121549	0.819238	0.051677	0.0285727	0.0157265	0.070749	3
NM_133217	Bco2	18.0312	22.015	16.0753	10.3714	7.2843	9.9215	12.7517	7.96288	0.0185719	0.134194	24	3	4.35043	13.0517	5.24811	0.402103		NM_133217	Bco2	17.9603	16.0724	15.8955	6.74721	6.60542	9.92226	11.9067	19.4644	2.83044e-05	0.00189287	24	0	5.01628	13.0718	6.23737	0.477163		0.0167608	0.793586	0.0121485	0.0561645	0.0437462	0.305664	0.0707128	3
NM_020561	Smpdl3a	36.1966	28.5094	38.4653	38.902	48.3917	40.8002	37.4605	23.3063	0.000390449	0.0107383	24	12	7.34868	36.504	8.25801	0.226222		NM_020561	Smpdl3a	21.2399	26.8252	29.8686	23.562	29.0758	34.2848	31.8601	31.4619	0.0398244	0.239404	27	15	3.56021	28.4521	3.44015	0.12091		0.0113737	0.318426	0.192204	0.804553	0.0167887	0.654335	0.0663312	3
NR_126095	Dmpk	3.76287	0.143778	0.000170541	5.39482	3.76476	8.61999	6.23668	0.96277	0.00323849	0.0418399	24	16.5	1.86528	3.61073	3.22238	0.892446		NR_126095	Dmpk	6.86362e-17	6.29539e-16	1.13332	0.663696	3.33412	3.43104	2.46568	2.68477	0.00323849	0.0388301	27	13.5	1.5562	1.62606	1.4986	0.92161		0.865506	0.943949	0.195929	0.242117	0.736696	0.0111313	0.0649565	3
NM_027827	Afmid	113.841	110.868	108.391	132.989	109.966	152.652	148.741	140.559	0.0185719	0.134194	24	18	20.4265	127.251	17.8014	0.139892		NM_027827	Afmid	51.1389	62.3882	69.9691	83.1182	65.7389	109.338	93.8449	102.916	0.0398244	0.239404	27	15	23.297	79.4382	18.0575	0.227315		0.406961	0.0109864	0.993296	0.0147246	0.239545	0.0172372	0.0641344	3
NM_009157	Map2k4	20.6256	13.446	17.9057	14.6748	14.7075	17.9605	19.2551	20.2114	0.0185719	0.134194	24	22.5	1.63038	17.3483	2.34288	0.13505		NM_009157	Map2k4	22.7729	19.6644	15.5816	15.1601	12.0695	16.9906	12.7864	15.2428	0.0801831	0.331116	27	25.5	4.0887	16.5786	3.27927	0.197801		0.0107563	0.0454777	0.588072	0.229088	0.0159619	0.055451	0.0628273	3
NM_177577	Dcdc2a	0.667554	1.02498	1.18853	0.371343	0.519536	0.417874	0.621541	0.790666	0.0801831	0.356474	24	3	0.296506	0.700253	0.295071	0.295071		NM_177577	Dcdc2a	0.904432	0.474462	0.516441	0.214869	0.314733	0.240375	0.357142	0.695891	0.00323849	0.0388301	24	0	0.191232	0.464793	0.27208	0.27208		0.0321897	0.439966	0.228462	0.726777	0.010491	0.775809	0.0613179	3
NM_201256	Eif4ebp3	27.8221	17.288	6.54257	27.3861	46.7973	117.694	47.3613	44.4518	2.83044e-05	0.00213271	24	18	20.8662	41.9179	30.7942	0.734632		NM_201256	Eif4ebp3	25.8362	23.4971	12.2831	88.6197	155.035	181.953	80.8706	54.8748	0.000390449	0.00978436	24	15	70.824	77.8712	77.6624	0.997319		0.0953517	0.881828	0.0438162	0.105331	0.00943592	0.483664	0.0552967	3
NM_001042672	Gpcpd1	3.87419e-79	2.2785	0.384063	3.01679	3.46312	1.16062	0.960753	0.77009	0.0185719	0.134194	24	12	0.797583	1.50424	1.08625	0.722122		NM_001042672	Gpcpd1	1.64687	0.624027	3.60657	4.63899	3.41879	2.9526	1.22189	0.774656	0.00323849	0.0388301	24	9	1.25294	2.36055	1.72289	0.729867		0.934789	0.999139	0.00956055	0.00909319	0.910853	0.0556792	0.0533338	3
NM_001243857	Fam124a	3.40912	2.14403	1.0779	0.471355	2.27981	3.80512	2.48763	2.70636	0.0398244	0.258319	21	19.5	1.17457	2.2183	1.13022	0.509499		NM_001243857	Fam124a	1.47257	1.02315	0.36606	1.49821	2.468	3.24543	1.74879	1.93136	0.000390449	0.00978436	24	16.5	0.836465	1.7192	1.00427	0.584148		0.00873764	0.404062	0.108548	0.531174	0.0155136	0.455045	0.0512939	3
NM_026438	Ppa1	136.762	191.431	139.495	128.615	122.892	137.596	104.518	122.153	0.0185719	0.134194	27	3	10.3301	135.035	19.5032	0.144431		NM_026438	Ppa1	179.512	154.959	115.231	133.89	120.19	140.647	138.878	144.921	0.0185719	0.124201	24	0	17.1042	141.029	18.9928	0.134673		0.0154498	0.655082	0.041834	0.18822	0.00857113	0.699004	0.0503373	3
NM_001163475	Zfp746	3.17259	4.27024	2.40631	6.41685	4.46999	6.6396	6.68155	6.9434	0.00807112	0.0941075	27	18	0.947063	5.20558	1.37086	0.263344		NM_001163475	Zfp746	6.0721	3.89351	2.63973	3.4418	4.91116	4.58119	5.48012	6.24629	0.00323849	0.0388301	27	21	1.44131	4.80911	1.36692	0.284235		0.0340057	0.873844	0.0111741	0.0396345	0.088607	0.00852962	0.0500987	3
NM_028003	Rpap3	5.22843	6.66349	3.25139	2.93585	3.04195	2.43619	3.08496	5.67338	0.00323849	0.0418399	24	3	1.83029	4.03946	1.56598	0.38767		NM_028003	Rpap3	8.81188	3.86503	1.15615	3.20221	2.125	2.92388	4.22766	4.76094	0.0185719	0.124201	24	0	1.59635	3.88409	2.09735	0.539984		0.14705	0.00819363	0.974362	0.0163908	0.0345249	0.347951	0.0481657	3
NM_007453	Prdx6	147.495	178.527	228.777	233.368	243.086	197.577	198.249	175.77	2.83044e-05	0.00213271	24	12	37.4816	200.356	37.7092	0.188211		NM_007453	Prdx6	120.027	156.55	127.669	211.432	174.329	179.068	164.363	165.515	0.0801831	0.331116	24	15	31.7042	162.369	21.2615	0.130945		0.143097	0.00809171	0.973665	0.0163612	0.141561	0.297097	0.0475786	3
NM_011793	Banf1	18.8733	14.7853	27.3596	34.6661	32.868	9.2144	21.8085	10.5184	0.0801831	0.356474	24	10.5	8.6719	21.2617	8.80785	0.414259		NM_011793	Banf1	9.21958	9.88251	19.5859	27.0802	25.3515	27.1568	19.6186	23.9348	0.00323849	0.0388301	27	13.5	7.35322	19.814	7.06208	0.356419		0.00868601	0.676528	0.0172558	0.0998013	0.00775034	0.249053	0.0456103	3
NM_172584	Itpk1	10.8269	11.8946	4.90343	4.62585	6.05248	9.11744	13.7003	11.1892	0.00323849	0.0418399	24	21	3.41005	9.03877	4.06006	0.449183		NM_172584	Itpk1	9.55305	6.87606	5.03566	9.45582	6.51906	10.4358	10.7151	10.1737	0.000390449	0.00978436	24	18	0.890445	8.59553	2.21903	0.258161		0.0076215	0.334714	0.137651	0.673224	0.00860065	0.500347	0.0448665	3
NM_173378	Trp53bp2	7.97509	10.2199	7.81627	4.50165	8.17848	11.4131	11.0395	9.70022	0.0801831	0.356474	24	18	1.69962	8.85553	1.99123	0.224857		NM_173378	Trp53bp2	3.26979	3.53851	4.50319	4.78125	6.67978	9.06278	6.96104	8.3748	0.00118586	0.0265694	27	15	2.60785	5.85009	2.26989	0.388009		0.00749896	0.232355	0.21768	0.975209	0.0161589	0.770683	0.0441587	3
NM_008621	Mpp1	9.75656	10.5724	12.1793	13.6218	15.3518	12.9236	13.6184	7.79474	0.000390449	0.0107383	24	12	2.15745	11.9773	2.89663	0.241843		NM_008621	Mpp1	10.4716	9.77861	10.3432	14.6932	14.7271	22.5301	12.1952	13.5711	0.000390449	0.00978436	24	15	3.01509	13.5388	4.36668	0.322532		0.0348386	0.00749435	0.895764	0.0264816	0.0125858	0.270669	0.044132	3
NM_145575	Cald1	112.701	121.68	94.6817	86.4574	77.9931	84.0735	129.978	93.5365	0.0801831	0.356474	24	3	10.9908	100.138	9.68126	0.0966795		NM_145575	Cald1	143.803	120.559	81.2924	65.3775	67.872	78.8698	82.344	112.542	2.83044e-05	0.00189287	24	0	29.5041	94.0825	34.2769	0.364328		0.013125	0.515964	0.0850095	0.381206	0.00712198	0.765537	0.0419782	3
NM_133779	Pigt	39.8042	23.0345	21.8175	16.5962	26.2756	22.5554	38.7245	24.5451	0.0801831	0.356474	24	22.5	7.18314	26.6691	6.624	0.248377		NM_133779	Pigt	23.8533	19.842	15.846	18.8098	21.1876	30.7342	24.8123	22.9524	0.000390449	0.00978436	24	19.5	3.87947	22.2547	4.31506	0.193894		0.0976427	0.961795	0.00700946	0.0164859	0.0877354	0.0139542	0.0413266	3
NM_001081378	Kidins220	10.4961	10.6005	10.2297	7.49676	8.32826	6.80179	11.6267	11.8006	0.0185719	0.134194	24	22.5	2.21925	9.67255	1.99184	0.205927		NM_001081378	Kidins220	10.0116	9.25631	6.29686	7.24354	9.4069	8.81136	11.0795	10.0729	0.000390449	0.00978436	24	19.5	1.26721	9.02237	1.81457	0.201119		0.00682147	0.451604	0.0684843	0.381647	0.0370204	0.437894	0.0402372	3
NR_045886	Gm10658	6.88194	2.21188	0.180346	2.77561	7.02542	7.95397	6.18945	6.31021	0.0801831	0.356474	21	18	3.00507	4.86434	3.063	0.629685		NR_045886	Gm10658	7.54802	4.71622	3.33521	2.86711	6.45267	0.623444	7.83389	8.76632	0.0185719	0.124201	24	21	2.00238	5.26786	2.46413	0.467766		0.0104963	0.0570542	0.549354	0.284208	0.00604312	0.924505	0.0357153	3
NM_008235	Hes1	10.2404	11.3895	4.53635	2.52068	4.84229	2.21484	8.37329	5.0868	0.0801831	0.356474	24	3	2.03078	6.15052	2.51887	0.409538		NM_008235	Hes1	10.3164	7.50626	7.0013	6.79391	4.82213	7.17812	7.46488	13.1311	2.83044e-05	0.00189287	24	0	2.10308	8.02676	2.66771	0.332352		0.145541	0.979336	0.00568905	0.0113677	0.0816595	0.00638699	0.0336525	3
NM_001037859	Csf1r	16.1426	13.6788	15.5634	11.0911	14.0234	7.73298	15.7841	20.6237	0.0185719	0.134194	24	22.5	3.31845	14.33	3.28117	0.228972		NM_001037859	Csf1r	5.41644	6.46828	5.39769	4.93798	8.82254	6.70595	9.3827	7.94613	0.0185719	0.124201	24	19.5	0.682422	6.88471	1.1898	0.172817		0.00524249	0.361448	0.0910361	0.525782	0.0259493	0.401234	0.0310456	3
NM_001267714	Pex2	0.404247	2.50556e-18	2.11771	1.6378	4.71056	3.6531	2.24496	4.16764	0.0185719	0.134194	24	15	1.12189	2.367	1.59439	0.673592		NM_001267714	Pex2	0.259239	7.7083e-57	1.43361e-48	3.24399e-06	4.8366	0.000182864	5.58028	4.17878	0.0185719	0.124201	24	18	2.95497	1.85689	1.97776	1.06509		0.207504	0.00520846	0.988344	0.00899298	0.00491581	0.312954	0.0291348	3
NM_020564	Sult5a1	9.63783	10.0343	31.0833	12.1217	9.98217	10.1492	10.0501	1.5572	0.0801831	0.356474	24	10.5	1.51288	11.827	4.54287	0.384111		NM_020564	Sult5a1	3.29961	4.70417	7.02859	4.61467	14.2961	8.3201	7.82709	7.65399	0.00807112	0.0875214	27	13.5	2.20824	7.05255	2.81779	0.399542		0.00443591	0.604301	0.0138297	0.103065	0.0162169	0.279998	0.026322	3
NM_001267715	Pex2	10.0831	17.2881	9.44755	9.41613	8.35105	8.14304	6.95252	4.97508	0.00118586	0.028958	27	3	1.76425	9.27146	2.97147	0.320496		NM_001267715	Pex2	12.3565	16.9169	8.74334	7.17176	4.22711	8.48479	8.8976	9.87053	2.83044e-05	0.00189287	24	0	2.78724	9.58357	3.91202	0.408201		0.0315126	0.606361	0.111988	0.379047	0.00427844	0.517998	0.0253976	3
NM_001039509	Pnkd	0.000176774	0.000116519	6.3408e-05	0.000437844	2.8709e-05	9.77804e-05	0.000460135	0.0128444	0.0801831	0.356474	24	22.5	0.000104698	0.0017782	0.00293949	0.00293949		NM_001039509	Pnkd	1.04361	7.13348e-05	4.63882e-05	0.000121467	0.00218396	0.000837078	0.349264	1.35521	0.00807112	0.0875214	27	19.5	0.246934	0.390373	0.516277	0.516277		0.895586	0.999619	0.00450933	0.00422717	0.114443	0.122003	0.0250965	3
NM_029787	Cyb5r3	470.282	412.538	460.314	375.186	405.929	423.342	636.443	461.027	0.0185719	0.134194	24	21	39.8957	455.633	62.5779	0.137343		NM_029787	Cyb5r3	338.669	306.427	306.277	441.604	338.251	542.302	445.006	468.114	0.0185719	0.124201	24	18	84.0368	398.331	75.8152	0.190332		0.0669251	0.339865	0.442992	0.878935	0.0041529	0.734676	0.0246601	3
NM_197943	Sgsm2	2.25475	2.13623	1.25956	1.38307	1.93313	2.73349	5.50061	3.98264	9.55942e-07	0.000216831	24	19.5	1.14217	2.64793	1.61332	0.609275		NM_197943	Sgsm2	2.18093	1.24112	2.14596	0.782965	1.55707	0.7374	1.93217	2.63018	0.0801831	0.331116	24	22.5	0.39866	1.65097	0.598482	0.362502		0.00397172	0.0630926	0.384849	0.416536	0.0165696	0.432657	0.0235949	3
NM_007843	Defb1	3.41915	0.293067	2.13567	0.857061	6.69692	9.44203	2.38344	5.22777	0.0185719	0.134194	24	16.5	3.12284	3.80689	2.99181	0.785894		NM_007843	Defb1	0.889482	0	0.152932	0	0	1.44253	1.901	1.23348	0.0398244	0.239404	24	19.5	0.911883	0.702428	0.898137	0.898137		0.0036867	0.429778	0.0441882	0.313048	0.00410499	0.974009	0.0219173	3
NM_172668	Lrp4	2.09043	3.05631	3.18848	3.28326	5.44099	4.24297	4.9866	2.42791	0.000390449	0.0107383	24	13.5	1.32418	3.58962	1.3131	0.365805		NM_172668	Lrp4	1.84543	1.29559	3.8856	4.32052	2.61078	3.40517	2.30321	1.57656	0.0185719	0.124201	24	10.5	1.29302	2.65536	1.16376	0.438268		0.0219604	0.0718027	0.628324	0.278894	0.00361744	0.982921	0.0215093	3
NM_001167691	Sirt4	3.94142e-06	9.58685e-07	4.58594e-07	1.986e-06	1.48504	6.52593e-06	2.92409e-06	5.31085e-06	0.0801831	0.356474	24	18	3.14486e-06	0.185633	0.0122184	0.0122184		NM_001167691	Sirt4	0.000115225	2.73011e-05	0.000164916	7.79714e-06	4.20179e-05	0.000112244	0.460612	0.487072	0.0185719	0.124201	24	21	0.000160768	0.118519	0.190868	0.190868		0.00969238	0.811447	0.00352124	0.0209177	0.994065	0.121996	0.0209423	3
NM_008983	Ptprk	16.2365	12.6339	13.6661	12.48	7.57277	12.586	14.8681	14.8628	0.000390449	0.0107383	24	0	1.68489	13.1133	2.63831	0.201194		NM_008983	Ptprk	12.4871	13.4629	15.4041	8.36339	8.56557	7.22713	9.79533	11.2482	0.00323849	0.0388301	24	3	3.18942	10.8192	3.33674	0.308408		0.00327133	0.166778	0.189446	0.954154	0.00492655	0.815539	0.0194681	3
NM_145851	Cables2	7.10807	9.071	4.95289	6.78614	7.47126	9.31402	9.965	8.59681	0.00323849	0.0418399	24	18	1.38883	7.90815	1.63708	0.207012		NM_145851	Cables2	7.5152	6.15034	7.56547	10.4306	10.1775	11.0423	8.55572	10.4759	0.0185719	0.124201	24	15	1.84874	8.98913	1.8124	0.201622		0.0135285	0.405433	0.148634	0.620061	0.00322245	0.799712	0.0191796	3
NR_130956	1500026H17Rik	0.297987	0.228229	0.232438	0.206147	0.179052	0.640451	0.245949	1.09339	0.0185719	0.134194	24	22.5	0.0463501	0.390455	0.194252	0.194252		NR_130956	1500026H17Rik	0.0983161	0.125728	0	0.0222333	0.306702	0.323078	0.445425	0.357956	2.83044e-05	0.00189287	24	19.5	0.159619	0.20993	0.167439	0.167439		0.10196	0.976629	0.0031161	0.00715712	0.0497416	0.437424	0.0185515	3
NM_009253	Serpina3m	311.611	309.793	286.469	367.693	422.246	525.997	331.193	349.475	0.00323849	0.0418399	24	15	55.4534	363.06	85.0466	0.23425		NM_009253	Serpina3m	134.67	139.568	87.2016	118.197	148.967	188.966	182.792	141.332	0.00323849	0.0388301	24	18	34.306	142.712	37.6281	0.263665		0.0201712	0.402915	0.196003	0.712296	0.00227453	0.460135	0.0135698	3
NM_001163300	Safb	19.0055	16.0039	10.8741	14.6262	17.2546	22.9774	19.6392	16.6955	0.00323849	0.0418399	24	19.5	3.32068	17.1346	3.38664	0.19765		NM_001163300	Safb	26.2728	13.1705	17.9252	12.7099	13.6227	20.2263	17.0358	26.555	0.0185719	0.124201	24	22.5	3.54971	18.4398	5.35947	0.290647		0.0151478	0.0262151	0.709539	0.121826	0.00195469	0.496755	0.011671	3
NM_023638	Porcn	6.11794e-07	6.58437e-07	7.91934e-20	9.84844e-17	2.99321e-09	6.9641e-06	7.60069e-06	9.82532e-07	0.000390449	0.0107383	24	19.5	1.12678e-06	2.102e-06	2.53066e-06	2.53066e-06		NM_023638	Porcn	1.15048e-05	8.29534e-07	7.04844e-07	3.09765e-07	1.31453e-07	1.08179e-05	2.37787e-06	0.00178102	0.000390449	0.00978436	24	22.5	1.59099e-06	0.00022596	0.000413123	0.000413123		0.170688	0.00184352	0.991751	0.00339517	0.608059	0.121914	0.0110103	3
NM_024281	Rrbp1	62.6757	78.8297	56.6642	56.5559	53.2407	53.8109	75.0308	70.3213	0.0185719	0.134194	24	1.5	6.01635	63.3912	8.30811	0.131061		NM_024281	Rrbp1	79.2104	90.915	84.701	65.6782	50.0748	58.1566	65.4548	58.2752	0.000390449	0.00978436	24	4.5	14.9292	69.0583	15.096	0.218598		0.001704	0.22242	0.088365	0.689473	0.0148917	0.865063	0.0101805	3
NM_178767	Agmo	62.5304	46.134	38.3499	57.0838	65.4491	61.3668	66.9946	49.9205	0.0185719	0.134194	24	18	7.00799	55.9786	9.18355	0.164055		NM_178767	Agmo	30.617	36.0958	31.9888	35.2781	40.8574	41.8028	50.969	33.2408	0.0801831	0.331116	27	13.5	6.27105	37.2631	5.84261	0.156794		0.933285	0.740539	0.551238	0.806129	0.860136	0.910643	0.991832	4.5
NM_001171001	Ahcyl2	0.608113	2.01154	2.40223	1.51497	2.06219e-19	2.75725e-06	0.49055	2.40888	0.0801831	0.356474	21	6	1.07125	1.15207	1.09581	0.951161		NM_001171001	Ahcyl2	2.78561	1.53825	2.69942	2.46849	0.0011022	8.87202e-06	0.000191463	0.000127175	0.0398244	0.239404	27	1.5	1.90877	1.21308	1.29581	1.0682		0.168962	0.546543	0.408286	0.85205	0.262255	0.723273	0.6706	4.5
NM_009068	Ripk1	7.52852	9.17028	6.11567	5.74189	5.85392	8.70038	7.64411	11.8729	0.0185719	0.134194	24	22.5	1.34507	7.82846	1.99404	0.254717		NM_009068	Ripk1	7.95196	7.81613	6.41299	4.10063	8.29383	8.53527	7.99447	8.3305	0.0185719	0.124201	24	18	0.720188	7.42947	1.35608	0.182527		0.284755	0.74075	0.30514	0.550045	0.159462	0.532163	0.647349	4.5
NM_019521	Gas6	20.5114	7.13601	13.4843	18.4413	20.308	11.4096	30.2897	22.7287	0.0801831	0.356474	24	19.5	4.42415	18.0386	5.01301	0.277904		NM_019521	Gas6	1.54478	6.4041	6.20621	5.31064	9.56005	10.0977	9.98331	8.70673	0.0185719	0.124201	27	15	3.43606	7.17143	2.70915	0.37777		0.175408	0.737306	0.226025	0.458628	0.146854	0.900177	0.614397	4.5
NR_027492	Hspa13	1.46012e-05	2.95139e-05	9.54679e-05	0.000346439	1.31313	2.59402e-05	1.19275e-05	1.01403e-06	2.83044e-05	0.00213271	24	9	7.48048e-05	0.164207	0.241778	0.241778		NR_027492	Hspa13	2.58044e-06	1.23443e-05	8.67888e-06	0.000188484	2.45031	0.000288857	1.19094	5.70457e-06	0.00323849	0.0388301	24	13.5	0.000231791	0.45522	0.689691	0.689691		0.678926	0.949454	0.14629	0.189276	0.996883	0.163004	0.612865	4.5
NM_027805	Ppp6r2	3.03071e-07	1.41633e-07	1.94463e-07	1.72981e-08	0.576557	0.515734	0.540042	1.65099	0.0398244	0.258319	27	19.5	0.381867	0.453532	0.479175	0.479175		NM_027805	Ppp6r2	2.18423e-07	1.25546e-07	3.24796e-07	0.545413	1.62151e-05	1.74036	0.705704	2.24193e-07	0.000390449	0.00978436	24	15	0.385665	0.373937	0.58131	0.58131		0.111441	0.212787	0.676979	0.490066	0.166715	0.985375	0.507828	4.5
NM_172941	Zkscan17	2.79811e-05	1.92991e-05	1.11353	2.24736	0.211976	3.87907	4.00197	6.90201	0.0398244	0.258319	27	16.5	2.7429	2.33617	2.04321	0.874596		NM_172941	Zkscan17	0.00120299	1.19248	0.00169253	0.00101181	0.652791	0.47588	3.2918	3.56678	0.0801831	0.331116	24	21	0.933098	1.14795	1.27755	1.11289		0.477436	0.480658	0.677437	0.799468	0.106668	0.919881	0.491752	4.5
NM_023721	Atp6v1d	40.9181	61.1474	64.0567	62.8367	79.3684	78.0146	47.2623	49.7937	0.00323849	0.0418399	24	12	14.3441	60.4247	15.1051	0.249982		NM_023721	Atp6v1d	80.1426	59.7617	45.774	94.6298	101.981	95.582	69.4152	62.4241	0.0398244	0.239404	21	16.5	16.7169	76.6566	17.6691	0.230497		0.224733	0.0979567	0.89547	0.178234	0.418776	0.510904	0.461279	4.5
NM_172667	Cwc22	5.36857e-06	0.00252241	0.0987734	6.02173	1.6828	5.52182	1.09787	3.31762	0.0801831	0.356474	27	13.5	2.27785	2.11373	1.77357	0.839072		NM_172667	Cwc22	0.0297251	1.28697	8.66128e-06	0.0040994	0.660387	5.69706	1.42787	1.67492	0.0185719	0.124201	24	18	1.00965	1.34763	1.4129	1.04843		0.284756	0.246327	0.792378	0.437176	0.0772691	0.729908	0.382765	4.5
NM_001102412	Kng1	599.508	511.348	452.005	492.436	598.308	739.062	606.807	624.559	0.000390449	0.0107383	24	19.5	80.8725	578.004	86.3021	0.149311		NM_001102412	Kng1	382.657	334.423	398.579	438.751	403.627	546.381	386.469	466.705	0.0801831	0.331116	24	15	29.7536	419.699	52.8838	0.126004		0.148706	0.0758191	0.879112	0.157324	0.148828	0.108954	0.376923	4.5
NM_145406	Slc10a3	3.34972	0.000720496	1.69539	0.375159	2.60816	2.09905	3.18837	3.50261	0.0185719	0.134194	24	21	1.2779	2.1024	1.14363	0.543966		NM_145406	Slc10a3	4.02947	0.0188109	1.14299	1.06278	5.51772	4.14363	3.54413	1.9982	0.0801831	0.331116	24	16.5	1.72622	2.68222	1.91767	0.714957		0.0990126	0.19829	0.674023	0.472165	0.0658614	0.744091	0.335541	4.5
NM_080454	Gjc2	0	0.0472901	0.246051	0.847404	0.450983	0.714573	0.225224	0.663985	0.0801831	0.356474	24	12	0.252829	0.399439	0.249751	0.249751		NM_080454	Gjc2	0.101266	0	0	0	0.586395	0.391032	0.242584	0.0917132	0.0398244	0.239404	24	16.5	0.21165	0.176624	0.213506	0.213506		0.139197	0.22506	0.700611	0.487349	0.0633923	0.430086	0.324934	4.5
NM_001003893	Masp2	35.533	35.5508	21.5362	26.6419	34.8094	32.3524	35.0614	40.3657	0.0185719	0.134194	24	22.5	5.66626	32.7313	4.93688	0.15083		NM_001003893	Masp2	27.8972	28.0408	19.2935	30.748	32.0105	28.4593	37.6516	49.3702	0.0398244	0.239404	27	18	4.38632	32.1433	7.82241	0.24336		0.5135	0.045367	0.981373	0.0592335	0.441326	0.339884	0.243135	4.5
NR_110993	Cd68	1.37387e-07	3.26204e-06	3.73544e-06	7.6797	2.23811	1.36607e-06	2.87448e-07	9.68527e-07	0.000390449	0.0107383	24	10.5	3.51786e-06	1.23973	2.29072	1.84776		NR_110993	Cd68	1.2568e-07	5.38971	10.8397	1.47219e-06	1.31013	0	3.84496e-07	5.58772e-06	0.0801831	0.331116	24	6	0.926401	2.19244	3.76625	1.71783		0.0543867	0.677011	0.123062	0.352352	0.04515	0.963337	0.242102	4.5
NM_153103	Kif1c	26.1808	31.9193	30.9655	25.4602	31.1229	33.4836	41.4454	32.9647	0.0185719	0.134194	24	18	4.2857	31.6928	4.00283	0.126301		NM_153103	Kif1c	29.5947	29.5788	25.0123	21.4131	24.6919	26.4874	32.9292	27.4148	0.00323849	0.0388301	24	22.5	3.45556	27.1403	3.57178	0.131605		0.0900522	0.840121	0.0651093	0.159897	0.0998224	0.0449279	0.241044	4.5
NM_001037999	Dbi	9.79753	0.222106	0.388656	9.23895e-07	1.00907e-06	1.19081	1.37994	3.95486	0.000390449	0.0107383	24	22.5	1.32991	2.11674	3.17855	1.50163		NM_001037999	Dbi	4.27536e-06	6.20758e-07	1.05133e-06	1.48278e-06	0.409518	1.71507e-06	0.860821	0.936968	0.00807112	0.0875214	27	18	0.289572	0.297436	0.366446	0.366446		0.0446377	0.429436	0.285799	0.822423	0.074289	0.821962	0.239659	4.5
NM_001110009	Apoc1	17514.9	19196.2	17456.2	18703.7	16790	16767.6	8489.88	16809.3	0.00323849	0.0418399	24	6	1361.11	16466	2969.6	0.180348		NM_001110009	Apoc1	5747.98	13389.3	16215.4	18716	14835.1	12454.4	13377	13842.9	0.0801831	0.331116	21	10.5	2659.43	13910.8	3336.45	0.239846		0.0385804	0.0995231	0.661475	0.318884	0.0711722	0.0478791	0.210272	4.5
NM_001167964	G2e3	5.74192e-07	0.224398	0.412717	0.295937	0.000740999	0.0805442	6.01586e-05	0.0858998	0.0801831	0.356474	24	7.5	0.152285	0.137537	0.16072	0.16072		NM_001167964	G2e3	0.734135	1.15572	0.363234	0.710776	3.16232e-74	0.0144949	0.211001	9.63129e-07	0.0185719	0.124201	24	3	0.256845	0.39867	0.416625	0.416625		0.0837078	0.44368	0.37852	0.925446	0.0382182	0.488453	0.208485	4.5
NM_007888	Dvl2	1.69992	0.710171	0.331413	2.01592	1.60199	2.0258	2.93316	5.84697	0.00323849	0.0418399	24	19.5	0.95448	2.14567	1.4978	0.698058		NM_007888	Dvl2	0.71351	0.717321	1.50371	0.94547	2.12085	1.70116	3.11933	2.05913	0.0398244	0.239404	27	15	0.907854	1.59462	0.757137	0.474808		0.122109	0.915112	0.0367232	0.0806471	0.147487	0.852267	0.201074	4.5
NR_029440	2010320M18Rik	5.15274	12.114	5.21248	9.36527	3.94811	0.441418	3.47178	9.26811	0.00323849	0.0418399	24	4.5	3.20097	6.12174	3.52693	0.576133		NR_029440	2010320M18Rik	13.592	6.55514	6.612	4.35213	3.83938	0	12.8017	8.78753	0.0185719	0.124201	24	0	4.65529	7.06748	4.41808	0.625127		0.0346697	0.405481	0.268264	0.824069	0.0582249	0.766726	0.190801	4.5
NM_019428	Rpp30	5.0307	6.46752	9.32125	6.94424	2.28191	1.90211	3.15096	5.26548	0.0185719	0.134194	24	6	2.68823	5.04552	2.72254	0.539595		NM_019428	Rpp30	13.6227	5.696	9.74938	4.70313	2.82993	2.8868	6.6483	4.67311	0.0185719	0.124201	24	1.5	2.43346	6.35117	3.26076	0.513411		0.0721987	0.0338187	0.874485	0.0897496	0.119983	0.748511	0.186511	4.5
NM_018871	Ywhag	16.5154	15.9046	13.7699	14.4101	23.6029	20.3359	34.4931	18.2054	0.000390449	0.0107383	24	18	4.82724	19.6547	6.58968	0.335273		NM_018871	Ywhag	17.9598	25.0311	20.3446	16.8824	19.8495	23.1851	25.9711	30.6995	0.0185719	0.124201	24	22.5	3.49606	22.4904	3.46977	0.154278		0.033665	0.75017	0.0478753	0.164863	0.0626732	0.0550715	0.185734	4.5
NM_001291481	Mdk	0.125223	0	0	0	0	0	2.32151e-05	1.13712	0.0185719	0.134194	24	22.5	1.64049e-05	0.157796	0.291565	0.291565		NM_001291481	Mdk	0	0	0	0	0	2.04389	1.38962	7.19038e-06	0.0801831	0.331116	24	18	5.0841e-06	0.42919	0.713723	0.713723		0.0399519	0.819308	0.0305662	0.100358	0.12755	0.122303	0.169941	4.5
NM_001291021	Sirpa	1.63732e-55	2.34802e-49	0.000158513	0.018826	0.000131353	1.81365e-42	7.20549e-18	6.65593e-48	0.0185719	0.134194	24	12	9.28806e-05	0.00238948	0.00349956	0.00349956		NM_001291021	Sirpa	3.37236e-35	5.63572e-15	3.08678e-06	2.29369e-06	2.86973e-43	1.63139e-69	5.61146e-24	1.88879e-17	0.0801831	0.331116	21	7.5	7.97616e-15	7.00784e-07	1.12863e-06	1.12863e-06		0.662477	0.992932	0.0280351	0.0323335	0.971552	0.121999	0.156852	4.5
NM_017399	Fabp1	11719.9	8593.7	18892.8	10271.5	11429.4	7108.38	6601.37	7376.58	0.0185719	0.134194	24	6	2595.17	10249.2	3845.07	0.375158		NM_017399	Fabp1	10427.7	15765.5	20891.9	22061.2	19285.5	15820	14945.8	19297.6	0.0801831	0.331116	24	10.5	3346.77	17311.9	3258.28	0.18821		0.0469459	0.847663	0.027025	0.0839174	0.0810608	0.45094	0.151582	4.5
NM_001163709	Bri3	1.27615e-05	7.81952e-06	2.46233e-05	5.09689e-05	7.33864e-06	5.47423e-06	2.4719e-06	1.04698e-06	0.00118586	0.028958	27	6	8.3085e-06	1.27256e-05	1.49267e-05	1.49267e-05		NM_001163709	Bri3	0.000149668	7.16286e-05	4.05077e-05	9.56721e-05	6.05539e-06	4.26422e-07	8.14447e-06	3.90498e-06	0.0801831	0.331116	27	1.5	6.19143e-05	4.79182e-05	4.5052e-05	4.5052e-05		0.0248934	0.23677	0.386528	0.798016	0.102996	0.733944	0.140368	4.5
NM_009092	Rps17	639.695	814.174	979.674	815.099	726.198	1101.15	382.543	675.349	0.0801831	0.356474	24	7.5	107.644	766.735	154.559	0.201581		NM_009092	Rps17	371.034	580.67	792.931	980.216	827.906	783.182	628.943	689.066	0.00323849	0.0388301	24	12	159.479	706.744	199.455	0.282217		0.217369	0.965458	0.0248881	0.0437564	0.0285395	0.293319	0.14034	4.5
NM_001302970	Ap2m1	56.7474	72.3438	85.4134	76.6879	57.2923	69.6941	65.6649	68.0317	0.0801831	0.356474	24	7.5	4.94536	68.9844	7.34219	0.106433		NM_001302970	Ap2m1	67.6269	73.1884	57.5266	69.5124	55.1177	52.192	56.4056	72.2782	0.00323849	0.0388301	24	3	8.84534	62.981	8.20307	0.130247		0.0447402	0.598211	0.153716	0.461668	0.0226689	0.323074	0.128534	4.5
NM_001243762	Clcn5	1.69933e-05	0	1.98405e-05	0.0209337	1.46582e-05	1.70848	0.212507	1.20752e-05	0.0801831	0.356474	24	15	0.0148024	0.242748	0.487788	0.487788		NM_001243762	Clcn5	1.68432e-05	1.32945e-05	0	0	0.216345	1.57821e-05	0.43414	0.295982	0.00118586	0.0265694	24	19.5	0.0563126	0.118314	0.134515	0.134515		0.319014	0.983749	0.0188022	0.0282733	0.627677	0.748929	0.107641	4.5
NM_001111076	Zfp182	0.00719474	1.00499	0.008319	0.00819158	0.00608529	0.00452682	0.00487032	0.00481522	0.000390449	0.0107383	24	6	0.00242884	0.131124	0.16526	0.16526		NM_001111076	Zfp182	0.00680985	0.00569194	0.0099606	0.00610664	1.08322	0.00688628	0.00505923	0.00442321	0.0801831	0.331116	24	10.5	0.00209009	0.14102	0.24959	0.24959		0.0186378	0.282694	0.290494	0.988912	0.939865	0.154281	0.106744	4.5
NM_001008422	Scaf1	8.40207	8.20649	7.04191	8.25411	11.2776	9.61873	16.6463	11.2673	0.000390449	0.0107383	24	18	2.16432	10.0893	3.08856	0.306122		NM_001008422	Scaf1	8.39769	8.00459	11.0677	6.30945	7.73311	7.19665	10.8782	11.7045	0.0801831	0.331116	24	22.5	1.15558	8.91149	1.45876	0.163694		0.0156681	0.243283	0.306221	0.907825	0.0320584	0.955971	0.0904024	4.5
NM_009202	Slc22a1	148.054	137.148	212.454	157.744	135.842	95.4551	129.576	103.075	0.00323849	0.0418399	24	6	29.5351	139.919	37.7833	0.270038		NM_009202	Slc22a1	112.808	131.7	112.409	152.035	148.837	108.707	123.059	105.093	0.0801831	0.331116	24	10.5	9.77929	124.331	15.9451	0.128248		0.0119162	0.639842	0.0350382	0.17387	0.0203897	0.0415507	0.0694008	4.5
NM_172508	Dse	1.8968	2.44822	2.32591	1.63091	1.66099	1.48273	1.75063	0.527223	0.0801831	0.356474	24	4.5	0.470169	1.71543	0.434063	0.253035		NM_172508	Dse	3.68187	1.24705	1.59821	0.919416	0.740097	1.23726	0.9085	1.65185	0.00323849	0.0388301	24	0	0.262416	1.49803	0.835832	0.557954		0.00997163	0.00984593	0.746423	0.0557007	0.031294	0.28952	0.0576404	4.5
NM_009069	Rit1	9.88682	3.63123	2.39573	4.28236	8.24159	4.85093	7.742	11.9767	0.0398244	0.258319	27	19.5	1.87981	6.91542	3.21733	0.465241		NM_009069	Rit1	8.4377e-06	2.35752	6.36596	5.9641	4.41601	7.16039	6.93167	6.83749	0.0398244	0.239404	27	15	3.16782	4.96604	1.86803	0.376162		0.00976747	0.110227	0.418255	0.522105	0.0155071	0.95832	0.0571923	4.5
NM_175933	Pex5	10.2764	9.62337	9.54359	7.99566	11.2608	16.9388	10.6201	14.9895	0.0185719	0.134194	24	18	2.77056	11.406	2.72154	0.238605		NM_175933	Pex5	12.9851	12.9534	10.8248	11.7539	3.47745	11.5413	14.6191	20.556	0.00323849	0.0388301	24	22.5	2.17633	12.3389	4.7271	0.383106		0.00976218	0.0658712	0.514148	0.331045	0.0159247	0.307364	0.0571621	4.5
NM_172729	Nod1	4.1186e-05	0.195922	0.330691	2.11609	2.952	0.3593	3.56232	2.83917e-05	0.0185719	0.134194	24	12	0.254034	1.18955	1.11496	0.937296		NM_172729	Nod1	4.09424e-05	3.4614e-05	6.10988e-05	0.517223	1.7478	4.10212e-05	2.97696	1.97234	0.0398244	0.239404	27	16.5	1.23585	0.920912	0.936368	0.936368		0.119328	0.397289	0.490949	0.896712	0.00831605	0.909121	0.0488704	4.5
NM_009579	Slc30a1	5.05646	3.36852	4.69519	6.87321	4.68868	9.06125	7.52381	8.24848	0.0185719	0.134194	24	16.5	1.8192	6.18945	1.96499	0.317473		NM_009579	Slc30a1	7.11835	5.91182	4.83752	4.69017	5.79284	4.99542	9.33583	7.26308	0.000390449	0.00978436	24	21	1.14381	6.24313	1.65368	0.264881		0.0199232	0.636612	0.062016	0.250698	0.00760432	0.274869	0.0447673	4.5
NM_183016	Cdc42bpb	9.96918	8.77953	11.8608	12.5159	13.0305	13.823	18.9008	14.5576	0.000113388	0.0076999	27	16.5	2.72506	12.9893	2.92509	0.225192		NM_183016	Cdc42bpb	11.2245	12.6961	8.56816	9.91561	11.0327	12.7537	12.8038	14.8195	0.000390449	0.00978436	24	21	1.61673	11.7268	1.93844	0.1653		0.0160155	0.689114	0.0334584	0.150625	0.00706254	0.18775	0.0416341	4.5
NM_177682	Ccz1	11.1025	16.3108	12.0697	22.9126	19.7781	16.0866	9.97241	13.7728	0.0801831	0.356474	24	9	3.64319	15.2507	4.27799	0.280512		NM_177682	Ccz1	12.2643	13.165	13.0538	14.9441	21.9979	19.8672	13.3071	19.0979	0.00323849	0.0388301	24	13.5	1.8949	15.9622	3.27267	0.205027		0.0232928	0.475555	0.161264	0.577469	0.0067089	0.830357	0.0395843	4.5
NM_008853	Pja1	0.256995	1.7577e-06	0.103426	7.90837e-06	2.47045	4.81959	0.543672	3.26431e-05	0.0185719	0.134194	24	16.5	0.420995	1.02427	1.53912	1.50265		NM_008853	Pja1	0.000363337	4.70585e-05	6.99432e-06	3.39665e-06	7.66018e-05	7.77036e-06	0.319108	1.13034	0.000390449	0.00978436	24	21	0.000267426	0.181244	0.318584	0.318584		0.00665212	0.0310794	0.568071	0.18907	0.0345021	0.792637	0.0392548	4.5
NM_025294	Natd1	1.98189	3.19012	0.809069	1.93132	1.9281	2.10162	2.48207	4.87366	0.0801831	0.356474	24	21	0.389439	2.41223	1.00394	0.416189		NM_025294	Natd1	0.861176	0.760885	1.78003	0.966618	2.37917	2.32131	2.58694	1.92307	0.00323849	0.0388301	24	16.5	0.957912	1.6974	0.754025	0.444224		0.0039979	0.558744	0.0182445	0.13796	0.00429888	0.177135	0.023749	4.5
NM_013469	Anxa11	11.7334	21.2631	21.1155	32.445	27.9464	20.4706	26.3026	18.1475	0.0801831	0.356474	24	12	4.43939	22.428	6.40406	0.285538		NM_013469	Anxa11	21.8739	11.7888	17.8478	19.9971	22.5229	23.0525	20.5453	22.4501	0.00323849	0.0388301	24	16.5	2.44362	20.0098	3.59152	0.179488		0.00378346	0.459049	0.037113	0.266374	0.00370207	0.508433	0.0220078	4.5
NM_011847	Dnajb6	45.1781	53.5259	53.773	63.258	85.5231	51.1824	51.6196	49.3052	0.00323849	0.0418399	24	12	6.07751	56.6707	12.329	0.217556		NM_011847	Dnajb6	37.5019	52.7418	35.8583	48.7948	84.2226	64.039	57.4097	54.7274	0.0185719	0.124201	24	16.5	13.7097	54.4119	12.6247	0.23202		0.0600439	0.150056	0.653074	0.414599	0.00352686	0.494198	0.0209754	4.5
NM_016719	Grb14	25.4235	33.1536	28.5383	20.6602	21.9025	15.42	15.7131	25.7464	0.000390449	0.0107383	24	4.5	4.96495	23.3197	7.10406	0.304638		NM_016719	Grb14	55.4292	26.6462	35.4139	23.7655	23.6615	28.2355	25.8712	31.6821	0.0185719	0.124201	24	0	2.07373	31.3381	8.70123	0.277656		0.0990955	0.00267699	0.9776	0.00621457	0.0200007	0.110859	0.0159548	4.5
NM_033080	Nudt19	19.886	26.2781	19.5023	39.4399	36.0338	40.6318	28.1371	28.5884	0.0801831	0.356474	27	13.5	9.3068	29.3655	7.60508	0.25898		NM_033080	Nudt19	25.741	24.2958	31.3273	39.5916	26.2858	27.6438	25.0843	22.4193	0.00323849	0.0388301	24	9	2.60463	27.7986	5.49384	0.19763		0.00246477	0.327562	0.0596998	0.455977	0.0131518	0.545489	0.0146978	4.5
NM_001025559	Sox6	1.06607e-05	0.000103319	0.000330021	2.08701	1.54676	0.000185898	0.512696	0.000195417	0.0185719	0.134194	24	13.5	0.362523	0.518411	0.646909	0.646909		NM_001025559	Sox6	0.000283516	0.000234071	6.03822e-73	0.000257104	0.000391717	0.000283958	0.281544	2.54733e-11	0.0185719	0.124201	24	18	9.51858e-05	0.0353743	0.0699639	0.0699639		0.0197814	0.00231844	0.896259	0.0104445	0.963204	0.12212	0.0138302	4.5
NM_008737	Nrp1	8.91927	6.08133	12.1773	12.6832	12.3632	10.767	12.5377	10.7099	0.0801831	0.356474	24	13.5	1.80214	10.7799	2.04654	0.189849		NM_008737	Nrp1	12.4542	11.2158	11.1266	11.7255	12.5019	11.3925	13.2302	16.4525	0.0185719	0.124201	24	18	0.963822	12.5124	1.28796	0.102935		0.00217836	0.481869	0.016659	0.156413	0.0112886	0.0579436	0.0129992	4.5
NM_001201414	Apbb2	2.5634e-22	0.000239218	0.000984499	0.000397101	3.86451e-05	0.000217442	4.92397e-62	2.49139e-54	2.83044e-05	0.00213271	24	7.5	0.000211326	0.000234607	0.000330479	0.000330479		NM_001201414	Apbb2	0	1.86437e-124	2.65494e-08	0.716471	8.51389e-40	0.000340636	1.36864e-10	3.83879e-22	0.0801831	0.331116	24	12	1.87383e-08	0.0896015	0.131924	0.131924		0.509359	0.00216774	0.999074	0.00251918	0.402979	0.570756	0.0129362	4.5
NM_199301	Mtg1	8.06666	11.2616	8.29544	5.11225	7.10914	6.20358	6.61873	6.73114	0.0185719	0.134194	24	4.5	1.06498	7.42482	1.44054	0.194017		NM_199301	Mtg1	15.5176	13.7454	5.94619	12.6886	9.52872	13.4948	12.8072	16.2441	0.0185719	0.124201	24	0	2.41844	12.4966	2.28222	0.182628		0.00601062	0.163861	0.265294	0.821401	0.00211166	0.524126	0.0126033	4.5
NM_153140	Rab11fip3	3.36244	2.04102	0.928116	1.56988	0.0153727	0.00180339	2.88415	3.75822	0.0185719	0.134194	24	0	1.63436	1.82013	1.63026	0.895686		NM_153140	Rab11fip3	1.18729	1.9691	0.000134957	1.27437	1.14575	5.49438e-06	6.52131e-05	1.20066	0.0801831	0.331116	24	4.5	0.0910396	0.847172	0.464542	0.464542		0.0367324	0.00715743	0.90199	0.0247862	0.00205348	0.277758	0.0122578	4.5
NM_145154	Angptl6	7.83597	8.06883	6.83929	5.97988	7.46799	10.6372	11.3255	9.19702	0.00323849	0.0418399	24	21	1.83306	8.41896	1.58591	0.188373		NM_145154	Angptl6	4.57214	4.76466	4.62329	8.14051	5.34644	7.03698	10.6175	8.40101	0.0801831	0.331116	27	16.5	2.26284	6.72579	1.86162	0.276789		0.50346	0.00325857	0.998613	0.00384893	0.712699	0.00193888	0.011577	4.5
NM_016857	Exoc7	0.266848	6.63018e-06	6.3359e-06	6.35588e-06	1.93532e-06	5.26585e-07	0.686308	7.7763e-06	0.0801831	0.356474	24	0	6.19885e-06	0.119148	0.07303	0.07303		NM_016857	Exoc7	3.3361e-06	1.8993e-06	2.44244e-06	9.77193e-07	8.28847e-06	8.67207e-06	4.54289e-06	0.354219	0.0398244	0.239404	27	19.5	2.73438e-06	0.0521672	0.0876415	0.0876415		0.725226	0.18925	0.934378	0.246447	0.999807	0.677626	0.715997	19.5
NM_177345	Mapkap1	10.4121	8.42484	6.78436	6.03026	1.14258	9.35427	6.37285	10.8225	0.0185719	0.134194	24	0	2.12921	7.41797	3.05878	0.412347		NM_177345	Mapkap1	12.1258	4.85816	3.41353	4.173	6.67686	4.83871	7.09873	6.18781	0.0801831	0.331116	24	19.5	1.5045	6.17157	2.13571	0.346056		0.648577	0.261303	0.886469	0.366578	0.156789	0.431605	0.640567	19.5
NM_175836	Sptbn1	12.2202	11.9053	10.1074	10.8911	14.3302	10.6763	15.3461	14.6727	0.0185719	0.134194	24	19.5	0.939816	12.5187	1.68454	0.134562		NM_175836	Sptbn1	12.314	9.15701	8.34788	7.94131	7.75994	14.7949	9.77809	11.7856	0.0801831	0.331116	24	0	1.01131	10.2348	0.897165	0.0876579		0.617906	0.0985552	0.965198	0.127008	0.322237	0.340658	0.463419	19.5
NM_011145	Ppard	16.8474	5.99663	2.7276	3.28878	2.89778	3.92235	14.94	6.46181	0.0185719	0.134194	24	0	3.73546	7.13529	4.44673	0.623202		NM_011145	Ppard	2.44663	4.83632	1.32595	1.64826	4.18889	6.41402	9.80083	24.6078	0.00118586	0.0265694	27	19.5	3.3699	7.55353	7.16753	0.948899		0.351488	0.113527	0.921557	0.179206	0.089028	0.658952	0.428481	19.5
NM_134129	Prpf19	20.5675	17.5642	12.6376	15.6665	15.4442	10.2544	17.1295	16.2137	0.0185719	0.134194	24	1.5	1.34188	15.6847	2.47566	0.157839		NM_134129	Prpf19	20.145	17.0998	11.4391	15.7396	16.1762	17.2606	16.6602	21.471	0.00323849	0.0388301	24	21	2.80637	16.9989	3.05583	0.179766		0.100977	0.774532	0.12059	0.285663	0.113857	0.0537444	0.282122	19.5
NM_130448	Pcdh18	0.19693	0.556893	0.0165074	0.150211	0	0	0.428783	0.80422	0.0398244	0.258319	24	0	0.303195	0.269193	0.279909	0.279909		NM_130448	Pcdh18	0.993648	0	0	0	0.057887	0.619959	0.157216	0.128869	0.0801831	0.331116	21	19.5	0.182248	0.226101	0.264838	0.264838		0.711423	0.0449355	0.989148	0.0519158	0.162697	0.71341	0.24108	19.5
NM_010756	Mafg	13.632	16.6288	17.8131	13.7823	13.0481	8.56433	14.2748	15.552	0.0801831	0.356474	21	6	2.50196	14.0899	2.87289	0.203897		NM_010756	Mafg	24.4194	20.5416	17.1867	16.4427	12.141	11.6703	22.1018	16.8016	0.0185719	0.124201	27	25.5	3.62838	18.0509	4.30961	0.238748		0.0623301	0.195297	0.598182	0.528974	0.0400689	0.680945	0.217579	19.5
NM_001163263	Rnf20	5.78522	7.90951e-05	9.34927e-05	0.000132568	3.7191e-05	7.3995e-05	1.92891	2.24726	0.0185719	0.134194	24	0	1.36392	1.24523	1.84241	1.47958		NM_001163263	Rnf20	0.000110615	7.0658e-05	6.52979e-05	6.12049e-06	1.60862	0.000111115	2.51633	2.39742	0.000390449	0.00978436	24	19.5	0.557766	0.815342	0.883704	0.883704		0.0262306	0.387062	0.243627	0.808095	0.0673049	0.967268	0.147417	19.5
NM_001012518	Ehmt1	0.819706	0.000111054	4.90256e-05	7.58647e-05	8.86907e-06	5.24565e-11	0.619007	0.00522957	0.0185719	0.134194	24	0	0.00372794	0.180523	0.202963	0.202963		NM_001012518	Ehmt1	0.0017251	0.00640068	1.15445e-15	3.70146e-05	1.90177	0.00194859	0.681098	0.370085	0.0801831	0.331116	24	19.5	0.0013517	0.370383	0.0194251	0.0194251		0.0252057	0.30743	0.311295	0.994777	0.43088	0.938141	0.142018	19.5
NR_030671	AW011738	0.997786	0.78381	0.162017	0.0328655	0.12495	0.321537	0.881885	0.495613	0.000390449	0.0107383	24	22.5	0.472032	0.475058	0.421576	0.421576		NR_030671	AW011738	1.01365	1.56757	0.404646	0.248138	0.494521	0	0.518296	0.762998	0.0185719	0.124201	24	3	0.398855	0.626227	0.471676	0.471676		0.028196	0.202324	0.450621	0.673644	0.0237929	0.948059	0.13453	19.5
NM_001039392	Tmsb10	6.52079e-60	1.25259e-37	1.36984e-86	8.26161e-68	9.12798e-61	1.16003e-51	2.18877e-34	1.36045e-47	0.00323849	0.0418399	24	19.5	8.20244e-52	2.73906e-35	4.85209e-35	4.85209e-35		NM_001039392	Tmsb10	1.24722e-60	6.96309e-40	2.88592e-62	4.68233e-99	1.59266e-84	2.98255e-75	3.10916e-54	4.89294e-44	0.0185719	0.124201	24	0	2.1991e-54	8.70061e-41	1.15529e-40	1.15529e-40		0.0190028	0.287574	0.28845	0.998758	1	0.555937	0.108735	19.5
NM_019393	Exosc9	13.5486	15.2983	9.80852	3.77271	9.37126	10.196	7.54554	11.756	0.0801831	0.356474	24	1.5	3.53937	10.1621	3.13317	0.308319		NM_019393	Exosc9	13.8901	7.14673	5.84993	6.42343	6.66687	12.673	7.5362	12.9247	0.00323849	0.0388301	24	21	4.42203	9.13887	3.22953	0.353384		0.0746799	0.34755	0.454884	0.875639	0.0188009	0.485275	0.107635	19.5
NM_010718	Limk2	1.10352	1.10487	0.885046	0.896285	0.29222	0.635473	1.47502	2.02244	0.0801831	0.356474	24	0	0.466517	1.05186	0.51744	0.491929		NM_010718	Limk2	0.689612	1.12895	6.21082e-05	0.193239	0.929487	0.920962	1.17207	1.17777	0.0398244	0.239404	27	19.5	0.335121	0.813778	0.414073	0.414073		0.0868627	0.1746	0.681321	0.432066	0.0157776	0.748666	0.0910091	19.5
NM_177103	Senp5	3.57064	1.56764	2.44391	1.61929	2.49656	3.45302	2.80674	3.88638	0.0185719	0.134194	24	21	0.930171	2.73052	0.803483	0.29426		NM_177103	Senp5	2.50358	4.83792	3.29604	2.03692	1.99644	3.01914	3.1411	4.30719	0.0801831	0.331116	24	1.5	0.886249	3.14229	0.855757	0.272335		0.0316447	0.134188	0.569587	0.448394	0.00949617	0.912521	0.0556414	19.5
NM_001044389	Clpx	10.7238	16.6786	2.78706	1.54243e-05	4.84064	1.0329e-05	5.41709	10.0644	0.0185719	0.134194	24	3	4.19905	6.31395	4.96851	0.78691		NM_001044389	Clpx	4.31837e-05	8.28757	0.000206195	3.02223e-05	4.93921e-05	2.45374	7.39606	12.9632	0.0801831	0.331116	24	22.5	5.22977	3.88761	4.2598	1.09574		0.0931657	0.0227801	0.920133	0.055012	0.00882819	0.23317	0.0518137	19.5
NM_025566	Tnfaip8l1	8.89208	7.00323	8.77855	4.18568	3.6573	7.01099	12.0779	9.19063	0.0185719	0.134194	24	21	2.33574	7.59954	2.76122	0.36334		NM_025566	Tnfaip8l1	17.6014	12.3155	10.0301	10.7108	6.73157	7.74918	12.4399	11.1275	0.00323849	0.0388301	24	1.5	2.33241	11.0882	3.34131	0.301338		0.0929706	0.782295	0.106436	0.258756	0.0074308	0.324027	0.0437647	19.5
NM_010708	Lgals9	134.732	86.1656	49.3402	50.4091	11.2833	41.5376	47.0436	59.8368	2.83044e-05	0.00213271	24	1.5	27.6634	60.0435	38.8079	0.646329		NM_010708	Lgals9	37.0462	39.4516	36.0248	20.693	14.5032	39.8537	42.0182	67.4019	0.00323849	0.0388301	24	21	13.7676	37.1241	16.4301	0.442572		0.0103144	0.51455	0.069131	0.340035	0.0063015	0.277849	0.0372183	19.5
NM_153795	Fermt3	2.04161	3.5144	2.10905	0.596405	0.880588	0.857904	1.73585	1.91246	0.00323849	0.0418399	24	3	0.868654	1.70603	0.974829	0.571401		NM_153795	Fermt3	0.818172	1.09924	0.820984	0.317866	0.44674	0.976831	0.974341	1.51305	0.0801831	0.331116	24	22.5	0.353884	0.870903	0.388224	0.388224		0.00602863	0.359836	0.102364	0.558769	0.0124952	0.950136	0.035631	19.5
NM_198033	Setx	2.67867	1.80699	2.62638	1.34071	1.78187	2.44136	1.99329	2.88807	0.0185719	0.134194	24	22.5	0.176423	2.19467	0.443268	0.201975		NM_198033	Setx	2.38481	3.32049	3.26	1.71136	1.50476	2.06374	2.17399	1.726	0.0801831	0.331116	24	3	0.58331	2.26814	0.650559	0.286824		0.0154008	0.196326	0.359263	0.761925	0.00502769	0.787988	0.0297895	19.5
NM_001048148	Zgpat	8.87479	5.53465	4.34502	7.02115	3.74824	7.46147	7.15778	8.18967	0.0801831	0.356474	24	0	1.20787	6.5416	1.20354	0.183983		NM_001048148	Zgpat	6.78087	3.40085	1.61506	2.26506	6.26403	4.02635	8.14387	7.20387	2.83044e-05	0.00189287	24	19.5	2.61433	4.96249	2.77486	0.559167		0.0270826	0.100392	0.602643	0.357933	0.00396629	0.729028	0.023563	19.5
NM_027976	Acsl5	235.157	203.518	144.055	144.084	136.62	140.716	164.219	164.345	2.83044e-05	0.00213271	24	1.5	24.9732	166.589	36.3361	0.218118		NM_027976	Acsl5	121.416	136.218	103.14	108.328	92.2562	143.19	145.868	180.802	0.0185719	0.124201	24	21	27.0182	128.902	29.8585	0.231636		0.00391213	0.112902	0.28166	0.677947	0.00549833	0.419163	0.0232444	19.5
NM_007981	Acsl1	246.583	208.99	240.051	190.177	192.657	208.879	315.785	236.01	0.0801831	0.356474	24	0	28.658	229.892	23.2351	0.10107		NM_007981	Acsl1	335.611	357.815	271.064	300.417	359.896	451.754	518.79	462.086	2.83044e-05	0.00189287	24	19.5	93.0149	382.179	96.521	0.252554		0.0128846	0.775935	0.0101335	0.0520254	0.00351682	0.235183	0.0209162	19.5
NM_001290434	Epha7	0.0102733	0	0	0.00634441	5.47588e-07	0.00663533	0.047111	0.455068	0.00323849	0.0418399	27	19.5	0.0117497	0.0766562	0.121994	0.121994		NM_001290434	Epha7	0.315634	0.128211	0.023359	0.166858	0.0293334	0	1.34081e-06	0.0842225	0.0801831	0.331116	27	0	0.0972446	0.0985356	0.0865507	0.0865507		0.0650926	0.95947	0.0032741	0.00904565	0.0199425	0.738902	0.0194845	19.5
NM_024282	Desi2	4.85234	3.776	1.8827	1.63584	4.24366	7.07549	4.71127	2.596	0.0801831	0.356474	21	19.5	1.52217	3.74155	1.49698	0.400096		NM_024282	Desi2	4.76786	4.16454	3.33334	1.7975	1.6523	1.76537	6.5611	7.33591	0.00323849	0.0388301	24	0	2.28237	3.92224	2.31028	0.589021		0.0027757	0.432701	0.032484	0.261299	0.0200327	0.239593	0.0165391	19.5
NM_175268	Fam53b	4.522	5.85644	2.47574	1.9411	3.07518	1.98375	3.8874	3.89611	0.0185719	0.134194	24	0	1.37932	3.45472	1.38157	0.399907		NM_175268	Fam53b	3.02723	3.09707	1.44241	2.39098	2.61843	3.307	3.2306	2.76195	0.0801831	0.331116	21	19.5	0.482254	2.69434	0.571304	0.212038		0.00276498	0.535741	0.0139417	0.122636	0.00565979	0.252031	0.0164756	19.5
NM_027558	Pgrmc2	27.4923	20.0575	17.4325	18.652	20.1902	20.5238	28.0907	26.5586	2.83044e-05	0.00213271	24	19.5	5.47813	22.3747	5.20797	0.232762		NM_027558	Pgrmc2	24.9993	25.952	19.9514	17.9446	14.9401	20.1835	25.1987	27.7445	0.00323849	0.0388301	24	0	5.12942	22.1143	5.43343	0.245698		0.00316783	0.304297	0.0847653	0.567988	0.00255501	0.733462	0.0152325	19.5
NM_019759	Dpt	5.23554	2.57357	3.53438	1.53573	1.17218	2.114	1.82569	4.2758	0.000390449	0.0107383	24	0	0.990932	2.78336	1.57414	0.565554		NM_019759	Dpt	2.68236	1.35057	0	1.07081	1.78084	1.74305	2.17692	1.67117	0.0801831	0.331116	24	19.5	0.610894	1.55947	0.814429	0.522249		0.00310784	0.063306	0.349738	0.448293	0.0018771	0.517918	0.0112099	19.5
NM_016916	Blcap	16.3198	16.3727	4.2282	7.16405	7.23022	13.2252	16.4763	14.5589	0.0801831	0.356474	21	0	6.4273	11.4083	5.30823	0.465295		NM_016916	Blcap	25.3074	11.4944	11.6542	7.33744	12.0336	18.2043	15.4162	23.2288	0.0185719	0.124201	24	21	7.68403	15.5845	7.0641	0.453276		0.964665	0.657535	0.650297	0.992575	0.841273	0.849566	0.998171	21
NM_026276	Aasdhppt	8.57835	6.8859	3.42656	5.6967	5.87729	3.48806	6.75775	9.09617	0.0185719	0.134194	24	22.5	2.32318	6.22585	2.05281	0.329724		NM_026276	Aasdhppt	11.2518	13.1215	9.55499	5.08079	4.41941	10.6708	8.2102	12.0739	0.0185719	0.124201	24	1.5	3.15331	9.29792	3.10355	0.333789		0.632524	0.740288	0.466887	0.721962	0.505856	0.89917	0.977043	21
NM_173445	Rccd1	0.430068	1.70741	0.502055	0	0	0.149131	0.443989	1.43253	0.0398244	0.258319	24	1.5	0.605802	0.583148	0.652309	0.652309		NM_173445	Rccd1	1.43511	3.10185	0.241679	0.0296139	0.227071	0.661733	0.793066	1.93107	0.000390449	0.00978436	24	22.5	0.993836	1.05265	1.0044	0.954164		0.935446	0.819349	0.445419	0.617645	0.475007	0.821529	0.970907	21
NM_009825	Serpinh1	0.489526	6.40733e-08	1.11394e-13	2.09432e-13	2.24922e-14	1.75215e-07	1.09792e-08	7.17223e-08	0.0185719	0.134194	24	0	4.53255e-08	0.0611908	0.115009	0.115009		NM_009825	Serpinh1	0.100961	4.87854e-08	2.31746e-13	7.56852e-15	3.37288e-08	1.39995e-07	1.96943e-08	5.42131e-08	0.0801831	0.331116	24	21	4.45477e-08	0.0126202	0.0204063	0.0204063		1	0.65759	0.657583	0.999993	1	0.428493	0.965156	21
NM_024256	B3gat3	21.9645	26.5178	17.628	14.6037	13.0243	27.0464	28.6962	38.0882	0.00323849	0.0418399	24	21	8.00395	23.4461	9.18173	0.39161		NM_024256	B3gat3	28.8546	25.2626	24.6651	17.938	15.7276	19.5547	31.6418	43.2792	0.000390449	0.00978436	24	0	8.13304	25.8654	9.32921	0.360682		0.425911	0.679321	0.454586	0.770514	0.432614	0.745915	0.964201	21
NM_019963	Stat2	14.6059	14.1495	9.25893	9.78297	10.9716	10.733	18.9002	13.6904	0.0801831	0.356474	21	0	2.76297	12.4482	3.08867	0.248123		NM_019963	Stat2	10.2175	10.1036	11.071	7.42934	9.45782	11.4343	16.6292	15.2757	0.0185719	0.124201	24	21	2.83193	11.4523	2.9383	0.256569		0.550165	0.625707	0.566462	0.939695	0.383926	0.772676	0.945324	21
NM_010401	Hal	272.915	320.516	184.846	198.037	156.395	249.025	270.65	248.765	0.0801831	0.356474	24	0	52.9467	237.644	51.1523	0.215248		NM_010401	Hal	148.572	137.718	132.235	135.745	83.9355	145.2	187.902	216.505	0.000390449	0.00978436	24	21	36.8806	148.477	40.3066	0.271468		0.303375	0.430991	0.637027	0.787227	0.396204	0.756774	0.885713	21
NM_145145	Pomt1	9.96352	9.47445	7.22314	4.20373	4.33388	7.20131	7.69182	7.03787	0.0185719	0.134194	24	0	1.95318	7.14121	2.27759	0.318936		NM_145145	Pomt1	5.8955	7.29907	3.88116	4.23174	3.90694	4.03095	6.84842	8.65962	0.0801831	0.331116	24	21	1.17646	5.59417	1.97896	0.353754		0.272579	0.376259	0.668268	0.697182	0.263706	0.301258	0.840666	21
NM_172682	Fam160a1	1.003	1.54819	0.431269	0.456142	0.662264	0.766206	1.21998	2.33683	0.00323849	0.0418399	24	21	0.390526	1.05299	0.659145	0.625978		NM_172682	Fam160a1	2.07633	0.634156	0.852851	0.22455	0.229335	0.418526	0.984748	0.919185	0.00323849	0.0388301	24	0	0.411969	0.79246	0.614638	0.614638		0.285087	0.260554	0.780204	0.464104	0.349709	0.501939	0.836529	21
NM_011448	Sox9	0.763443	0.828431	0.874196	0.294875	0.591556	1.20328	2.54063	1.91928	0.0801831	0.356474	24	21	0.642339	1.12696	0.694666	0.616407		NM_011448	Sox9	4.00272	1.00293	1.06124	0.906244	0.584599	2.52461	1.61564	3.32431	0.0185719	0.124201	24	0	0.957493	1.87779	1.04458	0.556281		0.175953	0.34819	0.614591	0.716222	0.165532	0.923099	0.662358	21
NM_026405	Rab32	18.3942	15.8227	17.1537	12.3539	10.6908	16.201	20.6329	25.7446	0.00323849	0.0418399	24	21	4.08372	17.1242	5.239	0.305941		NM_026405	Rab32	17.7131	18.7867	12.8875	9.36375	13.733	12.4125	16.3881	20.5972	0.0185719	0.124201	24	0	4.3393	15.2352	4.24018	0.278314		0.445914	0.846552	0.255283	0.399017	0.396132	0.141158	0.598691	21
NM_007757	Cpox	57.9164	56.4779	55.1521	48.7003	63.4294	57.1427	99.6474	58.309	0.0185719	0.134194	24	21	2.2102	62.0969	8.7965	0.141658		NM_007757	Cpox	77.5777	57.9541	33.4994	44.4062	41.1453	68.3734	55.528	63.6701	0.0801831	0.331116	24	0	12.7536	55.2693	10.9043	0.197294		0.148477	0.654292	0.279093	0.596137	0.0722468	0.426806	0.362332	21
NM_019975	Hacl1	270.26	188.162	129.303	133.65	145.048	264.801	230.033	191.524	0.0398244	0.258319	21	0	60.0935	188.639	53.7976	0.285188		NM_019975	Hacl1	95.5009	108.851	57.7374	71.134	69.9812	104.092	182.115	228.746	0.0185719	0.124201	24	21	50.4506	114.77	63.1612	0.55033		0.0577899	0.0785899	0.760151	0.223287	0.0668162	0.857102	0.300341	21
NM_001159496	Ppm1b	11.0948	8.26244	7.153	6.02459	8.73864	4.84326	12.4345	14.385	0.0185719	0.134194	24	21	2.78727	9.11703	3.40365	0.373329		NM_001159496	Ppm1b	15.056	13.2812	8.57539	2.71354	10.4379	5.05639	11.7131	17.162	0.00323849	0.0388301	24	0	5.38933	10.4994	5.29929	0.504721		0.233972	0.333812	0.680662	0.637689	0.0537634	0.344317	0.282208	21
NM_053083	Loxl4	3.52229	2.87431	0.321386	0.237725	0.0480829	0.150969	0.00125106	4.94293	0.0185719	0.134194	24	1.5	2.04567	1.51237	2.049	1.35483		NM_053083	Loxl4	0.405446	0.697203	0.00972972	0.0657896	0.201535	0.31442	0.273627	2.87269	0.0185719	0.124201	24	22.5	0.285482	0.605055	0.757275	0.757275		0.321858	0.0365234	0.970963	0.056138	0.0362507	0.736738	0.19872	21
NM_009755	Bmp1	29.2472	18.9838	22.4519	16.4482	11.9726	18.0771	31.0688	28.3465	0.00323849	0.0418399	24	0	7.37141	22.0745	6.85088	0.310353		NM_009755	Bmp1	19.0323	14.8116	15.1874	8.57604	11.9112	19.0891	24.1464	21.8788	0.00323849	0.0388301	24	21	5.70526	16.8291	6.07101	0.360745		0.0963145	0.778768	0.112515	0.270494	0.0353483	0.572981	0.194207	21
NM_001039522	Leo1	14.6319	18.7517	7.97396	4.51537	7.29374	8.98376	12.9948	14.6287	0.00323849	0.0418399	24	0	5.1866	11.2217	5.4087	0.481984		NM_001039522	Leo1	19.0361	14.8903	4.42294	7.80733	4.74102	16.0905	14.2788	24.5942	0.0185719	0.124201	24	21	7.93994	13.2326	8.46587	0.639771		0.0348932	0.215966	0.469614	0.677039	0.109565	0.203105	0.191924	21
NM_011850	Nr0b2	49.1633	32.7942	39.612	25.2215	18.3387	26.6089	11.7536	27.8477	0.0398244	0.258319	27	0	14.878	29.5746	11.1887	0.37832		NM_011850	Nr0b2	39.6712	37.373	22.9346	37.1314	39.1668	19.103	39.6791	68.5707	0.0801831	0.331116	24	21	1.7987	37.9537	10.5563	0.278137		0.0214684	0.118764	0.530571	0.447554	0.0256444	0.562242	0.122092	21
NM_001164607	Maf1	2.48311e-06	5.77227e-08	4.89919e-08	2.41887e-08	4.95398e-06	3.19898e-07	0.364948	6.15106e-05	0.00323849	0.0418399	24	21	3.66854e-06	0.0456272	0.0605867	0.0605867		NM_001164607	Maf1	2.94127e-05	7.90619e-06	2.69441e-06	4.76938e-06	1.79313e-06	1.29825e-07	0.612929	0.62841	0.0801831	0.331116	24	0	2.21678e-05	0.155173	0.136252	0.136252		0.727443	0.996233	0.0192062	0.0209225	0.999764	0.122117	0.109844	21
NM_008062	G6pdx	10.2292	6.77741	0.170772	2.59902	3.39998	3.76641	3.55338	3.85863	0.0801831	0.356474	24	0	2.3882	4.29435	2.37361	0.552729		NM_008062	G6pdx	2.82902	1.03638	1.74981	1.02042	0.601722	5.0584	4.19917	6.22691	0.0185719	0.124201	24	21	2.54021	2.84023	2.03172	0.715337		0.0182921	0.630333	0.0592853	0.246995	0.0223733	0.141436	0.104854	21
NM_001013366	Wdr91	10.342	7.43467	5.0785	4.49977	6.24362	8.81093	9.78876	7.49028	0.00323849	0.0418399	24	21	2.3107	7.46107	2.34602	0.314435		NM_001013366	Wdr91	8.61381	6.67706	5.96452	5.65379	5.4076	2.31863	7.45683	9.93214	0.00323849	0.0388301	24	0	2.18009	6.50305	2.39029	0.367565		0.0309129	0.0590693	0.71045	0.207654	0.0172297	0.340457	0.0990261	21
NM_026636	Babam1	66.6857	66.8465	58.6744	59.1048	49.1772	55.2945	62.89	77.5269	0.00323849	0.0418399	24	0	8.05479	62.025	10.0176	0.161508		NM_026636	Babam1	61.8028	52.5331	43.8292	51.052	50.2968	52.8652	53.8655	59.7745	0.00323849	0.0388301	24	21	6.16774	53.2524	6.07643	0.114106		0.0513637	0.466967	0.274629	0.767049	0.0165511	0.57272	0.0952872	21
NM_175215	Lysmd4	2.10727	4.05646	2.10871	0.608194	1.4797	3.08813	3.48003	4.15674	0.0185719	0.134194	24	22.5	1.21915	2.63565	1.18839	0.450891		NM_175215	Lysmd4	5.07117	4.01967	2.55663	2.17655	4.00674	2.18401e-06	1.5699	2.39211	0.0185719	0.124201	27	1.5	1.57983	2.74897	1.21931	0.443554		0.012603	0.0508659	0.595883	0.241378	0.0123662	0.398084	0.0719407	21
NM_033074	Tars	80.4235	87.0405	50.8061	34.9479	49.4473	72.235	73.1595	71.845	0.0801831	0.356474	24	0	20.2492	64.9881	17.1381	0.263711		NM_033074	Tars	78.7301	82.1893	39.7802	34.4818	47.7341	69.037	84.6187	119.293	2.83044e-05	0.00189287	24	21	26.0814	69.483	34.2464	0.492874		0.0289512	0.387231	0.257608	0.829142	0.00995859	0.752692	0.0582835	21
NM_170590	Cpne1	5.08881	5.32848	5.00437	3.59107	4.13995	4.50196	4.78818	6.6356	0.00323849	0.0418399	24	0	0.742285	4.8848	0.965321	0.197617		NM_170590	Cpne1	5.42839	4.27446	4.22786	3.98002	4.47791	4.40664	5.60418	5.47894	0.000390449	0.00978436	24	21	0.84734	4.7348	0.780788	0.164904		0.0560402	0.920774	0.00976173	0.0285989	0.0168972	0.0570764	0.0571595	21
NM_153552	Thoc1	5.18046	5.3038	3.4851	2.38983	4.71772	5.05175	4.18523	5.52127	0.0185719	0.134194	24	22.5	0.731262	4.4794	0.921243	0.205662		NM_153552	Thoc1	7.99791	6.90873	8.61717	2.81771	4.52789	4.59144	4.65308	6.52038	0.0185719	0.124201	24	1.5	2.43121	5.82929	2.06199	0.353729		0.00914217	0.0957184	0.435853	0.470294	0.0278652	0.470672	0.0536145	21
NM_172761	Mthfsd	0.0638862	0.0395313	0.135839	5.49983e-07	3.99788e-07	0.165806	0.29949	0.651317	0.0185719	0.134194	24	21	0.135332	0.169484	0.191374	0.191374		NM_172761	Mthfsd	1.1339	0.404838	0.664962	2.69078e-07	0.0820771	0.381522	1.29037	0.876049	0.0185719	0.124201	24	0	0.487121	0.604215	0.437695	0.437695		0.324526	0.992128	0.00827623	0.0120432	0.114191	0.161756	0.0486412	21
NM_027985	Mad2l2	36.715	14.0742	13.0038	7.82466	4.01671	10.5853	18.2485	27.5834	9.55942e-07	0.000216831	24	0	10.1864	16.5064	12.4172	0.752265		NM_027985	Mad2l2	13.6271	17.5451	13.1193	8.61803	8.79916	28.4741	14.0102	29.1498	0.0185719	0.124201	24	21	7.19972	16.6678	5.8786	0.352691		0.00805997	0.0456713	0.542878	0.252321	0.0214318	0.0442667	0.0473958	21
NM_009242	Sparc	33.3168	24.5325	17.8933	14.917	16.7956	17.173	19.0584	18.2648	0.000390449	0.0107383	24	0	3.43774	20.2439	5.76758	0.284904		NM_009242	Sparc	11.4566	13.9421	10.7933	0.0504456	8.98148	15.6825	20.9888	14.0776	0.0185719	0.124201	24	21	4.12171	11.9966	5.65267	0.471189		0.00794066	0.00887095	0.725716	0.0548996	0.0220974	0.0251059	0.0467081	21
NM_178715	Tmem30b	14.7356	12.8369	11.5362	8.25161	14.0179	13.0497	21.7779	14.7865	0.000390449	0.0107383	24	21	2.26232	13.874	3.49037	0.251575		NM_178715	Tmem30b	12.4073	10.2378	18.4033	8.90497	8.3261	10.7542	11.6203	11.8046	0.0801831	0.331116	24	0	0.901307	11.5573	1.41359	0.122311		0.00749875	0.0411381	0.547251	0.234819	0.180655	0.272984	0.0441574	21
NM_007978	F8a	0.709981	1.28763	0.721154	0.146394	0.751775	0.735766	2.66125	2.80137	0.0801831	0.356474	24	21	0.795656	1.22691	0.956661	0.779729		NM_007978	F8a	2.65055	2.1897	0.405787	1.93438	0.84744	0.277906	2.1724	2.61102	0.00323849	0.0388301	24	0	1.2553	1.63615	0.924717	0.565179		0.0619459	0.596852	0.195491	0.530374	0.00646067	0.217013	0.0381433	21
NM_023232	Diablo	17.0667	13.5133	11.156	10.8159	7.42964	10.1354	11.4312	9.05001	0.0185719	0.134194	24	1.5	1.81005	11.3248	2.62508	0.2318		NM_023232	Diablo	15.4773	13.565	11.614	8.13183	16.4669	11.9449	14.2276	18.4851	0.0185719	0.124201	24	22.5	2.43231	13.7391	2.56777	0.186895		0.0270608	0.341616	0.28892	0.929648	0.00574774	0.62379	0.0339947	21
NM_001122953	Nfia	1.13257	0.0456161	1.28115e-21	1.07127e-19	1.33742e-14	1.43287e-06	0.363716	5.63704e-06	0.0185719	0.134194	24	22.5	0.0322565	0.192739	0.300752	0.300752		NM_001122953	Nfia	3.97342	3.92265	1.39929	0.188814	3.10073e-16	4.93015e-10	2.85683e-48	6.63953e-09	0.00118586	0.0265694	27	1.5	2.77373	1.21939	1.66069	1.3619		0.159792	0.98185	0.00567374	0.0109146	0.0426848	0.840507	0.0335632	21
NM_031394	Sytl2	0.0136188	9.31197e-48	5.73934e-08	0	1.19285e-59	4.06386e-08	0.152657	0.103808	0.00323849	0.0418399	24	21	0.00962997	0.0337605	0.0524787	0.0524787		NM_031394	Sytl2	0.231139	0.0973339	0	0	0	1.36526e-56	0	8.39716e-08	0.0801831	0.331116	24	0	5.9397e-08	0.0410591	0.0704589	0.0704589		0.0053863	0.0614723	0.433991	0.37239	0.0151136	0.865791	0.0318857	21
NM_028123	Slc37a3	5.71285	5.32101	5.08096	2.73237	4.88338	5.13868	5.24147	5.96871	9.55942e-07	0.000216831	24	22.5	0.454528	5.00993	0.971879	0.193991		NM_028123	Slc37a3	4.84435	3.88406	6.42528	3.6054	3.01073	3.05095	3.85576	4.08458	0.00323849	0.0388301	24	1.5	0.759327	4.09514	0.891289	0.217646		0.00856766	0.0189941	0.664459	0.109763	0.00536458	0.306157	0.0317589	21
NM_008489	Lbp	76.2288	68.1407	70.519	57.6586	43.8896	61.0544	72.925	117.256	0.000390449	0.0107383	24	0	12.7769	70.959	21.1619	0.298227		NM_008489	Lbp	36.7256	40.3207	38.3098	30.2843	33.0004	43.1751	43.4341	47.7878	0.00323849	0.0388301	24	21	5.28004	39.1297	5.75113	0.146976		0.0535979	0.940146	0.00496956	0.0148504	0.0680665	0.171039	0.0294494	21
NM_178380	Dhx38	7.37365	6.21835	6.03082	6.04001	5.84939	6.78803	7.57441	6.45527	0.0801831	0.356474	24	21	0.665875	6.54124	0.654382	0.100039		NM_178380	Dhx38	7.48089	5.81708	3.83913	4.11907	5.37123	5.97745	6.62576	5.59731	0.0398244	0.239404	21	0	1.24322	5.48096	1.20759	0.220324		0.0903277	0.00413095	0.968583	0.0099908	0.165867	0.0425344	0.0245312	21
NM_028769	Syvn1	24.002	21.0962	13.1267	5.13006	14.7356	6.99289	15.8004	19.9205	0.00323849	0.0418399	24	0	7.07883	15.1005	7.41094	0.490773		NM_028769	Syvn1	16.7904	43.0753	7.40728	5.08185	8.54318	12.3298	20.9253	21.0354	0.00323849	0.0388301	24	21	5.9548	16.8986	8.21397	0.486075		0.859384	0.00366478	0.999662	0.0034685	0.0118346	0.529518	0.0206314	21
NM_144826	Utp6	13.6771	14.9768	9.53633	8.97332	9.68614	9.86177	11.6076	10.2312	0.0801831	0.356474	24	0	1.86272	11.0688	2.0572	0.185856		NM_144826	Utp6	14.0299	11.1468	9.94385	9.49343	10.3786	11.361	13.4696	12.0825	0.000390449	0.00978436	24	21	1.77376	11.4882	1.95278	0.169981		0.0245095	0.900867	0.00327063	0.0134379	0.0185311	0.0266131	0.019464	21
NM_009716	Atf4	99.9576	77.8427	78.5882	73.2479	63.9028	56.9422	81.3554	78.679	0.0185719	0.134194	24	0	12.3409	76.3145	13.3784	0.175306		NM_009716	Atf4	58.8512	77.4367	68.0015	58.5522	65.7895	81.8871	85.6828	113.77	0.0185719	0.124201	24	21	11.7784	76.2464	14.6526	0.192174		0.0091369	0.00692266	0.762357	0.0410776	0.00234211	0.693118	0.0139706	21
NM_011303	Dhrs3	151.701	95.7657	80.5238	79.531	53.2252	76.7146	180.375	129.089	0.00323849	0.0418399	24	0	50.3299	105.866	38.3167	0.361937		NM_011303	Dhrs3	80.4986	94.2985	60.1661	68.4539	47.2309	62.9564	108.058	136.436	0.0185719	0.124201	24	22.5	30.5685	82.2623	30.966	0.376431		0.818801	0.783192	0.467561	0.678129	0.820104	0.987093	0.977217	22.5
NM_133191	Eps8l2	21.5459	19.9745	17.0472	7.86678	6.84201	14.9701	27.2716	32.5715	0.000390449	0.0107383	24	0	9.47934	18.5112	9.46349	0.511231		NM_133191	Eps8l2	25.3661	34.7656	25.7415	10.4924	14.2613	22.0554	35.105	40.3872	0.00323849	0.0388301	24	22.5	10.4367	26.0218	11.5815	0.445068		0.373754	0.372102	0.727994	0.635686	0.304517	0.536623	0.886833	22.5
NM_175178	Aifm3	0.827295	1.79502	1.06993e-05	1.09638e-05	7.74408e-06	5.70107e-06	1.61343	2.26124	0.0801831	0.356474	24	0	1.15541	0.812128	0.973632	0.973632		NM_175178	Aifm3	1.24612	0.305549	0.26285	7.68965e-06	1.25777e-05	8.38286e-06	1.42971	1.4586	0.000390449	0.00978436	24	22.5	0.881134	0.587857	0.76557	0.76557		0.688935	0.909949	0.229836	0.311422	0.35848	0.506983	0.791312	22.5
NM_016919	Col5a3	1.71891	2.53936	1.4477	0.562682	1.21605	1.56231	2.99296	4.23911	2.83044e-05	0.00213271	24	22.5	1.09266	2.03489	1.2066	0.592958		NM_016919	Col5a3	7.04872	8.2098	7.9432	3.35502	6.43899	4.90499	7.9447	17.5351	0.0801831	0.331116	24	0	2.24313	7.92256	3.52045	0.444357		0.58824	0.3078	0.845946	0.454075	0.189571	0.231225	0.716672	22.5
NM_153056	Sirt7	21.324	19.2462	18.4332	11.0667	18.2931	14.2189	15.1886	18.2591	0.0398244	0.258319	27	0	2.86916	17.1465	2.43074	0.141763		NM_153056	Sirt7	25.2265	19.5206	22.1712	16.5068	18.5972	14.6574	21.5037	26.9333	0.0185719	0.124201	24	22.5	3.5862	20.6396	4.34078	0.210313		0.533028	0.789006	0.368331	0.572482	0.173703	0.598682	0.681715	22.5
NM_026057	Zfp422	6.75825	4.44502	4.85064	3.85406	4.58363	3.94838	6.75365	8.42552	0.00323849	0.0418399	24	22.5	1.53769	5.45239	1.78772	0.327878		NM_026057	Zfp422	10.0518	7.3113	5.97835	6.05096	6.43043	6.31642	6.67803	9.72542	0.0185719	0.124201	24	0	1.09134	7.31784	1.76026	0.240543		0.188421	0.818642	0.156115	0.306126	0.252692	0.320943	0.638839	22.5
NM_007379	Abca2	12.0378	13.4887	8.06775	5.51908	5.80839	6.93874	11.3831	8.98078	0.00323849	0.0418399	24	0	3.62597	9.02804	3.30186	0.365733		NM_007379	Abca2	6.88249	8.98947	5.80375	5.68064	4.90793	5.89395	9.52973	11.0008	0.000390449	0.00978436	24	22.5	2.57088	7.3361	2.33748	0.318627		0.156015	0.485124	0.454065	0.966536	0.202803	0.54664	0.638583	22.5
NM_133872	Kdm1a	4.4771	3.60733	6.23309	2.04669	3.56192	3.87038	3.98119	6.28066	0.0185719	0.134194	24	22.5	0.40508	4.2573	0.948691	0.222839		NM_133872	Kdm1a	5.34698	3.8414	1.71559	3.695	2.74596	1.40176	2.44898	3.11385	0.0801831	0.331116	27	0	0.98459	3.09488	0.956721	0.30913		0.457063	0.386781	0.749776	0.630193	0.152709	0.959981	0.630005	22.5
NM_018869	Grk5	5.6191	2.61489	0.360743	0.33743	2.45713	0.978547	1.62736	3.11591	0.0185719	0.134194	24	0	1.55263	2.13889	1.5531	0.726125		NM_018869	Grk5	5.65871	2.02044	0.864867	0.658082	1.26888	1.11533	2.37373	4.14727	0.000390449	0.00978436	24	22.5	1.47797	2.26341	2.05076	0.906049		0.818248	0.967063	0.126857	0.151907	0.622634	0.219771	0.556889	22.5
NM_172679	4932438A13Rik	6.49791	4.26826	2.90628	3.42053	4.50057	4.2054	4.6085	7.37763	0.00323849	0.0418399	24	22.5	1.29206	4.72314	1.54416	0.326936		NM_172679	4932438A13Rik	4.36689	5.27214	3.52956	2.35524	2.76774	3.48323	4.04898	5.62744	0.000390449	0.00978436	24	0	1.25676	3.9314	1.33465	0.339484		0.164772	0.837208	0.122208	0.248024	0.144851	0.387741	0.542544	22.5
NM_025912	Fam210b	41.2934	39.7605	39.1946	36.1915	31.7384	27.4533	52.1093	44.7274	0.0801831	0.356474	24	0	7.6102	39.0585	6.35854	0.162795		NM_025912	Fam210b	39.3396	45.2079	27.9328	27.0993	30.4651	33.6422	36.7196	40.2202	0.00323849	0.0388301	24	22.5	7.11075	35.0783	7.02742	0.200335		0.881033	0.955188	0.17002	0.205222	0.290355	0.111962	0.509557	22.5
NM_178082	Insig2	64.1783	64.6825	32.1329	12.4068	23.1322	61.8858	39.5024	99.0592	0.000390449	0.0107383	24	22.5	23.1052	49.6225	30.4671	0.613978		NM_178082	Insig2	63.3728	89.6652	35.34	11.6372	9.04685	44.207	55.3968	103.77	0.000390449	0.00978436	24	0	37.4982	51.5545	39.2257	0.760859		0.364062	0.644866	0.459873	0.810246	0.104892	0.95806	0.485657	22.5
NM_139138	Adgre4	2.17673	1.85574	0.0749802	0.708751	1.49962	0.399245	1.405	2.33535	0.0801831	0.356474	24	22.5	0.985182	1.30693	0.798676	0.61111		NM_139138	Adgre4	1.58687	0.252007	0.591428	0.363064	0.146411	0	0.796694	1.32782	0.0185719	0.124201	24	0	0.496376	0.633037	0.585815	0.585815		0.367604	0.270156	0.809432	0.448995	0.0982942	0.915789	0.462487	22.5
NM_001033286	Slc30a10	9.216	6.72556	5.59921	1.1171	1.88386	8.58596	7.54546	7.06637	0.0185719	0.134194	24	22.5	2.31647	5.96744	3.07582	0.515434		NM_001033286	Slc30a10	8.00489	7.77554	3.4105	3.21726	2.68457	8.19028	7.68477	9.83876	0.0185719	0.124201	24	0	3.23596	6.35082	2.56466	0.403832		0.859243	0.985834	0.0714325	0.0796972	0.486566	0.125439	0.358966	22.5
NM_027587	Micalcl	1.54582	0.887982	0	0	0	0.580776	0.773561	0.0885504	0.0398244	0.258319	24	0	0.54699	0.484586	0.440213	0.440213		NM_027587	Micalcl	1.27057	0.571209	0.470478	0	0.0884161	0.934128	0.651238	0.485754	0.0801831	0.331116	24	22.5	0.28096	0.558974	0.367809	0.367809		0.614157	0.977566	0.067751	0.0850142	0.452802	0.600185	0.343565	22.5
NM_023258	Pycard	0.88023	0.129652	0	0	0.198637	0.094425	0.233001	0.453573	0.00807112	0.0941075	24	22.5	0.191087	0.24869	0.287851	0.287851		NM_023258	Pycard	1.51611	1.27076	0.0536147	0	0.10071	0	0.110016	0.385039	0.00807112	0.0875214	24	0	0.324521	0.429531	0.620626	0.620626		0.0726669	0.363852	0.432869	0.919741	0.0664265	0.667456	0.337949	22.5
NM_009565	Zbtb7b	29.2351	29.6951	28.409	21.4415	20.6834	23.7675	40.491	27.0582	0.0801831	0.356474	24	0	4.50766	27.5976	4.35185	0.157689		NM_009565	Zbtb7b	28.2047	32.3544	26.8304	18.8146	22.3186	26.3911	33.6166	31.0347	0.0185719	0.124201	24	22.5	5.10561	27.4456	5.40174	0.196816		0.964598	0.989808	0.0649691	0.0689316	0.344533	0.554324	0.331724	22.5
NM_145925	Pttg1ip	133.673	126.353	113.037	96.0347	82.388	107.752	143.778	148.725	0.000390449	0.0107383	24	0	26.0443	118.968	26.5274	0.22298		NM_145925	Pttg1ip	94.8902	109.483	89.6051	90.5854	69.4411	95.7636	117.777	123.957	0.0185719	0.124201	24	22.5	17.9952	98.9378	17.5936	0.177825		0.38452	0.0618232	0.961716	0.0912959	0.581895	0.233978	0.31812	22.5
NM_013632	Pnp	53.2741	33.0311	23.1776	20.9982	22.5167	26.1112	29.5938	34.0493	2.83044e-05	0.00213271	24	0	7.56113	30.344	11.0641	0.364622		NM_013632	Pnp	29.7998	21.1679	18.3042	15.8071	14.7423	20.0085	25.475	45.2838	9.55942e-07	0.000241754	24	22.5	7.48243	23.8236	11.083	0.465212		0.173491	0.348549	0.611604	0.719483	0.0545172	0.971123	0.285632	22.5
NM_026987	Dhx16	12.5992	9.60815	9.07876	10.1105	5.61632	8.36861	11.8336	12.2482	0.00323849	0.0418399	24	0	2.4468	9.93292	2.40535	0.242159		NM_026987	Dhx16	14.2776	12.3376	11.1496	8.30319	10.0949	8.77557	14.7057	14.5574	0.00323849	0.0388301	24	22.5	3.15546	11.7752	3.09161	0.262553		0.880217	0.958996	0.159538	0.191171	0.343014	0.0528265	0.277934	22.5
NM_138302	Tymp	61.7018	44.5373	27.052	20.9112	24.0395	38.7189	35.0981	68.3725	2.83044e-05	0.00213271	24	22.5	16.854	40.0539	20.9874	0.523979		NM_138302	Tymp	49.9201	40.0158	34.6561	14.3874	7.6984	22.0367	42.6066	71.6754	2.83044e-05	0.00189287	24	0	20.3243	35.3746	24.7994	0.701052		0.133714	0.223206	0.695926	0.488732	0.0492197	0.274953	0.261278	22.5
NM_009672	Anp32a	230.218	186.953	140.565	147.617	107.615	146.754	192.219	241.597	0.000390449	0.0107383	24	22.5	58.7128	174.192	58.8118	0.337626		NM_009672	Anp32a	210.178	136.493	158.894	120.998	90.8426	170.256	173.364	209.513	0.00323849	0.0388301	24	0	34.0364	158.817	41.0179	0.258271		0.479406	0.0468585	0.978644	0.0628754	0.483222	0.080471	0.250202	22.5
NM_008875	Pld1	2.88115	1.90109	0.345395	1.89201	1.36894	2.68103	2.19919	2.02444	0.0801831	0.356474	21	0	0.629343	1.85071	0.600616	0.324532		NM_008875	Pld1	4.55441	1.17031	1.33339	0.554767	1.05249	2.16066	1.22222	2.28186	0.0185719	0.124201	24	22.5	0.470807	1.79126	1.10236	0.61541		0.166908	0.0400946	0.933044	0.0787313	0.345021	0.331768	0.217705	22.5
NR_033136	Atf5	183.394	211.146	147.071	65.374	66.1704	107.834	241.33	200.824	0.0185719	0.134194	24	22.5	82.8896	152.893	77.2618	0.505333		NR_033136	Atf5	149.475	166.248	102.314	57.4334	56.3661	76.7422	134.702	182.891	2.83044e-05	0.00189287	24	0	60.1334	115.771	62.7495	0.542012		0.605318	0.99078	0.0306181	0.0367406	0.641336	0.166075	0.170208	22.5
NM_134255	Elovl5	273.196	207.095	108.65	92.4991	121.468	121.423	233.371	192.994	0.0185719	0.134194	24	22.5	79.1433	168.837	78.3844	0.464261		NM_134255	Elovl5	78.3066	133.65	115.394	69.4703	31.874	81.1142	145.456	191.522	0.0801831	0.331116	24	0	45.4392	105.848	45.6364	0.431149		0.986926	0.0272597	0.997026	0.026886	0.587854	0.253496	0.150854	22.5
NM_016674	Cldn1	37.5056	30.9625	11.2061	12.5605	13.898	23.9056	45.8189	22.7374	0.0801831	0.356474	21	0	13.3268	23.5465	12.5937	0.534843		NM_016674	Cldn1	29.0677	29.2039	17.2731	7.41198	8.47199	25.3667	39.401	43.8225	2.83044e-05	0.00189287	24	22.5	14.9863	25.0024	15.6508	0.625974		0.51045	0.99034	0.0242137	0.0306548	0.334124	0.291913	0.136767	22.5
NM_001110796	Pclo	0.582019	0.161644	0.0293527	0.123373	0.153226	0.150575	0.165347	0.26089	0.00323849	0.0418399	24	22.5	0.0780045	0.203303	0.14487	0.14487		NM_001110796	Pclo	0.436376	0.122474	0.308498	0.0782036	0.0285012	0.016669	0.0864916	0.146735	0.00323849	0.0388301	27	0	0.165349	0.160824	0.13333	0.13333		0.0934859	0.396137	0.446146	0.943462	0.0216028	0.950832	0.122815	22.5
NM_027652	Ept1	9.31811	8.15565	5.18605	3.8035	6.6743	7.39928	8.3264	8.11786	0.00323849	0.0418399	24	22.5	1.86946	7.12264	1.97993	0.277977		NM_027652	Ept1	8.23915	8.40373	6.1053	3.7071	5.37128	4.8383	6.83358	9.58712	0.00323849	0.0388301	24	0	2.32812	6.6357	2.44255	0.368093		0.0244908	0.426946	0.202204	0.697557	0.0173676	0.736717	0.0997845	22.5
NM_197986	Tmem140	2.16457	1.48898	0.444381	0.658974	1.26618	0.150783	0.889092	1.589	0.0801831	0.356474	24	0	0.646443	1.0815	0.618646	0.572029		NM_197986	Tmem140	1.56015	0.666811	0.0854291	0	0.923421	0.380431	0.853683	1.38067	0.0185719	0.124201	24	22.5	0.521393	0.731324	0.566856	0.566856		0.12012	0.350952	0.540009	0.791881	0.0173105	0.783141	0.0994707	22.5
NM_026854	Dtwd2	1.31391	0.912022	2.45495e-05	0.509972	1.91147e-05	0.862708	0.557822	0.624613	0.0185719	0.134194	24	0	0.394424	0.597636	0.352461	0.352461		NM_026854	Dtwd2	2.12987e-05	0.483759	3.43104e-05	2.00205e-05	2.88716e-05	2.08612e-05	0.517635	1.03289	0.0801831	0.331116	24	22.5	0.342055	0.254301	0.334359	0.334359		0.235897	0.0128649	0.981449	0.0215266	0.0170274	0.0606739	0.0747491	22.5
NM_026383	Pnrc2	40.8409	31.7658	35.3692	31.5895	24.5674	35.1747	36.6563	51.5041	0.00323849	0.0418399	24	0	4.969	35.9335	7.43011	0.206774		NM_026383	Pnrc2	36.0865	34.4643	21.6037	16.9131	17.6444	28.5601	30.8277	46.1499	9.55942e-07	0.000241754	24	22.5	10.3416	29.0312	12.4597	0.429184		0.0113686	0.423179	0.120816	0.542492	0.017066	0.96239	0.0663022	22.5
NR_002870	Dnm3os	0.0180225	0.00637059	0	0	0	0	0.0959131	0.0621084	0.0185719	0.134194	24	22.5	0.0127438	0.0228018	0.0282934	0.0282934		NR_002870	Dnm3os	0.0629116	0.106253	0	0	0	0	0.0469338	0.0176802	0.0801831	0.331116	24	0	0.0331872	0.0292223	0.0366963	0.0366963		0.00653435	0.268794	0.16983	0.8287	0.0306795	0.473064	0.0385712	22.5
NM_016668	Bhmt	3539.03	3589.95	1451.91	1984.19	1614.58	2518.79	2052.79	3374.74	0.0801831	0.356474	24	0	1020.42	2515.75	920.278	0.365807		NM_016668	Bhmt	2632.71	1359.28	889.116	862.206	724.753	1766.31	1765.56	2815.81	0.000390449	0.00978436	24	22.5	735.962	1601.97	936.814	0.584789		0.00892783	0.339424	0.150042	0.695005	0.00437765	0.560642	0.0259801	22.5
NM_001170983	Hnrnpc	26.9103	10.5755	16.3501	7.96406	12.9979	19.1784	18.8557	21.2866	0.0185719	0.134194	24	22.5	3.81636	16.7648	5.70712	0.340422		NM_001170983	Hnrnpc	31.4918	18.1354	17.8255	15.9937	9.71276	5.36026	16.2959	15.1851	0.00118586	0.0265694	27	0	8.81426	16.6726	7.19508	0.43155		0.00367877	0.0878525	0.318163	0.561896	0.00718353	0.894144	0.0218706	22.5
NM_011894	Sh3bp5	39.2851	35.1855	38.438	23.9336	19.64	29.6144	48.1564	43.5594	0.0185719	0.134194	24	0	10.0365	34.7266	9.78398	0.281743		NM_011894	Sh3bp5	36.7424	30.9172	22.0807	21.4407	26.0873	25.6689	33.0933	34.9378	0.000390449	0.00978436	24	22.5	7.1176	28.871	7.13413	0.247103		0.608609	0.999148	0.00329761	0.00359719	0.747772	0.0599852	0.0196233	22.5
NM_026447	Ppm1m	6.29734	3.49481	3.44255	2.00508	4.38621	3.46439	5.33634	7.91784	0.000390449	0.0107383	24	22.5	1.70373	4.54307	1.99117	0.438288		NM_026447	Ppm1m	15.172	9.73894	8.34255	5.50009	6.60539	7.03109	8.64113	9.62291	2.83044e-05	0.00189287	24	0	2.13371	8.83176	3.2878	0.372271		0.018418	0.518661	0.111283	0.440712	0.00279611	0.20293	0.0166598	22.5
NM_001111048	Fga	1870.64	1733.67	1665.66	1286.78	1430.61	2248.61	1686.26	2363.27	0.00323849	0.0418399	24	22.5	180.772	1785.69	302.977	0.169669		NM_001111048	Fga	1981.7	1987.29	1490.21	1087.76	1146.41	1299.91	1693.77	2579.19	0.000390449	0.00978436	24	0	522.545	1658.28	614.933	0.370825		0.00357219	0.376615	0.0604571	0.414208	0.00273142	0.572271	0.016277	22.5
NM_133996	Apon	500.577	430.648	344.988	353.838	341.777	285.996	345.919	390.993	0.00323849	0.0418399	27	25.5	81.9777	380.819	71.9824	0.18902		NM_133996	Apon	405.835	309.906	277.187	260.592	257.528	346.21	304.534	394.662	0.000390449	0.00978436	24	0	38.0593	319.557	55.9674	0.175141		0.00520128	0.208802	0.197613	0.979584	0.00243283	0.996834	0.0145085	25.5

## Sheet: Rhyth both, other change
Transcript ID	gene_id	F-WT-ZT0	F-WT-ZT3	F-WT-ZT6	F-WT-ZT9	F-WT-ZT12	F-WT-ZT15	F-WT-ZT18	F-WT-ZT21	WTF JTK_pvalue	JTK_BH.Q	JTK_period	WTF JTK_adjphase	JTK_amplitude	meta2d_Base	meta2d_AMP	meta2d_rAMP		Transcript ID	gene_id	M-WT-ZT0	M-WT-ZT3	M-WT-ZT6	M-WT-ZT9	M-WT-ZT12	M-WT-ZT15	M-WT-ZT18	M-WT-ZT21	WTM JTK_pvalue	JTK_BH.Q	JTK_period	WTM JTK_adjphase	JTK_amplitude	meta2d_Base	meta2d_AMP	meta2d_rAMP		HANOVA	HarmNoisePred1	HarmNoisePred2	HarmScaleTest	robustDODR	robustHarmScaleTest	meta.p.val	Phase diff
NM_010196	Fga	423.091	466.564	446.121	280.073	229.199	431.418	512.045	573.212	0.0801831	0.356474	24	0	100.696	420.215	112.637	0.268045		NM_010196	Fga	482.408	438.367	452.02	354.603	232.19	372.626	316.893	385.147	0.0185719	0.124201	27	0	85.8951	383.956	79.5813	0.207267		0.0044238	0.444216	0.0479554	0.317989	0.00165869	0.145559	0.00991098	0
NM_146251	Pnpla7	22.8458	23.0942	21.0743	18.1959	19.6781	13.6075	14.3707	14.383	0.000390449	0.0107383	27	1.5	4.90711	18.4871	3.96733	0.2146		NM_146251	Pnpla7	35.7518	32.4407	33.6927	24.4567	24.2111	20.246	24.9474	40.9471	0.00323849	0.0388301	24	1.5	7.98684	29.5867	8.33993	0.281881		0.00160539	0.0793053	0.231871	0.643832	0.0193064	0.761357	0.00959377	0
NM_144855	Cbs	80.6261	103.991	68.337	67.8813	51.8035	49.9923	56.2545	66.102	9.55942e-07	0.000216831	24	3	12.9717	68.1235	20.6396	0.302973		NM_144855	Cbs	96.9238	79.2991	88.7532	55.0727	45.5254	43.5344	64.6615	81.5311	0.00323849	0.0388301	24	3	24.5855	69.4126	23.1443	0.33343		0.0822199	0.599996	0.233342	0.583192	0.00156048	0.778342	0.00932645	0
NM_021366	Klf13	4.02993	2.9843	6.80854	7.41374	9.92592	5.6074	6.67477	4.95642	0.00323849	0.0418399	24	12	1.90979	6.05013	2.35743	0.38965		NM_021366	Klf13	2.01866	3.25277	6.90259	7.14809	7.48832	3.66541	3.97256	1.51696	0.000390449	0.00978436	24	12	2.64023	4.49567	2.52247	0.561089		0.00147344	0.204758	0.0895919	0.722403	0.00101226	0.668676	0.00605824	0
NM_146054	Fermt2	49.0344	34.8299	41.6026	38.2319	24.6331	27.9881	33.8017	32.6125	0.0398244	0.258319	27	0	7.21023	35.7501	6.9519	0.194458		NM_146054	Fermt2	67.6883	47.0225	39.9847	29.7937	27.3015	38.1866	41.2734	55.3431	8.54112e-09	1.44555e-05	24	0	12.1826	43.3242	16.1944	0.373794		0.000997282	0.350173	0.0208615	0.246662	0.00133746	0.13293	0.00596879	0
NM_023175	Nit2	99.0806	126.441	124.554	101.259	79.8079	79.5094	58.8753	80.5783	2.83044e-05	0.00213271	24	6	30.3266	93.7632	27.7469	0.295925		NM_023175	Nit2	84.9533	92.9746	97.8914	97.6869	74.9701	60.7188	82.6074	96.4595	0.0801831	0.331116	24	6	11.216	86.0327	10.4197	0.121113		0.00130968	0.015094	0.422624	0.170172	0.000893291	0.41652	0.00534779	0
NM_010220	Fkbp5	4.20648	6.67443	11.0415	9.14447	16.0114	18.3758	11.4449	19.21	0.0801831	0.356474	27	15	5.7082	11.9186	4.65691	0.390725		NM_010220	Fkbp5	2.92828	1.49268	0.721606	5.26664	16.1912	17.5715	11.5749	2.76677	0.000390449	0.00978436	24	15	7.67444	7.3142	8.68792	1.18782		0.000814403	0.081217	0.160728	0.775733	0.0020069	0.908553	0.00487648	0
NM_031843	Dpp7	11.0183	11.3725	12.7486	3.08834	1.86779	2.30686	6.20052	9.01047	0.00323849	0.0418399	24	3	5.73256	7.20167	5.24655	0.728518		NM_031843	Dpp7	9.81788	11.657	11.3816	6.07408	6.35132	4.66751	11.0687	9.59991	0.0185719	0.124201	24	3	2.68788	8.82725	2.59917	0.294448		0.00172134	0.27465	0.0626591	0.52442	0.000773218	0.701649	0.00463035	0
NM_007569	Btg1	8.60724	6.28035	4.16265	6.02051	5.86314	6.854	8.22415	8.92297	0.000390449	0.0107383	24	21	1.82909	6.86688	1.91538	0.278931		NM_007569	Btg1	3.5577	5.42831	5.06361	2.91666	3.78948	5.53395	7.34603	9.08674	0.0185719	0.124201	24	21	1.52009	5.34031	1.79859	0.336796		0.722406	0.000773441	0.999889	0.000752892	0.0342697	0.294246	0.00450886	0
NM_001013368	E2f8	1.08544	0.582646	0.376794	0.405339	0.688038	1.40073	3.47291	2.3107	8.54112e-09	1.56601e-05	24	19.5	0.861504	1.29032	1.22664	0.950644		NM_001013368	E2f8	2.33309	1.47485	2.16926	0.989952	2.28913	2.35458	3.16564	3.08019	2.83044e-05	0.00189287	24	19.5	0.644125	2.23209	0.779456	0.349205		0.00112228	0.640106	0.000752377	0.0113031	0.0103206	0.059307	0.00450578	0
NM_008406	Itih1	303.372	315.825	258.709	233.81	235.6	224.334	318.745	242.036	0.0801831	0.356474	24	3	16.3405	266.554	23.846	0.0894603		NM_008406	Itih1	244.075	261.51	240.65	165.872	149.844	152.999	177.427	185.016	2.83044e-05	0.00189287	24	3	55.2979	197.174	54.5399	0.276608		0.0018387	0.485261	0.0130446	0.133058	0.0005351	0.305913	0.00320631	0
NM_024499	Sgta	41.7531	41.2707	29.8954	29.9782	41.0559	41.9503	57.32	54.3253	9.55942e-07	0.000216831	24	19.5	8.88377	42.1936	11.872	0.28137		NM_024499	Sgta	40.4953	40.3303	35.6898	35.9107	47.7134	38.3943	46.8528	44.3896	0.0801831	0.331116	24	19.5	1.83427	41.222	3.5092	0.0851292		0.000496804	0.0997872	0.100079	0.999048	0.000381995	0.843565	0.00228978	0
NM_007487	Arl4a	7.27861	2.84222	4.11088	3.92853	3.30768	6.18985	5.73814	14.4462	0.0801831	0.356474	24	22.5	1.59986	5.98026	3.18184	0.532057		NM_007487	Arl4a	6.46426	6.35125	3.82504	2.49014	2.57374	4.60549	8.42799	7.87042	2.83044e-05	0.00189287	24	22.5	2.74062	5.32604	2.74866	0.51608		0.663444	0.999924	0.000375924	0.000373824	0.109748	0.112183	0.00224085	0
NM_181849	Fgb	3667.19	3624.11	3439.03	3124.35	2805.16	4394.83	3164.85	4970.26	0.0801831	0.356474	24	0	254.339	3648.72	443.582	0.121572		NM_181849	Fgb	4298.78	4182.85	3664.9	3156.81	2889.1	3404.72	3173.92	4300.97	0.000390449	0.00978436	24	0	555.546	3634.01	690.611	0.190041		0.066767	0.984598	0.000345406	0.000940381	0.0345632	0.124558	0.00207065	0
NM_001013814	Amt	45.7542	31.1697	31.7599	20.8442	23.7493	26.6098	32.1299	36.046	0.000390449	0.0107383	24	0	6.99576	31.0079	8.98335	0.289712		NM_001013814	Amt	28.9672	25.5012	22.4466	9.88682	9.71555	13.2705	22.7316	28.5968	8.54112e-09	1.44555e-05	24	0	10.0205	20.1395	10.3973	0.516264		0.000782577	0.243359	0.0401745	0.457396	0.000195813	0.406511	0.0011743	0
NM_029777	Rhbdd1	8.93475	8.71735	8.32684	5.81493	2.92528	3.98413	6.12996	3.1843	0.00323849	0.0418399	24	1.5	2.028	6.00219	2.24448	0.373943		NM_029777	Rhbdd1	8.41697	9.20101	7.24353	5.28288	6.40647	6.75615	7.1938	7.74213	0.000390449	0.00978436	24	1.5	1.18343	7.28037	1.29073	0.177289		0.00579352	0.890213	7.13779e-05	0.000572431	0.00086712	0.104875	0.000428191	0
NM_010664	Krt18	152.056	157.169	143.966	131.385	100.513	84.3888	97.1936	110.202	9.55942e-07	0.000216831	24	4.5	33.221	122.109	33.8405	0.277133		NM_010664	Krt18	140.643	198.114	175.447	148.926	93.6222	97.5469	154.298	125.663	0.0801831	0.331116	24	4.5	34.2257	141.783	35.8928	0.253154		0.795324	4.9619e-05	0.999996	4.39082e-05	0.842223	0.0333796	0.00026342	0
NM_133943	Hsd3b7	200.934	189.744	171.571	88.596	76.3187	59.3502	119.289	165.498	2.83044e-05	0.00213271	27	0	71.5224	137.495	60.9889	0.443573		NM_133943	Hsd3b7	162.765	165.697	108.701	94.0414	89.5399	56.8941	150.539	249.854	0.00323849	0.0388301	24	0	52.6384	134.754	67.7787	0.502981		0.00823596	3.44298e-05	0.924491	0.000238479	0.000550018	0.111705	0.000206561	0
NM_177741	Ppp1r3b	69.7647	57.8112	28.2594	39.6145	115.723	97.8838	114.357	54.6499	0.0801831	0.356474	24	18	32.9206	72.2579	32.4344	0.44887		NM_177741	Ppp1r3b	61.6123	44.3447	24.2889	45.572	88.9459	120.527	113.501	102.844	9.55942e-07	0.000241754	24	18	42.7034	75.2045	45.2355	0.6015		0.195123	0.999253	2.55831e-05	4.25938e-05	0.271406	0.000152529	0.000153489	0
NM_007819	Cyp3a13	71.8663	57.4603	55.7175	111.3	81.1879	160.047	102.846	119.631	0.0185719	0.134194	24	18	32.7087	95.007	29.432	0.309788		NM_007819	Cyp3a13	66.2263	53.6377	49.0305	67.2279	75.1193	73.0199	76.39	66.7608	0.00323849	0.0388301	24	18	9.44458	65.9266	10.178	0.154384		0.075624	0.994568	2.54205e-05	6.50779e-05	0.0420556	0.010386	0.000152513	0
NM_023835	Trim12a	6.88297	7.01244	9.43536	10.8478	4.16751	0.556673	4.53752	4.12493	0.0185719	0.134194	24	6	3.72493	5.94565	3.58414	0.602817		NM_023835	Trim12a	5.07852	4.72755	5.48043	4.21865	3.27626	4.11249	3.4311	4.16926	0.0185719	0.124201	24	6	0.772504	4.31178	0.582641	0.135128		0.00254084	0.850443	1.6533e-05	0.000195409	0.000675425	0.0175808	9.91937e-05	0
NM_144910	Cnot6l	3.88615	2.71201	3.78535	2.3101	1.97596	2.94757	3.78633	3.29537	0.0185719	0.134194	24	0	0.556779	3.08736	0.619926	0.200795		NM_144910	Cnot6l	5.00628	4.75151	4.82214	2.52636	2.13227	1.92187	1.8479	3.67908	0.00323849	0.0388301	27	0	1.92059	3.42967	1.59622	0.465416		1.14148e-05	0.123096	0.00198513	0.152138	8.71873e-06	0.730177	5.23113e-05	0
NM_010123	Eif3a	58.8988	55.6584	49.3597	48.3727	45.6572	59.4696	66.8515	70.6567	0.000390449	0.0107383	24	21	9.76684	56.8656	10.7695	0.189384		NM_010123	Eif3a	86.7411	54.252	41.8262	36.1213	45.0593	58.2379	47.0671	56.0038	0.0185719	0.124201	24	21	9.67188	53.1636	14.1662	0.266464		0.197345	7.26924e-06	0.999551	1.19455e-05	0.368914	0.00844159	4.36147e-05	0
NM_133765	Fbxo31	5.62823	6.25443	6.77765	6.95704	7.31322	8.84392	8.47695	12.126	0.00807112	0.0941075	27	15	1.57156	7.7682	1.42077	0.182895		NM_133765	Fbxo31	3.46581	3.13949	3.8319	10.5028	12.8304	9.36584	8.31856	5.50436	0.000390449	0.00978436	24	15	4.40269	7.11989	4.15543	0.583636		3.5251e-06	0.0287354	0.00996899	0.713987	4.24204e-06	0.99352	2.11504e-05	0
NM_001102650	Nt5c3b	1.8624	7.00872	0.835392	0	0.543872	0.268867	1.64663	1.64659	0.0185719	0.134194	24	0	1.03449	1.72656	1.76704	1.02345		NM_001102650	Nt5c3b	3.68331	1.95126	2.11488	0.966305	1.15582	2.15727	1.85955	3.55762	0.0801831	0.331116	24	0	0.825895	2.18075	1.07585	0.493338		0.0932802	0.998111	1.86907e-06	4.31873e-06	0.34081	0.915818	1.12144e-05	0
NR_046364	Map1lc3a	1.50775e-06	1.08097e-06	2.27761e-06	2.25686e-06	3.90648e-07	2.03748e-07	7.44865e-07	2.53028e-07	0.0185719	0.134194	24	6	1.05642e-06	1.09037e-06	8.82566e-07	8.82566e-07		NR_046364	Map1lc3a	2.04349e-06	3.11053e-06	2.18392e-05	2.47115	3.76924e-07	4.19027e-07	2.59496e-07	2.23488e-07	0.00118586	0.0265694	27	6	2.29244e-06	0.261288	0.529105	0.529105		0.207342	4.70368e-07	0.999835	7.45955e-07	0.231478	0.12221	2.8222e-06	0
NM_009799	Car1	0.00457013	0.00298249	0.00572273	0.0108661	0.00403284	0.00328646	0.00310287	0.0027313	0.0185719	0.134194	24	9	0.00104653	0.00466187	0.00238017	0.00238017		NM_009799	Car1	0.00495988	0.0680222	0.00628826	0.00634945	17.3574	0.00456032	0.00425578	0.00359674	0.0185719	0.124201	24	9	0.00267701	2.18193	3.19375	1.46373		0.152379	1.14161e-07	0.999685	2.0831e-07	0.187444	0.576004	6.84965e-07	0
NM_001037134	Ccne2	8.51059e-06	3.12115e-05	0.000241789	0.000272333	0.000234296	9.29423e-05	2.27318e-06	0	9.55942e-07	0.000216831	24	9	0.000161861	0.000110412	0.000151886	0.000151886		NM_001037134	Ccne2	0.00022181	0.000115504	0.000314897	0.000231598	0.119771	1.10175e-05	6.11587e-16	2.79345e-17	0.0185719	0.124201	24	9	0.000163765	0.0150832	0.02211	0.02211		0.346372	5.24649e-09	0.999994	6.44361e-09	0.0885811	0.575114	3.1479e-08	0
NM_001145164_1	Tgtp2	0.0283116	0.0199749	0.0338139	4.82369	0.0266892	0.0184995	0.0199388	0.0192969	0.0185719	0.134194	24	9	0.00721472	0.623777	1.21748	1.21748		NM_001145164_1	Tgtp2	0.0282411	0.0237019	0.0417543	0.0263984	0.0387986	0.0286508	0.020702	0.0181453	0.0801831	0.331116	24	9	0.00648732	0.028299	0.00749642	0.00749642		0.155506	0.999886	2.42038e-11	4.32487e-11	0.344894	0.12251	1.45223e-10	0
NM_019580	Gde1	17.0726	9.43532	10.0334	25.3393	25.9529	43.8063	20.7929	22.0795	0.000390449	0.0107383	24	15	8.03102	21.814	12.3875	0.567871		NM_019580	Gde1	20.9379	27.0865	27.7118	42.5867	36.6684	44.0718	37.826	22.6635	0.00323849	0.0388301	24	13.5	11.0417	32.4441	10.6974	0.329718		0.0193622	0.907008	0.00156696	0.00716392	0.0141187	0.0208924	0.009365	1.5
NM_001170868	Ncald	3.40363	4.31702	6.66841	3.07953	2.92582	2.82839	2.99615	3.91909	0.000390449	0.0107383	24	3	0.791139	3.76726	1.16082	0.308135		NM_001170868	Ncald	3.63248	3.29431	2.51429	2.98902	0.597607	0.654394	3.64957	2.67235	0.0801831	0.331116	24	1.5	0.707413	2.5005	1.19783	0.479036		0.0610526	0.111071	0.713907	0.307879	0.00127228	0.720103	0.00760946	1.5
NM_026384	Dgat2	155.865	184.069	224.417	191.031	247.417	189.092	231.38	136.177	0.0801831	0.356474	24	12	26.6982	194.931	34.1314	0.175095		NM_026384	Dgat2	132.15	129.669	147.342	181.675	189.929	164.54	176.684	131.415	0.00323849	0.0388301	24	13.5	32.01	156.675	29.8371	0.190439		0.49235	0.997838	0.00495097	0.005978	0.285448	0.00120636	0.00721634	1.5
NR_033510	1500017E21Rik	23.1648	28.2145	15.5481	8.77047	7.80743	6.61396	12.3227	21.3911	2.83044e-05	0.00213271	24	3	9.74841	15.4791	9.08097	0.586659		NR_033510	1500017E21Rik	19.0061	40.4205	32.9033	16.6832	13.4575	9.20737	4.78346	23.4353	0.000390449	0.00978436	24	4.5	9.99939	19.9871	14.1621	0.70856		0.00117001	0.00154409	0.603123	0.0219434	0.00471995	0.111809	0.00699958	1.5
NM_030611	Akr1c6	767.472	897.219	1022.24	991.525	943.799	748.884	529.6	687.876	9.55942e-07	0.000216831	24	7.5	180.557	823.577	214.476	0.26042		NM_030611	Akr1c6	995.179	1189.79	998.741	1110.88	1019.14	794.113	712	890.78	0.00323849	0.0388301	24	6	150.164	963.828	177.755	0.184426		0.00547811	0.0361584	0.517999	0.231206	0.00101592	0.120094	0.00608003	1.5
NM_175266	Epm2aip1	3.26306	2.88706	2.99729	2.79284	3.48701	3.43776	5.22632	3.69345	0.00323849	0.0418399	24	19.5	0.454657	3.4731	0.721155	0.20764		NM_175266	Epm2aip1	2.701	5.78021	3.12466	1.70042	3.621	3.51733	6.2331	7.58636	0.0801831	0.331116	24	21	1.00709	4.28301	1.78397	0.416523		0.0944349	0.00101253	0.98511	0.00238378	0.00225173	0.0322783	0.0060598	1.5
NM_026038	L3hypdh	11.5902	5.57503	8.17439	9.62304	9.53174	15.0789	14.1543	10.9194	0.0185719	0.134194	24	18	2.63235	10.5809	3.46119	0.327118		NM_026038	L3hypdh	7.30243	13.4251	5.98101	11.0941	6.78539	11.1987	17.0797	15.4789	0.0185719	0.124201	24	19.5	2.84236	11.0432	3.19755	0.28955		0.226186	0.0117429	0.98162	0.0199327	0.153003	0.000950192	0.00568762	1.5
NM_133837	Cdc123	30.7036	34.8048	31.2288	31.2428	26.7615	21.5	20.5188	15.6757	0.00118586	0.028958	27	4.5	6.50793	26.1381	7.09041	0.271267		NM_133837	Cdc123	34.8972	40.9026	29.1948	36.5711	26.62	26.5428	30.6177	34.8329	0.0185719	0.124201	24	3	3.48367	32.5224	4.99054	0.153449		0.000893374	0.165303	0.0836514	0.77521	0.00174556	0.872453	0.00534828	1.5
NM_144900	Atp1a1	78.2438	90.6316	110.685	105.077	114.174	122.304	106.496	95.0169	0.00323849	0.0418399	27	12	18.9739	101.404	15.8317	0.156125		NM_144900	Atp1a1	58.9783	69.6035	87.8667	105.821	90.0086	84.7964	81.8635	57.6414	9.55942e-07	0.000241754	24	10.5	18.2562	79.5724	20.323	0.255402		0.00173926	0.0683724	0.263047	0.560866	0.000864253	0.36007	0.00517433	1.5
NM_010156	Samd9l	9.18035	9.38865	7.4656	8.90502	6.00697	4.28418	5.36903	6.71812	2.83044e-05	0.00213271	24	4.5	2.2496	7.16474	2.1368	0.298239		NM_010156	Samd9l	4.14767	4.40759	3.11575	1.5492	3.54995	1.11881	2.90224	4.26032	0.0801831	0.331116	24	3	1.18305	3.13144	1.03079	0.329173		0.0347969	0.00222258	0.935939	0.00795015	0.000729714	0.366858	0.00437031	1.5
NM_153578	Nipa1	0.634164	1.28532	0.689213	0.651286	0	0	0.387548	0.725708	0.00807112	0.0941075	24	3	0.448422	0.546655	0.510086	0.510086		NM_153578	Nipa1	0.373503	1.43009	0	0.189185	0	0	0.222285	0.666207	0.0398244	0.239404	24	1.5	0.264107	0.360159	0.454767	0.454767		0.409589	0.000674434	0.999364	0.000838657	0.647968	0.195276	0.00403979	1.5
NM_001308450	Aldh2	460.337	510.568	454.278	500	580.966	517.942	589.742	564.657	0.0185719	0.134194	24	19.5	12.6869	522.311	30.2162	0.057851		NM_001308450	Aldh2	314.298	352.135	274.594	437.739	465.773	388.608	501.799	577.932	0.0398244	0.239404	27	18	80.3542	418.86	80.8802	0.193096		0.222574	0.000669196	0.997231	0.00108496	0.193487	0.0176108	0.00400846	1.5
NM_029662	Mfsd2a	18.7757	23.7708	21.0497	41.103	93.4078	31.5248	31.7739	32.7258	0.0801831	0.356474	24	13.5	9.19112	36.7664	21.3697	0.581228		NM_029662	Mfsd2a	5.40853	8.24062	12.0741	15.4055	24.0794	17.5726	10.6411	4.67936	2.83044e-05	0.00189287	24	12	6.83382	12.2627	8.31485	0.678063		0.727397	0.999913	0.000630868	0.00060928	0.0575083	0.346522	0.00365012	1.5
NM_007669	Cdkn1a	7.45384	3.79671	0	0.0469506	2.36799	4.15014	4.46366	8.31955	2.83044e-05	0.00213271	24	21	3.13968	3.82486	3.774	0.986705		NM_007669	Cdkn1a	2.53327	1.61973	0	0	0.740873	8.61336	11.8207	6.31529	0.000113388	0.00702752	24	19.5	4.7542	3.9554	4.85384	1.22714		0.000584944	0.00454315	0.432578	0.077312	0.000469476	0.0300627	0.00281355	1.5
NR_131195	Ttc39aos1	0.848431	0	0.0708003	0.574821	1.33915	0.780862	1.34912	0.916679	0.0185719	0.134194	24	18	0.543987	0.734983	0.517126	0.517126		NR_131195	Ttc39aos1	0	0	0	0.352641	0.0831838	1.69747	0.204138	1.31122	0.0398244	0.239404	24	16.5	0.308175	0.456082	0.504479	0.504479		0.608012	0.000348483	0.9999	0.000359637	0.777536	0.0163487	0.00208908	1.5
NM_007651	Cd53	3.5769	2.79705	0.665399	1.57451	0.342026	0.471585	2.16534	2.0129	0.000390449	0.0107383	24	1.5	0.898728	1.70071	1.19194	0.700849		NM_007651	Cd53	2.57207	2.63036	2.13613	1.14024	1.00414	0.189801	1.21594	1.66943	9.55942e-07	0.000241754	24	3	1.00015	1.56976	1.0575	0.673667		0.0205617	0.944523	0.000313794	0.00142386	0.0716375	0.00304805	0.00188129	1.5
NM_028898	Rptor	2.79745	0.664939	0.000942345	0.000949809	0.000721544	3.69039	6.68147	6.86432	0.00323849	0.0418399	24	21	3.5166	2.58765	3.26322	1.26108		NM_028898	Rptor	0.000804557	1.57033	0.0011659	0.000717163	0.00109236	0.000799106	4.79348	5.89361	0.0801831	0.331116	24	22.5	1.10996	1.53275	1.96966	1.28505		0.721906	0.000279982	0.999961	0.00026659	0.453543	0.162744	0.00159847	1.5
NM_009744	Bcl6	3.39542	4.88157	0.240103	3.892	4.10676	14.051	7.28978	4.21831	0.0801831	0.356474	24	18	2.40259	5.25937	3.49874	0.665239		NM_009744	Bcl6	11.4469	5.22917	7.44713	11.9364	15.4162	32.436	27.439	23.3917	9.55942e-07	0.000241754	24	16.5	11.2913	16.8428	12.2456	0.727054		0.845689	0.999981	0.000293066	0.000260319	0.576868	0.0399417	0.0015609	1.5
NM_025652	Gtf3a	7.11871	4.61395	3.12655	6.00787	7.46481	7.60329	9.48585	8.07927	9.55942e-07	0.000216831	24	18	2.11378	6.68754	2.50101	0.373981		NM_025652	Gtf3a	5.31076	3.07462	4.25753	8.19507	10.0566	14.5962	8.37389	9.02707	2.83044e-05	0.00189287	24	16.5	3.37257	7.86147	4.1572	0.528807		0.000477853	0.00393099	0.418945	0.0730593	0.000206891	0.577645	0.00124071	1.5
NM_178919	Lmf2	11.144	7.05035	8.80143	5.46525	9.71714	11.968	16.6851	10.1734	0.00323849	0.0418399	24	19.5	2.89465	10.1256	3.4966	0.345323		NM_178919	Lmf2	9.2468	8.87787	8.01893	7.01682	8.82619	7.86885	9.46085	10.9714	0.000390449	0.00978436	24	21	0.868235	8.78596	1.30042	0.148011		0.00381701	0.831246	0.000201269	0.00189773	0.0139153	0.0216989	0.00120701	1.5
NM_053200	Ces1d	488.366	287.237	408.514	613.568	882.421	909.082	850.221	673.97	9.55942e-07	0.000216831	24	16.5	277.438	639.172	290.587	0.45463		NM_053200	Ces1d	176.888	288.983	308.444	525.786	551.338	592.8	665.415	541.405	0.000113388	0.00702752	27	15	246.708	452.661	182.461	0.403086		0.804842	0.000197783	0.999984	0.000178189	0.377809	0.00445834	0.00106866	1.5
NM_175646	Txnl4b	10.9983	10.3681	10.7172	10.2769	7.6351	7.55903	9.48482	9.69766	0.000390449	0.0107383	24	3	1.2053	9.59214	1.54442	0.161009		NM_175646	Txnl4b	8.0658	11.1944	7.3938	7.76196	4.29814	6.92423	10.6189	10.3358	0.0801831	0.331116	24	1.5	1.32097	8.32413	1.99902	0.240147		0.0322733	0.000176515	0.969816	0.000660556	0.0028656	0.0113457	0.00105863	1.5
NM_025661	Ormdl3	36.4172	31.5641	30.6286	31.7005	45.3446	40.3151	48.1986	34.6016	0.000390449	0.0107383	24	18	6.84939	37.3463	6.54655	0.175293		NM_025661	Ormdl3	36.0718	61.8974	23.4909	31.0243	35.2811	37.0284	61.4433	66.1001	0.0185719	0.124201	27	19.5	9.57246	45.3191	14.1916	0.313148		0.00775001	0.000258274	0.885703	0.00178812	0.000141926	0.060536	0.000851252	1.5
NM_022021	Cables1	1.07778	0.317864	0.751491	1.00624	0.0410177	1.42979e-08	1.51315e-05	0.0471109	0.0185719	0.134194	27	1.5	0.548658	0.413047	0.385234	0.385234		NM_022021	Cables1	0.567784	0	0	0	0	0	0.171088	0.255233	0.0801831	0.331116	24	0	0.120977	0.124263	0.18756	0.18756		0.000877075	0.0296713	0.29287	0.345555	0.000100238	0.986497	0.000601277	1.5
NM_026880	Pink1	60.32	61.8673	63.7864	64.3825	64.2083	68.8985	89.1225	60.3287	0.0398244	0.258319	27	13.5	3.80812	66.2595	6.03992	0.0911554		NM_026880	Pink1	40.7286	63.3699	58.2901	63.9127	70.0201	61.6374	65.1313	45.8174	0.0185719	0.124201	24	12	7.0693	58.6134	10.2791	0.175372		0.0109817	0.298057	0.204776	0.854283	9.08233e-05	0.819234	0.000544816	1.5
NM_153058	Mapre2	7.36553	3.67343	3.81778	5.03698	9.29345	10.9668	9.43648	7.84531	9.55942e-07	0.000216831	24	16.5	3.06789	7.17947	3.56307	0.496286		NM_153058	Mapre2	3.38522	2.16872	0.926089	8.44054	5.60293	6.24347	5.05943	3.53319	0.0185719	0.124201	24	15	2.52111	4.41995	2.24637	0.508233		0.0332759	7.60014e-05	0.976726	0.000281312	0.00422113	0.368061	0.000455922	1.5
NM_001267808	H2-L	3.79434	4.40641	3.60732	3.43522	0.554808	11.847	22.7489	14.9331	0.0185719	0.134194	24	21	7.44349	8.16589	6.41866	0.786033		NM_001267808	H2-L	55.5936	0.955174	6.07087e-06	2.16119	1.4178	1.5927	6.90955	4.8889	0.0801831	0.331116	24	19.5	3.3576	9.18987	10.0201	1.09034		0.0770349	7.01798e-05	0.992826	0.000178647	0.124509	0.981054	0.000421005	1.5
NM_001005863	Mtus1	30.234	29.3885	12.5069	29.2483	25.6375	32.6146	32.2732	33.566	0.00323849	0.0418399	24	21	3.25022	28.1836	5.23147	0.185621		NM_001005863	Mtus1	28.8759	29.148	8.59455	3.69715	8.09872	23.7828	8.32042	30.3931	0.00323849	0.0388301	24	22.5	14.4195	17.6138	11.4519	0.650167		0.00675788	0.000323571	0.868975	0.0023656	5.22633e-05	0.145955	0.000313539	1.5
NR_040402	Gm19522	1.69835	0.729015	0.0354309	1.8698	0.7659	4.82603	4.65103	2.62733	0.00323849	0.0418399	24	18	1.77213	2.15036	2.00779	0.933699		NR_040402	Gm19522	2.96404	2.56092	2.7905	2.8779	3.99633	6.09804	5.81171	3.69849	9.55942e-07	0.000241754	24	16.5	1.23026	3.84974	1.71893	0.446505		0.00785284	0.918408	4.41535e-05	0.000311537	0.000408003	0.179755	0.000264892	1.5
NM_019699	Fads2	456.231	558.391	605.961	688.902	1100.86	699.195	794.584	449.507	0.00323849	0.0418399	24	13.5	170.54	669.204	230.996	0.34518		NM_019699	Fads2	304.16	352.125	382.568	503.133	468.878	475.67	421.805	330.233	0.000390449	0.00978436	24	12	87.3595	404.822	93.5019	0.230971		0.234084	0.999445	3.96109e-05	6.09193e-05	0.394276	0.0211146	0.000237642	1.5
NM_027908	Amdhd1	124.179	142.872	113.512	94.7371	66.5415	83.6561	82.7624	112.075	2.83044e-05	0.00213271	24	3	28.9471	102.542	31.1254	0.303538		NM_027908	Amdhd1	84.1081	81.1806	103.939	79.4598	41.5769	43.5159	87.9629	129.052	0.0801831	0.331116	24	1.5	28.3535	81.3494	27.7262	0.340829		0.403473	3.43735e-05	0.999912	4.12273e-05	0.452841	0.000149844	0.000206223	1.5
NM_010169	F2r	1.58941	4.46264	4.65192	4.28192	2.63927	0.995851	3.8407	4.375	0.0801831	0.356474	24	3	0.439778	3.35459	0.98665	0.29412		NM_010169	F2r	18.2227	15.0752	14.3766	10.3889	9.28486	6.36382	13.0252	16.2421	2.83044e-05	0.00189287	24	1.5	4.13884	12.8724	4.89093	0.379954		0.0996247	0.996706	2.49602e-05	5.63913e-05	0.0543121	0.00850927	0.000149752	1.5
NM_007752	Cp	292.271	263.961	283.307	245.525	230.622	249.286	297.611	365.842	0.00323849	0.0418399	24	0	33.6127	278.553	41.9278	0.15052		NM_007752	Cp	365.66	330.729	356.12	275.408	234.444	269.673	225.85	254.045	0.0398244	0.239404	27	1.5	69.8947	290.119	55.2795	0.190541		0.000129199	0.0443712	0.0888938	0.788655	9.04486e-06	0.483849	5.4268e-05	1.5
NM_134256	Slc22a27	19.4204	15.2732	14.5066	31.8133	33.2532	31.8126	23.0799	26.2619	0.0801831	0.356474	24	15	8.7631	24.4276	8.22802	0.336833		NM_134256	Slc22a27	0	0.614647	0	0.0651052	0.798897	1.34544	0.681757	0.357926	0.0398244	0.239404	24	16.5	0.482075	0.482972	0.443455	0.443455		0.0639205	3.7851e-06	0.995475	1.04283e-05	0.00294535	0.0583068	2.27104e-05	1.5
NM_001291013	Nphp1	2.13416	1.7671	3.10318	2.96767	1.34703	0.956494	0.904245	1.86176	0.00323849	0.0418399	24	6	0.851275	1.8802	0.912221	0.485171		NM_001291013	Nphp1	0.0558759	0.740217	1.73413	0.0710525	0.231491	0.608734	7.29557e-06	0.00127203	0.0185719	0.124201	24	7.5	0.20642	0.430347	0.441857	0.441857		0.320487	3.4056e-06	0.999934	4.45304e-06	0.127713	0.0141803	2.04334e-05	1.5
NM_025679	Sike1	3.52823	2.93575	0.285615	1.02986	1.39472	2.55404	2.39903	3.0054	0.0185719	0.134194	24	0	1.13892	2.14158	0.975468	0.45549		NM_025679	Sike1	2.97856	2.93232	2.17912	1.26352	1.3037	1.19491	1.80649	2.93499	0.000390449	0.00978436	24	1.5	1.15255	2.0742	1.01734	0.490474		0.00143191	0.826736	3.04556e-06	4.77931e-05	0.00276753	0.0079528	1.82732e-05	1.5
NM_001123382	Il1r1	0.000644607	0.000460547	0.000761636	3.7612	0.000583106	0.000420846	0.000188983	0.000446801	0.00323849	0.0418399	24	6	0.000217762	0.470588	0.739673	0.739673		NM_001123382	Il1r1	0.000451169	0.000240552	0.000944047	0.000578914	0.000131449	0.000418065	0.000116062	0.000335326	0.0801831	0.331116	24	7.5	8.80277e-05	0.000401948	0.000196956	0.000196956		0.184991	0.99964	2.11195e-06	3.55377e-06	0.608463	0.332257	1.26716e-05	1.5
NM_001163464	Abi3	3.4854	3.00525	0.144297	6.88452e-12	0.0725095	0.597288	2.47307	3.25534	2.83044e-05	0.00213271	24	0	2.07376	1.62914	1.89049	1.16042		NM_001163464	Abi3	3.47373	1.98573	2.12961	1.33347	0.764965	1.0977	1.40826	3.15243	2.83044e-05	0.00189287	24	1.5	1.09913	1.91824	1.11558	0.581563		1.42212e-05	0.0502432	0.0157081	0.676722	1.61839e-06	0.396553	9.71032e-06	1.5
NR_131212	Neat1	0.500214	0.489969	0.626534	0.462911	0.109698	0.208912	0.280103	0.562814	0.0398244	0.258319	21	6	0.155642	0.400298	0.19339	0.19339		NR_131212	Neat1	0.945823	1.20252	6.84714	0.881824	0.507557	0.355494	0.549637	0.308711	0.00807112	0.0875214	27	4.5	0.428577	1.35706	1.57975	1.1641		0.0847533	6.43063e-07	0.998143	1.55025e-06	0.220023	0.45759	3.85837e-06	1.5
NM_008295	Hsd3b5	0.509263	0.720136	6.86254	0	0.414468	0	0.0358516	0.48905	0.00807112	0.0941075	24	4.5	0.228815	1.12891	1.81447	1.60727		NM_008295	Hsd3b5	235.935	268.629	216.336	150.511	173.707	97.2951	134.632	215.724	2.83044e-05	0.00189287	24	3	63.7619	186.596	69.7034	0.373552		0.109665	0.999698	1.32072e-12	2.78577e-12	0.0257356	0.0945544	7.92433e-12	1.5
NM_008243	Mst1	56.813	54.6205	51.88	69.5226	56.934	66.6039	59.0223	56.0595	0.0801831	0.356474	24	16.5	1.56221	58.932	3.29984	0.055994		NM_008243	Mst1	45.3136	44.5526	37.7133	45.6274	44.8009	47.817	52.2668	61.4113	0.00323849	0.0388301	24	19.5	5.27919	47.4379	6.94398	0.146381		0.00153735	0.114561	0.173311	0.858171	0.00269094	0.837774	0.00918874	3
NM_153151	Acat3	120.231	138.288	131.818	121.267	91.3228	93.7502	99.7785	136.355	0.0185719	0.134194	24	3	24.2594	116.601	23.5487	0.201959		NM_153151	Acat3	158.437	92.1757	110.448	89.7692	65.1535	92.0424	73.6109	111.782	0.00323849	0.0388301	24	0	6.92357	99.1773	26.3883	0.266072		0.229611	0.00150941	0.995705	0.00244396	0.150162	0.0576362	0.00902238	3
NM_009847	Cd2ap	11.2187	10.0684	7.39606	8.99132	9.54078	6.62114	10.021	10.94	0.0185719	0.134194	24	0	1.59175	9.34967	1.39451	0.149151		NM_009847	Cd2ap	11.232	12.7597	12.5674	8.53121	8.16444	7.44271	9.45876	10.8048	2.83044e-05	0.00189287	24	3	2.36655	10.1201	2.51589	0.248602		0.00813958	0.731639	0.00857609	0.0526692	0.0014494	0.318977	0.00866493	3
NM_009474	Uox	1357.44	1729.52	1558.35	2098.68	2159.75	1522.03	1096.65	1267.46	0.00323849	0.0418399	24	9	407.753	1598.73	430.072	0.269007		NM_009474	Uox	1180.36	1475.51	1704.81	2103.59	1818.97	1876.74	1682.24	1577.11	0.000390449	0.00978436	24	12	254.974	1677.42	319.274	0.190337		0.0107418	0.682043	0.0217014	0.114905	0.00115405	0.101291	0.00690435	3
NM_011845	Mid2	1.40416	1.6401	1.3046	1.65171	0.900979	0.410159	1.24686	0.479511	0.0801831	0.356474	24	3	0.101618	1.12976	0.37357	0.330663		NM_011845	Mid2	2.20077	1.48141	0.835972	0.513968	1.35659	0.954124	1.21848	1.57372	0.0185719	0.124201	24	0	0.463323	1.26688	0.489867	0.386672		0.00110205	0.214432	0.0671653	0.623985	0.00275018	0.618193	0.00659412	3
NM_001081103	Stim2	4.83943	6.61177	8.25575	9.56393	11.7995	6.14461	7.82836	2.91404	0.00323849	0.0418399	24	12	2.4092	7.24467	2.93586	0.405244		NM_001081103	Stim2	6.99815	5.2924	5.58131	8.06971	9.04168	7.76151	7.73343	5.90689	0.0185719	0.124201	24	15	1.52934	7.04814	1.47556	0.209355		0.00108506	0.549219	0.00290374	0.040769	0.00185037	0.0590226	0.0064927	3
NM_028787	Slc35f5	14.4956	13.8936	12.6697	9.25738	10.8407	11.8458	11.9538	14.2219	2.83044e-05	0.00213271	24	0	1.87369	12.3973	2.16757	0.174842		NM_028787	Slc35f5	15.1017	18.7566	11.7888	9.70642	9.74595	9.6384	10.0544	12.7094	0.000390449	0.00978436	24	3	2.64375	12.1877	3.5458	0.290933		0.00437831	0.000985632	0.788147	0.00840089	0.00142129	0.0920393	0.00589924	3
NM_001199494	Ei24	111.318	91.3303	47.042	59.7245	69.215	84.4208	104.31	122.647	2.83044e-05	0.00213271	24	22.5	30.2102	86.251	30.3976	0.352433		NM_001199494	Ei24	56.6345	84.7926	32.268	50.7427	62.4454	59.0991	89.104	73.8343	0.0801831	0.331116	24	19.5	6.98102	63.6151	15.4124	0.242277		0.186946	0.00091898	0.995305	0.00161333	0.0109118	0.0230061	0.00550123	3
NM_001037755	Baiap2	17.0318	14.1175	1.56333	4.77482	6.87585	13.473	19.143	16.6036	0.00323849	0.0418399	24	21	7.18134	11.6979	7.86901	0.672688		NM_001037755	Baiap2	7.93702	3.09654	6.06607	7.02823	9.70848	6.21233	21.062	12.1685	0.0185719	0.124201	24	18	3.45581	9.1599	5.02765	0.548876		0.0625147	0.00424984	0.952223	0.011938	0.000907566	0.197963	0.00543306	3
NM_001077515	Slc1a2	6.46991	7.3678	15.6336	15.9825	14.2691	9.93029	8.79642	13.2734	0.0801831	0.356474	24	12	4.36353	11.4654	2.84286	0.247952		NM_001077515	Slc1a2	6.02216	9.56311	12.5175	11.4598	10.9636	10.1568	5.96001	6.02807	0.00323849	0.0388301	24	9	3.48995	9.08388	3.39541	0.373784		0.432837	0.999328	0.000882832	0.00107745	0.686609	0.0296397	0.00528532	3
NM_011066	Per2	1.16397	1.71581	5.11746	7.24385	13.4609	8.79086	9.10576	0.622779	0.00323849	0.0418399	24	13.5	5.28115	5.90267	5.67104	0.960757		NM_011066	Per2	3.30439	2.46224	5.75428	6.42112	8.05082	12.7276	8.81633	6.57843	9.55942e-07	0.000241754	24	16.5	2.93839	6.7644	3.51917	0.520248		0.000840765	0.440737	0.00705517	0.100794	0.00133373	0.0251637	0.005034	3
NM_025594	Zmat2	35.6202	43.9132	36.18	23.7668	27.7606	23.8657	25.8353	31.6761	0.00323849	0.0418399	24	4.5	5.95341	31.0772	6.97555	0.224459		NM_025594	Zmat2	48.9099	36.7874	25.9265	33.1183	29.9364	30.5915	32.1167	34.4386	0.0185719	0.124201	24	1.5	2.66219	33.9782	5.14186	0.151328		0.0388768	0.0711541	0.717383	0.230495	0.000700753	0.389865	0.00419716	3
NM_001301155	Cast	0.572508	9.35003e-14	1.65152e-28	7.00369e-11	0.0026215	0.127329	1.13981	5.30685e-06	0.00323849	0.0418399	24	18	0.00185368	0.230284	0.339244	0.339244		NM_001301155	Cast	4.24153e-92	4.56915e-11	2.48479	0.641879	2.00247	2.89408	2.40285	1.82714	0.0801831	0.331116	27	15	1.29198	1.51254	0.936873	0.619403		0.0670184	0.983935	0.000391987	0.00106574	0.00764164	0.0559916	0.00234962	3
NM_026277	Nob1	6.38165	6.15598	8.39372	4.27802	2.99671	2.54242	4.18032	6.38053	0.00323849	0.0418399	24	3	2.39272	5.16367	2.36731	0.458455		NM_026277	Nob1	8.56603	6.44821	5.57869	3.93972	5.50431	5.1388	5.99465	8.02968	2.83044e-05	0.00189287	24	0	1.74015	6.15001	1.74395	0.283569		0.000425852	0.468039	0.00166839	0.0349585	0.000359861	0.219749	0.00215723	3
NM_013807	Plk3	7.44662	7.98954	10.9439	12.9324	20.4792	10.7906	12.3204	11.9882	0.0185719	0.134194	24	13.5	2.5362	11.8614	3.86026	0.325449		NM_013807	Plk3	3.99367	29.8768	20.1366	23.3603	21.2068	13.8178	11.1314	10.6028	0.0185719	0.124201	24	10.5	6.55453	16.7658	6.24747	0.372632		0.00610614	0.0256332	0.580127	0.163056	0.000359042	0.277128	0.00215232	3
NM_001243587	Mif4gd	21.2626	11.0866	18.0701	13.2479	0.000265497	7.62039e-05	1.98889	16.5619	0.00323849	0.0418399	24	3	10.3047	10.2773	9.66259	0.940188		NM_001243587	Mif4gd	11.1188	4.53871	4.69204e-05	1.84009e-05	0.000244977	0.150024	2.0226	0.136944	0.0801831	0.331116	24	0	1.5269	2.24592	3.39784	1.51289		0.177666	0.000346062	0.996943	0.000614251	0.0418504	0.112439	0.00207458	3
NM_013484	C2	32.3797	28.9575	24.4749	29.5228	29.5377	33.8755	30.8124	30.9067	0.0185719	0.134194	24	18	1.31161	30.0584	2.90361	0.0965988		NM_013484	C2	27.8785	24.6303	32.8563	43.495	46.742	32.5396	46.5976	40.218	0.0185719	0.124201	24	15	9.22096	36.8697	7.33786	0.199022		0.0247095	0.000321413	0.952992	0.00134693	0.000985022	0.32408	0.00192693	3
NM_174848	Crybg3	3.47352	2.24583	2.10443	1.73488	3.02636	2.43606	3.76589	3.90082	2.83044e-05	0.00213271	24	21	0.9181	2.83597	0.897481	0.316463		NM_174848	Crybg3	2.67242	2.32428	3.42607	2.47109	4.07072	3.98682	4.40261	3.46586	0.0185719	0.124201	24	18	0.940912	3.35248	0.66912	0.199589		0.000525543	0.114975	0.0895188	0.918399	0.000263338	0.737709	0.00157899	3
NM_001199009	Dcaf11	113.235	118.667	109.118	71.8246	70.8137	71.2324	72.3134	40.4929	0.0801831	0.356474	24	3	26.6411	83.4621	22.9335	0.274778		NM_001199009	Dcaf11	80.1857	62.6912	55.2534	39.1717	31.8657	53.8469	82.8036	64.2497	0.000390449	0.00978436	24	0	19.0526	58.7585	18.4444	0.313903		0.000189835	0.259406	0.0076332	0.180494	0.000183435	0.635666	0.00110011	3
NM_181410	Gtf2h3	4.18225	4.25298	3.01332	2.81918	4.28793	6.7008	6.41955	5.41724	0.00323849	0.0418399	24	18	1.62564	4.63666	1.75726	0.378992		NM_181410	Gtf2h3	3.14151	4.81258	4.14086	2.64145	2.94877	9.80162	6.12972	10.3278	0.0185719	0.124201	24	21	2.36421	5.49304	2.13941	0.389476		0.593393	0.000149593	0.999947	0.000153718	0.475459	0.000432822	0.000897222	3
NR_027958	D930048N14Rik	2.67604	2.19954	1.04458	0.774163	2.43061	3.28408	4.72802	4.83639	2.83044e-05	0.00213271	24	21	1.62451	2.74668	1.64244	0.597974		NR_027958	D930048N14Rik	1.81157	2.38579	1.42814	0.740273	2.44798	6.55558	3.26552	5.41507	0.0185719	0.124201	24	18	1.881	3.00624	1.95996	0.651963		0.361739	0.000149466	0.999681	0.000191675	0.834827	0.000875737	0.00089646	3
NM_021282	Cyp2e1	3692.2	3953.24	7276.98	7739.57	6818.53	5767.91	5218.42	6385.54	0.0801831	0.356474	24	12	1461.69	5856.55	1314.63	0.224473		NM_021282	Cyp2e1	4275.33	5962.37	6161.55	7497.27	6240.16	5002.28	3530.74	3671.05	2.83044e-05	0.00189287	24	9	1719.42	5292.59	1747.96	0.330265		0.0143107	0.937836	0.000133721	0.000715799	0.0132608	0.0118082	0.000802055	3
NM_019425	Gnpnat1	23.4121	30.8377	34.3493	25.8935	21.1432	17.7337	18.9404	22.5859	2.83044e-05	0.00213271	24	6	5.8349	24.362	6.84037	0.28078		NM_019425	Gnpnat1	25.9504	27.3553	22.9721	22.1234	18.3514	14.7665	18.5438	22.549	8.54112e-09	1.44555e-05	24	3	4.28019	21.5765	5.31936	0.246535		0.000397619	0.369826	0.00542145	0.104008	0.000121788	0.224142	0.000730508	3
NM_001025577	Maf	4.36368	2.79671	3.36816	3.09599	5.45539	5.38098	12.0412	3.88792	0.0185719	0.134194	24	18	1.54581	5.04875	2.78249	0.551124		NM_001025577	Maf	3.21594	3.25035	2.70623	2.50147	3.63719	3.02138	4.77936	4.24648	0.0801831	0.331116	24	21	0.505207	3.4198	0.694791	0.203167		0.0805446	0.992742	9.03042e-05	0.000225516	0.0566706	0.182625	0.000541703	3
NM_173006	Pon3	57.5386	53.456	45.5588	48.7953	50.8121	49.2688	58.3024	59.999	0.000390449	0.0107383	24	21	5.29644	52.9664	6.22875	0.117598		NM_173006	Pon3	47.8814	54.6966	32.7094	46.411	49.2585	60.5522	51.076	49.5103	0.0801831	0.331116	24	18	3.23197	49.0119	6.50038	0.132629		0.108559	8.92292e-05	0.995662	0.000195024	0.0112156	0.0328862	0.000535256	3
NM_178752	Gdpgp1	0.359573	0.777588	0.0743195	0.928271	1.82929	1.69204	1.70705	0.320274	0.0801831	0.356474	21	16.5	0.637117	0.978878	0.711374	0.711374		NM_178752	Gdpgp1	0.985712	0.981229	0.431915	0.795452	0.986763	0.698763	1.40547	1.73161	0.0398244	0.239404	27	19.5	0.266641	1.0386	0.405491	0.39042		6.21063e-05	0.206253	0.00380927	0.146538	0.00029681	0.185281	0.00037258	3
NM_028881	Crtc2	15.3762	18.4539	13.4859	26.5378	21.756	21.7826	35.6285	31.9603	0.0185719	0.134194	24	18	5.86665	23.1227	6.38089	0.275959		NM_028881	Crtc2	18.548	20.0006	14.4735	17.6168	17.8333	21.0248	20.1625	20.4076	0.0185719	0.124201	24	21	1.81019	18.7584	1.77232	0.0944813		0.0872408	0.994611	5.4974e-05	0.000132247	0.0243594	0.00119802	0.000329799	3
NM_026418	Rgs10	1.76618	5.93253	1.51412	0.912829	1.70983	1.82717	2.075	2.03061	0.0801831	0.356474	24	21	0.187519	2.22103	0.445211	0.200452		NM_026418	Rgs10	1.8894	1.50614	0.978562	0.591785	6.53564	7.46071	7.69446	2.41122	0.000390449	0.00978436	24	18	3.93951	3.63349	3.04488	0.838005		5.0629e-05	0.216058	0.0024297	0.107397	0.000125708	0.558595	0.000303735	3
NM_009663	Alox5ap	7.58972	0.894464	0.000141543	0.320508	1.64232	3.80775	3.85156	10.057	0.000390449	0.0107383	27	21	4.35693	3.9777	4.14272	1.04149		NM_009663	Alox5ap	9.29352e-05	0.000109864	0	1.13079	5.22109	1.52915	3.0276	1.19329	0.0185719	0.124201	24	18	1.34125	1.51277	0.938549	0.62042		3.5257e-05	0.00375459	0.163602	0.175418	0.000731574	0.642078	0.000211523	3
NM_009811	Casp6	28.7667	23.4102	25.1891	23.9134	15.823	15.4203	15.6688	20.8797	0.00323849	0.0418399	24	4.5	5.82981	21.1339	5.43728	0.257277		NM_009811	Casp6	32.7798	11.0376	25.6338	19.479	12.4002	7.09466	10.6345	17.1386	0.0801831	0.331116	27	1.5	9.40509	17.1533	6.30028	0.367293		0.617128	3.54742e-05	0.999987	3.50731e-05	0.00660542	0.492034	0.00021042	3
NM_008537	Amacr	37.0872	47.5209	37.8442	41.7518	32.5358	32.6336	29.4296	24.8262	0.00807112	0.0941075	27	4.5	6.05595	35.0405	7.03559	0.200785		NM_008537	Amacr	49.5454	55.4978	47.8637	38.9795	34.4133	36.537	41.8029	49.5457	2.83044e-05	0.00189287	24	1.5	9.19833	44.2732	9.65954	0.218181		6.72538e-05	0.455876	1.86756e-05	0.00109044	1.93334e-05	0.030283	0.000112048	3
NM_001159301	Lgals9	755.2	756.845	601.586	487.384	400.518	406.51	450.666	596.255	9.55942e-07	0.000216831	24	3	165.776	556.87	177.803	0.31929		NM_001159301	Lgals9	339.403	456.603	378.544	335.805	275.795	339.386	349.907	520.699	0.0185719	0.124201	24	0	55.196	374.518	72.6593	0.194008		0.00772195	1.84898e-05	0.927896	0.000132632	0.000737155	0.03611	0.000110934	3
NM_011391	Slc16a7	32.0058	17.5571	24.9046	38.3227	57.3718	49.5662	41.5993	34.3174	2.83044e-05	0.00213271	24	15	13.5503	36.9556	16.0032	0.433039		NM_011391	Slc16a7	4.7171	17.635	14.9952	20.718	18.4665	18.1749	11.2204	10.2434	0.000390449	0.00978436	24	12	5.12377	14.5213	5.47234	0.376849		0.00012828	0.00659613	0.232801	0.18192	1.03346e-05	0.0328475	6.20061e-05	3
NM_016799	Srrm1	21.7315	21.0386	17.8744	21.9372	23.2501	26.634	27.7622	24.4629	9.55942e-07	0.000216831	24	18	3.60398	23.0864	3.86758	0.167527		NM_016799	Srrm1	20.9502	16.3048	13.4413	10.3316	17.0071	23.0305	16.7098	21.467	0.0801831	0.331116	24	21	4.51007	17.4053	4.03274	0.231696		0.0477702	7.65524e-06	0.991588	2.41208e-05	0.00753888	0.0282277	4.59306e-05	3
NM_177638	Crb3	5.25937	4.0961	4.48475	5.59146	9.54253	7.60845	10.6278	8.81055	0.000390449	0.0107383	24	16.5	3.04373	7.00263	2.86348	0.408915		NM_177638	Crb3	4.2709	8.15563	12.8871	12.8825	10.7956	13.0666	9.42324	8.44174	0.0185719	0.124201	24	13.5	1.99529	9.99041	2.77281	0.277547		1.06639e-05	0.0167928	0.0397543	0.758875	5.97354e-06	0.533218	3.58407e-05	3
NM_010860	Myl6	280.61	297.451	267.12	228.609	178.387	260.983	152.421	195.631	0.0185719	0.134194	27	3	60.0892	231.796	41.9363	0.180919		NM_010860	Myl6	283.242	274.183	232.004	223.448	246.01	220.585	244.535	276.016	0.0185719	0.124201	24	0	31.1212	250.003	28.1181	0.112471		0.0166687	0.958849	3.56669e-05	0.000180283	5.01736e-06	0.18425	3.01038e-05	3
NM_001290676	Cpeb4	2.70386	0.00131179	0.528717	0.00215557	6.46122	6.07648	4.11571	2.89455	0.00323849	0.0418399	24	16.5	2.90872	2.848	3.00469	1.05502		NM_001290676	Cpeb4	0.0018655	0.000248251	0.000677655	0.00165105	0.000273909	0.00185602	0.975885	5.86535	0.0398244	0.239404	27	19.5	0.00166646	1.00386	1.64352	1.6372		0.0479025	4.52287e-06	0.992482	1.42314e-05	0.173012	0.364564	2.71369e-05	3
NM_001109913	Hnrnpm	39.7914	44.0655	55.6437	37.106	36.4331	32.8944	39.1637	37.5385	0.00323849	0.0418399	24	3	3.59691	40.3295	6.40235	0.158751		NM_001109913	Hnrnpm	46.046	45.3063	33.9702	31.0547	30.6021	34.661	42.8953	59.7238	2.83044e-05	0.00189287	24	0	9.385	40.5324	11.3283	0.279487		6.041e-06	0.0520257	0.00674297	0.475889	1.09685e-06	0.394177	6.5811e-06	3
NM_025825	Appbp2	2.56682	8.05293	9.51638	6.9991	8.97301	10.2294	4.98694	3.77154	0.0801831	0.356474	24	12	3.16845	6.88701	2.62685	0.381421		NM_025825	Appbp2	6.39296	6.1786	6.18717	6.92205	6.8268	7.95886	6.3198	6.56482	0.0185719	0.124201	24	15	0.384373	6.66888	0.573192	0.0859502		0.00226552	0.883532	4.72777e-07	6.13369e-06	4.13525e-05	0.00465833	2.83666e-06	3
NR_102731	Stk16	4.64347e-05	5.93248e-06	2.43272e-06	6.21082e-06	3.02522e-05	1.54615e-05	0.295821	1.96753e-05	0.0185719	0.134194	24	19.5	1.43543e-05	0.0369934	0.06556	0.06556		NR_102731	Stk16	2.90404e-05	3.37284e-06	2.83831e-05	4.18999e-05	1.77338	2.77422	1.90743	1.16657	8.54112e-09	1.44555e-05	24	16.5	1.30135	0.952713	1.36885	1.36885		0.472048	0.999998	6.65393e-08	7.11258e-08	0.112673	0.33118	3.99236e-07	3
NM_001080934	Slc16a5	19.3741	21.2696	13.291	20.0155	29.7265	33.6279	28.719	24.8713	0.00323849	0.0418399	24	16.5	7.09348	23.8619	8.03881	0.336889		NM_001080934	Slc16a5	0.864865	1.93829	2.33189	5.47662	1.9187	10.919	3.84406	1.40688	0.0801831	0.331116	24	13.5	2.10661	3.58754	2.89087	0.805809		0.112707	5.95229e-08	0.999356	1.25021e-07	0.000253814	0.0223557	3.57137e-07	3
NM_145364	Akr1d1	129.86	131.357	106.843	143.971	173.184	190.978	137.248	125.153	0.0801831	0.356474	21	15	29.5762	144.302	28.1623	0.195163		NM_145364	Akr1d1	80.9749	48.6995	49.0191	76.2926	57.0084	80.4599	84.0316	113.273	0.00807112	0.0875214	27	19.5	22.232	75.6314	21.2441	0.28089		0.00162828	0.00748667	0.524333	0.0839103	0.0041974	0.149615	0.00972997	4.5
NM_025976	Bfar	10.5757	12.2883	14.4598	15.3046	13.3054	14.1881	10.4387	7.02665	2.83044e-05	0.00213271	24	9	2.55718	12.1984	3.23033	0.264816		NM_025976	Bfar	12.7	18.1462	13.1248	12.2803	15.0652	9.80959	11.2471	11.5879	0.00323849	0.0388301	24	4.5	1.20724	12.9951	2.16741	0.166786		0.00161697	0.0101568	0.49358	0.111026	0.00226468	0.24219	0.00966266	4.5
NM_007577	C5ar1	0.402518	0.174959	0	0	0	0	0.164723	0.0209452	0.0185719	0.134194	24	0	0.116477	0.0953931	0.130321	0.130321		NM_007577	C5ar1	0	0.57545	0.452014	0.249287	0.21208	0	0.185323	0.406147	0.0398244	0.239404	24	4.5	0.0629491	0.260038	0.185103	0.185103		0.0246935	0.798971	0.0201335	0.0794228	0.00161386	0.305195	0.00964415	4.5
NM_029554	0610040J01Rik	10.9658	18.0101	23.8461	23.5616	23.3579	26.3685	22.7743	18.0753	0.0185719	0.134194	24	13.5	3.90245	20.8699	5.19226	0.248791		NM_029554	0610040J01Rik	17.5043	21.1095	31.339	25.1649	24.9618	18.0799	20.2571	19.6397	0.0185719	0.124201	24	9	4.31392	22.257	4.68265	0.21039		0.0015439	0.130024	0.155366	0.938682	0.00230764	0.763871	0.00922771	4.5
NM_001130000	Cep250	3.29115e-12	1.23189e-14	2.89917e-12	5.7155e-11	1.76764e-13	3.65855e-08	1.18374	3.9638e-12	0.0398244	0.258319	27	16.5	3.61947e-11	0.153183	0.255715	0.255715		NM_001130000	Cep250	0.343394	2.96459e-12	4.3725e-10	6.14038e-81	1.61411e-07	4.80722e-12	1.16937	0.81941	0.0185719	0.124201	24	21	0.242816	0.291522	0.456007	0.456007		0.602738	0.999628	0.00138286	0.00147767	0.0736574	0.122192	0.0082685	4.5
NM_176953	Lig4	1.17361	0.255297	0.402143	0.257033	0.634131	0.302995	1.34294	2.17553	0.0185719	0.134194	24	21	0.648118	0.81796	0.72142	0.72142		NM_176953	Lig4	1.29093	1.18744	1.23722	1.05095	1.46153	4.46575	1.34687	1.43034	0.0185719	0.124201	24	16.5	0.179497	1.68388	0.886315	0.526353		0.00498344	0.126698	0.292002	0.699942	0.00131541	0.86353	0.00786655	4.5
NM_008055	Fzd4	6.88648	6.10711	7.47818	14.5699	12.8235	8.10721	8.74014	5.44722	0.0185719	0.134194	24	12	2.78908	8.76997	3.52392	0.401816		NM_008055	Fzd4	3.99509	3.60017	5.55011	4.65188	5.55324	4.89882	5.80133	5.6569	0.0398244	0.239404	27	16.5	0.918284	4.97421	0.527656	0.106078		0.0013116	0.447286	0.0120372	0.139129	0.0077863	0.0704918	0.00784383	4.5
NM_177562	Clec16a	0.118107	0.000465695	9.2824e-06	3.23376e-06	5.45313e-05	1.81269e-06	4.13589e-06	0.0838578	0.0185719	0.134194	24	1.5	0.000331651	0.0253129	0.0370584	0.0370584		NM_177562	Clec16a	0.00010813	0.000449082	0.00055554	0.00866879	7.05027e-05	4.1445e-06	5.50658e-06	2.94832e-06	0.00118586	0.0265694	27	6	0.000313653	0.00105327	0.00199836	0.00199836		0.00126965	0.00855273	0.477511	0.103534	0.0470798	0.121967	0.00759374	4.5
NM_026183	Slc47a1	34.2558	39.845	41.1533	49.1125	45.3038	42.8576	43.7149	42.2654	0.00323849	0.0418399	24	13.5	3.34324	42.3135	4.05666	0.0958714		NM_026183	Slc47a1	26.4752	23.191	21.6858	24.1497	31.0134	26.0012	28.259	30.8608	0.0801831	0.331116	24	18	3.3963	26.4545	3.23096	0.122133		0.00178087	0.0247046	0.406356	0.237001	0.00109785	0.584516	0.00656905	4.5
NM_001172112	Dhrs7b	0.00117594	11.0553	4.30723e-05	0.000143974	3.27079e-06	4.42718e-06	1.44334	8.2269	0.0185719	0.134194	24	1.5	1.02064	2.59086	3.53871	1.36584		NM_001172112	Dhrs7b	6.87067	5.31808	7.67668	6.50087e-05	3.5453	6.87019e-06	2.20384	2.92689	0.0801831	0.331116	24	6	2.39028	3.56769	1.55991	0.437232		0.336736	0.99865	0.000931312	0.00126859	0.389913	0.126743	0.00557488	4.5
NM_020486	Bcam	0.35261	0.20397	3.70574	1.71015	2.45805	2.33304	1.35882	0.881417	0.0185719	0.134194	24	13.5	0.725836	1.62547	0.869464	0.534899		NM_020486	Bcam	1.45449	0.297813	0.280973	0.832173	2.06814	0.833625	1.72852	1.59764	0.0185719	0.124201	24	18	0.626855	1.13667	0.595072	0.523521		0.00306645	0.308776	0.0804441	0.548982	0.000836598	0.819591	0.0050091	4.5
NM_007687	Cfl1	255.989	280.395	221.762	196.428	215.935	239.58	216.237	279.796	0.0185719	0.134194	24	22.5	28.5429	238.265	31.883	0.133813		NM_007687	Cfl1	184.208	227.427	213.978	213.256	215.942	266.754	269.52	263.64	0.0801831	0.331116	24	18	35.6269	231.841	26.8392	0.115766		0.000835734	0.0639892	0.19273	0.645866	0.0018575	0.648217	0.00500394	4.5
NM_026513	Pdf	11.3915	20.9336	18.2753	13.1101	13.6102	11.3151	11.6827	11.238	0.0801831	0.356474	24	7.5	2.21116	13.9446	2.95715	0.212065		NM_026513	Pdf	11.384	14.8798	16.6148	15.4807	17.0532	26.8794	12.998	14.414	0.0185719	0.124201	24	12	2.55746	16.213	3.68389	0.227219		0.00083087	0.0223937	0.319346	0.27761	0.00979438	0.89473	0.00497487	4.5
NM_145823	Pitpnc1	5.6935	6.0216	7.97857	6.27177	7.98027	6.9759	5.98491	6.90839	0.0801831	0.356474	24	13.5	0.112317	6.72686	0.498867	0.0741604		NM_145823	Pitpnc1	3.08459	3.83151	5.53404	7.75049	3.92018	2.92032	3.0315	3.39071	0.0185719	0.124201	21	9	1.21924	4.3033	1.71447	0.398407		0.00369583	0.000826982	0.777408	0.00760092	0.00604325	0.194131	0.00495165	4.5
NM_025647	Cmpk1	46.9447	42.3956	35.0588	36.5835	38.8432	43.2799	35.8824	56.3993	0.0801831	0.356474	24	21	5.23185	41.9234	6.50674	0.155205		NM_025647	Cmpk1	77.2974	63.799	47.5252	52.5646	39.4259	36.9138	51.985	58.1384	0.00323849	0.0388301	27	25.5	17.0495	54.7794	14.7055	0.268449		0.00592343	0.28033	0.150926	0.772149	0.000621487	0.968792	0.00372313	4.5
NM_007517	Aup1	124.887	121.017	115.61	130.059	136.698	128.79	155.349	157.59	0.00807112	0.0941075	27	18	11.0881	134.638	15.1235	0.112327		NM_007517	Aup1	78.4748	99.8993	120.017	144.295	120.997	109.957	120.298	115.297	0.0185719	0.124201	24	13.5	14.4241	113.654	14.4412	0.127062		0.000617045	0.004077	0.448378	0.0687507	0.00507955	0.282369	0.00369656	4.5
NM_001034867	Pm20d2	1.66387	1.46119	0.762963	0.92546	2.40992	2.04871	3.06	1.4597	0.0185719	0.134194	24	18	0.728305	1.72398	0.797367	0.462516		NM_001034867	Pm20d2	1.65628	2.13591	0.606017	0.5006	0.873705	1.47147	1.48147	2.49208	0.000390449	0.00978436	24	22.5	0.725216	1.40219	0.788046	0.56201		0.00060678	0.124341	0.0903768	0.89541	0.00410114	0.6583	0.00363516	4.5
NM_009762	Smyd1	3.80339	4.83774	0.920881	1.734	1.43859e-05	0.870358	0.000117715	1.36239	0.0185719	0.134194	24	3	1.36256	1.69111	1.76216	1.04201		NM_009762	Smyd1	1.4263	1.30938	1.83732	1.87351	0.492493	1.14789	1.68397e-05	0.000107746	0.00323849	0.0388301	24	7.5	0.487501	1.01088	0.73352	0.725627		0.00276283	0.457457	0.0268439	0.221181	0.000535275	0.0780732	0.00320736	4.5
NM_134141	Ciapin1	3.76752	4.83516	5.05454	4.08711	4.79817	1.58852	2.84969	4.12521	0.0185719	0.134194	24	6	0.657136	3.88824	1.15536	0.297141		NM_134141	Ciapin1	6.33979	6.0805	4.84876	5.25834	5.09885	3.95989	5.47987	5.94352	0.00323849	0.0388301	24	1.5	0.602664	5.37619	0.799024	0.148623		0.00529098	0.825472	0.000635069	0.0050695	0.000520093	0.0792674	0.0031165	4.5
NM_027740	Poc1b	0.977114	1.67769	3.0026	2.68141	2.59273	2.41097	2.38842	1.3056	0.00323849	0.0418399	24	12	0.781615	2.12957	0.783442	0.367888		NM_027740	Poc1b	2.97995	1.76753	2.1195	2.59936	3.2186	4.02235	1.81687	3.01933	0.0801831	0.331116	24	16.5	0.437869	2.69294	0.549557	0.204073		0.0105199	0.045755	0.583746	0.232035	0.000455852	0.68184	0.002732	4.5
NM_172571	Fbf1	1.18833	0.916484	0.158496	1.07353	1.21537	1.10766	1.50309	2.09304	0.00323849	0.0418399	24	18	0.314322	1.157	0.53676	0.463924		NM_172571	Fbf1	0.564432	1.92312	2.12488	2.27363	2.14872	2.92183	2.62572	1.55517	0.00807112	0.0875214	27	13.5	0.818072	1.98017	0.630366	0.31834		0.000439462	0.209819	0.032008	0.450081	0.00304375	0.154004	0.00263388	4.5
NM_001044705	Zscan21	9.03148	16.0756	1.24947e-05	4.70367	5.45608e-07	8.77296e-09	0.592436	2.22252e-05	0.0185719	0.134194	24	3	2.98366	3.8004	5.19055	1.36579		NM_001044705	Zscan21	3.31813e-97	6.73824	10.731	10.3792	5.73127	0.00179367	0.000168892	3.53295	0.00323849	0.0388301	24	7.5	4.80284	4.63933	5.44078	1.17275		0.00889684	0.889282	0.000347074	0.00225361	0.000724293	0.16386	0.00208064	4.5
NM_028639	Ttc7	6.11721	7.79789	8.58794	11.6197	9.73044	9.39298	11.8259	8.78591	0.0398244	0.258319	27	13.5	2.28958	9.13724	1.61769	0.177044		NM_028639	Ttc7	6.8844	10.7802	13.3966	12.0491	11.1747	8.15818	9.81768	8.1219	0.00323849	0.0388301	24	9	2.74488	10.0478	2.3917	0.238031		0.00180649	0.256979	0.0733959	0.587452	0.00033842	0.607036	0.0020288	4.5
NM_019830	Prmt1	0.000143108	2.90391e-23	9.291e-19	2.37152e-16	4.49292	8.06612	1.83608	2.0901e-05	0.000390449	0.0107383	24	16.5	1.29832	1.79941	2.89025	1.60622		NM_019830	Prmt1	0.000280559	1.56858	1.23086e-09	4.96404e-05	1.48454e-05	0.000244481	1.43705	2.65614	0.0185719	0.124201	24	21	0.000198384	0.707795	0.886211	0.886211		0.000322183	0.0583195	0.123086	0.765113	0.00178198	0.570041	0.00193154	4.5
NM_001164563	Amigo2	1.51091e-05	5.26685e-06	0.00206705	0.0020967	1.30183	0.00122185	7.59801e-05	1.12772e-05	0.00323849	0.0418399	24	12	0.0014579	0.163415	0.329986	0.329986		NM_001164563	Amigo2	0.574122	0.00150043	0.00249612	1.03234e-05	1.3398	4.40924	1.19528	1.31268	0.0185719	0.124201	24	16.5	0.928198	1.10439	1.54275	1.39692		0.164549	0.996591	0.000317518	0.000582392	0.0575491	0.571503	0.00190359	4.5
NM_013768	Prmt5	14.1423	9.87587	8.61913	6.72124	9.0498	10.6972	9.22048	11.694	0.00323849	0.0418399	24	21	1.86806	10.0025	2.33964	0.233905		NM_013768	Prmt5	5.31404	4.90783	7.26366	6.03272	5.71611	16.811	10.3008	9.51735	0.0185719	0.124201	24	16.5	2.99509	8.23294	3.77864	0.458966		0.00277611	0.000269487	0.790446	0.00288901	0.000937148	0.111189	0.00161583	4.5
NM_001135127	Mup19	39.2202	171.379	86.9106	14.7956	23.1213	11.751	8.49077	31.5135	0.000390449	0.0107383	24	4.5	24.782	48.3977	55.496	1.14667		NM_001135127	Mup19	424.029	288.252	142.666	216.153	175.618	141.303	143.457	193.712	0.0801831	0.331116	27	0	95.4495	220.502	82.6416	0.374788		0.0211488	0.912216	0.00162648	0.00716628	0.00024061	0.106439	0.00144279	4.5
NM_018831	Dclre1a	4.88393	4.75721	4.94052	8.51905	6.4018	2.53346	4.31807	3.40002	0.0185719	0.134194	24	9	1.52292	4.96926	1.63204	0.328428		NM_018831	Dclre1a	1.09569	3.0808	3.08555	3.49879	6.35315	5.92295	4.30441	4.20415	0.000113388	0.00702752	27	13.5	1.81178	3.84035	1.75104	0.455958		0.000219301	0.177225	0.0233993	0.429892	0.000781234	0.136081	0.00131508	4.5
NR_015583	BC024386	86.7391	87.2989	106.774	122.792	109.497	88.3196	100.41	106.591	0.0801831	0.356474	24	12	7.54306	101.053	8.53511	0.0844619		NR_015583	BC024386	103.334	88.395	115.699	119.729	126.532	123.971	124.167	235.324	0.0398244	0.239404	27	16.5	14.7312	130.178	26.1932	0.20121		0.0402353	0.000191026	0.975987	0.00064886	0.13697	0.507729	0.00114561	4.5
NM_001190378	Camta2	4.94672	2.17071	4.89326	3.18784	3.39431	7.11768	7.63363	6.03003	0.00323849	0.0418399	24	18	1.74118	4.92177	2.04597	0.415698		NM_001190378	Camta2	0.953344	7.05393	4.13079	7.08223	8.61255	7.65718	5.5387	5.00598	0.00323849	0.0388301	24	13.5	1.98083	5.75434	2.2431	0.389811		0.000705988	0.0431051	0.223979	0.497887	0.00017246	0.778051	0.00103431	4.5
NM_009155	Sepp1	5289.61	4249.44	4966.4	5390.46	5652.45	5621.97	7934.63	5220.5	0.00323849	0.0418399	24	16.5	463.558	5540.68	1031.79	0.18622		NM_009155	Sepp1	3352.49	3834.05	3940.65	4071.89	3875.4	4240.54	3857.6	3268.1	0.0185719	0.124201	24	12	333.571	3805.09	352.289	0.0925836		0.00261339	0.799914	0.000166198	0.00185209	0.0049109	0.0359428	0.000996774	4.5
NM_146211	Colgalt1	25.0826	23.2382	16.1565	26.4459	27.5795	26.919	32.8433	27.1791	0.00323849	0.0418399	24	18	2.78664	25.6805	4.94804	0.192677		NM_146211	Colgalt1	29.3051	25.3038	16.3538	20.7891	22.0184	23.83	26.4792	29.6803	2.83044e-05	0.00189287	24	22.5	4.64463	24.22	4.84631	0.200096		0.00156208	0.329589	0.0389185	0.364315	0.000135426	0.383726	0.00081228	4.5
NM_023322	Zkscan14	0.599033	0.847052	1.72169	2.88704	3.93087	2.95453	2.1411	2.90732	0.000390449	0.0107383	24	13.5	0.91503	2.24858	1.24584	0.554056		NM_023322	Zkscan14	0	3.17362	3.73802	3.03815	3.56439	2.63464	1.40887	2.1233	0.0801831	0.331116	24	9	1.14693	2.46012	1.31097	0.53289		0.00304305	0.0621176	0.349857	0.443873	0.000127258	0.147584	0.000763305	4.5
NM_026191	Dhx40	7.46625	7.22096	7.1848	5.47922	4.071	5.24157	8.91032	13.8014	0.00323849	0.0418399	24	0	2.4008	7.42194	2.87144	0.386885		NM_026191	Dhx40	9.81747	13.0298	10.9173	8.32583	9.12415	5.40209	7.45961	7.2491	0.000390449	0.00978436	24	4.5	2.24801	8.91567	2.68842	0.301539		0.000104082	0.371837	0.000523765	0.0208951	0.000145024	0.274863	0.00062433	4.5
NM_009637	Aebp2	1.94706	1.92493e-22	5.8083e-69	2.07185e-136	0.0668771	1.13301e-297	1.79674	3.07817	0.0185719	0.134194	24	22.5	1.27049	0.861106	1.31713	1.31713		NM_009637	Aebp2	0.50395	0.644508	2.58261e-75	1.09874e-06	1.50223	1.52835	1.17262	0.76719	0.0185719	0.124201	24	18	0.665431	0.764856	0.591013	0.591013		7.53258e-05	0.210754	0.00458207	0.160268	0.000163357	0.12696	0.00045187	4.5
NM_181322	Ctcf	6.85296	9.32025	6.10219	7.14176	10.3745	11.3055	11.0088	7.68954	0.00323849	0.0418399	24	16.5	2.388	8.72444	2.05689	0.235762		NM_181322	Ctcf	10.8545	9.22354	5.61756	5.46048	6.79955	9.22619	8.30646	10.2296	0.00323849	0.0388301	24	21	2.11665	8.21473	2.43224	0.296082		0.000102701	0.164558	0.012833	0.336119	5.35066e-05	0.720649	0.000320997	4.5
NM_008153	Cmklr1	0.959365	0.376813	0.436308	0	1.48952	1.06504	1.6585	3.66605	0.00807112	0.0941075	27	19.5	0.494363	1.30652	1.11218	0.851249		NM_008153	Cmklr1	0	0	0.116702	0.0954357	0.694902	1.03999	1.43478	0.576341	0.000690299	0.0172787	27	15	0.49137	0.482991	0.57741	0.57741		0.00662033	0.596257	0.0247926	0.153844	4.66987e-05	0.770223	0.00028016	4.5
NM_198161	Bhlhb9	8.75992e-05	0.00944097	0.022078	0.0223433	0.0166111	0.0127045	0.000197554	0.0118888	0.00323849	0.0418399	24	10.5	0.00892861	0.011919	0.00863665	0.00863665		NM_198161	Bhlhb9	0.01906	0.0134075	0.0294338	0.000125661	3.72498e-05	5.38387e-06	0	4.26037e-05	0.000390449	0.00978436	24	6	0.00948245	0.00776402	0.00891633	0.00891633		0.000476933	0.000311424	0.578312	0.00694359	4.61907e-05	0.0626034	0.000277112	4.5
NM_007405	Adcy6	2.12188	1.88994	2.73082	2.54634	3.19307	5.3979	4.75241	4.65846	0.000390449	0.0107383	24	16.5	1.59349	3.41135	1.51165	0.443124		NM_007405	Adcy6	2.73405	4.37339	3.38774	4.72413	5.62359	5.18836	2.6603	4.03911	0.0801831	0.331116	24	12	0.884025	4.09133	0.990648	0.242133		9.15089e-05	0.0337286	0.0891771	0.711406	3.7622e-05	0.364955	0.000225711	4.5
NM_027106	Avpi1	49.7219	47.0584	47.2492	56.4193	49.7112	40.5832	38.1009	34.7137	0.0185719	0.134194	24	9	6.45825	45.4447	6.67961	0.146983		NM_027106	Avpi1	22.4877	31.2351	40.3641	81.9181	64.7585	49.954	62.8574	59.8621	0.0185719	0.124201	24	13.5	17.7122	51.6796	17.4027	0.336742		0.00298869	3.53071e-05	0.850487	0.000383431	0.000390205	0.0136407	0.000211824	4.5
NM_001160180	Tor1aip2	3.38925	2.615	3.57225	0.545201	4.55227	4.7516	5.60686	6.13233	0.00807112	0.0941075	27	19.5	1.36986	4.04799	1.69363	0.418388		NM_001160180	Tor1aip2	1.0731e-77	1.62931e-69	9.68369e-09	0.564658	0.918459	3.94581	1.47216	5.44328	0.00807112	0.0875214	27	15	1.04097	1.51201	1.52176	1.00645		0.104338	3.43039e-05	0.99666	7.59907e-05	0.0563272	0.128549	0.000205806	4.5
NM_199449	Zhx2	6.05519	5.13466	3.6585	4.45749	6.05616	9.03069	7.53481	5.04755	0.0185719	0.134194	24	18	1.37073	5.87188	1.85568	0.316029		NM_199449	Zhx2	3.68331	4.68043	5.79466	6.53405	5.59176	6.93748	4.4027	5.13858	0.0801831	0.331116	24	13.5	0.726252	5.34537	0.979829	0.183304		0.000383106	0.266086	0.0160662	0.268198	2.6889e-05	0.127904	0.000161323	4.5
NM_009381	Thrsp	371.461	587.026	553.675	708.126	1410.87	841.908	355.269	183.42	0.0185719	0.134194	24	12	298.788	626.469	409.981	0.654432		NM_009381	Thrsp	402.757	331.154	199.197	1145.53	1003.47	1481.28	1246.91	820.821	0.000390449	0.00978436	24	16.5	464.178	828.89	533.625	0.643783		0.000553401	0.424686	0.00458967	0.0796131	2.54389e-05	0.280714	0.000152624	4.5
NM_205820	Tlr13	0.367536	0.233855	0.0215401	0	0.612339	0.770927	0.273351	1.32849	0.0398244	0.258319	27	19.5	0.244656	0.484607	0.373435	0.373435		NM_205820	Tlr13	0.0912287	0.108465	0.133967	0.806347	0.958082	0.993662	0.274191	0.348921	0.000390449	0.00978436	24	15	0.493477	0.464358	0.418659	0.418659		0.000443725	0.519683	0.000797973	0.0173553	2.26693e-05	0.0881365	0.000136008	4.5
NM_020560	Mrps31	32.1328	41.4493	30.9371	29.5296	21.9222	27.2874	17.921	21.9234	0.00323849	0.0418399	24	4.5	7.21914	27.8879	7.60822	0.272815		NM_020560	Mrps31	38.139	35.6751	23.3866	16.0576	22.147	26.0746	27.1298	34.3039	0.000390449	0.00978436	24	0	8.59623	27.8642	8.9687	0.321872		1.71363e-05	0.124489	0.00327153	0.199314	2.39917e-05	0.479324	0.000102813	4.5
NM_025862	Acad8	21.3924	23.3228	23.2228	18.1156	17.2803	15.8721	17.8446	14.7148	0.00323849	0.0418399	24	4.5	3.87367	18.9707	3.49824	0.184402		NM_025862	Acad8	24.745	22.279	18.0479	18.3468	14.934	14.5714	20.47	26.8766	0.00323849	0.0388301	24	0	4.98715	20.0338	5.42742	0.270913		1.03727e-05	0.0319283	0.021319	0.885569	0.00021783	0.8237	6.22345e-05	4.5
NM_010811	Ndst2	7.1874	4.89412	4.67717	5.25029	6.1155	7.03081	7.44817	7.0967	0.000390449	0.0107383	24	19.5	1.51087	6.21252	1.37488	0.221307		NM_010811	Ndst2	2.59088	5.1516	5.62614	5.26743	6.28003	7.15873	5.98374	8.23563	0.0801831	0.331116	27	15	1.89261	5.76287	1.1717	0.203319		0.157067	8.61966e-06	0.999129	1.57458e-05	0.0169604	0.00632234	5.17169e-05	4.5
NM_019980	Litaf	36.5699	21.8453	14.4537	19.4271	23.9903	31.6763	37.8133	40.195	2.83044e-05	0.00213271	24	21	11.902	28.2464	11.3371	0.401365		NM_019980	Litaf	10.1803	21.7544	16.6284	24.8859	20.8273	27.7318	44.5698	43.0264	0.0801831	0.331116	27	16.5	12.4108	26.4125	10.3909	0.393407		0.266483	4.63144e-06	0.999851	6.60866e-06	0.81761	0.00230653	2.77883e-05	4.5
NM_153775	Ctu2	2.21031	1.64948	2.50015	2.73783	2.61188	2.83461	2.03292	2.26416	0.0801831	0.356474	24	15	0.277543	2.35517	0.303821	0.129002		NM_153775	Ctu2	0.899537	2.15524	0.895974	1.14342	1.34811	1.45018	3.59734	2.51023	0.0185719	0.124201	24	19.5	0.391883	1.75	0.781424	0.446527		0.00448525	4.37377e-06	0.910001	4.06638e-05	0.000242796	0.0244224	2.62423e-05	4.5
NM_134021	Pnpo	90.4971	88.2568	105.978	123.359	95.6183	70.9566	105.889	70.5369	0.0801831	0.356474	24	9	12.4415	93.8865	13.9116	0.148175		NM_134021	Pnpo	80.5727	85.3951	84.7301	99.8107	100.661	92.8286	92.5039	89.5982	0.000390449	0.00978436	24	13.5	8.12961	90.7625	8.05108	0.0887049		0.0461572	0.992119	4.30977e-06	1.3794e-05	0.00787519	0.0104381	2.58583e-05	4.5
NM_001199218	Slc38a3	18.7763	35.6867	51.9267	68.893	76.0551	49.1664	21.9458	7.63757	9.55942e-07	0.000216831	24	10.5	28.955	41.2609	31.5358	0.7643		NM_001199218	Slc38a3	5.238e-05	14.0867	4.59929	22.3399	35.9754	38.9495	14.8506	13.694	0.00323849	0.0388301	24	15	15.4983	18.0619	14.8937	0.82459		0.000136166	1.72348e-06	0.591175	7.93906e-05	2.25535e-05	0.00267828	1.03408e-05	4.5
NM_007633	Ccne1	0	0	0	0.2401	1.20759	0.547372	0.17149	0.278272	0.00807112	0.0941075	24	13.5	0.228036	0.305603	0.422621	0.422621		NM_007633	Ccne1	1.15444	1.50738	1.89653	1.99461	0.945893	1.25554	1.15595	0.452185	0.0185719	0.124201	24	9	0.453248	1.29532	0.462165	0.356797		0.000500617	0.735936	1.44726e-06	3.70518e-05	6.37956e-06	0.127999	8.6835e-06	4.5
NM_024182	Riok3	13.2007	9.83435	9.07458	11.1846	15.7086	17.0477	12.7928	16.2888	0.00323849	0.0418399	24	18	3.60891	13.1415	3.06715	0.233394		NM_024182	Riok3	18.083	14.2628	13.219	12.002	13.8278	13.2973	14.621	15.5632	0.000390449	0.00978436	24	22.5	1.59863	14.3595	2.03185	0.141499		0.000103623	0.342763	0.000887692	0.0338634	9.73351e-07	0.496476	5.84009e-06	4.5
NM_010442	Hmox1	28.976	24.8721	20.6377	18.5187	20.1734	23.0248	26.2998	33.4552	8.54112e-09	1.56601e-05	24	22.5	5.28909	24.4947	6.20145	0.253175		NM_010442	Hmox1	15.1231	4.6772	9.08603	13.9891	15.1066	19.8281	16.055	17.814	0.00323849	0.0388301	24	18	4.19299	13.9599	5.00923	0.35883		1.18838e-05	7.2454e-07	0.353281	0.000102714	1.82919e-06	0.00850177	4.34723e-06	4.5
NM_001081074	A1cf	42.3749	31.1471	21.5432	31.6459	46.611	53.6169	48.3002	42.5862	2.83044e-05	0.00213271	24	18	11.6	39.7282	12.9643	0.326325		NM_001081074	A1cf	44.4323	34.332	34.0246	27.6105	31.2183	28.7432	37.0453	46.2029	2.83044e-05	0.00189287	24	22.5	7.02606	35.4511	8.17	0.230458		1.63968e-07	0.0174943	0.00103064	0.360178	3.75783e-07	0.0347494	9.83808e-07	4.5
NM_023141	Tor3a	4.6291	3.45092	1.01944	0.97847	1.28028	1.77362	4.26539	4.60469	2.83044e-05	0.00213271	24	22.5	2.22058	2.75024	2.08204	0.757038		NM_023141	Tor3a	1.24869	2.39734	1.00302	0.328302	1.6981	6.62916	2.7389	1.87649	0.0801831	0.331116	24	18	0.994214	2.24	1.48672	0.663716		0.00358556	1.41914e-07	0.92082	1.49988e-06	0.0016088	0.0739275	8.51484e-07	4.5
NM_177619	Kat7	1.08539e-15	0.000184571	0.00080693	1.63801e-37	2.75076e-57	1.86228e-57	1.66822e-05	7.00117e-16	0.0185719	0.134194	24	3	1.18087e-05	0.000126025	0.000188545	0.000188545		NM_177619	Kat7	2.00688e-05	2.59822e-06	6.18291e-08	9.63396e-44	2.07237e-40	5.847e-07	0.000112722	1.77168e-05	0.000390449	0.00978436	24	22.5	1.28857e-05	1.92211e-05	1.97017e-05	1.97017e-05		0.00159818	0.218044	0.086809	0.691154	0.0102676	0.111705	0.00955086	19.5
NM_023268	Qsox1	115.324	116.215	103.024	81.052	96.2931	111.589	102.785	110.561	0.0801831	0.356474	24	1.5	9.32955	104.605	8.68402	0.0830169		NM_023268	Qsox1	118.304	105.276	72.3594	80.9622	112.792	104.434	120.697	135.225	0.00323849	0.0388301	24	21	17.0268	106.256	22.6666	0.21332		0.00334831	0.0622943	0.362676	0.432898	0.00146498	0.432005	0.00875776	19.5
NM_024190	Chmp1b	12.3184	12.6561	12.8316	10.9719	10.7273	11.4741	15.7818	22.3629	0.0801831	0.356474	24	0	2.05743	13.6405	2.92938	0.214756		NM_024190	Chmp1b	14.4372	16.1921	14.4904	13.1192	16.8252	18.8788	17.1476	19.0775	0.0398244	0.239404	27	19.5	1.87892	16.4323	1.79271	0.109096		0.050509	0.964293	0.0012795	0.00392863	0.0132016	0.0961759	0.00765246	19.5
NM_172611	Gramd4	3.91735	2.32682	0.251543	2.13674e-05	2.07788	4.26025	2.9614	2.17991	0.0801831	0.356474	21	19.5	1.54141	2.13477	1.59677	0.747979		NM_172611	Gramd4	2.61126	2.26516	1.1995	0.720752	1.03062	1.09256	2.29489	1.77665	0.00323849	0.0388301	24	0	0.861564	1.62392	0.790939	0.487054		0.0221429	0.923755	0.00117504	0.00509998	0.0343701	0.0040136	0.00702959	19.5
NM_001204202	Spp1	4.87578	2.17967	2.1085e-05	9.62975e-08	4.16674e-07	1.03152e-06	0.970037	2.57137e-06	0.00323849	0.0418399	24	0	0.685921	1.00319	1.5219	1.51706		NM_001204202	Spp1	3.20517e-07	0.311213	6.04529e-09	1.95463e-07	1.61393e-07	0.312684	0.733132	0.599975	0.000390449	0.00978436	24	19.5	0.221101	0.244626	0.292129	0.292129		0.00880631	0.710063	0.0124569	0.0729705	0.00109727	0.112148	0.00656556	19.5
NM_027296	Trnt1	0.399047	1.05643	0.000279523	1.29521e-05	4.19357	4.8676	2.74083	5.59373	0.0398244	0.258319	27	19.5	1.93805	2.50799	1.6843	0.671574		NM_027296	Trnt1	8.44509	5.97003	7.29314e-78	0.00262357	2.95588	3.77486	4.39365	4.93102	0.0185719	0.124201	24	0	3.10678	3.80914	2.64017	0.693113		0.000982159	0.311121	0.0285458	0.323287	0.00636883	0.0835181	0.00587851	19.5
NM_013771	Yme1l1	21.4521	20.1232	16.1294	12.4596	17.1659	17.602	20.9308	20.5948	0.000390449	0.0107383	24	22.5	2.92742	18.3072	3.56953	0.194979		NM_013771	Yme1l1	26.5109	30.1065	21.28	18.5372	17.9869	20.1057	20.5045	20.9886	0.000390449	0.00978436	24	3	3.03869	22.0025	4.05608	0.184346		0.00105463	0.0145639	0.397717	0.177341	0.000912947	0.0329948	0.0054652	19.5
NM_026741	Zfp579	4.56317	1.40826	0.464652	1.33075	2.64776	3.82307	2.9401	1.84137	0.0801831	0.356474	21	19.5	1.40127	2.2891	1.25743	0.549315		NM_026741	Zfp579	3.10175	1.71378	3.59977	1.55599	1.29276	1.55709	1.68361	2.75632	0.00323849	0.0388301	24	0	0.276373	2.15763	0.681827	0.316007		0.00765478	0.603887	0.0277267	0.162386	0.000876522	0.278603	0.00524762	19.5
NM_026557	Rchy1	8.74331	8.62661	8.63125e-05	6.21739	5.20228	4.86179	8.6916	12.6372	0.0185719	0.134194	24	22.5	2.70808	6.87253	3.49236	0.508162		NM_026557	Rchy1	11.6148	16.2265	10.8388	10.5732	8.90978	2.67312e-05	9.17962	11.5003	9.55942e-07	0.000241754	24	3	1.83177	9.85538	5.01765	0.509128		0.000773407	0.260077	0.0345826	0.406745	0.00380952	0.199202	0.00463148	19.5
NM_033618	Supt16	9.57447	8.51011	3.92153	7.97268	5.8007	13.563	9.43121	9.80601	0.0801831	0.356474	24	21	2.66846	8.57246	2.05069	0.239218		NM_033618	Supt16	9.93709	8.64849	6.94209	5.46293	6.93669	5.16192	6.96835	7.80454	0.000390449	0.00978436	24	1.5	1.41208	7.23276	1.70933	0.236331		0.00174572	0.704472	0.000616682	0.00780324	0.00660584	0.0191191	0.00369439	19.5
NM_016968	Olig1	0.0719792	0.330785	0	0.213299	0.422286	0.532834	2.61699	2.86853	0.00323849	0.0418399	24	19.5	0.376771	0.882088	1.11476	1.11476		NM_016968	Olig1	4.3229	5.68692	2.15684	2.15836	1.87762	4.24636	2.34758	2.76266	0.0801831	0.331116	24	0	0.625818	3.1949	0.931092	0.29143		0.00115008	0.669201	0.000448601	0.00683344	0.000434188	0.0556899	0.0026023	19.5
NM_007807	Cybb	4.581	3.11908	3.98542	2.00625	2.00663	1.4194	3.94394	4.2244	0.0185719	0.134194	24	1.5	1.39948	3.16077	1.27261	0.402626		NM_007807	Cybb	1.98703	1.23092	1.18739	0.63327	1.53945	1.75521	2.10836	1.77077	0.000390449	0.00978436	24	21	0.510977	1.52655	0.52247	0.342255		0.000412286	0.269786	0.0167647	0.271502	0.00162977	0.0987062	0.00247117	19.5
NM_133225	Acbd3	4.40195	5.13117	3.16859	3.43838	4.10126	3.85092	6.01954	6.05926	0.00323849	0.0418399	24	21	0.681347	4.52138	1.18509	0.262107		NM_133225	Acbd3	8.00435	8.04194	5.8258	4.76833	4.8321	5.50297	4.84208	6.83511	0.00323849	0.0388301	24	1.5	1.76874	6.08158	1.60343	0.263653		0.000392933	0.269576	0.0159405	0.264325	0.000968155	0.165141	0.00235529	19.5
NM_175526	Clec1a	0.183331	0.372634	0	0	0.330395	0.945932	0.389237	2.28658	0.00807112	0.0941075	24	21	0.284296	0.563514	0.575123	0.575123		NM_175526	Clec1a	1.3395	1.102	0.768979	0	0.220125	0.229383	0.188299	0.435347	0.0185719	0.124201	24	1.5	0.54375	0.535454	0.533313	0.533313		0.00223918	0.748086	0.000444777	0.00513885	0.000385355	0.25276	0.00230991	19.5
NM_001080132	Tmpo	2.2089	0.179208	4.05969e-17	1.27715e-19	0.272071	1.03637e-13	0.566704	1.61776	0.00323849	0.0418399	24	22.5	0.527439	0.60558	0.892365	0.892365		NM_001080132	Tmpo	0.324413	1.18473	1.17451	8.45627e-21	2.46859e-22	3.2362e-77	1.06202e-08	0.179608	2.83044e-05	0.00189287	24	3	0.241699	0.357908	0.564261	0.564261		0.000238094	0.0887568	0.0692842	0.921952	0.0011983	0.936018	0.00142772	19.5
NM_152804	Plk2	5.06926	4.52303	6.2762	3.05382	1.3442	1.69487	4.04482	5.70543	0.0185719	0.134194	24	1.5	1.99981	3.96395	2.07464	0.523378		NM_152804	Plk2	4.36885	3.79837	3.08674	3.73756	3.49725	3.74326	5.71715	7.30217	0.000390449	0.00978436	24	21	0.910619	4.40642	1.45066	0.329216		0.0003189	0.26082	0.0138566	0.251341	0.00023665	0.985866	0.00141906	19.5
NM_026217	Atg12	14.0328	9.92116	10.5916	12.7615	12.8522	13.5102	14.8854	13.8672	0.00323849	0.0418399	24	19.5	1.79906	12.8028	1.66013	0.12967		NM_026217	Atg12	16.7721	13.4911	11.6672	11.9549	11.3456	7.37339	13.8077	18.6248	0.0185719	0.124201	24	0	3.60971	13.1296	3.70753	0.28238		0.000206392	0.000289631	0.480004	0.00915035	0.000316617	0.0134072	0.00123771	19.5
NM_198957	Rbm12b2	1.37195	0.723609	0.102006	0.490765	0.961391	2.58479	1.83441	0.329724	0.0801831	0.356474	24	19.5	0.649149	1.04983	0.594461	0.566245		NM_198957	Rbm12b2	2.15865	1.74512	0.952993	0.662974	0.448224	1.67859	1.62618	1.59753	0.0185719	0.124201	24	0	0.660831	1.35878	0.611431	0.449984		0.00333259	0.826207	0.000152732	0.00153626	0.000173865	0.116784	0.000916045	19.5
NM_033037	Cdo1	1511.96	1382.59	1260.36	1313.23	1047.8	1530.72	1501.93	2054.99	0.0185719	0.134194	24	22.5	177.908	1450.45	287.471	0.198194		NM_033037	Cdo1	909.657	1160.65	1104.36	829.914	672.272	666.654	867.559	1017.11	0.000390449	0.00978436	24	3	200.655	903.522	222.302	0.24604		0.000147958	0.150509	0.0221533	0.461229	0.000170912	0.20387	0.000887419	19.5
NM_001199059	Rabgef1	7.99209	6.68324	4.62041	4.24565	5.68274	4.04258	6.66256	7.64318	0.00323849	0.0418399	24	0	1.85261	5.94656	1.67582	0.281814		NM_001199059	Rabgef1	5.06603	4.9818	5.061	4.84687	5.46504	6.79234	5.72249	7.30453	0.00807112	0.0875214	27	19.5	0.57975	5.72583	0.787007	0.137449		0.000305815	0.174122	0.0328381	0.508323	0.000120088	0.532065	0.000720315	19.5
NM_199307	Ece1	62.6922	62.2194	57.6592	52.5778	69.6655	67.3447	98.1443	71.0189	0.000390449	0.0107383	24	19.5	7.00032	67.6653	12.9282	0.191062		NM_199307	Ece1	44.5641	44.6039	42.8114	36.5383	33.5445	36.3427	46.1174	50.1429	0.0185719	0.124201	24	0	6.77345	41.8332	6.85274	0.163811		0.000523034	0.568489	0.000477807	0.0100283	8.49134e-05	0.145874	0.000509372	19.5
NR_033145	Dand5	9.77582	7.61348	5.97472	3.5211	2.63306	4.08272	1.78863	3.29671	0.0398244	0.258319	27	1.5	3.52169	4.88724	2.52295	0.516232		NR_033145	Dand5	2.33266	2.52486	2.70572	1.64723	1.94778	2.7547	4.93533	4.34027	0.0801831	0.331116	24	21	0.88418	2.89857	1.08282	0.373571		6.41708e-05	0.160094	0.0082068	0.272513	0.000187183	0.170254	0.000384963	19.5
NM_021557	Rdh11	78.1863	86.1687	49.7617	47.4791	52.8704	34.3542	39.9311	44.5665	0.00323849	0.0418399	27	1.5	21.7133	54.508	16.8268	0.308703		NM_021557	Rdh11	24.1714	16.1299	16.7468	13.1696	18.356	14.5416	49.4968	50.8813	0.0185719	0.124201	24	21	7.77945	25.4367	15.5755	0.612324		5.30584e-05	0.0011878	0.260171	0.0566402	0.000195888	0.117666	0.000318308	19.5
NR_073438	Crebzf	0.0946263	9.93508e-06	1.26578e-33	1.57107e-07	0.133602	2.60635e-05	0.368375	6.18117e-05	0.0185719	0.134194	24	19.5	4.36992e-05	0.0745877	0.0807161	0.0807161		NR_073438	Crebzf	2.28864	0.866557	1.59346	1.21304e-05	0.234381	1.62181e-05	0.851097	1.48214	0.0185719	0.124201	24	0	0.612737	0.914538	0.920204	0.920204		0.0147137	0.950392	5.08808e-05	0.000271251	0.00505714	0.0430547	0.000305246	19.5
NM_009419	Tpst2	16.0868	16.1857	14.3502	6.33626	10.2222	10.0867	14.0183	19.9016	0.0185719	0.134194	24	0	4.22977	13.3985	5.08241	0.379328		NM_009419	Tpst2	15.2999	14.8406	9.18384	16.4926	14.8703	17.0019	24.3119	19.4169	0.000390449	0.00978436	24	19.5	3.21493	16.4272	4.22414	0.257142		4.92172e-05	0.036848	0.0564251	0.873645	5.3686e-05	0.571772	0.000295267	19.5
NM_001162903	Ccdc71l	0.938821	0.839045	0.207665	0.273183	0.765653	0.525942	1.44308	1.32943	0.00323849	0.0418399	24	21	0.399019	0.790352	0.503737	0.503737		NM_001162903	Ccdc71l	2.26948	1.82202	1.23955	1.07864	0.437438	0.709521	1.73081	1.34521	2.83044e-05	0.00189287	24	1.5	0.487575	1.32908	0.662021	0.498104		0.000212327	0.179447	0.0221239	0.415382	4.13207e-05	0.82408	0.000247898	19.5
NM_001079901	Repin1	10.0552	5.37012	8.90489	0.000223695	0.0511859	1.43605e-16	4.52477	8.21534	0.0185719	0.134194	27	0	5.80896	4.86571	3.8395	0.789093		NM_001079901	Repin1	4.55939e-10	1.22398e-10	3.16276e-93	2.46375e-80	8.18983	0.259278	7.62223	7.3754	0.00323849	0.0388301	24	19.5	0.183337	2.93084	2.3583	0.80465		0.000590051	0.000126706	0.642625	0.00268925	3.93193e-05	0.0781834	0.000235893	19.5
NM_026242	Mrfap1	57.1398	56.8998	51.6716	42.712	55.8311	52.8525	72.4251	68.0555	0.000390449	0.0107383	24	21	8.64396	57.1984	9.96846	0.174279		NM_026242	Mrfap1	74.5918	64.4748	65.4266	68.8736	44.646	52.6178	55.0774	67.6324	0.0801831	0.331116	24	1.5	8.87773	61.6675	10.5103	0.170435		7.81909e-05	0.0306317	0.087174	0.692371	3.36156e-05	0.705548	0.000201677	19.5
NM_007705	Cirbp	14.762	10.8262	10.1601	21.6978	5.91172	8.66459	9.77968	12.1734	0.0801831	0.356474	24	1.5	1.69262	11.7469	1.55656	0.132508		NM_007705	Cirbp	12.9137	14.2716	7.66337	5.71113	8.30594	11.3665	15.8486	17.9081	2.83044e-05	0.00189287	24	21	3.99895	11.7486	5.26838	0.448426		0.00242365	0.839629	2.40334e-05	0.000288319	0.000110948	0.429534	0.000144192	19.5
NM_025591	Fam136a	29.2532	27.7457	29.6606	23.121	18.9414	25.695	24.1816	26.498	0.0185719	0.134194	24	1.5	3.42816	25.6371	3.71178	0.144782		NM_025591	Fam136a	26.0069	26.0156	19.7833	18.195	23.3834	24.0744	29.3948	29.9122	2.83044e-05	0.00189287	24	21	4.20249	24.5957	5.02723	0.204395		2.21555e-05	0.124767	0.00446082	0.235049	1.21349e-05	0.393949	7.28072e-05	19.5
NM_027230	Zmynd8	0.160768	3.18902e-05	4.71961e-06	1.85316e-11	0.935488	1.25229	1.22979	1.28312	0.00118586	0.028958	27	19.5	0.771823	0.656424	0.541638	0.541638		NM_027230	Zmynd8	2.04963	0.000111352	9.28252e-16	1.97969e-24	6.61558e-14	1.31999e-52	1.35694	1.97227	0.0185719	0.124201	24	0	0.959501	0.672369	0.900631	0.900631		1.13796e-05	7.01046e-05	0.244829	0.00803443	5.55861e-05	0.026674	6.82757e-05	19.5
NM_172707	Ppp1cb	18.6764	21.678	17.7667	19.7422	22.0187	21.6354	26.5359	21.7675	0.0801831	0.356474	24	19.5	1.20777	21.2276	2.00543	0.0944729		NM_172707	Ppp1cb	27.9337	26.4262	17.2359	15.0338	19.0606	13.4707	23.4766	26.9756	0.00323849	0.0388301	24	0	7.07361	21.2016	6.69253	0.315661		4.7188e-06	0.00230192	0.0767732	0.229779	9.1036e-06	0.177867	2.83125e-05	19.5
NM_198022	Tnrc6c	2.62034	1.87555	1.70796	1.80201	2.5697	1.80985	2.89084	3.28041	0.00323849	0.0418399	27	21	0.578647	2.38354	0.579421	0.243093		NM_198022	Tnrc6c	2.57374	2.49541	2.365	2.25199	1.76883	1.93881	1.71845	2.00714	0.00118586	0.0265694	27	1.5	0.421556	2.14713	0.353385	0.164585		9.40187e-06	0.283234	9.2822e-06	0.00131426	2.5343e-07	0.0212777	1.52058e-06	19.5
NM_016847	Avpr1a	23.1073	27.726	14.6228	5.68982	14.7324	23.7811	34.4085	24.3172	0.0185719	0.134194	24	21	6.62669	21.0481	9.63101	0.457571		NM_016847	Avpr1a	18.2027	16.9278	15.723	1.68769	4.31235	9.28756	13.0358	19.154	0.000390449	0.00978436	24	0	6.64029	12.2914	8.01266	0.651894		0.00272767	0.293017	0.0806805	0.56791	0.00151867	0.984705	0.00907748	21
NM_009898	Coro1a	1.47143	2.01136	0.284861	0.116022	0.576475	0.0945358	0.781526	2.72579	0.0801831	0.356474	24	0	1.01462	1.00775	1.0562	1.04808		NM_009898	Coro1a	1.63164	0.747146	0.358935	0.219312	0.606173	3.38037	1.1442	1.19254	0.0185719	0.124201	24	21	0.671563	1.16004	0.551789	0.475664		0.00437155	0.0692863	0.383125	0.438897	0.00130303	0.313764	0.00779277	21
NM_016751	Clec4f	34.4431	33.6963	49.4565	31.1115	26.1405	28.0872	34.1258	34.973	0.0801831	0.356474	24	1.5	4.4943	34.0042	5.11679	0.150475		NM_016751	Clec4f	26.9626	17.4654	18.088	15.4308	20.3515	17.4021	25.1217	28.5772	0.0185719	0.124201	24	22.5	5.4362	21.1749	5.24236	0.247574		0.000666066	0.309161	0.0193494	0.263107	0.00732003	0.92756	0.00398975	21
NM_011957	Creb3l1	2.39474	0.773986	0.279471	0.0811087	0.833512	0.638793	1.23215	0.987464	0.0185719	0.134194	24	22.5	0.495282	0.902653	0.674015	0.674015		NM_011957	Creb3l1	1.24729	1.21387	0.799881	0.306232	0	0	0.640922	0.516132	0.000113388	0.00702752	24	1.5	0.497184	0.590541	0.593318	0.593318		0.00238719	0.660106	0.00264471	0.0275636	0.000597636	0.116105	0.00358046	21
NM_001290656	Mbd5	3.61077e-06	3.74748e-05	6.64901e-07	1.28534e-08	5.06637e-07	9.20103e-07	0.276122	1.41731	2.83044e-05	0.00213271	24	22.5	2.66877e-05	0.211684	0.353777	0.353777		NM_001290656	Mbd5	1.21299	0.302009	0.357991	0.442108	1.70699e-06	1.19382e-05	0.201789	0.532721	0.0185719	0.124201	24	1.5	0.243567	0.381203	0.366098	0.366098		0.0686673	0.984868	0.000364892	0.000981494	0.0122413	0.550341	0.00218736	21
NM_178214	Hist2h2be	2.48213	1.28001	0.784896	1.4196	0.0790024	0.30106	1.71327	1.50601	0.0185719	0.134194	24	0	0.751322	1.19575	0.785662	0.657047		NM_178214	Hist2h2be	1.73061	0.739647	0.0426421	0.365996	0.360728	1.25623	1.37668	1.97178	0.000390449	0.00978436	24	21	0.864693	0.980539	0.874998	0.874998		0.00229587	0.66259	0.00236474	0.0251751	0.00035389	0.293894	0.00212146	21
NM_026162	Plxdc2	0.196287	0.0146071	0	0	0.00929431	0	0.0732875	0.284771	0.00118586	0.028958	24	22.5	0.0583942	0.0722809	0.117372	0.117372		NM_026162	Plxdc2	0.288314	0.19145	0.225677	0.0370115	0.0141694	0.0828105	0.0538269	0.101362	0.00323849	0.0388301	24	1.5	0.109205	0.124328	0.106239	0.106239		0.00101158	0.607064	0.00106944	0.0164456	0.000348746	0.0162767	0.00209065	21
NM_001163750	Spsb3	9.21424	3.15687	3.4993	2.13977e-09	2.26238	1.07761	4.82794	7.27446	0.00323849	0.0418399	24	0	3.09798	3.9141	3.44241	0.879489		NM_001163750	Spsb3	4.87262	3.72151	4.92781	1.8565	2.67104	4.12789	5.13437	6.74648	0.00323849	0.0388301	24	21	1.30238	4.25728	1.6319	0.38332		0.00435994	0.695441	0.00482683	0.0386189	0.000337504	0.219324	0.00202332	21
NM_016926	Sart3	4.70642	5.24754	2.47719	1.91824	4.55726	2.99633	5.24047	6.72152	0.00323849	0.0418399	24	21	0.948725	4.23312	1.70199	0.402066		NM_016926	Sart3	5.26388	4.70397	4.17301	3.0261	3.44222	2.63609	4.27186	5.26838	0.00323849	0.0388301	24	0	1.17155	4.09819	1.22764	0.299556		0.0271864	0.956732	0.000333647	0.00134134	0.0180086	0.00585929	0.00200021	21
NM_011981	Zfp260	8.82052	8.07002	5.70491	5.2788	6.75875	7.5199	7.82858	7.63777	0.0185719	0.134194	24	0	1.36674	7.20241	1.0468	0.14534		NM_011981	Zfp260	8.5332	10.182	5.90779	4.05636	7.83093	13.846	8.25142	10.2323	0.0801831	0.331116	24	21	2.07675	8.605	2.04276	0.237392		0.282382	0.000277876	0.999055	0.00040113	0.285615	0.0584367	0.0016661	21
NM_001001984	Kdm2a	12.1015	9.6988	7.62469	8.84862	7.65704	9.34358	12.9869	12.1463	0.00323849	0.0418399	24	21	2.33181	10.0509	2.55724	0.254428		NM_001001984	Kdm2a	16.9218	8.6065	8.48815	8.96616	8.1703	7.66888	8.05944	10.1537	0.0398244	0.239404	27	0	1.48087	9.75081	2.06789	0.212073		0.0893877	0.000153805	0.992591	0.000367436	0.00304861	0.277358	0.000922477	21
NM_001167918	D830031N03Rik	0.111582	0.0424758	0.030264	0	0.108084	0.177528	0.0791826	0.183399	0.0185719	0.134194	24	21	0.0575005	0.0915644	0.0527206	0.0527206		NM_001167918	D830031N03Rik	0.428111	0.1518	0.0749811	0.14607	0.105944	0.00860141	0.0702413	0.269432	0.0398244	0.239404	27	0	0.130816	0.162808	0.100643	0.100643		0.002193	0.042666	0.361657	0.355682	0.000116162	0.649034	0.000696769	21
NM_172620	Vps52	10.9666	8.39454	10.219	6.87686	5.5757	5.22587	9.98952	8.09073	0.0185719	0.134194	27	0	2.02576	8.26949	1.739	0.210292		NM_172620	Vps52	8.12395	9.97636	5.93862	5.95489	7.24272	12.0456	10.1143	11.4393	0.0185719	0.124201	24	21	2.49897	8.85447	2.18858	0.247173		0.00105994	0.160569	0.0978039	0.833813	0.000103374	0.523367	0.000620083	21
NM_013515	Stom	26.7613	21.7971	18.5619	23.3613	20.4579	22.0962	37.2019	38.8713	0.00323849	0.0418399	24	21	6.00935	26.1386	7.97607	0.305145		NM_013515	Stom	31.7913	30.9823	25.2966	15.6351	16.0895	16.1802	25.4347	23.774	0.00323849	0.0388301	24	0	6.54392	23.148	7.8396	0.338673		3.63208e-05	0.18022	0.00288059	0.139316	0.000230655	0.0202081	0.000217905	21
NM_001109045	Aqp8	67.4269	56.6287	32.2444	30.9155	43.6806	18.4798	43.4147	83.2118	0.0801831	0.356474	24	0	19.0052	47.0003	22.5014	0.47875		NM_001109045	Aqp8	49.977	34.0578	5.082	7.85223	6.05411	38.8488	83.4679	92.927	2.83044e-05	0.00189287	24	21	34.9382	39.7834	41.9741	1.05507		7.9232e-06	0.035956	0.0148929	0.755433	2.24624e-05	0.359392	4.75382e-05	21
NM_026981	Dtwd1	5.81487	10.1446	3.73205	5.16305	3.89263	3.52531	3.41828	4.41598	0.0185719	0.134194	27	1.5	1.35923	5.04964	1.7793	0.352361		NM_026981	Dtwd1	4.85324	5.03717	1.76223	1.41345	1.99796	4.72952	4.72813	6.86439	0.00323849	0.0388301	24	22.5	2.14905	3.92326	2.23167	0.56883		6.73574e-05	0.267574	0.00154749	0.0654624	4.16687e-06	0.710269	2.5001e-05	21
NM_030561	BC004004	27.483	24.1303	22.3094	22.688	13.6679	13.9697	17.5241	21.9514	0.00118586	0.028958	27	0	5.45215	20.7836	5.41739	0.260656		NM_030561	BC004004	20.0935	24.3155	17.9495	14.9519	18.7297	19.9018	21.5436	21.6076	0.00323849	0.0388301	24	21	1.38048	19.8866	2.58238	0.129855		8.7637e-05	0.0465461	0.066923	0.890059	1.33418e-06	0.547928	8.00504e-06	21
NM_133941	Dhx32	17.0069	9.43731	9.60548	7.2275	5.97615	6.0829	7.13228	8.1747	0.000390449	0.0107383	27	0	2.56632	9.02283	3.27636	0.363119		NM_133941	Dhx32	5.50059	6.13746	2.07305	0.000229326	4.93436	7.83418	9.47858	11.5811	2.83044e-05	0.00189287	24	21	3.86929	5.94244	4.16272	0.700506		2.79269e-06	0.0203678	0.01248	0.865869	6.7406e-07	0.330342	4.04435e-06	21
NM_007964	Evi5	20.0046	15.5315	14.8409	14.6033	15.1221	20.5533	20.5909	20.9845	9.55942e-07	0.000216831	24	21	3.86703	17.7789	3.40857	0.19172		NM_007964	Evi5	34.9667	24.6008	17.5858	11.4868	12.8469	15.6341	19.3156	25.4893	9.55942e-07	0.000241754	24	0	7.80671	20.2407	9.5285	0.470758		4.71875e-08	8.09034e-07	0.056479	0.00131506	2.65563e-08	0.292733	1.59338e-07	21
NM_013585	Psmb9	36.7151	21.4905	28.1108	23.1376	9.62315	11.0331	12.4899	22.6133	0.0398244	0.258319	27	0	9.60074	21.209	9.48922	0.447415		NM_013585	Psmb9	17.1131	13.2443	7.34508	9.41732	12.4742	16.3789	20.6996	19.408	2.83044e-05	0.00189287	24	21	5.35672	14.5101	5.56381	0.383445		8.38838e-08	0.0974639	4.9818e-09	7.83868e-06	2.74798e-09	0.0282675	1.64879e-08	21
NM_028883	Tldc1	7.52775	5.5535	4.58914	4.65676	2.25407	1.18858	4.92105	3.58027	0.0398244	0.258319	27	0	1.84322	4.39437	1.88113	0.428078		NM_028883	Tldc1	3.67268	3.59259	2.12916	1.97112	1.26604	2.41105	4.63193	4.89623	2.83044e-05	0.00189287	24	22.5	1.64512	3.07135	1.58395	0.515719		0.000514491	0.439532	0.00341124	0.062551	0.000582049	0.0737829	0.00308298	22.5
NM_012002	Cops6	103.08	85.6135	89.4318	57.9653	55.5535	58.2136	74.7249	88.5195	0.000390449	0.0107383	24	0	19.5502	76.6378	21.8994	0.285752		NM_012002	Cops6	87.1832	81.4066	85.9457	75.2684	77.1876	65.9332	81.6007	98.8138	0.0185719	0.124201	24	22.5	7.70948	81.6674	8.81162	0.107896		0.000423344	0.0656407	0.13134	0.778861	0.000779085	0.850157	0.00253738	22.5
NM_026304	l7Rn6	9.2664	8.29559	0.000207335	5.6208	4.87937	5.98598	8.32087	16.0913	0.000390449	0.0107383	24	22.5	2.83996	7.30756	4.44865	0.608773		NM_026304	l7Rn6	15.5146	15.0636	16.3746	10.8611	8.77058	8.329	15.0496	10.9023	0.0185719	0.124201	27	0	3.29052	12.7758	2.85491	0.223462		0.000723091	0.622413	0.000362464	0.00675396	0.00122727	0.00580239	0.00217282	22.5
NM_027086	Ubl7	22.2401	22.1896	6.79104	3.97774	0.764313	3.57793	9.38555	29.2783	2.83044e-05	0.00213271	24	0	12.9137	12.2756	13.3649	1.08874		NM_027086	Ubl7	7.74036e-06	5.15936	0.710014	9.97607e-05	0.594418	2.28777	7.75259	10.1141	0.0801831	0.331116	24	22.5	3.26877	3.32729	3.14724	0.945884		0.0320906	0.000334613	0.963441	0.0012521	0.00584668	0.475125	0.002006	22.5
NM_011014	Sigmar1	166.311	191.135	125.9	108.088	112.25	131.881	178.918	145.82	0.0801831	0.356474	24	0	37.5728	145.038	30.8495	0.212699		NM_011014	Sigmar1	136.787	126.128	87.9501	79.6294	77.4305	124.298	177.444	248.136	2.83044e-05	0.00189287	24	22.5	41.9714	132.225	61.3665	0.464106		0.0011705	0.017066	0.393883	0.196792	9.61431e-05	0.274629	0.00057672	22.5
NM_021278	Tmsb4x	225.518	209.958	205.318	178.986	179.66	155.501	132.724	224.807	0.0398244	0.258319	27	0	35.2259	190.945	32.1192	0.168212		NM_021278	Tmsb4x	179.309	182.328	159.722	132.748	147.097	160.374	199.973	197.319	0.000390449	0.00978436	24	22.5	27.2929	169.859	28.3052	0.166639		0.000208524	0.442878	0.00060878	0.0182238	3.64771e-05	0.0788286	0.000218843	22.5
NM_010406	Hc	183.238	177.83	149.672	163.099	168.52	169.319	181.296	178.757	0.00323849	0.0418399	24	22.5	10.4118	171.466	10.8557	0.0633109		NM_010406	Hc	352.311	242.625	197.628	189.757	236.818	234.951	236.929	269.52	0.00323849	0.0388301	24	0	32.5867	245.067	44.0459	0.17973		0.0352027	1.37681e-05	0.98539	4.98443e-05	0.104138	0.0572266	8.26057e-05	22.5
NM_029956	Mmab	24.8126	23.4016	20.9288	22.5037	19.3588	17.3334	22.021	21.12	0.0398244	0.258319	27	0	1.63264	21.563	2.17987	0.101093		NM_029956	Mmab	26.6049	17.3996	13.5705	13.8903	13.2461	18.6111	18.6603	29.5868	0.000390449	0.00978436	24	22.5	6.09819	18.9462	7.08194	0.373792		7.51202e-06	9.78639e-05	0.203501	0.0129156	2.28147e-05	0.0332755	4.50713e-05	22.5

## Sheet: Rhythm both >6 hr phase change
Transcript ID	gene_id	F-WT-ZT0	F-WT-ZT3	F-WT-ZT6	F-WT-ZT9	F-WT-ZT12	F-WT-ZT15	F-WT-ZT18	F-WT-ZT21	WTF JTK_pvalue	JTK_BH.Q	JTK_period	WTF JTK_adjphase	JTK_amplitude	meta2d_Base	meta2d_AMP	meta2d_rAMP		Transcript ID	gene_id	M-WT-ZT0	M-WT-ZT3	M-WT-ZT6	M-WT-ZT9	M-WT-ZT12	M-WT-ZT15	M-WT-ZT18	M-WT-ZT21	WTM JTK_pvalue	JTK_BH.Q	JTK_period	WTM JTK_adjphase	JTK_amplitude	meta2d_Base	meta2d_AMP	meta2d_rAMP		HANOVA	HarmNoisePred1	HarmNoisePred2	HarmScaleTest	robustDODR	robustHarmScaleTest	meta.p.val	Phase diff
NM_019426	Atf7ip	6.46945	4.99679	4.45776	6.48571	6.77111	6.15029	6.95677	6.81659	0.0185719	0.134194	24	18	0.772076	6.13806	0.883382	0.143919		NM_019426	Atf7ip	9.05037	6.46236	5.3041	5.21421	4.14916	6.15522	4.26867	5.22975	0.0801831	0.331116	27	25.5	1.57212	5.84734	1.31264	0.224485		0.0022726	0.000905932	0.717107	0.0101287	0.00224704	0.265238	0.0054233	16.5
NM_001033159	Zfp597	0.334332	0.245452	0.0905724	0.747652	0.578619	1.15454	0.866189	0.637838	0.00323849	0.0418399	24	18	0.345101	0.581899	0.320572	0.320572		NM_001033159	Zfp597	2.08658	1.54943	0.636941	0.852216	0.529154	0.489505	0.737513	1.27886	0.00323849	0.0388301	27	25.5	0.721444	1.07664	0.629185	0.584397		6.71522e-09	0.00143527	0.0014148	0.996425	8.94252e-09	0.47401	4.02913e-08	16.5
NM_146176	Cnot3	7.91836	7.32923	8.71332	8.00018	10.1904	9.00032	13.9831	13.3486	0.00807112	0.0941075	27	16.5	1.60657	9.85734	2.29936	0.233264		NM_146176	Cnot3	12.2392	8.26569	8.098	7.64911	7.8286	10.0092	10.3018	13.553	9.55942e-07	0.000241754	24	22.5	1.87574	9.74307	2.42637	0.249036		0.0340528	0.854352	0.015469	0.0545433	0.0214794	0.0576675	0.0892976	6
NM_018804	Syt11	0.480715	0.101956	0.112766	0.532305	0.375086	0.744872	0.69266	0.662115	0.000390449	0.0107383	24	16.5	0.193132	0.462809	0.284656	0.284656		NM_018804	Syt11	0.621173	0.121564	0	0.0717491	0	0.128385	0.573417	0.92297	0.00118586	0.0265694	24	22.5	0.388501	0.304907	0.394285	0.394285		6.23342e-06	0.000421172	0.145456	0.0509412	5.08287e-06	0.830123	3.04968e-05	6
NM_030711	Erap1	27.3079	23.2556	15.7889	28.7762	29.0447	39.3766	31.5655	24.8617	0.000390449	0.0107383	24	16.5	4.92387	27.4971	7.65537	0.278406		NM_030711	Erap1	24.3398	23.6454	21.3276	21.4587	22.0107	22.4862	21.4006	25.6878	0.0801831	0.331116	24	22.5	1.54623	22.7946	1.63263	0.0716236		6.76975e-05	0.506243	2.52249e-06	0.00015758	4.75461e-05	0.000148554	1.51348e-05	6
NM_001081055	Trappc10	4.70128	2.73233	4.97505	2.82326	6.64618	6.59354	4.98854	2.33433	0.0801831	0.356474	24	15	1.33803	4.47431	1.49204	0.333468		NM_001081055	Trappc10	4.69097	4.92228	3.38327	3.37082	3.79823	3.75565	3.89021	6.30422	0.00323849	0.0388301	24	22.5	0.829334	4.26446	1.04383	0.244776		0.00100976	0.621756	0.000825097	0.0128767	0.000771859	0.00457595	0.00462223	7.5
NM_146145	Jak1	18.1683	19.8672	18.6538	19.6391	20.8535	24.415	22.0405	20.8024	0.00323849	0.0418399	27	15	1.86259	20.5146	1.98015	0.0965241		NM_146145	Jak1	25.4828	17.4928	16.0907	15.4736	15.9945	22.0148	21.5699	21.3835	0.0185719	0.124201	24	22.5	3.66819	19.4378	3.6481	0.18768		6.70233e-05	0.000525637	0.325316	0.0249271	1.09351e-05	0.161078	6.5609e-05	7.5
NM_001291125	Phf23	6.85348e-49	1.07635e-78	8.37854e-05	1.37502	1.47781	4.55846	1.51563	1.55961e-69	0.000390449	0.0107383	24	15	1.05837	1.11588	1.75826	1.57567		NM_001291125	Phf23	3.27592	0.355094	5.52403e-62	1.65087e-171	0.926557	1.64891e-23	2.62622	2.69282	0.00323849	0.0388301	24	22.5	1.85702	1.23458	1.44982	1.17434		1.05588e-05	0.0788267	0.00550603	0.348751	7.96869e-05	0.539076	6.33514e-05	7.5
NM_025834	Proz	200.574	220.959	245.142	225.539	251.107	258.616	264.458	210.298	0.0398244	0.258319	27	13.5	28.1938	233.341	21.2044	0.0908731		NM_025834	Proz	244.632	218.372	174.419	210.095	210.288	206.443	221.124	233.686	0.0185719	0.124201	24	22.5	17.5861	214.882	18.9908	0.0883777		0.000162224	0.0648286	0.0737184	0.960068	0.00210965	0.540918	0.000972947	9
NM_001289563	Mpv17l	7.55934e-05	1.45985	2.35533	4.32124	5.28841	0.00362901	0.477953	1.2982	0.0801831	0.356474	24	12	1.60826	1.90059	1.64335	0.864653		NM_001289563	Mpv17l	7.32547	0.000149369	0.0033754	9.12449e-12	2.35767e-05	4.94493	0.461704	1.9133	0.0185719	0.124201	24	22.5	0.326474	1.83112	1.70465	0.930933		0.00237453	0.0014264	0.698021	0.0153625	0.00286259	0.247646	0.00852795	10.5
NM_144873	Uhrf2	5.17476	8.01589	10.5699	5.61404	12.0525	9.32329	9.32271	6.58769	0.0801831	0.356474	24	12	1.67135	8.3326	1.76369	0.211661		NM_144873	Uhrf2	14.1424	8.74714	7.7318	6.64903	9.58269	8.44465	8.79474	11.1042	0.0185719	0.124201	24	22.5	1.4035	9.39958	2.2128	0.235414		0.00153362	0.409935	0.0203022	0.209577	0.000383111	0.419523	0.00229647	10.5
NM_010064	Dync1i2	5.21606	15.3972	13.443	16.5266	19.3268	13.6321	11.1934	7.1848	0.000390449	0.0107383	24	12	4.42522	12.74	4.99601	0.392151		NM_010064	Dync1i2	16.6389	7.70198	12.5278	10.8306	11.943	13.949	16.5966	15.3083	0.0801831	0.331116	24	22.5	1.96611	13.187	1.91043	0.144872		4.86328e-07	0.0155826	0.0038127	0.640463	2.87516e-06	0.142444	2.91797e-06	10.5
NM_025809	Clec14a	4.46756	3.70575	4.53993	5.85527	6.11322	4.24842	4.00014	2.75457	0.0185719	0.134194	24	12	1.0819	4.46061	1.11445	0.249843		NM_025809	Clec14a	4.11988	2.56954	2.65637	1.66099	1.96921	3.02055	2.63337	3.27263	0.0185719	0.124201	24	22.5	0.473698	2.73782	0.823631	0.300835		2.22796e-07	0.00227218	0.0132554	0.564464	2.33204e-07	0.344345	1.33678e-06	10.5
NM_001144855	Ppfia4	0	0	0.335172	0.324598	0.406676	0.0307334	0.134953	0.0819447	0.0398244	0.258319	24	12	0.179059	0.16426	0.152355	0.152355		NM_001144855	Ppfia4	0.0355357	0	0	0	0	0	0.0265691	0.0622467	0.0185719	0.124201	24	22.5	0.0187872	0.0155439	0.0251267	0.0251267		2.15336e-07	0.00119173	0.0190793	0.36789	2.34583e-06	0.247938	1.29202e-06	10.5
NM_001291002	Galk2	5.84083	5.87157	6.9301	9.44988	6.61257	7.25141	5.08527	5.68907	0.00323849	0.0418399	24	9	0.764796	6.59134	1.41587	0.214807		NM_001291002	Galk2	6.33644	6.16518	2.66584	4.71139	5.30308	2.98215	5.13318	7.12093	0.0801831	0.331116	24	22.5	1.63547	5.05227	1.33578	0.264392		0.000209053	0.00106914	0.41042	0.0305854	0.000436782	0.152671	0.00125366	13.5
NM_133781	Cab39	12.7815	18.3066	21.1185	19.5993	19.4621	17.074	19.3449	17.0477	0.0185719	0.134194	24	9	1.77968	18.0918	2.25242	0.124499		NM_133781	Cab39	15.7578	17.581	16.6212	13.6959	14.2753	16.0941	18.0006	18.4996	0.0185719	0.124201	24	22.5	1.5399	16.3157	1.72614	0.105797		0.000121445	0.269838	0.00366591	0.112342	2.24368e-05	0.366136	0.000134613	13.5
NM_031863	Cenpq	5.04289	2.7459	4.03235	3.50057	3.25271	2.75205	2.28213	2.58231	0.0801831	0.356474	24	7.5	0.35402	3.27386	0.343662	0.104971		NM_031863	Cenpq	11.1827	1.96448	1.95487	1.03713	1.35402	5.09131	2.93012	3.35535	0.00323849	0.0388301	24	22.5	1.05238	3.60875	2.59972	0.720395		0.0384432	4.84706e-05	0.982584	0.000168365	0.00760379	0.307642	0.000290788	15
NM_001161743	Hsd3b3	76.1472	35.9728	93.2262	90.7024	98.6637	61.8892	35.2365	46.4083	0.0801831	0.356474	24	7.5	20.374	67.2808	23.574	0.350383		NM_001161743	Hsd3b3	88.9953	88.523	77.7542	43.6723	64.6839	33.0906	120.237	143.781	0.00323849	0.0388301	24	22.5	39.2393	82.5922	38.1049	0.461363		9.44816e-06	0.0194618	0.0324375	0.855943	9.60578e-06	0.786662	5.66876e-05	15
NM_025548	Tbcb	11.2233	16.0303	20.9838	18.4149	10.7907	12.7855	8.70476	17.3512	0.0801831	0.356474	24	6	3.1368	14.5356	4.22679	0.29079		NM_025548	Tbcb	18.5165	19.6297	12.6477	11.9101	12.9629	13.5737	16.961	18.6417	0.00323849	0.0388301	24	22.5	4.08269	15.6054	3.82955	0.245399		0.000259334	0.603117	2.30194e-05	0.000740626	5.30568e-05	0.00178037	0.000138108	16.5
NM_177787	Slc15a5	0.562919	0.265323	0.913154	0.815702	0.253888	0	0.066293	0.257996	0.00323849	0.0418399	24	6	0.394748	0.391909	0.36106	0.36106		NM_177787	Slc15a5	2.6539	1.00361	0.91362	0.195971	0.686847	1.68923	1.54547	2.62485	0.000390449	0.00978436	24	22.5	0.671854	1.41419	1.01018	0.714321		4.56204e-07	0.0772329	5.2075e-05	0.022457	1.79049e-08	0.628288	1.07429e-07	16.5
NM_001159907	Gm17296	0.4027	1.16929	0.506292	0.426611	0.362479	0.0557268	0.285457	0	0.00118586	0.028958	27	4.5	0.245347	0.384297	0.285589	0.285589		NM_001159907	Gm17296	0.586586	0.763615	0.440102	0.115921	0.434038	0.691481	0.139325	0.781188	0.0801831	0.331116	24	22.5	0.105724	0.494032	0.167016	0.167016		0.0119176	0.515952	0.078116	0.36348	0.0179023	0.48238	0.0694086	18
NM_028812	Gtf2e1	5.71392	8.18382	7.03173	2.77483	6.37075	3.35083	5.45391	7.01511	0.0801831	0.356474	24	4.5	0.325619	5.73686	1.09618	0.191076		NM_028812	Gtf2e1	5.94877	4.09418	3.70196	1.25693	5.3402	3.15509	5.87164	7.3424	0.00323849	0.0388301	24	22.5	1.77676	4.5889	1.84354	0.401739		0.015238	0.269475	0.274605	0.992442	0.00669205	0.890725	0.0394865	18
NM_027405	Gpatch2l	2.48851	3.39869	3.53513	0.738007	2.00352	1.65464	1.9895	3.27071	0.0801831	0.356474	24	4.5	0.352853	2.38484	0.617406	0.258888		NM_027405	Gpatch2l	3.55559	1.16048	0.43982	0.87785	0.879431	1.07597	2.27873	2.98721	0.000390449	0.00978436	24	22.5	1.30031	1.65689	1.28933	0.778163		0.000991028	0.0883687	0.167713	0.787097	0.00201906	0.938213	0.00593145	18
NR_033581	Adh6-ps1	4.41229	11.6306	5.03176	4.87686	2.35736	4.05523	3.62085	2.13556	0.00807112	0.0941075	27	4.5	1.37876	4.65579	1.8605	0.39961		NR_033581	Adh6-ps1	18.9032	16.6908	5.44728	9.29046	10.803	14.8528	10.2461	18.9578	0.0185719	0.124201	24	22.5	4.50117	13.1489	4.73872	0.360388		0.00838886	0.770573	0.00529436	0.0328073	0.000985382	0.273526	0.00589775	18
NM_026036	Cmtm6	16.9228	23.1086	22.8947	16.0256	16.875	13.2023	17.6433	14.055	0.0801831	0.356474	24	4.5	3.12647	17.5909	3.70869	0.21083		NM_026036	Cmtm6	20.0186	26.2382	19.5157	17.9276	15.0526	21.7383	28.6913	44.7194	0.00323849	0.0388301	24	22.5	6.41296	24.2377	8.64344	0.356611		0.000312482	0.0010263	0.461116	0.0251874	1.14937e-05	0.916248	6.89602e-05	18
NM_007481	Arf6	9.91512	11.6736	13.1303	8.13162	14.7478	15.4368	17.6583	13.4728	0.0398244	0.258319	27	15	2.51566	12.9695	2.51332	0.193787		NM_007481	Arf6	16.7767	16.2712	11.4168	9.94602	17.3119	15.7759	18.8486	18.3074	0.0185719	0.124201	24	21	2.43832	15.5818	3.25658	0.208999		0.0954947	0.828825	0.0767933	0.184984	0.0423267	0.131169	0.228556	6
NM_134164	Syt12	0	0	0.187237	0.325189	0	0.913658	0.404256	0.251564	0.0398244	0.258319	24	15	0.153456	0.260238	0.262797	0.262797		NM_134164	Syt12	0.271641	0.327689	0.0666684	0.265953	0.0940585	0.846199	0.529075	1.03274	0.0185719	0.124201	24	21	0.328982	0.429253	0.286571	0.286571		0.0792402	0.900575	0.0258793	0.066398	0.0122723	0.808745	0.0714115	6
NM_001030307	Dkc1	6.17586	5.0174	10.0088	6.71315	9.18222	10.9994	8.92616	5.66372	0.0185719	0.134194	24	15	1.92999	7.83584	1.9512	0.24901		NM_001030307	Dkc1	6.48125	9.9	6.05	5.40794	7.62101	9.94713	6.84707	12.1785	0.0801831	0.331116	24	21	0.888282	8.05411	1.55536	0.193114		0.0100249	0.0908936	0.460282	0.437765	0.0199519	0.355719	0.0586619	6
NM_027494	Zcchc8	4.19904	2.12044	5.54649	6.05918	5.75632	8.05425	4.92995	4.04798	0.0185719	0.134194	24	15	1.36873	5.08921	1.74564	0.343009		NM_027494	Zcchc8	4.39291	3.30884	3.87255	3.26913	5.78425	3.99906	4.44798	6.31666	0.0185719	0.124201	24	21	0.502099	4.42392	0.566096	0.127963		0.00449691	0.160273	0.233152	0.86314	0.00365937	0.707522	0.0217563	6
NM_031249	Cstf2t	5.09573	3.2116	3.44814	7.68464	10.7097	3.92535	8.36385	7.30115	0.0801831	0.356474	24	15	2.37844	6.21752	1.98833	0.319795		NM_031249	Cstf2t	4.7621	7.12896	4.23398	4.22694	4.60689	4.56799	6.58895	8.45852	0.00323849	0.0388301	24	21	0.378415	5.57179	1.46385	0.262726		0.0110822	0.771349	0.00844391	0.046202	0.000966504	0.404256	0.00578503	6
NM_178651	Slc30a9	8.81774	7.85823	9.27507	10.1732	15.3963	11.5877	8.96756	10.9926	0.0185719	0.134194	24	15	1.29687	10.3835	2.09432	0.201696		NM_178651	Slc30a9	13.4681	13.1598	11.2988	12.7738	11.499	13.1637	14.1336	15.865	2.83044e-05	0.00189287	24	21	1.34723	13.1702	1.58289	0.120187		0.000234943	0.579249	3.45456e-05	0.00114393	3.48323e-05	0.0619619	0.000207256	6
NM_011566	Tead3	2.88159	0.302064	0.512246	1.51776	4.16775	3.84894	3.03026	3.86049e-05	0.0801831	0.356474	24	15	1.92319	2.03258	1.75658	0.86421		NM_011566	Tead3	3.62257	2.36804	2.47274	1.5142	1.73924	3.78167	4.23166	4.03057	0.00323849	0.0388301	24	21	1.32475	2.97009	1.25446	0.422364		0.00226875	0.882757	5.27121e-07	6.82802e-06	7.91401e-06	0.012843	3.16272e-06	6
NM_001161722	Tfeb	0.000125548	1.61983	0.813222	2.83457	6.92154	5.14656	4.01114	6.00309	0.0398244	0.258319	27	13.5	2.52449	3.27792	2.3981	0.731592		NM_001161722	Tfeb	1.66752	1.00776	0.000196449	0.000118125	3.96621	0.000120244	3.38356	4.09484	0.0801831	0.331116	24	21	0.767035	1.76504	1.14581	0.649169		0.105705	0.0139	0.947762	0.0318696	0.0105874	0.277204	0.0618664	7.5
NM_001159317	Il1rap	1.52021e-08	5.20793e-08	0.569438	1.23021	0.357201	1.33442	8.10261e-06	0.152818	0.0185719	0.134194	24	13.5	0.402653	0.455512	0.462961	0.462961		NM_001159317	Il1rap	0.025308	0.365847	0.000252595	4.61256e-08	0.0012169	1.59296e-06	0.44134	0.24201	0.0801831	0.331116	24	21	0.0178954	0.134497	0.140467	0.140467		0.000914872	0.0245501	0.320438	0.291113	0.00439464	0.160148	0.00547669	7.5
NM_028640	Whrn	0	2.64471e-08	7.45189e-08	0.146724	0.195699	0	0.133851	5.11189e-08	0.0398244	0.258319	24	13.5	0.0946469	0.0595343	0.0740923	0.0740923		NM_028640	Whrn	0.0833706	0.0168748	0.0590755	0.047881	0.0820851	0.0393892	0.128622	0.196279	0.0801831	0.331116	24	21	0.0334979	0.0816971	0.046828	0.046828		0.00271409	0.71661	0.00137121	0.0140208	0.000128065	0.289495	0.000768146	7.5
NM_013926	Cbx8	1.63201	2.56427	8.47418	3.07743	10.1789	10.0019	4.96976	5.3427	0.0185719	0.134194	24	13.5	1.45318	5.78014	3.12062	0.539886		NM_013926	Cbx8	8.64755	4.30327	0.79797	3.46064	3.32261	5.12718	7.80395	6.84088	0.0185719	0.124201	24	21	3.06121	5.03801	3.04444	0.604294		3.881e-05	0.235571	0.00111971	0.0604039	0.000187376	0.116759	0.000232838	7.5
NM_199448	Fez2	5.0507	12.6954	13.5558	16.0317	20.0248	14.4762	17.9383	11.374	0.000390449	0.0107383	24	12	2.482	13.8934	4.76671	0.343092		NM_199448	Fez2	19.7791	13.5662	19.432	11.7306	17.8348	17.063	20.0679	19.9724	0.0801831	0.331116	24	21	2.53356	17.4307	2.47824	0.142176		0.000109332	0.169136	0.0128793	0.330725	4.63877e-05	0.161862	0.000278294	9
NM_028491	1700040L02Rik	0.279636	8.05722	3.6356	9.18395	5.57657	4.29831	1.56929	2.87097	0.0801831	0.356474	24	12	1.92143	4.43394	1.86647	0.420951		NM_028491	1700040L02Rik	2.03209	2.55074	0.102686	0	1.4416	3.06729	1.58779	3.26967	0.0185719	0.124201	24	21	1.13614	1.75648	1.17015	0.666189		3.22632e-05	0.0451816	0.0344333	0.920304	0.000144446	0.527481	0.000193564	9
NM_145377	Trim41	6.14316	5.66426	5.96181	8.73874	9.84995	7.21925	8.08935	5.54372	0.0185719	0.134194	24	12	1.18478	7.15128	1.77036	0.247558		NM_145377	Trim41	10.2853	7.19289	8.08347	6.40462	9.07774	8.53655	10.3127	10.5232	0.000390449	0.00978436	24	21	1.5763	8.80206	1.61249	0.183195		1.99336e-06	0.044044	0.00286711	0.355083	1.03175e-06	0.178223	6.1905e-06	9
NM_001162416	Pfkfb2	3.44672e-61	9.38292e-05	7.36618e-05	3.03516	2.67238	1.2421e-07	6.73976e-06	5.53756e-07	0.0185719	0.134194	24	10.5	8.48853e-05	0.713464	1.31827	1.31827		NM_001162416	Pfkfb2	0.368439	0.379164	7.50907e-50	4.38725e-87	5.82858e-20	1.46769e-20	0.441417	3.89067e-08	0.0801831	0.331116	24	21	2.75065e-08	0.148628	0.153444	0.153444		0.000154599	0.10409	0.0414864	0.721136	0.0132206	0.77231	0.000927237	10.5
NM_022015	Taf8	2.2422	4.46569	4.63586	5.9337	3.4761	3.6482	4.17648	2.93386	0.0801831	0.356474	24	9	0.950938	3.93901	1.06848	0.271255		NM_022015	Taf8	4.0549	3.41603	2.19554	2.10534	3.22745	0.273604	4.17204	5.25108	0.00323849	0.0388301	24	21	0.667926	3.087	1.29038	0.418006		0.000305764	0.00222056	0.407402	0.0514711	4.78737e-05	0.647171	0.000287208	12
NM_028814	2810403A07Rik	10.6415	11.3296	12.8914	9.36802	12.1767	11.3216	9.28982	9.20737	0.0185719	0.134194	24	9	1.09778	10.7783	0.904392	0.083909		NM_028814	2810403A07Rik	11.577	11.9736	10.0232	7.20771	16.0883	10.1966	16.4911	20.7372	0.0185719	0.124201	24	21	2.5728	13.0368	3.5286	0.270664		0.00113386	0.000422988	0.670231	0.00649764	3.21609e-05	0.0300094	0.00019295	12
NM_028950	Nsun6	1.47074	1.11327	1.66073	1.9592	1.11693	3.26307e-05	0.271156	3.46305e-05	0.0185719	0.134194	24	9	0.789764	0.949012	0.62787	0.62787		NM_028950	Nsun6	0.367621	4.03806e-05	0.0965971	4.74946e-05	0.189202	0.154996	0.366654	1.44983	0.0185719	0.124201	24	21	0.195443	0.328124	0.422933	0.422933		3.03334e-05	1.43461e-05	0.379926	0.00119714	8.1186e-06	0.477425	4.87106e-05	12
NM_008471	Krt19	2.03014	0.826459	2.77909	5.3171	1.22553	1.85415	0.907684	0.716507	0.0801831	0.356474	24	9	0.444761	1.95708	1.32384	0.676433		NM_008471	Krt19	1.25669	0.886501	0.451268	0	0.507273	0	1.67266	1.25503	0.0398244	0.239404	24	21	0.529331	0.753678	0.668851	0.668851		1.46808e-05	0.0818614	0.00724393	0.388144	1.15674e-06	0.731721	6.94042e-06	12
NM_025920	Thap4	2.67855	4.04344	7.17727	6.30702	3.49582	3.1221	5.31498	1.98963	0.0801831	0.356474	27	7.5	1.5506	4.09881	1.51566	0.36978		NM_025920	Thap4	3.38523	4.4963	3.43915	3.36955	4.07504	4.95837	5.4824	6.5072	0.00323849	0.0388301	24	21	0.973318	4.46415	0.951807	0.213211		0.000156589	0.429322	0.000418552	0.0144351	2.68741e-05	0.0865929	0.000161234	13.5
NM_001199843	Ift43	6.6622	5.49655	5.76173	7.13742	3.71575	0.000244229	2.74199	0	0.0398244	0.258319	27	6	2.41949	3.73404	2.28318	0.61145		NM_001199843	Ift43	4.43161	3.58287	0.000334464	2.86523	0.849804	0	5.59682	9.0788	0.0801831	0.331116	24	21	2.03821	3.30068	3.13019	0.948345		2.31646e-05	0.00473825	0.124418	0.243112	5.95672e-05	0.138191	0.000138979	15
NM_025813	Mfsd1	22.4861	20.1272	22.5098	19.1806	18.3488	13.6965	14.3283	18.0153	0.000390449	0.0107383	24	6	3.36784	18.5866	3.20611	0.172496		NM_025813	Mfsd1	17.9867	14.8257	12.9865	14.0496	17.2907	15.3996	15.9367	20.7809	0.0185719	0.124201	27	21	2.23516	16.4148	2.33529	0.142267		2.34027e-06	0.00225072	0.0539832	0.282334	1.70898e-05	0.214275	1.40415e-05	15
NM_001177796	Afap1l2	0.000816456	0.000610528	0.00104006	0.00099964	0.000807604	0	9.528e-05	1.19234e-07	0.0185719	0.134194	24	6	0.00054874	0.000546211	0.000508109	0.000508109		NM_001177796	Afap1l2	0.000870723	0.000704083	0	0	0	0.000884506	1.30866e-05	0.131554	0.0398244	0.239404	24	21	0.000615936	0.0167533	0.031088	0.031088		0.0107025	9.67321e-09	0.974091	6.17384e-08	0.00787574	0.162402	5.80393e-08	15
NR_003368	Pvt1	0.122448	1.54093	0.286565	0.40661	0.066215	0	0.277223	0.0842452	0.0185719	0.134194	24	4.5	0.188349	0.34803	0.398467	0.398467		NR_003368	Pvt1	0.363657	0.950572	0	0	0.302465	1.32353	0.87847	1.01087	0.0398244	0.239404	24	21	0.453791	0.603696	0.403489	0.403489		0.00257348	0.696884	0.00172608	0.0178443	0.000565946	0.683586	0.00339088	16.5
NM_001289595	Slc25a40	0.907006	2.46783	0.931922	2.02067	0.115411	0.371613	0.796819	1.19052	0.0801831	0.356474	24	4.5	0.595814	1.10022	0.707704	0.643236		NM_001289595	Slc25a40	2.60774	1.45793e-12	2.93402e-32	3.02815e-30	0.215739	0.576899	1.00724	2.34188	0.00323849	0.0388301	27	21	1.65596	0.975047	1.1901	1.1901		0.000132977	0.0181153	0.158321	0.407493	0.000409275	0.200955	0.0007976	16.5
NM_013604	Mtx1	33.1921	36.6812	39.4277	25.3302	30.0281	27.9223	25.8744	23.094	0.0398244	0.258319	27	4.5	3.72631	29.9172	4.7087	0.157391		NM_013604	Mtx1	28.6852	32.3432	17.5949	27.6558	21.2713	29.2346	32.644	40.7338	0.0185719	0.124201	24	21	5.78848	28.7704	7.07039	0.245753		7.89739e-05	0.0186224	0.12012	0.48301	0.000285839	0.228265	0.00047375	16.5
NM_026064	Myl12a	29.9256	31.4177	31.1893	28.6013	34.1902	22.0555	24.0209	28.7007	0.0801831	0.356474	24	4.5	1.93143	28.7627	3.43461	0.119412		NM_026064	Myl12a	20.6938	29.4076	22.297	17.6379	26.324	29.4035	32.4869	36.8761	0.0185719	0.124201	24	21	4.58373	26.8909	5.27297	0.196088		0.000149528	0.0045927	0.274513	0.126884	4.51932e-05	0.0957477	0.000271129	16.5
NM_009687	Apex1	6.73144	13.7704	11.8725	10.7535	3.25637	5.94767	6.42376	3.35661	0.0185719	0.134194	24	4.5	4.18949	7.76403	4.10723	0.529008		NM_009687	Apex1	9.01102	11.5835	5.37218	5.84571	7.45575	5.67177	13.045	12.1768	0.0801831	0.331116	24	21	2.10456	8.77022	3.19522	0.364326		2.59354e-05	0.114859	0.00653746	0.302225	0.000100369	0.130446	0.000155602	16.5
NM_025411	Pithd1	9.81802	13.1249	10.0267	8.57829	8.97844	7.95662	9.8905	13.7224	0.0801831	0.356474	21	4.5	1.46377	10.1232	1.97647	0.195241		NM_025411	Pithd1	17.0764	12.1306	2.20136	4.94423	8.47648	2.67844	17.9098	18.977	0.00323849	0.0388301	24	21	6.08106	10.5493	7.85137	0.744255		0.000409088	0.000102427	0.606992	0.00256204	1.27458e-05	0.414341	7.64721e-05	16.5
NM_173757	Mrps27	23.2713	27.9524	22.7099	21.886	14.4195	19.6919	14.0888	14.7888	0.00323849	0.0418399	24	4.5	5.8622	19.8511	5.13375	0.258613		NM_173757	Mrps27	18.3767	17.0113	16.0762	16.9555	13.4845	18.0251	24.0164	25.9611	0.000390449	0.00978436	24	21	3.73289	18.7384	4.35622	0.232476		3.34163e-06	0.0384586	0.00622351	0.530327	1.17566e-05	0.639296	2.00496e-05	16.5
NM_008625	Mrc1	9.03647	10.7215	8.84351	8.81095	7.51889	8.21663	6.57097	7.90807	0.00323849	0.0418399	24	4.5	1.00487	8.45337	1.29915	0.153684		NM_008625	Mrc1	10.0248	4.32514	3.63963	2.27383	3.72617	5.61984	5.67475	5.24319	0.00323849	0.0388301	24	21	1.41963	5.06592	2.32716	0.459376		0.00107211	1.34542e-06	0.811549	2.43563e-05	1.72293e-05	0.0202455	8.07251e-06	16.5
NM_001047436	Pard6a	2.30737	4.45963	1.8388e-06	1.38967e-06	1.36785e-09	3.16854e-07	0.354423	7.63722e-07	0.0185719	0.134194	24	3	0.250615	0.890178	1.39039	1.39039		NM_001047436	Pard6a	1.21402e-06	7.09471e-06	0	3.1212e-07	2.48216e-06	8.96333e-07	1.13004	2.157	0.0185719	0.124201	24	21	4.77156e-06	0.410881	0.694325	0.694325		0.00483471	0.166241	0.234791	0.873238	0.00911768	0.792785	0.0286599	18
NM_001289678	Pacsin3	17.1652	20.7603	15.6464	7.97424	13.7175	5.32632	17.3931	11.4192	0.0801831	0.356474	24	3	3.56812	13.6753	4.14318	0.302969		NM_001289678	Pacsin3	14.2687	9.17769	8.39359	7.74077	11.6808	9.12	20.8462	15.0335	0.00323849	0.0388301	24	21	4.14751	12.0327	4.37971	0.363985		0.00208131	0.361899	0.0405171	0.345789	0.00313199	0.743536	0.0124231	18
NM_026157	Mtpap	7.86254	11.2194	12.8585	7.37629	2.38935	6.05022	6.59661	7.526	0.000390449	0.0107383	24	3	3.26881	7.73486	3.48317	0.450321		NM_026157	Mtpap	6.06046	6.07878	2.64941	5.64666	6.04807	3.74587	6.3571	9.8552	0.0185719	0.124201	24	21	0.397479	5.80519	1.65564	0.2852		0.00200733	0.080377	0.255643	0.614037	0.00285521	0.0499216	0.0119837	18
NM_026444	Cs	60.5968	61.2184	46.6767	47.746	51.7282	42.7601	46.5338	58.8577	0.0185719	0.134194	24	3	7.85716	52.0147	6.4259	0.12354		NM_026444	Cs	51.1949	49.2905	42.4862	45.006	34.9006	51.7511	55.5857	59.8258	0.00323849	0.0388301	24	21	7.48098	48.7551	8.78551	0.180197		0.00443518	0.224582	0.166081	0.889689	0.00179272	0.906318	0.0107082	18
NM_011342	Sec22b	23.4081	24.0757	21.4861	11.1468	13.3681	16.015	16.4066	18.9794	0.00323849	0.0418399	24	3	5.48068	18.1107	4.74558	0.262032		NM_011342	Sec22b	30.2775	24.8057	18.162	16.9169	19.1673	25.4205	25.7566	25.8146	2.83044e-05	0.00189287	24	21	5.13253	23.2901	5.67168	0.243523		0.000330157	0.268298	0.0133024	0.240236	0.000638648	0.574488	0.00197931	18
NM_172570	Trim47	1.60197	2.66802	0.984303	0.380645	0.206382	0.0689049	0.959734	1.5004	2.83044e-05	0.00213271	24	3	0.88159	1.04629	0.943831	0.90207		NM_172570	Trim47	0.105402	1.17107	0.884581	0.723029	1.07621	1.85873	1.84153	1.93856	0.0801831	0.331116	24	21	0.541163	1.19989	0.250082	0.208421		8.57103e-07	0.00543813	0.0176039	0.69336	2.76086e-06	0.753878	5.14261e-06	18
NM_001281974	Ankrd10	3.04099e-08	2.4363e-07	0.00012766	0.000131745	2.39193	7.34047e-05	1.0043	7.57727e-05	0.0185719	0.134194	24	13.5	0.000136665	0.42458	0.661399	0.661399		NM_001281974	Ankrd10	0.000111322	4.35427e-18	9.64989e-19	8.75085e-05	6.55815e-07	0.000112372	1.83433e-05	1.61215	0.0801831	0.331116	24	19.5	7.87165e-05	0.20156	0.338206	0.338206		0.032758	0.0655081	0.704169	0.225016	0.998504	0.97406	0.181138	6
NM_001276356	Setmar	2.27441e-06	2.80766e-06	2.61461e-06	2.16039e-05	1.11858	2.43398e-05	0.185893	2.90535e-05	0.0398244	0.258319	27	13.5	2.69549e-05	0.15023	0.218611	0.218611		NM_001276356	Setmar	4.47393e-05	1.03456e-06	1.18168e-06	3.71753e-06	1.03193e-05	3.95888e-05	0.894019	0.406492	0.000390449	0.00978436	24	19.5	4.49331e-05	0.162576	0.283395	0.283395		0.021883	0.651769	0.0617687	0.24237	0.395397	0.313847	0.124321	6
NM_001128094	Atp13a3	7.26291	10.6442	7.64289	15.0248	12.8824	15.6527	14.9586	12.174	0.00807112	0.0941075	27	13.5	3.97358	11.8383	3.26997	0.276221		NM_001128094	Atp13a3	18.0665	10.0864	8.83372	9.41952	11.9745	13.3745	12.5207	12.3349	0.0185719	0.124201	24	19.5	2.32504	12.0763	2.70351	0.223868		0.00156218	0.0648731	0.258035	0.553633	0.00108461	0.427721	0.00649002	6
NM_176845	Ddhd1	1.70899e-06	0.967565	5.58607e-05	1.87823	2.4382	2.30547	2.22677	1.65369	0.000390449	0.0107383	27	13.5	1.32811	1.37167	1.0569	0.770521		NM_176845	Ddhd1	3.08989	3.09853	1.12428	2.03095	4.14809	4.7347	3.41298	4.93894	0.0185719	0.124201	24	19.5	1.02508	3.32229	1.20296	0.362086		0.00107998	0.357415	0.0213911	0.245679	0.00222295	0.574132	0.00646241	6
NM_177047	Auts2	0	0	0	0.155456	0.417954	0.0307757	0.0422308	0	0.0185719	0.134194	24	12	0.0366925	0.0808021	0.139016	0.139016		NM_177047	Auts2	0.0593073	0	0	0	0.0163357	0.226701	0.0177372	0.0779157	0.0398244	0.239404	24	19.5	0.0435436	0.0497496	0.046667	0.046667		0.0215634	0.30823	0.286794	0.970284	0.00405616	0.922423	0.0240915	7.5
NM_025412	Pycrl	8.58073	17.4484	29.9534	18.612	25.2414	20.2795	16.5426	9.35327	0.0185719	0.134194	24	12	7.4096	18.2514	6.51903	0.35718		NM_025412	Pycrl	9.92569	25.5934	12.7744	20.618	25.2213	26.3093	31.3725	28.5676	0.0185719	0.124201	24	19.5	3.77125	22.5478	3.94161	0.174812		0.00038789	0.0654043	0.125269	0.793212	6.88653e-05	0.859706	0.000413121	7.5
NM_011694	Vdac1	91.7766	117.786	106.665	112.79	123.024	124.696	104.16	93.3758	0.0185719	0.134194	24	12	11.735	109.284	12.7435	0.116608		NM_011694	Vdac1	101.298	78.9541	70.9377	85.0272	85.7862	87.2779	86.7549	105.082	0.00807112	0.0875214	27	19.5	7.4773	88.5785	10.4325	0.117776		4.01516e-05	0.0190095	0.0819734	0.589516	1.32521e-05	0.377452	7.95097e-05	7.5
NM_001272076	Trim24	3.13159	2.64329	5.03512	5.78932	6.61166	3.59409	3.27949	5.08007e-06	0.000390449	0.0107383	24	12	1.8793	3.76057	2.17818	0.579215		NM_001272076	Trim24	1.22842	0.326977	0.0111849	1.35635e-06	0.46228	1.41418	1.14373	0.917455	0.0185719	0.124201	24	19.5	0.667006	0.688029	0.668774	0.668774		4.58911e-09	7.37237e-05	0.00719696	0.163066	5.11111e-09	0.401682	2.75347e-08	7.5
NM_001163747	Tmem192	8.00089e-06	4.45777e-05	4.27464e-05	0.000228648	0.000113203	4.96426	1.1901e-05	7.8114e-06	0.00323849	0.0418399	24	10.5	9.62351e-05	0.62059	0.475009	0.475009		NM_001163747	Tmem192	0.418814	1.41453e-05	3.66727e-06	2.63245e-06	1.83825e-05	2.9773	4.53788e-05	1.37834e-05	0.0801831	0.331116	21	19.5	4.1394e-05	0.394969	0.420942	0.420942		0.92536	0.786642	0.489829	0.696345	0.999433	0.234094	0.798139	9
NM_033398	Jmjd6	6.72592	11.5096	16.0326	17.9566	13.8353	12.682	9.50817	10.2326	0.000390449	0.0107383	24	10.5	4.10122	12.3103	4.16243	0.338124		NM_033398	Jmjd6	9.1577	9.48717	8.06498	8.24278	13.2556	14.7511	12.7264	15.9166	0.0185719	0.124201	24	19.5	2.9305	11.4503	2.6958	0.235435		1.9446e-08	0.00114625	0.00396755	0.695165	8.68754e-08	0.509095	1.16676e-07	9
NM_001286253	Nadk2	17.3639	12.5244	19.0499	18.9414	16.7493	17.9121	13.3149	5.00643	0.0801831	0.356474	24	9	1.19218	15.1078	4.22914	0.279931		NM_001286253	Nadk2	15.15	9.04844	0.000243693	9.73363	11.2215	15.2969	12.2526	15.8563	0.00323849	0.0388301	24	19.5	4.28849	11.07	5.26963	0.476031		3.5958e-05	0.00910439	0.116074	0.353341	3.66409e-05	0.51188	0.000215729	10.5
NM_026369	Arpc5	48.0975	56.8249	49.3641	51.4757	53.1496	49.8275	43.0033	39.7401	0.0801831	0.356474	24	9	5.15071	48.9353	4.69561	0.0959554		NM_026369	Arpc5	49.6924	53.8038	34.5067	44.8489	52.6206	60.4854	58.1881	66.7948	0.00807112	0.0875214	27	19.5	7.87363	53.5147	9.97036	0.186311		6.91944e-07	0.00152148	0.033245	0.307907	2.58644e-06	0.0944437	4.15166e-06	10.5
NM_178601	Imp4	13.6272	14.9163	14.3679	16.6458	14.1389	12.782	12.7491	13.2628	0.000390449	0.0107383	24	7.5	1.13303	14.0612	1.4094	0.100233		NM_178601	Imp4	8.04172	14.3474	7.48065	12.9102	13.2001	13.9386	14.5679	14.8154	0.0398244	0.239404	27	19.5	0.967181	12.5288	1.28982	0.102948		0.0042895	2.3117e-06	0.913016	2.20603e-05	0.000101815	0.286592	1.38701e-05	12
NM_029465	Clec4g	50.0668	56.5224	76.6563	58.2583	61.0855	36.1067	49.2366	53.897	0.0185719	0.134194	24	7.5	8.08492	55.2287	10.4927	0.189987		NM_029465	Clec4g	52.9896	38.7355	15.1412	34.1167	27.6666	55.1684	50.5952	47.9019	0.0801831	0.331116	24	19.5	14.7415	40.2894	15.8985	0.394609		2.30776e-06	0.00200453	0.0564092	0.259687	4.72728e-07	0.000537487	2.83636e-06	12
NM_001162539	Odf2l	0.207284	0.0397312	0.0701023	2.16323	5.0826e-05	1.69161e-21	7.65942e-06	1.30878e-05	0.0185719	0.134194	24	6	0.0528878	0.310052	0.438527	0.438527		NM_001162539	Odf2l	12.2565	2.76539e-05	1.81559e-57	6.18526e-05	2.83451e-05	0.0578283	0.731472	0.446562	0.0185719	0.124201	24	19.5	0.315771	1.68656	2.04275	1.2112		0.0180105	0.264651	0.304032	0.943702	0.266511	0.484004	0.103312	13.5
NM_177298	Pisd	13.354	23.3077	25.1663	22.4708	10.9042	13.0455	17.9547	18.5504	0.0801831	0.356474	21	6	6.62029	17.9675	5.05734	0.281472		NM_177298	Pisd	15.6525	18.1417	13.1378	15.6009	18.734	17.2088	22.4008	23.2774	0.0185719	0.124201	24	19.5	2.66427	18.0192	3.30474	0.183401		0.000202523	0.399511	0.00120151	0.0344472	8.08144e-05	0.224321	0.000484788	13.5
NM_011712	Wbp5	19.5049	20.3387	34.9199	25.8268	17.7255	14.9807	15.0763	16.6346	2.83044e-05	0.00213271	24	6	4.86058	20.6259	7.78952	0.377657		NM_011712	Wbp5	29.5092	17.0499	12.8436	12.9366	18.9205	20.4028	20.5327	17.8647	0.0185719	0.124201	24	19.5	3.78645	18.7575	4.82847	0.257415		2.3296e-05	0.011672	0.081227	0.482553	8.13708e-06	0.341338	4.88215e-05	13.5
NM_145550	Yipf1	36.43	32.3503	34.3082	40.2025	35.3157	29.2443	23.6209	31.7326	0.0801831	0.356474	24	6	3.68991	32.9006	4.67306	0.142036		NM_145550	Yipf1	32.6763	16.8847	12.712	17.4078	28.5197	19.736	32.1974	28.7871	0.0185719	0.124201	24	19.5	8.41627	23.6151	7.9988	0.338715		3.89293e-05	0.000240225	0.307853	0.0151223	2.40825e-06	0.0808301	1.44494e-05	13.5
NM_026041	Rrp15	10.9732	9.78736	15.6574	9.76062	15.5414	5.87799	8.14759	8.39251	0.0801831	0.356474	24	6	1.49216	10.5173	2.84707	0.270705		NM_026041	Rrp15	17.1498	13.6349	9.06214	12.0587	16.3682	19.0208	15.4829	19.8943	0.00323849	0.0388301	24	19.5	3.70418	15.334	3.85187	0.251199		9.52379e-05	0.365335	0.000493021	0.0204734	1.66585e-06	0.0695933	9.99507e-06	13.5
NM_145934	Stap2	26.4686	33.2323	34.9736	38.7503	18.3078	24.1378	21.752	21.5294	0.0398244	0.258319	27	6	5.38405	26.8302	6.26592	0.23354		NM_145934	Stap2	26.837	19.512	20.2215	26.4119	20.994	31.3154	28.0535	32.9993	0.0185719	0.124201	24	19.5	5.32232	25.7931	4.78515	0.185521		1.18183e-06	0.0304627	0.00323504	0.451072	2.97604e-07	0.93847	1.78562e-06	13.5
NM_017406	Atf6b	7.52387	11.9263	12.4889	7.11541	5.38543	5.98254	10.2135	6.4256	0.0801831	0.356474	24	4.5	1.51211	8.38269	2.24076	0.267308		NM_017406	Atf6b	8.01893	11.2689	5.18874	6.0674	7.21267	12.0669	15.8436	13.6043	2.83044e-05	0.00189287	24	19.5	3.90815	9.90893	4.24076	0.427973		6.06991e-05	0.137698	0.0109564	0.348202	9.6914e-05	0.118762	0.000364139	15
NM_027677	Gpr39	2.23982	1.66372	2.78385	2.11797	1.3294	1.13282	1.34299	2.49574	0.0801831	0.356474	24	3	0.643764	1.88829	0.589829	0.312362		NM_027677	Gpr39	0.728414	1.41218	0	0.837629	0.31131	1.53181	1.65448	2.26734	0.0185719	0.124201	27	19.5	0.604689	1.15805	0.724146	0.625312		0.000360724	0.00125475	0.466168	0.0286709	0.000335194	0.0170742	0.00200948	16.5
NM_018859	Akr1e1	36.5649	41.8516	29.0604	35.7638	32.4946	25.5315	21.0666	32.483	0.0185719	0.134194	27	3	5.65247	31.7424	5.37569	0.169354		NM_018859	Akr1e1	24.2423	26.8626	22.8934	25.9988	26.8633	31.4311	29.5285	33.7982	0.0185719	0.124201	24	19.5	3.22992	27.7023	3.19724	0.115414		2.61316e-05	0.215801	0.0008589	0.0554581	1.45237e-05	0.322165	8.71393e-05	16.5
NM_028303	Pdzd11	21.025	31.5844	24.7861	15.4711	16.8935	12.1	19.2331	18.8557	0.00323849	0.0418399	24	3	5.04864	19.9936	6.69473	0.334844		NM_028303	Pdzd11	24.0769	23.1046	15.2873	20.4083	21.9744	30.3638	29.3421	22.9405	0.0185719	0.124201	24	19.5	5.13303	23.4372	4.72581	0.201637		8.51492e-07	0.0466183	0.000904613	0.194266	5.61778e-05	0.173343	5.10894e-06	16.5
NM_054099	1110038F14Rik	7.55323	11.6106	6.43048	5.24411	6.03746	3.35918	4.76927	7.46343	0.000390449	0.0107383	24	3	1.90506	6.55847	2.68563	0.409491		NM_054099	1110038F14Rik	6.32779	5.51174	1.93289	3.52353	1.46796	8.09699	9.16908	9.0449	0.000390449	0.00978436	24	19.5	3.76627	5.63436	3.66091	0.649748		8.70768e-07	0.00674396	0.0150223	0.787777	5.10084e-07	0.945544	3.0605e-06	16.5
NM_023402	Myl12b	109.076	122.956	127.09	93.757	87.7707	65.651	97.3935	97.2886	0.00323849	0.0418399	24	3	20.6468	100.123	23.7553	0.237261		NM_023402	Myl12b	68.995	88.3779	79.7944	82.9821	121.867	111.891	124.151	119.723	0.0801831	0.331116	24	19.5	18.7801	99.7227	13.359	0.133961		1.3172e-08	0.000225156	0.00821903	0.264137	1.70456e-07	0.125159	7.90321e-08	16.5
NM_007608	Car5a	101.894	117.971	86.6838	91.1685	88.6279	60.1163	72.1154	74.9528	0.00323849	0.0418399	27	1.5	19.0503	87.0558	17.8741	0.205318		NM_007608	Car5a	69.2942	40.474	50.5725	65.2101	54.9173	54.9469	86.4455	89.7554	0.0398244	0.239404	27	19.5	12.5743	65.4097	16.1999	0.247669		2.71166e-05	0.00193437	0.179445	0.110266	5.32029e-05	0.0598355	0.000162689	18
NM_008326	Irgm1	34.4816	30.733	28.8073	22.1368	17.1372	23.0774	25.2366	29.3187	9.55942e-07	0.000216831	24	1.5	5.66214	26.3661	6.89012	0.261325		NM_008326	Irgm1	28.1781	19.2647	16.8151	18.2813	20.9807	23.5702	26.9465	26.8186	0.000390449	0.00978436	24	19.5	5.38663	22.6069	5.57874	0.246772		7.54013e-09	0.000686114	0.00292892	0.651016	1.80567e-07	0.489888	4.52408e-08	18
NM_019737	B4galt6	0.597468	0.439989	0.233821	0.08862	0	0.0160812	0.238317	0.437358	9.55942e-07	0.000216831	24	1.5	0.253958	0.256457	0.275359	0.275359		NM_019737	B4galt6	0.297449	0.0104877	0	0	0.068294	0.660895	0.222489	0.114014	0.00807112	0.0875214	24	19.5	0.162037	0.171704	0.165214	0.165214		0.000197905	9.12591e-11	0.718472	3.92219e-09	3.93167e-05	0.0938261	5.47555e-10	18
NM_134062	Dapk1	0.000309919	0.000861434	1.90644	2.36584	3.60592	1.75123	3.67943	0.000184272	0.0801831	0.356474	24	12	1.29281	1.66378	1.61054	0.968004		NM_134062	Dapk1	0.952145	0.22665	0.000187368	0.000387122	4.97629	10.2827	2.8337	2.08822	0.00323849	0.0388301	24	18	2.65462	2.67003	2.84141	1.06418		0.0556507	0.0645382	0.781218	0.186329	0.0165185	0.32667	0.0951074	6
NM_025722	4921524J17Rik	5.54531	8.21005	9.40219	8.95585	9.20006	8.97539	5.78475	7.99983	0.0801831	0.356474	24	12	1.20276	8.00918	1.23523	0.154226		NM_025722	4921524J17Rik	8.35305	6.51946	7.09436	7.76949	8.89347	13.1357	8.41849	10.7471	0.00323849	0.0388301	24	18	1.68883	8.86639	1.97473	0.22272		0.00016965	0.020348	0.16807	0.415393	0.000258019	0.513303	0.00101747	6
NM_201372	Ccdc84	4.25909	5.48531	11.4071	5.84918	8.48642	12.7019	5.91524	4.47371	0.0185719	0.134194	24	12	3.04194	7.32224	2.60713	0.356056		NM_201372	Ccdc84	6.2458	4.13335	4.02526	4.21673	6.69318	5.23037	6.34496	8.62357	0.0185719	0.124201	24	18	1.64028	5.68915	1.52159	0.267454		0.00279997	0.681197	0.0026241	0.0257085	0.000129337	0.226222	0.000775772	6
NM_019634	Tspan7	8.61706	14.3334	18.7319	18.9687	19.7539	20.4947	17.0035	12.2959	2.83044e-05	0.00213271	24	12	4.44042	16.2749	5.03867	0.309598		NM_019634	Tspan7	4.04534	6.86775	3.98288	8.15785	6.22888	8.74564	11.2172	11.558	0.0398244	0.239404	27	18	1.95963	7.74793	2.51118	0.32411		0.000302775	4.7777e-05	0.598431	0.00140067	2.58877e-05	0.00392362	0.000155316	6
NM_015828	Gne	0.827573	2.7383	4.93758	5.97942	5.98823	3.79935	4.61399	1.59179	2.83044e-05	0.00213271	24	12	2.19659	3.80953	2.27356	0.596808		NM_015828	Gne	4.76112	3.74883	1.52432	3.85376	4.91885	7.87405	6.59292	4.03466	0.000390449	0.00978436	24	18	1.83084	4.66356	2.11005	0.452455		9.26083e-07	0.00737791	0.014561	0.81898	4.08414e-06	0.617427	5.55649e-06	6
NM_001168372	Usp19	0.000711901	4.94149	0.000192593	12.5904	10.9915	4.3073e-05	3.3698	6.94051e-08	0.0801831	0.356474	24	10.5	2.69469	3.98677	4.65142	1.16671		NM_001168372	Usp19	1.56672e-05	5.79654e-07	1.41197e-16	0.00141138	0.00572454	2.43041	0.00037142	1.17928	0.0185719	0.124201	24	18	0.00430453	0.452152	0.611364	0.611364		0.0203057	0.0139508	0.805492	0.0597879	0.012653	0.954166	0.0735568	7.5
NM_172282	Tmco3	1.03366	0.936299	1.11762	1.60958	1.48319	1.11572	1.16738	0.956548	0.0185719	0.134194	24	10.5	0.222368	1.1775	0.267063	0.226806		NM_172282	Tmco3	1.05949	1.42953	1.08287	0.882282	1.30726	2.78215	1.70988	1.63861	0.0801831	0.331116	24	18	0.426431	1.48651	0.523389	0.352093		0.00247983	0.000189659	0.79041	0.00215405	0.000576244	0.0661911	0.00113741	7.5
NM_145510	Rabif	2.66964	4.7759	8.19957	4.45805	6.904	5.72438	4.53657	2.22229	0.0801831	0.356474	24	10.5	1.90573	4.9363	1.93559	0.392113		NM_145510	Rabif	4.84826	5.09553	1.7157	6.66119	3.77693	9.37987	9.68669	8.07189	0.0185719	0.124201	24	18	2.2094	6.15451	2.93615	0.477073		2.38207e-05	0.0371692	0.0338612	0.972864	6.75714e-05	0.659942	0.000142916	7.5
NM_026240	Gramd3	10.4237	13.3275	13.6907	19.949	14.5375	11.2571	10.6266	10.9433	0.000390449	0.0107383	24	10.5	2.31249	13.0944	3.12528	0.238672		NM_026240	Gramd3	15.5442	10.6603	10.4623	15.772	13.6625	16.0977	17.425	14.1868	0.0185719	0.124201	24	18	1.73726	14.2264	2.48463	0.17465		5.4012e-06	0.0359288	0.010727	0.672623	5.64807e-06	0.787112	3.24068e-05	7.5
NM_008859	Prkcq	0.541917	0.079818	0.502281	1.07124	0.671407	0.495173	0.543358	0	0.0801831	0.356474	24	10.5	0.298726	0.488149	0.31314	0.31314		NM_008859	Prkcq	0.0223737	0.0761951	0	0.0202178	0.247874	0.565053	0.556551	0.177492	0.00323849	0.0388301	24	18	0.224261	0.20822	0.249103	0.249103		1.83133e-05	0.0312564	0.0333271	0.981467	4.25225e-06	0.225637	2.55132e-05	7.5
NM_001271757	Wnt5b	2.91853e-06	0.000290208	1.43141	2.66845	0.00017667	0.000175384	9.81647e-06	9.7209e-07	2.83044e-05	0.00213271	24	9	0.000323343	0.512564	0.92138	0.92138		NM_001271757	Wnt5b	0.000393876	0.000364866	3.47659e-08	9.60177e-07	0.547811	0.000398386	0.183065	1.65938e-05	0.0801831	0.331116	24	18	0.000418672	0.0915063	0.0410367	0.0410367		0.0372448	0.11236	0.63317	0.361774	0.362579	0.611776	0.203666	9
NM_001304761	Csk	0.000327812	5.63367	9.41954	1.63437	4.16549	9.04141e-05	1.45148	2.72564e-05	0.0185719	0.134194	24	7.5	2.95725	2.78812	3.15533	1.1317		NM_001304761	Csk	0.718591	0.646592	0.000472656	0.00287278	2.64147	6.34081	3.4416	0.386934	0.0185719	0.124201	24	18	1.86747	1.77242	1.96815	1.11043		1.24568e-05	0.0468406	0.0154339	0.691553	5.29973e-05	0.619858	7.47387e-05	10.5
NM_013759	Msrb1	395.746	327.489	441.421	428.205	417.613	381.617	334.778	355.071	0.0185719	0.134194	24	7.5	32.2971	385.243	39.2042	0.101765		NM_013759	Msrb1	360.332	358.21	306.053	391.906	392.518	411.198	439.753	481.574	0.000113388	0.00702752	27	18	38.381	395.864	53.9921	0.13639		9.99903e-06	0.0263024	0.0254721	0.990886	5.0899e-05	0.565042	5.99927e-05	10.5
NM_016778	Bok	0.526084	1.9425	4.13363	1.45355	1.58728	0.90003	1.43824	0	0.0398244	0.258319	27	6	0.728563	1.39954	1.09049	0.779176		NM_016778	Bok	0.398596	2.87273	0	0.366057	1.12452	3.20882	2.07311	2.03803	0.0801831	0.331116	24	18	0.987363	1.51023	0.865051	0.572793		0.00108815	0.0628277	0.222015	0.594554	3.41945e-05	0.781644	0.000205149	12
NM_029803	Ifi27l2a	36.6683	24.1572	60.8858	23.17	26.8587	1.3814	9.59546	12.7528	0.0185719	0.134194	24	6	15.7559	24.4337	18.2454	0.746733		NM_029803	Ifi27l2a	17.7793	4.45944	3.8826	14.4726	9.73873	14.3678	24.0914	10.3364	0.0801831	0.331116	24	18	3.90728	12.391	6.43881	0.519634		1.81721e-05	0.0603222	0.0149778	0.615347	1.15161e-05	0.398992	6.90947e-05	12
NM_029821	Urah	556.141	620.204	621.296	556.698	531.053	513.195	386.5	471.674	9.55942e-07	0.000216831	24	6	69.7391	532.095	90.0093	0.16916		NM_029821	Urah	452.889	444.744	402.725	565.882	510.116	608.25	531.178	649.453	0.0398244	0.239404	27	18	59.0936	524.591	67.0236	0.127764		7.41753e-07	9.71969e-05	0.0834693	0.0320684	1.95407e-07	0.0917776	1.17244e-06	12
NM_001289559	Pomgnt2	0.000415984	0.000333832	0.000543555	0.000532084	0.000410035	0.000276914	0.000151148	0.000342382	0.00323849	0.0418399	24	6	0.000113757	0.000375742	0.000144876	0.000144876		NM_001289559	Pomgnt2	0.000452347	0.00038252	0	0.000432239	0.000603595	0.000472287	0.927045	0.000292824	0.0185719	0.124201	24	18	0.000131083	0.11621	0.230454	0.230454		0.0351639	2.65277e-12	0.996173	9.65472e-12	0.0327307	0.123018	1.59166e-11	12
NM_177878	Mblac1	3.78694	1.10798	3.85309	1.23665	0	0	0.687618	0.0894258	0.0398244	0.258319	24	4.5	1.43217	1.34521	1.36498	1.01469		NM_177878	Mblac1	0.0633999	0	0.479202	0	0.53846	3.7125	0.592386	0.687788	0.0398244	0.239404	24	18	0.41888	0.759217	0.789698	0.789698		0.000366401	0.00870005	0.318886	0.161777	0.000570717	0.506249	0.00219639	13.5
NM_025933	Higd2a	177.473	156.107	199.057	146.421	129.322	139.729	113.675	109.601	0.00807112	0.0941075	27	4.5	26.689	144.832	27.0905	0.187048		NM_025933	Higd2a	122.489	194.947	156.993	166.225	261.615	214.812	265.455	278.814	0.0801831	0.331116	27	18	59.3029	210.274	44.3519	0.210925		2.69941e-05	0.00288394	0.158996	0.154371	5.68346e-05	0.0833013	0.000161954	13.5
NR_108041	9030619P08Rik	153.654	118.221	187.03	94.5043	93.3384	115.999	78.6803	53.7945	0.0398244	0.258319	27	4.5	27.9595	110.06	31.3806	0.285123		NR_108041	9030619P08Rik	8.20099	3.39345	3.02389	16.4492	9.07725	12.3094	13.1576	11.3637	0.0185719	0.124201	24	18	3.15583	9.62194	2.96832	0.308496		0.000671466	0.038913	0.230828	0.465692	7.3995e-06	0.1636	4.43962e-05	13.5
NM_026753	Fam96b	32.0435	37.3933	39.5753	13.597	29.53	29.2631	20.6664	10.4204	0.0398244	0.258319	27	4.5	5.56019	26.1844	6.41415	0.24496		NM_026753	Fam96b	25.1716	23.0952	21.4596	23.5926	30.9446	28.233	31.6291	35.845	0.000390449	0.00978436	24	18	5.63652	27.4963	5.31554	0.193318		0.00596221	0.925737	5.07314e-06	4.13802e-05	4.51208e-05	0.182415	3.04384e-05	13.5
NM_019780	Vps29	55.8832	70.5501	59.2226	59.6477	41.4692	47.0164	44.3339	30.9925	0.0398244	0.258319	27	4.5	10.9924	50.4534	11.6809	0.231519		NM_019780	Vps29	58.8914	49.4299	41.1222	51.2265	54.1054	67.2647	51.0395	63.8453	0.0801831	0.331116	24	18	6.32875	54.6156	8.09182	0.148159		9.6273e-06	0.0857367	0.00414222	0.288914	2.27622e-06	0.330127	1.36573e-05	13.5
NM_007932	Eng	14.7741	20.7064	20.5611	13.2451	0.222419	0.16098	16.1335	0.00476145	0.0801831	0.356474	24	4.5	10.333	10.726	8.20431	0.764896		NM_007932	Eng	0.265857	5.80194e-05	0.375055	0.226173	0.345032	9.91874	15.132	5.51245	0.00323849	0.0388301	24	18	3.89785	3.97192	6.22924	1.56832		1.80087e-06	0.00278981	0.0421831	0.358839	4.71947e-06	0.659889	1.08052e-05	13.5
NM_025589	Rpl36al	384.362	438.332	421.574	384.02	297.716	333.413	177.606	311.301	0.000390449	0.0107383	24	4.5	76.0819	343.541	94.3406	0.274613		NM_025589	Rpl36al	386.659	339.417	339.233	379.643	440.112	372.295	467.218	365.966	0.0801831	0.331116	24	18	30.8306	386.318	35.6351	0.0922428		4.76302e-07	0.03484	0.000870108	0.228038	8.52623e-07	0.471308	2.85781e-06	13.5
NM_019787	Sec23b	5.20005	12.3025	14.8098	5.04979	2.45826	2.57963	3.85687	3.67077e-06	0.0398244	0.258319	27	4.5	3.66498	5.50842	4.66014	0.846004		NM_019787	Sec23b	4.05288	3.36195	0.622885	3.46428	1.91543	8.55489	9.18911	5.95086	0.000390449	0.00978436	24	18	3.1834	4.63904	3.52308	0.759442		1.02894e-07	0.0274953	0.000193449	0.118357	1.47641e-06	0.140798	6.17366e-07	13.5
NM_009236	Sox18	6.46151	7.31678	6.51006	1.37533	5.66015	1.13486	4.72692	5.67902	0.000390449	0.0107383	24	4.5	0.915654	4.85808	1.51548	0.311951		NM_009236	Sox18	2.76419	2.22206	0.887292	2.39398	3.95267	5.19291	5.13072	4.74428	9.55942e-07	0.000241754	24	18	1.81387	3.41101	1.96676	0.576592		5.1418e-07	0.157028	8.09273e-08	5.10383e-05	8.19612e-08	0.0660136	4.85564e-07	13.5
NM_015786	Hist1h1c	30.3265	36.7376	28.4275	16.9436	19.3885	15.9918	68.1533	25.8	0.0801831	0.356474	24	3	6.66349	30.2211	0.857918	0.028388		NM_015786	Hist1h1c	16.5692	17.398	12.0664	30.4425	22.8073	51.2005	86.0063	42.3398	0.000390449	0.00978436	24	18	21.011	34.8537	25.5748	0.733775		0.0250345	0.535857	0.130677	0.467631	0.00145051	0.797353	0.00867158	15
NM_178739	Dcaf12l1	0.275641	1.05239	0.447004	0.0189956	0.0103766	0.00746433	0.420987	0.378652	0.0185719	0.134194	24	3	0.262469	0.326439	0.331458	0.331458		NM_178739	Dcaf12l1	0.0118615	0.0110173	0	0.010411	0.0168478	0.318397	0.5699	5.84585e-06	0.0185719	0.124201	24	18	0.0119132	0.117305	0.195735	0.195735		0.000226203	0.00221993	0.371878	0.0575944	0.00107055	0.0659846	0.00135645	15
NM_009391	Ran	27.6832	38.4008	31.1611	24.7736	27.5818	23.0462	20.2939	22.3366	0.000390449	0.0107383	27	3	4.50031	26.7956	5.58992	0.208613		NM_009391	Ran	32.1302	26.453	17.5987	30.4593	33.3465	23.7494	33.7339	37.8074	0.0801831	0.331116	24	18	4.3492	29.4098	4.82423	0.164035		0.000163879	0.0080913	0.240291	0.199055	0.000351974	0.0801174	0.000982872	15
NM_001039684	Mks1	1.17689	2.70422	0.343509	0.503831	0.0294944	0	0.554246	0.629187	0.00323849	0.0418399	24	3	0.442589	0.742672	0.843004	0.843004		NM_001039684	Mks1	0.032237	0.303745	0	0	0.359017	1.79833	0.416294	0.493125	0.00807112	0.0875214	24	18	0.294364	0.425343	0.449312	0.449312		0.000124921	0.0118102	0.186418	0.296237	0.000158019	0.345252	0.000749289	15
NM_001281975	Ankrd10	0.816055	1.42019	0.497033	0.516778	0.267269	2.584e-06	0.26229	2.06886e-06	0.0185719	0.134194	27	3	0.451165	0.46399	0.414892	0.414892		NM_001281975	Ankrd10	5.25971e-06	1.0562e-25	1.44429e-26	3.29171e-06	0.652058	5.30224e-06	0.737212	8.30545e-10	0.00323849	0.0388301	24	18	5.59321e-06	0.17366	0.177897	0.177897		0.00109236	0.000116953	0.717367	0.0019138	0.00283011	0.582419	0.000701512	15
NM_001277944	Apoc2	522.79	592.187	522.424	438.32	497.594	406.764	296.681	408.18	0.000390449	0.0107383	27	3	81.0415	458.784	89.9051	0.195964		NM_001277944	Apoc2	56.3718	381.12	306.117	421.498	418.644	467.456	474.514	548.499	0.0398244	0.239404	27	18	79.5686	388.18	66.4536	0.171192		0.00129536	4.36902e-05	0.765538	0.000682547	8.08533e-05	0.128681	0.000262113	15
NM_001302469	Sdf4	121.213	122.951	112.598	108.571	102.162	100.69	116.264	105.978	0.00323849	0.0418399	24	3	6.05389	111.303	8.10227	0.0727945		NM_001302469	Sdf4	93.6663	82.8313	68.8909	83.9165	99.9842	112.953	97.155	88.2927	0.00323849	0.0388301	24	18	11.4221	90.9612	13.7569	0.151239		1.40346e-06	0.000171031	0.0965777	0.0410035	2.06328e-06	0.00573154	8.42073e-06	15
NM_001253687	Immt	15.883	23.749	13.8062	17.2183	7.96499	11.8746	12.8625	12.2862	0.0185719	0.134194	24	3	2.28134	14.4556	4.47698	0.309706		NM_001253687	Immt	12.0163	11.8754	9.81606	11.8319	20.5637	20.7816	17.9888	18.321	0.0185719	0.124201	24	18	6.0139	15.3993	4.56471	0.296423		3.18056e-07	0.0667495	5.02612e-05	0.0250828	1.11275e-05	0.000708574	1.90833e-06	15
NM_001163102	Eme2	7.66573	8.22611	3.91202	2.70435	3.34456	1.11682	3.17467	4.65969	0.00323849	0.0418399	24	3	2.52685	4.35049	2.65141	0.609451		NM_001163102	Eme2	4.56343	4.37416	2.47002	2.67533	5.37804	9.39061	5.24502	7.29248	0.00323849	0.0388301	24	18	2.00358	5.17364	2.39154	0.462256		3.15824e-07	0.00451079	0.0101252	0.789764	6.54233e-06	0.779552	1.89494e-06	15
NM_001164039	Ly6e	87.6932	91.9453	106.083	38.8763	27.7629	42.7123	37.8653	81.5638	0.0185719	0.134194	24	3	37.5254	64.3128	36.2844	0.564186		NM_001164039	Ly6e	21.4587	19.5706	15.4387	30.1182	40.9683	29.0362	44.4165	43.9195	0.00323849	0.0388301	24	18	13.7954	30.6158	10.4215	0.340395		5.24366e-08	0.00227183	0.00476732	0.812323	2.33517e-07	0.974299	3.1462e-07	15
NR_028088	Cox18	2.70994	0.0364087	7.56552e-127	5.49764e-06	3.57101e-06	4.38283e-133	0.526117	0.00977821	0.0801831	0.356474	24	1.5	0.00691424	0.410282	0.538795	0.538795		NR_028088	Cox18	2.91973e-119	5.12413e-49	9.76786e-189	6.35818e-06	0.647763	0.0425672	2.28004	1.71497	0.00323849	0.0388301	24	18	0.458042	0.585668	0.82169	0.82169		0.0763424	0.925806	0.0146687	0.0381277	0.154659	0.55373	0.0848472	16.5
NR_002890	Gm12070	7.47534	15.0859	5.29292	5.27803	8.81756	3.08487	5.15938	3.19253	0.0801831	0.356474	27	1.5	1.63763	6.72728	2.64545	0.393242		NR_002890	Gm12070	3.39006	2.84931	1.88507	4.56271	6.5283	3.75795	10.2467	6.24619	0.0185719	0.124201	24	18	2.31051	4.93329	2.42239	0.491031		0.000692561	0.29374	0.0231881	0.302554	0.0038888	0.0940251	0.00414818	16.5
NM_028065	Cnpy3	16.946	15.7386	27.9704	11.3549	8.36045	11.3295	13.6324	11.119	0.0801831	0.356474	24	1.5	3.59772	14.5564	4.11459	0.282665		NM_028065	Cnpy3	15.981	9.86821	6.88745	12.9813	10.8595	13.307	18.2363	12.9118	0.0185719	0.124201	24	18	2.09866	12.6291	3.66989	0.29059		0.000524786	0.439065	0.0035421	0.0642488	0.000262363	0.872473	0.00157315	16.5
NM_053162	Mrpl34	54.6045	51.7808	46.9043	35.4392	46.8044	20.5112	32.4236	28.8208	0.00807112	0.0941075	27	1.5	13.5519	39.8862	11.0356	0.276678		NM_053162	Mrpl34	27.316	29.2944	23.3385	39.4072	58.3288	39.7259	54.5506	58.7996	0.0398244	0.239404	27	18	13.3796	42.0116	11.3481	0.270118		1.00422e-05	0.0141313	0.0436151	0.68886	2.17692e-05	0.340651	6.02519e-05	16.5
NM_010680	Lama3	0.205686	0.654347	0.128993	0.0569637	0.191132	0	0.063271	0.0189067	0.0801831	0.356474	27	1.5	0.10846	0.168188	0.160594	0.160594		NM_010680	Lama3	1.24581	0.727387	0.139718	0.859779	1.45737	1.38808	1.33064	1.30002	0.00323849	0.0388301	24	18	0.411549	1.0561	0.506921	0.479993		0.00127451	0.84002	4.04478e-07	6.85558e-06	0.000449454	0.00279492	2.42686e-06	16.5
NM_001168620	Enpp5	9.22558	2.06703	0.000213212	4.1829e-05	6.10722e-06	8.03712e-05	5.93244	8.32348e-05	0.00323849	0.0418399	24	0	1.46161	2.15318	2.59987	1.20745		NM_001168620	Enpp5	14.3465	0.00034409	0.000171529	0.000588587	6.80072	19.28	5.94661	9.60715	0.0801831	0.331116	24	18	4.80851	6.99776	7.1373	1.01994		0.0723092	0.907427	0.0199747	0.0530126	0.0407976	0.0293062	0.11402	18
NM_080463	Pofut1	2.58475	2.2933	0.60685	1.47217	1.2445	2.10365	2.16262	1.58482	0.0801831	0.356474	24	0	0.614918	1.75658	0.387652	0.220685		NM_080463	Pofut1	1.5181	0.78407	0.583674	1.92136	1.57774	2.0844	1.91569	2.04637	0.0185719	0.124201	24	18	0.485386	1.55393	0.56673	0.364709		0.0162581	0.594738	0.0659737	0.283207	0.0369005	0.274299	0.0936685	18
NM_010423	Hey1	0.459736	0.225026	0	0	0	0	0.199753	0.996332	0.00323849	0.0418399	24	0	0.220805	0.235106	0.349747	0.349747		NM_010423	Hey1	0	0	0	0	0	3.28872	0.265102	0.046401	0.0801831	0.331116	24	18	0.0328105	0.450028	0.665314	0.665314		0.00825849	0.000360945	0.882492	0.00241764	0.00103629	0.422914	0.00216372	18
NM_027258	Rnf157	0.722378	0.521802	0.405254	0.0931578	0.452408	0	0.367258	0.400166	0.0398244	0.258319	27	0	0.220685	0.381271	0.186757	0.186757		NM_027258	Rnf157	0.156119	0	0.0228875	0.0281268	0.0861728	0.110096	0.269251	0.0822278	0.0185719	0.124201	24	18	0.0580524	0.0943601	0.0955666	0.0955666		0.000346402	0.0195096	0.236606	0.324697	0.000306519	0.686337	0.0018377	18
NM_026040	Srfbp1	11.2216	16.6739	5.35105	3.10294	1.75269	9.90573	5.60776	11.128	0.00323849	0.0418399	24	0	4.46846	8.09296	4.97084	0.614218		NM_026040	Srfbp1	7.32975	5.79086	5.51186	5.04518	8.92264	12.225	7.56181	7.90522	0.0801831	0.331116	24	18	2.02235	7.53654	2.19441	0.291169		0.000177598	0.454849	0.000337205	0.0112175	9.96139e-05	0.263307	0.000597534	18
NM_009124	Atxn1	2.58168	1.0562	0.000416238	0.819434	0.000309729	1.59809	2.22231	1.99036	0.0185719	0.134194	24	0	0.990499	1.2836	0.791835	0.616886		NM_009124	Atxn1	0.508579	0.000301139	0.000304161	0.000308429	1.05707	4.26274	3.78295	1.06665	2.83044e-05	0.00189287	24	18	1.30396	1.33486	1.88597	1.41286		6.30883e-05	0.00173506	0.254863	0.0741371	0.000426114	0.0612383	0.00037847	18
NM_001286551	Sigmar1	13.5666	0.880019	6.63383	1.74354e-17	3.30049e-13	5.69033e-12	6.39522	8.71948	0.00323849	0.0418399	24	0	4.5221	4.52439	5.13215	1.13433		NM_001286551	Sigmar1	1.16354	0.40204	3.26065e-06	2.67624	3.36852	17.234	9.38653	13.2907	0.000390449	0.00978436	24	18	7.1534	5.9402	6.84321	1.15202		0.000105396	0.134938	0.0197522	0.465423	5.47158e-05	0.570989	0.00032825	18
NM_001039493	Plekhm3	0.332964	0.229506	0.0391366	0.0197586	0	0.258263	0.248109	0.252458	0.0185719	0.134194	24	0	0.152893	0.172524	0.122671	0.122671		NM_001039493	Plekhm3	0	0.126182	0	0.21622	0.182657	0.216889	0.241501	0.18508	0.00807112	0.0875214	24	18	0.0806862	0.146066	0.0616902	0.0616902		1.30169e-05	0.00766853	0.0744903	0.419333	2.64517e-05	0.449072	7.80989e-05	18
NM_016746	Ccnc	7.35908	4.67005	3.32598	0.000147956	5.10403	3.72737	4.6169	6.78878	0.0801831	0.356474	24	0	1.71949	4.44904	1.98317	0.445752		NM_016746	Ccnc	2.97963	0.00446968	0.00010855	7.16913e-05	4.07896	7.84677	5.44181	3.82227	0.00323849	0.0388301	24	18	2.88421	3.02176	3.46684	1.14729		1.81457e-06	0.00855925	0.0206729	0.763486	4.53936e-06	0.966552	1.08874e-05	18
NM_001136091	Tcirg1	22.1521	17.7993	14.6603	13.0544	11.8417	14.4949	16.274	18.9981	8.54112e-09	1.56601e-05	24	0	3.31242	16.1593	4.21933	0.261108		NM_001136091	Tcirg1	11.3228	8.97351	7.95142	15.3374	12.1405	11.4514	22.8517	19.1492	0.0185719	0.124201	24	18	3.07237	13.6472	4.52374	0.331477		0.00155927	1.54358e-07	0.864326	2.40298e-06	6.05702e-05	0.00856772	9.26148e-07	18
NM_029404	Phf14	6.54634e-08	3.32446e-08	1.21162e-07	0.2901	0.119653	3.47374e-08	0.0115231	3.18242e-08	0.0185719	0.134194	24	10.5	0.00814805	0.0526595	0.0935382	0.0935382		NM_029404	Phf14	6.6959e-08	5.19418e-08	6.00891e-08	6.50866e-08	0.247445	0.743625	0.0121751	0.0319476	0.000390449	0.00978436	24	16.5	0.0225903	0.129399	0.214531	0.214531		0.0418482	0.31444	0.386992	0.90934	0.0776672	0.745603	0.226241	6
NM_001286605	Sigmar1	1.24063	7.34683e-35	2.68066e-10	1.7043e-38	1.17329e-22	9.35756e-05	5.84359e-05	1.35443	0.00323849	0.0418399	24	22.5	7.43876e-05	0.324402	0.599377	0.599377		NM_001286605	Sigmar1	2.66042e-18	6.12667e-18	3.55239e-16	1.08303e-15	5.4274e-16	1.06768e-09	1.81692	6.3508e-05	0.00807112	0.0875214	27	16.5	7.56604e-10	0.235129	0.392505	0.392505		0.110686	0.00950654	0.960458	0.021329	0.99986	0.122023	0.0557007	6
NM_001039162	Clip2	0.282801	0.452716	0.0171061	0.194114	0	0.0479043	0.739016	0.738665	0.0801831	0.356474	24	22.5	0.385056	0.30904	0.298888	0.298888		NM_001039162	Clip2	0.518318	0.250909	0.260104	0	0.633197	1.19355	0.566098	0.272394	0.0185719	0.124201	24	16.5	0.230468	0.461821	0.357639	0.357639		0.00509187	0.26949	0.144226	0.772245	0.00632138	0.234499	0.0301649	6
NM_146089	Haus1	7.32393	3.88414	4.83824	2.38135	2.41323	1.22737	4.02956	8.93852	0.0185719	0.134194	24	22.5	1.98145	4.37954	2.82554	0.645168		NM_146089	Haus1	1.31721	3.505	1.07915	3.02795	4.6606	7.01711	3.2082	4.59514	0.0801831	0.331116	24	16.5	1.71606	3.5513	1.73749	0.489256		1.87136e-05	0.0165154	0.0574118	0.652642	0.000138557	0.130513	0.000112276	6
NM_008823	Cfp	15.6209	13.9975	14.8564	13.0404	13.7391	13.5098	17.2101	19.2275	0.00323849	0.0418399	24	22.5	1.76678	15.1502	2.13551	0.140956		NM_008823	Cfp	4.4471	3.58291	6.99505	7.27923	13.1153	17.0043	14.3894	9.05836	9.55942e-07	0.000241754	24	16.5	5.43366	9.48396	5.80023	0.611584		2.37063e-11	2.49289e-06	0.00119171	0.0754852	2.7839e-10	0.0982488	1.42238e-10	6
NR_015508	Jpx	0.292095	0.908622	1.66572	1.08567	1.03482	0.590595	0.524032	0.857941	0.0185719	0.134194	24	9	0.3721	0.869937	0.395722	0.395722		NR_015508	Jpx	0.019324	0.279166	0.141981	0.156935	0.614509	1.94971	0.682997	0.44629	0.00323849	0.0388301	24	16.5	0.353205	0.536364	0.609702	0.609702		0.000171311	0.000124422	0.49563	0.00445473	0.000356791	0.217698	0.0007463	7.5
NM_146006	Lss	17.7313	19.4789	13.8201	25.6194	21.1973	12.0514	14.2066	10.2336	0.0801831	0.356474	24	9	4.95206	16.7923	4.22985	0.251892		NM_146006	Lss	6.19037	5.70481	7.12796	8.49076	7.77379	10.6156	11.9392	15.0988	0.00807112	0.0875214	27	16.5	3.12911	9.17841	2.97832	0.324492		9.17065e-05	0.0580653	0.0559247	0.988569	4.99455e-05	0.509875	0.000299636	7.5
NM_178879	B3gnt9	1.23109	1.50552	1.94197	2.05107	1.77122	0.85704	0.338731	0.2744	9.55942e-07	0.000216831	24	9	0.834676	1.24638	0.794508	0.637453		NM_178879	B3gnt9	1.1152	0.646411	0.729173	1.31049	1.14185	2.59557	1.52058	0.711781	0.00323849	0.0388301	24	16.5	0.289227	1.22138	0.62506	0.511765		1.42251e-07	1.76662e-06	0.0796169	0.00168913	1.60791e-09	0.012574	9.64743e-09	7.5
NM_001168333	Tinagl1	10.223	12.3619	14.2726	14.1824	10.8444	9.26397	9.61457	6.79771	2.83044e-05	0.00213271	24	7.5	2.86144	10.9451	3.08001	0.281406		NM_001168333	Tinagl1	6.41644	3.21117	4.68748	6.82586	6.96325	4.50083	10.5377	10.0397	0.0801831	0.331116	27	16.5	1.60921	6.68888	2.01361	0.301039		2.33266e-05	7.64349e-07	0.41702	7.98003e-05	1.01646e-06	0.00339707	4.58609e-06	9
NM_033572	Wbscr16	3.96049	4.31878	6.26821	5.80911	3.513	3.30676	4.88337	1.31488	0.0801831	0.356474	24	7.5	1.11995	4.17183	1.37641	0.329929		NM_033572	Wbscr16	2.18349	2.55175	2.94255	2.73405	4.28504	6.27698	6.89037	5.87784	0.00323849	0.0388301	27	16.5	2.48339	4.25953	2.04805	0.480815		5.59161e-07	0.0473623	0.000485181	0.136938	3.2213e-08	0.173462	1.93278e-07	9
NM_019479	Hes6	19.6741	43.218	45.8455	30.2258	38.177	24.4489	24.8174	17.8802	0.0398244	0.258319	27	6	10.7151	29.5783	10.6417	0.359779		NM_019479	Hes6	44.981	60.0847	40.552	67.6608	85.3209	71.2082	78.3824	74.5175	0.0801831	0.331116	27	16.5	18.5454	65.6058	13.1058	0.199766		1.28718e-05	0.112918	0.0029744	0.202875	4.4675e-05	0.343311	7.72285e-05	10.5
NM_025703	Tceal8	22.2306	34.0905	32.6988	20.7961	20.7844	20.6155	17.8112	22.8831	0.000390449	0.0107383	24	4.5	3.87113	23.9888	6.69631	0.279144		NM_025703	Tceal8	5.73894	9.25969	8.56254	6.55004	11.6872	17.5781	12.8376	11.0331	0.0185719	0.124201	24	16.5	3.68803	10.4059	3.85666	0.370622		1.20733e-06	0.00057717	0.0650761	0.120567	3.9484e-06	0.0449432	7.24396e-06	12
NM_179203	Atad3a	25.7577	28.6684	26.9521	24.4525	23.3801	22.1754	25.8334	28.9923	0.0398244	0.258319	21	4.5	2.52579	25.5901	2.65435	0.103726		NM_179203	Atad3a	15.9752	13.8657	18.0687	25.0271	28.8375	27.3899	27.4304	38.7159	0.0398244	0.239404	27	16.5	8.10005	24.5599	7.16087	0.291568		0.00039274	1.7944e-07	0.738398	5.28881e-06	2.75983e-07	0.327482	1.07664e-06	12
NM_001201416	Apbb2	0.0365826	0.269587	0.000699556	3.01136e-53	8.03468e-39	1.01896e-08	1.29153e-119	1.48145e-71	0.0398244	0.258319	27	3	0.0258678	0.0372625	0.0537403	0.0537403		NM_001201416	Apbb2	1.08292e-210	9.74381e-231	1.13334e-05	3.30124e-203	2.03841e-49	0.59661	4.16869e-22	2.61035e-29	0.0801831	0.331116	24	16.5	1.84555e-29	0.0745777	0.147785	0.147785		0.00607443	0.0902477	0.384637	0.501153	1	0.122042	0.0358976	13.5
NM_001271443	Ndufs8	118.49	124.677	106.409	82.1032	113.913	92.5777	68.5523	116.495	0.0801831	0.356474	24	3	19.2385	102.902	15.4899	0.15053		NM_001271443	Ndufs8	69.7381	69.0904	81.9238	82.7416	69.9297	87.467	95.3437	90.8979	0.00807112	0.0875214	27	16.5	8.91103	81.05	7.77185	0.0958896		0.0050025	0.578798	0.0203402	0.141105	0.00259597	0.282845	0.0154751	13.5
NM_019395	Fbp1	705.978	875.13	688.299	646.632	767.04	581.668	530.037	576.771	0.0398244	0.258319	27	3	78.8622	669.461	97.2431	0.145256		NM_019395	Fbp1	331.422	452.015	466.078	535.291	575.892	527.46	713.802	707.744	0.0398244	0.239404	27	16.5	142.903	540.885	106.496	0.196892		0.000231444	0.00704829	0.286406	0.157756	0.000130546	0.239513	0.000783019	13.5
NM_133838	Ehd4	1.7638	3.663	2.24603	1.67362	0.615805	0.511981	2.51256	1.97251	0.0801831	0.356474	24	3	0.813484	1.86991	1.00672	0.538377		NM_133838	Ehd4	0.458889	1.07871	1.09352	0.592242	1.4219	1.74355	2.05814	1.93514	0.0398244	0.239404	27	16.5	0.692562	1.30905	0.553382	0.422736		5.98092e-05	0.118608	0.0146142	0.435937	3.24258e-05	0.924479	0.000194539	13.5
NM_001081374	Prss36	2.92772	2.76562	2.13032	2.15914	1.81827	0.269685	1.37509	0.473947	0.00807112	0.0941075	27	1.5	1.09788	1.75873	0.919434	0.522784		NM_001081374	Prss36	1.16902	0.166083	2.04646	1.38776	1.28298	2.33918	2.48219	2.09558	0.0185719	0.124201	27	16.5	0.655177	1.63356	0.607996	0.372191		2.66226e-05	0.0335993	0.0404892	0.945549	8.2478e-05	0.548497	0.000159725	15
NM_001286417	Rbfox2	2.5569	0.257788	7.8163e-211	1.08888e-223	2.16784e-317	3.44022	0.779591	1.53392	0.0801831	0.356474	24	0	0.551254	1.07105	0.373563	0.348782		NM_001286417	Rbfox2	3.13116e-53	0	6.00488e-36	4.47248e-06	0.000267007	0.140147	0.740128	0.81353	0.00118586	0.0265694	27	16.5	0.0990989	0.217868	0.299466	0.299466		0.342251	0.501662	0.593214	0.90586	0.309559	0.969125	0.891668	16.5
NM_028064	Slc39a4	38.6977	25.2569	26.5764	24.9683	23.4296	28.9232	28.7575	32.9641	0.0185719	0.134194	24	0	3.44002	28.6967	4.6412	0.161733		NM_028064	Slc39a4	26.5378	17.2051	23.7781	34.4199	26.6595	27.7457	41.4107	24.8812	0.0185719	0.124201	24	16.5	2.03746	27.8298	5.63941	0.20264		0.00573983	0.00300384	0.761305	0.022066	0.0165073	0.0556603	0.0178882	16.5
NM_001161767	Galnt6	0.054956	0.0388528	0.00496291	0	0.0228267	0	0.0329738	0.215521	0.00807112	0.0941075	24	0	0.0274731	0.0462617	0.0575976	0.0575976		NM_001161767	Galnt6	0.0294617	0	0	0.0378609	0.00579873	0.0804651	0.062974	0.0553187	0.00118586	0.0265694	24	16.5	0.0252342	0.0339849	0.0323073	0.0323073		0.0217829	0.907534	0.00204796	0.00888635	0.0167673	0.967825	0.012225	16.5
NM_001161768	Galnt6	0.0550773	0.0389375	0.00497378	0	0.0228764	0	0.0330458	0.215993	0.00807112	0.0941075	24	0	0.027533	0.046363	0.0577239	0.0577239		NM_001161768	Galnt6	0.0295256	0	0	0.037944	0.00581139	0.0806408	0.0631122	0.0554405	0.00118586	0.0265694	24	16.5	0.0252899	0.0340593	0.032378	0.032378		0.0217822	0.907532	0.00204793	0.00888633	0.0120726	0.967612	0.0122248	16.5
NM_172451	Galnt6	0.0551178	0.0389658	0.0049774	0	0.022893	0	0.0330699	0.216151	0.00807112	0.0941075	24	0	0.027553	0.0463969	0.0577662	0.0577662		NM_172451	Galnt6	0.0295469	0	0	0.0379717	0.00581561	0.0806995	0.0631584	0.0554812	0.00118586	0.0265694	24	16.5	0.0253085	0.0340842	0.0324017	0.0324017		0.021782	0.907532	0.0020479	0.00888623	0.0167947	0.940748	0.0122246	16.5
NM_001013811	Fam169b	11.4942	8.43082	8.81376	7.15024	6.21269	8.0509	10.8507	7.55415	0.0801831	0.356474	24	0	1.49222	8.56968	1.43775	0.167772		NM_001013811	Fam169b	6.17526	3.04461	6.52304	6.82031	6.87159	9.96617	9.23993	11.3615	0.00323849	0.0388301	24	16.5	2.43466	7.5003	2.5382	0.338414		0.00124512	0.0366217	0.309019	0.370499	0.00534279	0.795838	0.00744752	16.5
NM_010876	Ncf1	2.40576	2.07651	3.2986e-07	0.0680949	0.051774	0.432013	1.87895	0.922765	0.0185719	0.134194	24	0	1.32862	0.979483	1.02473	1.02473		NM_010876	Ncf1	0.330743	2.08963e-07	0.0829536	0.750443	1.01897	0.116293	1.27648	1.40677	0.0801831	0.331116	27	16.5	0.510224	0.631292	0.414796	0.414796		0.00460357	0.0703213	0.388124	0.437945	0.000421485	0.793363	0.00252625	16.5
NM_080451	Synpo2	0.51391	0.178095	0	0	0.15411	0	0.05719	0.381937	0.0398244	0.258319	24	0	0.192158	0.160655	0.189364	0.189364		NM_080451	Synpo2	0	0	0	0	0.456079	0.0706776	0.0449988	0.013182	0.0185719	0.124201	24	16.5	0.031819	0.0731172	0.0762977	0.0762977		0.000935899	0.000499359	0.638703	0.008241	0.000142034	0.243237	0.000851904	16.5
NM_001080968	Golga2	13.3097	10.6467	8.64221	6.96266	8.01459	8.56302	10.8816	9.4027	0.00323849	0.0418399	24	0	1.86118	9.5529	2.09825	0.219645		NM_001080968	Golga2	4.55359	8.46989	3.10974	8.17851	8.33205	10.161	8.51958	6.7374	0.0801831	0.331116	24	16.5	1.44672	7.25772	1.88312	0.259465		0.000358563	0.000467586	0.522788	0.0114571	1.43678e-05	0.0817424	8.62039e-05	16.5
NM_145741	Gdf10	6.33614	4.43636	4.97026	1.85086	3.23021	3.82553	6.01349	3.93538	0.0801831	0.356474	24	0	1.2199	4.32478	1.25009	0.289054		NM_145741	Gdf10	1.7524	1.8352	1.38591	3.72667	3.36124	6.95065	4.33088	3.09074	0.00323849	0.0388301	24	16.5	1.39677	3.30421	1.97942	0.59906		7.49794e-06	0.013958	0.0364757	0.73469	8.22125e-05	0.746633	4.49868e-05	16.5
NM_183300	Zfyve9	5.07718	5.95723	4.45218	6.65839	7.86512	5.12249	5.00789	3.56278	0.0801831	0.356474	24	9	1.08605	5.46291	1.16013	0.212365		NM_183300	Zfyve9	4.32511	3.25571	2.57903	4.93136	9.93678	5.61674	4.58965	4.63046	0.0185719	0.124201	24	15	1.29784	4.98311	2.05701	0.412797		0.0593979	0.0155348	0.904571	0.044425	0.0607887	0.247407	0.089663	6
NM_026212	Agpat2	166.916	154.624	77.0367	76.4117	127.031	139.663	184.41	169.782	2.83044e-05	0.00213271	24	21	40.1589	136.984	49.3368	0.360164		NM_026212	Agpat2	86.9965	161.741	94.8219	114.79	117.665	212.286	175.264	171.96	0.0398244	0.239404	27	15	42.6344	141.271	32.8226	0.232338		0.0353325	0.00658673	0.902405	0.0231821	0.0355024	0.0947154	0.0388753	6
NM_172302	Cpsf7	5.3695	3.68816	0.00376793	2.17785	1.44901	3.83363	6.76036	3.52046	0.0801831	0.356474	24	21	2.23383	3.35034	2.23699	0.667689		NM_172302	Cpsf7	0.000120812	4.91345	0.162051	2.2385	6.07609	11.1073	6.48781	7.7654	0.0398244	0.239404	27	15	4.29636	4.7721	3.51707	0.737006		0.0134865	0.0796957	0.53217	0.356667	0.00539327	0.518416	0.0319265	6
NM_023475	Serhl	21.0288	17.1863	18.3384	32.659	20.3866	16.776	12.9487	10.5082	0.0185719	0.134194	24	9	3.81109	18.729	6.19389	0.330711		NM_023475	Serhl	9.02311	17.8258	18.0576	20.5817	15.98	22.3406	22.8443	21.5728	0.0801831	0.331116	27	15	4.91926	18.4668	3.01256	0.163134		0.00534247	0.332177	0.108049	0.603655	0.00421688	0.483196	0.0250361	6
NM_001293560	Ccbl2	74.9402	89.5625	87.3919	105.557	84.0932	115.614	72.3423	56.7049	0.0801831	0.356474	24	9	10.4906	85.7758	16.4354	0.191609		NM_001293560	Ccbl2	35.3037	19.5801	53.0088	68.5956	48.3934	80.5969	97.2292	42.3902	0.0185719	0.124201	24	15	25.7541	55.6372	25.3019	0.454766		0.00533812	0.00363682	0.740684	0.0272716	0.00462497	0.020859	0.0216235	6
NM_133182	Prmt2	0.0430627	0.408263	0.584854	1.14079	0.249908	0.146072	0.326102	0.0758407	0.0185719	0.134194	24	9	0.253942	0.371862	0.349748	0.349748		NM_133182	Prmt2	0	0	0.263518	0.0385795	0.335411	1.50882	0.202174	0.42958	0.0398244	0.239404	24	15	0.0968973	0.34726	0.427055	0.427055		0.00259984	0.00694025	0.596013	0.0659573	0.00368095	0.4185	0.015498	6
NM_028870	Cltb	36.1679	28.9253	31.8946	25.0002	31.2971	39.624	36.4236	39.46	0.0801831	0.356474	24	21	5.61878	33.5991	5.13261	0.152761		NM_028870	Cltb	38.1387	34.8143	39.9327	42.1072	38.8045	55.477	42.2769	40.8009	0.00323849	0.0388301	24	15	2.80615	41.544	5.78637	0.139283		0.00565047	0.0565976	0.454765	0.341423	0.00170643	0.553805	0.010195	6
NM_011595	Timp3	4.98015	5.80549	9.19315	8.79812	8.55929	4.97953	7.56773	4.97816	0.0185719	0.134194	24	9	2.53127	6.8577	1.90792	0.278216		NM_011595	Timp3	3.89577	4.32936	4.20931	3.99855	6.59636	8.53722	5.62097	4.23028	0.0801831	0.331116	24	15	1.2199	5.17723	1.86101	0.359461		0.000665304	0.0909169	0.13065	0.880735	0.00147562	0.727075	0.00398519	6
NM_001001892	H2-K1	862.981	798.504	805.215	842.55	742.868	830.085	893.55	1137.05	0.0801831	0.356474	24	21	61.6717	864.1	106.001	0.122672		NM_001001892	H2-K1	504.199	587.922	666.082	688.349	661.806	705.308	697.561	671.888	0.0185719	0.124201	27	15	77.5265	646.811	52.8675	0.0817356		0.000590496	0.320412	0.0152175	0.223052	0.00651187	0.760894	0.00353775	6
NM_009001	Rab3a	5.83483	1.55218	2.08096e-05	9.71443e-06	2.28472	2.8541	2.77627	3.58022	0.00323849	0.0418399	24	21	1.96311	2.36029	2.05835	0.872074		NM_009001	Rab3a	2.04586	0.994523	3.84672	1.82756	5.61495	5.70869	3.08796	4.02012	0.0185719	0.124201	24	15	1.16086	3.3933	1.66462	0.490561		0.000353025	0.285308	0.0119816	0.215287	0.00163435	0.838351	0.00211628	6
NM_181856	Tmc8	0.559348	0.114564	0.249676	3.22995e-80	0.109149	0.117729	0.735884	0.427595	0.0185719	0.134194	24	21	0.226294	0.289243	0.273283	0.273283		NM_181856	Tmc8	0	0.0240679	0.0581348	0.0272691	0.322289	0.506597	0.552172	0.200969	0.00118586	0.0265694	27	15	0.210874	0.206505	0.241798	0.241798		2.88388e-05	0.121606	0.00645376	0.289497	3.66864e-05	0.0114505	0.00017302	6
NM_183426	Sbno2	4.49089	6.32757	3.25305	2.65471	5.14956	3.15391	5.8738	6.59811	0.0801831	0.356474	24	21	0.432551	4.6877	1.3206	0.281716		NM_183426	Sbno2	3.22695	3.1346	3.51378	4.30398	5.1448	6.69145	6.01433	5.77564	2.83044e-05	0.00189287	27	15	1.76816	4.69413	1.54742	0.32965		0.000318426	0.627821	2.22689e-05	0.000655596	0.000393774	0.000114437	0.000133606	6
NM_145156	Slc25a28	9.52566	10.9207	12.8685	11.3457	12.4144	9.05223	9.23936	5.20332	0.00323849	0.0418399	24	9	2.29413	10.0712	2.60485	0.258643		NM_145156	Slc25a28	6.19976	8.65929	7.9655	10.0155	8.42896	13.0038	10.9501	10.3321	0.0398244	0.239404	27	15	2.21689	9.40715	1.82499	0.194		2.6861e-05	0.0133766	0.0811891	0.511765	5.64142e-06	0.83817	3.3848e-05	6
NM_001293804	Cflar	2.99532	3.46543	6.59729	5.13828	5.04185	2.39441e-11	1.64049	4.33938e-10	0.00323849	0.0418399	24	9	2.53026	3.10983	2.43284	0.782305		NM_001293804	Cflar	0.794076	0.414093	2.00564e-25	6.36312	4.91664	5.53295	3.67884	3.9969	0.0801831	0.331116	24	15	2.91509	3.21208	2.63788	0.821239		7.31421e-07	0.00343235	0.0218494	0.536846	1.93649e-07	0.507433	1.16189e-06	6
NM_023449	Slc9a3r2	3.89639	6.1563	10.4007	9.16829	9.79143	4.96764	6.54084	3.42595	0.0185719	0.134194	24	9	3.34905	6.79344	3.18482	0.468809		NM_023449	Slc9a3r2	5.15889e-06	4.51358	7.45802e-05	0.000184687	1.24879	4.61696	0.710168	7.80365e-05	0.0801831	0.331116	24	15	0.502112	1.38623	0.46351	0.334367		0.666429	4.7899e-09	1	4.30899e-09	0.261981	0.0420096	2.5854e-08	6
NM_001033630	2310061I04Rik	44.7911	37.689	38.6224	35.2582	39.9685	43.2548	46.936	45.7481	0.000390449	0.0107383	24	21	5.03029	41.5335	4.84831	0.116733		NM_001033630	2310061I04Rik	27.1769	37.0586	29.3083	50.1687	40.475	65.3276	50.5464	62.7787	0.0398244	0.239404	27	15	16.5247	45.0975	12.6263	0.279978		0.0154497	3.46987e-09	0.98379	1.86418e-08	0.0124397	0.000153575	2.08192e-08	6
NM_001083912	Plekhg2	1.10722	1.62153	0.847793	0.29885	0.528159	1.41396	1.66741	2.76357	0.000390449	0.0107383	24	22.5	0.587667	1.28106	0.801294	0.625492		NM_001083912	Plekhg2	0.204518	0.336102	0.64923	0.454892	0.472674	1.50205	1.18908	0.927365	0.00807112	0.0875214	27	15	0.418086	0.708524	0.414982	0.414982		0.00150367	0.0602993	0.26402	0.527662	0.00253046	0.766202	0.00898819	7.5
NM_001163705	Fbxo6	5.69905	10.1668	2.36474e-05	0.00397741	1.64482	0.00715031	4.4574	11.0712	0.0185719	0.134194	24	22.5	5.47054	4.1313	4.89102	1.18389		NM_001163705	Fbxo6	2.47935e-05	0.000135299	3.34227	0.0030915	5.11485	12.9597	1.06829	7.99289	0.0801831	0.331116	27	15	3.61665	3.74127	3.37732	0.90272		0.000863313	0.0092109	0.41879	0.12671	0.000944106	0.104294	0.00516871	7.5
NM_012006	Acot1	28.2119	13.8583	12.5748	4.38025	10.7997	15.333	20.4115	25.9776	2.83044e-05	0.00213271	24	22.5	7.64996	16.4434	9.61869	0.584958		NM_012006	Acot1	2.9413	8.45487	15.4047	7.65778	12.4839	22.3678	18.2292	15.8028	0.0398244	0.239404	27	15	5.19577	12.8106	5.25453	0.41017		6.74358e-05	0.000143646	0.384987	0.00751336	0.000192335	0.0378974	0.000404547	7.5
NM_001168295	Serpina3f	0.347162	0.763669	1.30399	4.16078e-07	0.487589	0.0992635	0.0818549	9.855e-10	0.0801831	0.356474	24	7.5	0.331049	0.385441	0.337677	0.337677		NM_001168295	Serpina3f	0	0	0.620435	1.41564	1.05933	2.66099	0.168539	0.723228	0.00807112	0.0875214	24	15	0.562295	0.83102	0.799386	0.799386		0.000312585	0.159922	0.0387594	0.572918	1.10085e-05	0.737739	6.60493e-05	7.5
NM_001033192	Fam8a1	15.8821	9.15641	8.8455	5.27965	7.85397	9.87186	12.4472	8.83076	0.0801831	0.356474	24	22.5	2.51101	9.77093	2.95059	0.301976		NM_001033192	Fam8a1	2.08012	6.62734	6.18314	9.01633	10.8292	10.6672	10.8403	9.20508	0.00807112	0.0875214	27	15	4.02395	8.12212	2.89128	0.355976		2.65118e-05	0.0686308	0.0172614	0.614706	4.01131e-06	0.680494	2.40676e-05	7.5
NM_001033379	Dcp1b	1.2653	2.22039	1.37556	2.11709	1.83231	1.18044	1.16738	0.342071	0.00807112	0.0941075	27	6	0.602306	1.38407	0.594576	0.429586		NM_001033379	Dcp1b	0.694033	0.60996	0.89	1.19363	0.899131	1.51533	0.793185	0.828836	0.0185719	0.124201	24	15	0.209587	0.928013	0.256182	0.256182		0.00345953	0.391607	0.0534278	0.37618	0.0019494	0.17492	0.0116396	9
NM_026744	Mrpl53	38.3251	61.4525	65.4437	26.7231	32.5214	28.231	19.2834	24.1309	0.00323849	0.0418399	24	6	13.4645	37.0139	17.2878	0.467061		NM_026744	Mrpl53	31.1195	23.2195	36.4066	65.8762	39.3087	39.8871	38.3158	56.4077	0.0801831	0.331116	24	15	5.79064	41.3176	4.9529	0.119874		0.000684536	0.0461651	0.212681	0.529855	0.000363015	0.812005	0.00217611	9
NM_011365	Itsn2	5.36437	5.36628	5.93075	2.21662	4.39104	2.07313	3.85626	3.21072	0.0801831	0.356474	24	6	1.08874	4.05115	0.808531	0.199581		NM_011365	Itsn2	1.92752	1.88546	3.99062	3.42512	4.39705	5.36156	3.59081	5.35505	0.0185719	0.124201	24	15	0.991792	3.74165	1.12172	0.299794		0.000118021	0.0640257	0.0602551	0.981358	2.86361e-05	0.906922	0.000171804	9
NM_134138	Psmg2	9.55809	11.7068	13.7495	12.6163	3.10039	2.39941	5.37232	12.4198	0.0801831	0.356474	24	6	5.09211	8.86533	3.91994	0.442165		NM_134138	Psmg2	4.10474	8.63355	9.92489	12.7417	8.45213	16.3186	15.8997	15.8822	0.0398244	0.239404	27	15	5.43415	11.4201	3.659	0.320401		1.02138e-05	0.0286779	0.0236721	0.945516	9.69595e-06	0.689459	5.81743e-05	9
NM_011353	Serf1	21.1044	25.8377	32.1408	21.4875	5.42604	14.4038	16.8003	14.5046	0.0185719	0.134194	24	6	8.01371	18.9631	6.89568	0.363636		NM_011353	Serf1	3.70284	14.3518	6.68513	17.7308	14.5818	24.6293	19.641	17.7865	0.00807112	0.0875214	27	15	7.74272	14.7649	6.06732	0.410929		5.2622e-06	0.00884393	0.0404404	0.595921	3.81558e-05	0.773393	3.15728e-05	9
NM_027179	Tecr	22.8573	26.3312	51.1063	24.1687	11.3286	7.35062	16.9796	15.0089	0.00323849	0.0418399	24	6	9.31242	21.8914	13.6301	0.622623		NM_027179	Tecr	11.6923	8.09805	12.952	17.9674	17.2336	24.5086	12.3967	9.658	0.0185719	0.124201	24	15	5.09732	14.3133	5.43724	0.379872		7.15887e-06	0.161265	0.000335782	0.0396639	8.90393e-07	0.442475	5.34235e-06	9
NM_001195632	Arhgap32	1.43792e-05	0.222353	1.17547	1.76381e-05	1.32259e-05	9.59264e-06	0.29821	1.04281e-05	0.0801831	0.356474	24	6	5.66393e-06	0.212012	0.273827	0.273827		NM_001195632	Arhgap32	1.44421e-05	1.24795e-05	2.09629e-05	0.961036	0.852975	0.830182	0.970939	0.547359	0.0185719	0.124201	24	15	0.60313	0.520317	0.523107	0.523107		0.00857336	0.957012	5.02328e-07	3.51677e-06	0.00406799	0.0515326	3.01397e-06	9
NM_028184	Oraov1	3.31682	7.34973	4.5239	2.97204	1.3881	1.76935	4.10859	3.41677	0.0801831	0.356474	21	6	1.36381	3.56491	1.62628	0.456191		NM_028184	Oraov1	0.834537	1.74411	1.95234	4.77868	5.33213	5.86242	5.7695	7.48774	0.00807112	0.0875214	27	15	2.97779	4.17221	2.3518	0.563682		3.60398e-06	0.0184081	0.0170018	0.977999	3.68036e-07	0.905172	2.20821e-06	9
NM_018816	Apom	235.358	252.086	266.141	201.706	202.051	188.321	120.497	153.233	0.000390449	0.0107383	24	6	51.1261	202.424	53.1291	0.262464		NM_018816	Apom	118.718	113.775	151.048	160.091	165.542	137.759	162.655	152.256	0.0185719	0.124201	24	15	14.3182	145.231	15.26	0.105074		2.13208e-06	0.0297908	0.00600986	0.584603	3.34116e-07	0.591719	2.00469e-06	9
NM_028083	Chaf1b	0.914465	1.79269	1.83962	1.03442	1.08877	1.36345	0.58628	0	0.0398244	0.258319	27	6	0.451357	1.02629	0.568661	0.554092		NM_028083	Chaf1b	0.0816323	0	0.851288	2.00887	2.91109	4.23746	1.37345	0.927842	9.55942e-07	0.000241754	24	15	1.41143	1.54895	1.71811	1.10921		4.97437e-07	0.0142477	0.00439547	0.696069	3.07044e-07	0.342038	1.84226e-06	9
NM_025938	Rpp14	2.12083	5.66696	6.33851	5.47263	4.13559	2.49125	2.88701	2.07985	0.00807112	0.0941075	27	6	1.96572	3.72679	1.91477	0.513786		NM_025938	Rpp14	2.58528	3.68747	3.87234	4.21596	4.28117	4.71086	4.48364	6.38072	0.00807112	0.0875214	27	15	1.15306	4.26282	0.704072	0.165166		1.18117e-06	0.00473479	0.024009	0.584045	4.49878e-08	0.835991	2.69927e-07	9
NM_198001	1110008P14Rik	26.3991	44.5234	33.7034	26.3188	36.3529	20.9346	21.4417	31.3821	0.0801831	0.356474	24	4.5	3.65631	30.132	7.15747	0.237537		NM_198001	1110008P14Rik	12.535	41.4277	22.6957	38.201	43.6722	46.7078	40.6161	36.0951	0.0185719	0.124201	24	15	7.62088	35.2438	9.61881	0.272922		0.000855306	0.0474153	0.23258	0.508961	0.000434382	0.363171	0.00260346	10.5
NM_175094	Pdhx	11.9753	11.475	15.0554	9.11727	11.4042	7.71503	8.97869	12.3504	0.0801831	0.356474	24	4.5	1.22505	11.0089	2.13251	0.193707		NM_175094	Pdhx	12.1818	15.0657	12.8735	15.6999	17.8144	16.1755	15.7673	15.1454	0.000390449	0.00978436	24	15	1.9711	15.0904	1.76987	0.117284		0.000115084	0.412217	0.000290872	0.0116549	0.00105333	0.0244024	0.000690308	10.5
NM_001093752	Srsf11	11.8758	17.3957	16.18	12.9364	5.71552	4.33961	14.6728	11.7611	0.0185719	0.134194	24	4.5	3.8349	11.8596	4.32031	0.364288		NM_001093752	Srsf11	0.00617778	3.37878	11.2784	10.2601	13.0473	17.9137	11.4281	21.105	0.0801831	0.331116	27	15	7.25062	10.9386	5.56969	0.509178		0.000247542	0.00150465	0.40871	0.0391548	8.55048e-06	0.208268	5.13018e-05	10.5
NM_010073	Dpm2	21.5653	19.4817	18.4428	28.2739	16.9799	11.2811	15.007	19.3797	0.0801831	0.356474	24	4.5	3.93989	18.8014	4.09349	0.217722		NM_010073	Dpm2	11.2602	10.8835	14.8523	19.0658	23.1663	35.9039	21.2046	26.4645	0.000390449	0.00978436	24	15	6.27677	20.3501	9.13595	0.448938		5.84649e-06	0.0201086	0.0223707	0.97014	3.92802e-05	0.876599	3.50784e-05	10.5
NM_009296	Supt4a	41.9951	48.2907	32.495	36.8572	32.2136	18.5911	24.5903	34.6867	0.000390449	0.0107383	24	4.5	9.14674	33.715	9.73238	0.288667		NM_009296	Supt4a	40.861	28.8099	33.0784	40.953	43.5512	46.3649	39.8381	37.4701	0.00323849	0.0388301	24	15	5.5347	38.8658	6.41448	0.165042		1.12646e-07	0.0339018	0.000114902	0.0750888	1.7039e-07	0.452924	6.75878e-07	10.5
NM_011354	Serf2	45.3368	55.4963	47.7834	45.2945	42.9144	51.6675	24.1247	42.5896	0.0801831	0.356474	27	3	2.70737	44.2703	6.40374	0.144651		NM_011354	Serf2	34.2769	33.4669	36.9459	46.7807	45.7091	56.4097	43.3205	50.1446	0.0185719	0.124201	24	15	6.9609	43.3818	8.50426	0.196033		0.000242854	0.353152	0.0032257	0.0783544	8.74342e-05	0.663962	0.000524491	12
NM_007809	Cyp17a1	159.531	282.073	145.954	122.471	95.1418	101.655	97.183	78.1147	0.0398244	0.258319	27	3	44.0867	134.163	54.031	0.402725		NM_007809	Cyp17a1	1.70492	1.24933	1.84358	4.39356	2.50591	7.51078	3.59074	2.36793	0.000390449	0.00978436	24	15	1.52998	3.14584	2.07729	0.66033		1.3668e-05	0.00481698	0.095693	0.290984	2.73761e-06	0.224479	1.64255e-05	12
NM_011150	Lgals3bp	82.6531	84.1762	88.4628	58.0225	56.8052	33.9919	70.7937	59.0202	0.00323849	0.0418399	24	3	18.062	66.7407	20.1888	0.302496		NM_011150	Lgals3bp	52.7352	43.5869	53.5314	45.3641	57.5549	61.9564	57.2958	65.7693	0.0801831	0.331116	24	15	2.75344	54.7242	5.45772	0.0997313		1.74545e-06	0.0926903	0.000301056	0.0613779	7.19123e-07	0.116536	4.31473e-06	12
NM_024465	Abhd12	19.8888	17.1929	16.3237	16.986	13.5253	12.7167	12.7516	11.5577	0.0398244	0.258319	27	1.5	3.65546	15.1742	2.76085	0.181944		NM_024465	Abhd12	12.7774	9.19033	15.4279	14.7018	17.1381	20.5641	15.6252	15.9097	0.000390449	0.00978436	24	15	2.30252	15.1668	3.63713	0.239808		4.70257e-07	0.00930058	0.0069527	0.922955	7.20683e-05	0.798649	2.82154e-06	13.5
NM_026582	Wls	2.72266	2.40618	3.44775	1.00897	0.255508	0.822482	1.43469	0.64369	0.0801831	0.356474	24	1.5	1.11984	1.59274	1.02307	0.642335		NM_026582	Wls	0	0.0715897	0.579398	0.91391	2.33543	3.17813	0.97612	0.698134	9.55942e-07	0.000241754	24	15	0.943967	1.09409	1.30653	1.19417		1.63148e-08	0.00198354	0.00214841	0.97991	4.62876e-08	0.29245	9.78889e-08	13.5
NM_001291271	Mrps23	9.45071e-31	1.03376e-10	1.02051e-41	1.19532e-51	6.87079e-49	3.04409e-48	6.81277e-37	9.75384e-29	0.00323849	0.0418399	24	0	6.68216e-31	1.2875e-11	1.70955e-11	1.70955e-11		NM_001291271	Mrps23	2.63378e-51	9.00748e-39	1.9343e-13	4.75243e-25	8.44263e-11	6.71488e-10	1.50674e-12	0.280634	0.0801831	0.331116	27	15	5.96798e-11	0.0347111	0.0180476	0.0180476		0.0853205	0.412624	0.412624	1	1	0.122542	0.414383	15
NM_001290808	Haus2	0.532967	0.000512307	1.85548	6.67852e-10	1.83724e-21	6.98535e-06	0.207189	3.274	0.0185719	0.134194	24	0	0.146505	0.733769	0.773396	0.773396		NM_001290808	Haus2	0.00218463	1.06056e-47	0.00309869	3.0638e-25	1.37145	4.07874	0.000629219	1.12095	0.0801831	0.331116	24	15	0.17713	0.822132	1.28539	1.28539		0.0149962	0.389439	0.170713	0.680595	0.0987714	0.71116	0.0866706	15
NM_013521	Fpr1	2.57524	4.55214	2.68254	2.21023	2.15778	3.0538	3.84279	6.34947	0.0801831	0.356474	24	0	1.17294	3.428	1.19958	0.349935		NM_013521	Fpr1	1.56355	0.109184	2.07879	1.67006	5.66323	4.94551	1.94656	3.39059	0.0185719	0.124201	24	15	1.19936	2.67093	1.92959	0.722441		0.00017018	0.00817607	0.243103	0.198317	0.000215173	0.194045	0.00102064	15
NM_022424	Fndc4	16.3265	12.3415	12.4226	9.04808	8.98787	10.7326	15.6149	13.996	0.000390449	0.0107383	24	0	3.10639	12.4338	3.0506	0.245348		NM_022424	Fndc4	4.2496	9.02181	8.30289	9.62044	10.2435	14.2735	11.5167	14.0996	0.00807112	0.0875214	27	15	3.79776	10.109	2.79485	0.276472		0.000295231	0.000152425	0.551888	0.00429941	0.00011506	0.268688	0.000690162	15
NM_133886	AU040320	6.74332	8.74211	4.9055	5.20107	6.19214	10.2511	9.41548	6.69461	0.0801831	0.356474	21	19.5	1.56668	7.15223	1.65115	0.230858		NM_133886	AU040320	3.10917	3.79452	3.29276	3.97089	6.12883	6.51854	5.47027	6.04036	0.00323849	0.0388301	27	13.5	1.65061	4.70891	1.39203	0.295615		0.0797182	0.871375	0.0400331	0.102524	0.0756927	0.163864	0.217404	6
NM_016922	Gal3st1	9.08921e-10	1.50896e-10	6.60356e-11	0	2.66437e-09	0.268328	7.8458e-09	0.469504	0.00118586	0.028958	27	19.5	5.50412e-09	0.103985	0.130648	0.130648		NM_016922	Gal3st1	0	5.68299e-12	0	0.755545	0.267204	3.25134e-09	4.13698e-11	1.5438e-10	0.0398244	0.239404	24	13.5	2.32536e-09	0.127844	0.148591	0.148591		0.00236155	0.174566	0.149387	0.945057	1	0.611775	0.0140859	6
NM_206534	Churc1	10.9747	13.5213	19.4794	21.8913	10.2479	10.6018	9.3719	10.2941	0.00323849	0.0418399	24	7.5	2.93407	13.2978	5.3022	0.398728		NM_206534	Churc1	1.95999	7.15306	6.60188	31.1085	21.2593	7.17535	16.8666	14.7616	0.0801831	0.331116	24	13.5	7.46101	13.3608	6.85238	0.512872		0.0356865	0.000132633	0.975124	0.000475292	0.00179517	0.0594135	0.000795532	6
NM_025735	Map1lc3a	21.2756	15.4739	17.6815	13.6586	19.8005	36.227	22.5893	30.2548	0.0185719	0.134194	24	21	6.96101	22.1201	4.922	0.222512		NM_025735	Map1lc3a	15.6105	26.3605	16.1111	34.2683	27.1174	39.9517	37.5912	26.367	0.00323849	0.0388301	27	13.5	9.61043	27.4278	8.4191	0.306955		0.0785574	0.462299	0.349345	0.869901	0.058495	0.778422	0.303477	7.5
NM_026393	Nmral1	0.00103799	9.74881e-06	0.00115921	0.00126247	3.54737e-07	0.000112114	7.08284e-10	6.37563e-24	0.0398244	0.258319	27	6	0.000158731	0.000412721	0.000389138	0.000389138		NM_026393	Nmral1	5.32964e-171	4.30365e-08	2.69934e-17	5.60185e-06	0.000183297	0.000908615	4.21481e-06	9.95073e-06	0.00807112	0.0875214	27	13.5	7.03571e-06	0.000125508	0.000229119	0.000229119		0.00390782	0.00624022	0.66084	0.0513131	0.0462217	0.862593	0.023219	7.5
NM_007570	Btg2	6.27383	3.93501	1.31404	2.28716	3.32221	4.09271	3.28162	4.85396	0.0801831	0.356474	24	21	1.334	3.67007	1.55927	0.424861		NM_007570	Btg2	2.29593	2.84264	3.09923	2.03271	4.65656	4.59325	4.50601	4.46244	0.0398244	0.239404	27	13.5	0.994744	3.50545	0.947553	0.270309		0.00292862	0.498943	0.0206324	0.171506	0.00161003	0.18064	0.00962139	7.5
NM_008155	Gpi1	83.8672	84.2492	83.0304	68.2315	83.6651	96.0583	94.0391	85.0017	0.0185719	0.134194	24	21	7.58966	84.7678	5.98757	0.070635		NM_008155	Gpi1	34.1892	68.6143	85.7068	96.3361	71.6583	104.342	90.5497	69.7925	0.00323849	0.0388301	24	13.5	15.7189	77.6486	19.3427	0.249106		0.00417095	6.42778e-05	0.866596	0.000596524	0.00040751	0.652268	0.000385605	7.5
NM_033609	Med15	11.5441	5.58172	6.34337	3.5921	6.50832	7.66119	9.54887	9.61199	0.00323849	0.0418399	24	21	2.82751	7.54896	2.99351	0.396546		NM_033609	Med15	0.393746	5.60423	9.07595	7.56879	10.5437	15.1777	6.91233	9.46952	0.0398244	0.239404	27	13.5	4.0078	7.87327	3.74554	0.475729		5.87573e-05	0.000206439	0.355286	0.0111375	0.000350559	0.0427273	0.000352492	7.5
NM_001025612	Snx22	11.0096	16.3735	22.362	16.8595	10.9306	9.64456	10.58	10.7877	2.83044e-05	0.00213271	24	6	4.29341	13.5684	5.42226	0.399623		NM_001025612	Snx22	5.50931	10.9935	15.0712	12.4075	14.906	14.0449	11.8781	11.8992	0.0185719	0.124201	24	13.5	1.37582	12.0887	2.55996	0.211765		8.13347e-05	0.0414958	0.0704766	0.840664	5.67993e-05	0.518258	0.000340748	7.5
NM_025624	Pomp	202.088	231.449	277.435	217.054	184.366	201.777	127.147	209.697	0.000390449	0.0107383	24	6	28.2033	206.377	45.1397	0.218725		NM_025624	Pomp	155.481	188.625	134.238	211.835	223.433	222.936	191.928	190.489	0.000390449	0.00978436	24	13.5	25.7719	189.871	30.7182	0.161785		1.22988e-05	0.0492255	0.0142496	0.65804	1.56711e-05	0.804698	7.37903e-05	7.5
NM_026580	Otub2	1.75379	0.820251	0.567901	0	0.778409	1.02608	1.25931	1.70734	2.83044e-05	0.00213271	24	21	0.656853	0.989135	0.726752	0.726752		NM_026580	Otub2	0.586913	0.751533	1.73306	0.531419	2.25883	1.94387	2.01779	1.13173	0.0801831	0.331116	24	13.5	0.600404	1.36939	0.61262	0.447366		8.67846e-06	0.000742991	0.145267	0.0735022	2.85921e-05	0.342274	5.20696e-05	7.5
NM_026729	Ict1	20.223	30.0139	46.4812	28.5597	19.6744	21.3869	17.7414	10.1513	0.00323849	0.0418399	24	6	7.64969	24.279	12.0879	0.497877		NM_026729	Ict1	14.2802	16.5824	17.5461	23.3959	22.7752	27.6729	19.7104	23.2789	0.0185719	0.124201	27	13.5	4.4617	20.3986	4.37042	0.214251		4.38899e-06	0.168262	9.70914e-05	0.0159156	1.86382e-05	0.295269	2.63336e-05	7.5
NM_001302475	Pld2	0.00224141	0.00156777	0.0025823	0.00266948	1.35122e-05	0.0014494	3.13998e-05	0.00145487	0.0801831	0.356474	24	6	0.00105718	0.00150127	0.000853825	0.000853825		NM_001302475	Pld2	0	1.82966e-06	5.67093e-06	0.00199744	0.00306554	0.00219754	0.000169855	6.12636e-05	9.55942e-07	0.000241754	24	13.5	0.00144909	0.000937397	0.00148716	0.00148716		9.13821e-07	0.00334917	0.0255106	0.496665	3.09815e-07	0.548358	1.85889e-06	7.5
NM_010240	Ftl1	4704.55	5149.5	4815.86	4977.42	4474.68	3881.55	3787.26	4059.63	2.83044e-05	0.00213271	24	6	648.622	4481.31	625.416	0.139561		NM_010240	Ftl1	1831.02	3143.33	3844.01	4774.79	4847.67	3424.03	4425.76	3714.52	0.00323849	0.0388301	24	13.5	801.258	3750.64	890.143	0.237331		0.000103704	1.2217e-08	0.62483	6.89768e-07	7.14538e-07	0.00862923	7.33019e-08	7.5
NM_019543	Pigp	1.26033e-05	1.75519	0.000572764	1.37285e-05	1.13618e-07	7.23732e-06	5.17332e-06	2.628e-06	0.0398244	0.258319	27	4.5	1.23051e-05	0.204688	0.251788	0.251788		NM_019543	Pigp	0	8.11979e-07	0.000552414	0.305701	1.28627	0.00161043	1.43292	1.8418e-06	0.00323849	0.0388301	24	13.5	0.216553	0.378382	0.456101	0.456101		0.00945344	0.769879	0.00659744	0.0387162	0.968761	0.331931	0.0389375	9
NM_001252347	Rundc3a	3.88039e-06	1.57749	4.54006e-06	1.65796e-06	3.13684e-06	0.293144	0.941131	2.90993	0.0185719	0.134194	24	22.5	0.665479	0.715214	0.885019	0.885019		NM_001252347	Rundc3a	0.459019	1.12332	0.661496	4.69491	3.41584	2.15358	1.5232	1.21335	0.00323849	0.0388301	24	13.5	1.23007	1.90559	1.39125	0.730087		0.000375301	0.595423	0.000105843	0.00274258	7.41244e-05	0.0395892	0.000444664	9
NM_026943	Snrpd2	51.7623	63.7097	57.812	61.7291	34.5807	15.1843	31.9307	51.9065	0.000390449	0.0107383	24	4.5	18.544	46.0769	20.6882	0.448993		NM_026943	Snrpd2	14.1945	44.5863	30.9422	53.2515	53.4282	69.1322	55.1437	45.9914	0.000390449	0.00978436	27	13.5	17.3566	44.8632	16.525	0.368343		4.79067e-08	0.000685712	0.0102401	0.390674	1.77072e-05	0.351608	2.8744e-07	9
NM_001278272	SlcUbl4a	4.65531	20.6769	13.8546	3.06055	3.90997	2.22994	4.10471	3.4022	0.0185719	0.134194	24	3	1.72165	6.98677	6.46084	0.924725		NM_001278272	SlcUbl4a	1.1739e-06	2.30138	5.85835	4.16264	15.1631	10.3214	8.05341	13.2337	0.0398244	0.239404	27	13.5	4.0673	7.11394	4.64501	0.652944		2.4778e-05	0.0913792	0.0100123	0.423709	0.000187443	0.468458	0.000148659	10.5
NM_001128601	Mthfsl	24.0629	22.2318	21.3328	22.2942	21.1509	20.4508	13.7321	17.1508	0.0398244	0.258319	27	3	2.56616	20.2427	2.84872	0.140728		NM_001128601	Mthfsl	5.488	14.4863	17.8254	18.7176	22.6394	23.2385	16.2424	16.5648	0.000390449	0.00978436	24	13.5	3.92996	16.9003	5.93563	0.351214		1.89356e-05	0.00284412	0.136814	0.172068	0.000228652	0.477365	0.000113608	10.5
NM_027244	Ndufa11	29.599	29.889	24.9408	16.2899	18.6215	21.7907	13.808	21.538	0.0801831	0.356474	24	3	5.92174	22.0596	5.69156	0.258008		NM_027244	Ndufa11	9.46441	17.9183	15.6209	25.0351	21.4937	24.6492	21.5668	18.2747	0.0398244	0.239404	27	13.5	6.48183	18.9678	4.85373	0.255893		1.00624e-06	0.0164853	0.00681783	0.766024	4.13605e-07	0.446176	2.48163e-06	10.5
NM_001161623	Cdc45	1.68689	0.838097	0.742557	0.594193	4.4077e-07	0	5.59902e-05	6.23076e-08	0.00323849	0.0418399	27	1.5	0.840276	0.494414	0.573111	0.573111		NM_001161623	Cdc45	0	1.90121e-06	0	0.203991	1.94114	0.0455425	4.07198e-06	7.51802e-06	0.00807112	0.0875214	24	13.5	0.0322056	0.273836	0.509093	0.509093		0.00234368	0.000126028	0.797185	0.00148215	0.000563475	0.809852	0.000755928	12
NM_027090	2300009A05Rik	19.3765	33.9849	19.4331	4.88615	10.3843	10.9373	19.2293	30.6818	0.0185719	0.134194	24	1.5	10.2862	18.6142	10.6649	0.572943		NM_027090	2300009A05Rik	13.5597	14.8269	15.0884	31.382	37.4239	16.9803	26.2547	28.0296	0.0185719	0.124201	24	13.5	8.08067	22.9432	7.03911	0.306806		2.2109e-05	0.0323854	0.0368145	0.962772	3.0154e-05	0.449065	0.000132647	12
NM_198163	Rab35	8.49289	6.51558	4.63691	6.46851	4.46892	7.5372	7.60289	6.80385	0.0801831	0.356474	21	0	1.43145	6.43843	1.2557	0.195031		NM_198163	Rab35	4.48297	5.71078	6.60334	5.3052	9.77469	10.5878	9.48417	9.76915	0.0185719	0.124201	27	13.5	2.66819	7.57737	2.33932	0.308724		0.000667968	0.0792465	0.14674	0.798896	0.00152754	0.738751	0.00400112	13.5
NM_001080769	Uhrf1bp1	3.97652	2.4466	1.99477	2.20176	1.98286	2.18854	2.96372	3.09648	0.00323849	0.0418399	24	0	0.646221	2.60641	0.709445	0.272193		NM_001080769	Uhrf1bp1	1.37777	1.80052	2.73727	1.85539	3.03484	2.84288	3.21189	2.50796	0.0185719	0.124201	24	13.5	0.37256	2.42107	0.562144	0.232189		2.90095e-05	0.00595318	0.126164	0.271187	6.29241e-05	0.692996	0.000174044	13.5
NM_031877	Wasf1	1.20257	0.0212553	0	0.427749	0.786335	0.484239	1.59361	0.413425	0.0801831	0.356474	24	18	0.277306	0.616148	0.519498	0.519498		NM_031877	Wasf1	0.207783	0.228473	0.702516	0.888172	0.701527	1.29325	0.58508	0.137977	0.0185719	0.124201	24	12	0.399189	0.593097	0.446312	0.446312		0.00255331	0.686236	0.00202247	0.0208153	0.00474524	0.0331603	0.0120736	6
NM_025327	Krtcap2	85.6149	126.64	90.5087	111.117	91.4757	55.7943	64.9377	37.6911	0.0398244	0.258319	27	6	29.0091	80.4653	27.8626	0.346268		NM_025327	Krtcap2	101.182	90.4378	121.813	167.208	123.563	128.521	108.611	110.883	0.0185719	0.124201	24	12	16.705	119.027	22.414	0.18831		0.00073186	0.404443	0.00856635	0.125841	0.00273695	0.0591286	0.00438313	6
NM_001166064	Syde2	1.83338	0.913823	0.65026	1.20509	1.99427	1.43976	1.67397	2.72593	0.0801831	0.356474	24	18	0.558148	1.55456	0.607256	0.390629		NM_001166064	Syde2	1.02401	1.30038	2.57501	1.51202	2.00827	2.32545	1.44434	1.26867	0.0185719	0.124201	24	12	0.623039	1.68227	0.475058	0.282391		0.000604858	0.20024	0.0462448	0.548719	0.00170692	0.838719	0.00362366	6
NM_010831	Sik1	7.4713	5.64944	1.31438	5.10641	8.3937	8.78721	9.20734	7.60592	2.83044e-05	0.00213271	24	18	2.2716	6.69196	3.0761	0.459671		NM_010831	Sik1	2.46982	4.83306	7.48086	3.8399	10.4056	4.91242	4.08092	3.82728	0.0801831	0.331116	24	12	1.72718	5.23123	2.03454	0.388922		0.000421725	0.0012846	0.48411	0.0275716	0.000178092	0.321461	0.00106808	6
NM_009423	Traf4	16.5018	13.5756	16.0891	13.8176	18.1412	17.3137	23.1003	27.3153	0.00807112	0.0941075	27	18	3.05725	18.5064	4.67517	0.252624		NM_009423	Traf4	17.4457	13.3767	21.8567	23.3036	19.9696	19.0421	18.9306	18.2995	0.0185719	0.124201	24	12	2.68549	19.0281	2.51158	0.131993		0.00011099	0.171571	0.0126639	0.324838	0.000187446	0.334718	0.000665756	6
NM_001205057	Gm14295	0.455755	2.9923	9.26698	2.8517	0.412875	1.00149	0.639988	0.133763	0.0801831	0.356474	24	6	1.70935	2.21936	3.12477	1.40796		NM_001205057	Gm14295	0.0632264	1.98767	2.10248	2.62068	2.32673	2.14331	3.05186	1.9289	0.0185719	0.124201	24	12	0.24523	2.02811	0.678078	0.33434		0.00151336	0.774298	5.78193e-05	0.000838129	0.00205605	0.184285	0.000346866	6
NM_029955	Ccdc93	0.780989	2.14781	1.62386	1.06762	0.000385375	3.04138e-06	0.000194913	0.000209868	2.83044e-05	0.00213271	24	6	0.929565	0.702634	0.946929	0.946929		NM_029955	Ccdc93	6.71824e-06	1.3037e-05	1.20208	0.779193	1.44212	0.37642	5.15908e-05	0.000356118	0.00323849	0.0388301	24	12	0.551195	0.47503	0.583813	0.583813		2.18756e-06	0.00127251	0.0659698	0.185608	3.40259e-05	0.0445589	1.31253e-05	6
NM_029562	Cyp2d26	646.015	658.547	612.743	757.528	746.001	856.804	807.772	789.389	0.00323849	0.0418399	24	18	96.5102	734.35	83.3221	0.113464		NM_029562	Cyp2d26	393.086	461.753	553.595	566.446	506.17	479.827	481.424	475.606	0.0185719	0.124201	24	12	55.4018	489.738	47.4816	0.096953		6.41395e-06	0.00227314	0.089715	0.205854	1.10474e-06	0.0516278	6.62844e-06	6
NM_019679	Fmnl1	0.000220014	0.000177995	0.000301179	0.294405	1.75976e-07	0	1.24756e-06	1.5434e-06	0.0801831	0.356474	24	6	0.000183765	0.0368884	0.0579886	0.0579886		NM_019679	Fmnl1	0	0.000216811	0.000364371	0.00022506	0.000355008	0.000241703	0.000181032	2.63132e-05	0.0185719	0.124201	24	12	0.000134315	0.000201286	0.000132081	0.000132081		0.345783	0.999992	1.7317e-08	2.13506e-08	0.797537	0.121963	1.03902e-07	6
NM_010111	Efnb2	0.017	0.74515	0	0.141177	0.581671	1.21812	1.01175	1.36963	0.0398244	0.258319	27	19.5	0.450037	0.676344	0.453222	0.453222		NM_010111	Efnb2	0.101339	0.401288	0.42128	0.121789	0.466449	0.868245	0.418356	0.278213	0.0801831	0.331116	24	12	0.101164	0.38462	0.140631	0.140631		0.0516066	0.443156	0.296504	0.82223	0.00967123	0.859237	0.0566423	7.5
NM_138301	Trpm2	0.255447	0.673744	0.554082	0.268173	0.689406	0.73015	0.787663	1.96359	0.0398244	0.258319	27	19.5	0.200092	0.777092	0.409092	0.409092		NM_138301	Trpm2	0.401595	0.405502	0.729668	0.827181	0.943258	0.52177	0.38753	0.687595	0.0801831	0.331116	24	12	0.231983	0.613012	0.180767	0.180767		0.00432303	0.822516	0.000391944	0.0034487	0.0028589	0.174248	0.00234936	7.5
NM_001085472	Acin1	8.97525e-20	2.97751e-10	3.71757e-05	2.96258e-137	5.91375e-05	0.000395147	2.35035	0.313631	0.0185719	0.134194	24	19.5	0.000292563	0.333059	0.586648	0.586648		NM_001085472	Acin1	0.190631	3.03612e-15	10.6396	4.06883	6.68632	2.63457	2.18663	0.000738892	0.0801831	0.331116	24	12	3.18176	3.30091	2.912	0.88218		0.00397544	0.839057	0.000174205	0.00161933	0.0011766	0.405465	0.00104477	7.5
NM_021299	Ak3	163.106	150.111	136.644	157.442	160.997	180.415	186.709	182.349	9.55942e-07	0.000216831	24	19.5	18.7115	164.722	19.5264	0.118542		NM_021299	Ak3	130.971	145.994	148.39	169.072	139.955	165.164	148.206	144.983	0.0801831	0.331116	24	12	11.372	149.092	9.73896	0.0653218		1.11474e-05	1.1425e-05	0.292739	0.00148642	1.53395e-06	0.0409649	9.20364e-06	7.5
NM_001142919	Tcf7l2	1.57498e-06	1.51442	9.09336e-07	2.81598e-16	8.38883e-07	3.48022e-138	2.08004e-12	2.5466e-05	0.0185719	0.134194	24	3	1.70342e-06	0.189306	0.376468	0.376468		NM_001142919	Tcf7l2	3.67075e-32	6.32965e-07	6.06132e-06	7.22744e-07	6.59725e-06	1.02249e-15	4.45284e-06	3.38472e-07	0.0801831	0.331116	24	12	1.13844e-06	2.3505e-06	1.61731e-06	1.61731e-06		0.0553937	0.957285	0.00250973	0.00740915	0.36222	0.122739	0.0149642	9
[truncated: 259 more rows]

## Sheet: Rhythm Females only
Transcript ID	gene_id	F-WT-ZT0	F-WT-ZT3	F-WT-ZT6	F-WT-ZT9	F-WT-ZT12	F-WT-ZT15	F-WT-ZT18	F-WT-ZT21	WTF JTK_pvalue	JTK_BH.Q	JTK_period	WTF JTK_adjphase	JTK_amplitude	meta2d_Base	meta2d_AMP	meta2d_rAMP		Transcript ID	gene_id	M-WT-ZT0	M-WT-ZT3	M-WT-ZT6	M-WT-ZT9	M-WT-ZT12	M-WT-ZT15	M-WT-ZT18	M-WT-ZT21	WTM JTK_pvalue	JTK_BH.Q	JTK_period	WTM JTK_adjphase	JTK_amplitude	meta2d_Base	meta2d_AMP	meta2d_rAMP		HANOVA	HarmNoisePred1	HarmNoisePred2	HarmScaleTest	robustDODR	robustHarmScaleTest	meta.p.val
[truncated: 869 more rows]

[truncated: 1 more sheets: Rhythm Males only]
